# Supplementary material for: DNA damage response coregulator ddrR affects many cellular pathways and processes in Acinetobacter baumannii 17978
Source: Front Cell Infect Microbiol. 2024 Jan 11;13:1324091. doi: 10.3389/fcimb.2023.1324091 (PMC10808703; doi:10.3389/fcimb.2023.1324091)
Supplement: Supplementary file 4 [file Table_3.xlsx]

## Sheet: All MMC expression
location ID	ENSEMBL GENE	location bp	size	direction	ENSEMBL GENE	gene name	17978-mff refSeq locus	AB5075-UW ortholog	ATCC 17978 ID	17978 UN gene ID	MMC baseMean	WT log2FC	umuDAblog2FC	ddrR log2FC	WT padj	umuDAb padj	ddrR padj
chromosome	dnaA	1..1398	1398	=>	dnaA, chromosomal replication initiator protein DnaA	dnaA	ACX60_RS00005	ABUW_0001	A1S_0001	KZA74_00005	1798.34	-0.432547	0.491335	0.0774548	0.67181	0.600936	0.971891
chromosome	dnaN	1496..2644	1149	=>	dnaN, DNA polymerase III subunit beta	dnaN	ACX60_RS00010	ABUW_0002	A1S_0002	KZA74_00010	1767.46	0.0595306	1.12028	0.367886	0.986515	0.107989	0.766199
chromosome	recF	2659..3741	1083	=>	recF, DNA replication/repair protein RecF	recF	ACX60_RS00015	ABUW_0003	A1S_0003	KZA74_00015	947.428	0.215833	0.880958	0.576809	0.874036	0.109155	0.352588
chromosome	gyrB	3794..6262	2469	=>	gyrB, DNA topoisomerase (ATP-hydrolyzing) subunit B	gyrB	ACX60_RS00020	ABUW_0004	A1S_0004	KZA74_00020	8211.36	-0.132688	1.58561	0.784662	0.986515	0.186767	0.643987
chromosome	cybC	6300..6692	393	=>	cybC, cytochrome b562	cybC	ACX60_RS00025	ABUW_0005	A1S_0005	KZA74_00025	1441.38	0.16792	2.00738	1.26894	0.981421	0.0624624	0.317296
chromosome	KZA74_00030	6778..7335	558	<=	dedA, VTT domain-containing protein	dedA	ACX60_RS00030	ABUW_0006	A1S_0006	KZA74_00030	221.152	0.548357	0.393643	0.347378	0.502278	0.734697	0.707965
chromosome	KZA74_00035	7586..9517	1932	<=	yheS, ATP-binding cassette domain-containing protein	ABCF3, yheS	ACX60_RS00035	ABUW_0007	A1S_0007	KZA74_00035	893.366	0.560546	0.521523	0.761456	0.533246	0.597306	0.235459
chromosome	KZA74_00040	9774..10,778	1005	=>	RND transporter	NA	ACX60_RS00040	ABUW_0008	A1S_0008	KZA74_00040	374.514	0.677873	0.375882	1.21645	0.420753	0.787509	0.0247002
chromosome	KZA74_00045	11,034..12,041	1008	=>	RND transporter	NA	ACX60_RS00045	ABUW_0009	A1S_0009	KZA74_00045	2981.91	-0.508557	1.90313	0.535176	0.876278	0.170817	0.84165
chromosome	KZA74_00050	12,384..13,388	1005	=>	KZA74_00050	NA	ACX60_RS00050	ABUW_0010	A1S_0010	KZA74_00050	467.379	0.280982	0.417358	0.77482	0.7533	0.555952	0.062082
chromosome	erpA	13,513..13,848	336	=>	erpA, iron-sulfur cluster insertion protein ErpA	erpA	ACX60_RS00055	ABUW_0011	A1S_0011	KZA74_00055	1849.98	-0.490084	1.88871	0.729244	0.870877	0.135113	0.723452
chromosome	KZA74_00060	13,904..14,749	846	<=	ephA, alpha/beta hydrolase	ephA	ACX60_RS00060	ABUW_0012	A1S_0012	KZA74_00060	220.001	0.418171	0.55551	1.0134	0.311759	0.125612	2.28873e-05
chromosome	KZA74_00065	14,877..16,004	1128	<=	anmK, anhydro-N-acetylmuramic acid kinase	anmK	ACX60_RS00065	ABUW_0013	A1S_0013	KZA74_00065	1171.61	0.101273	1.00936	0.522784	0.963548	0.0421584	0.43342
chromosome	tyrS	16,066..17,298	1233	=>	tyrS, tyrosine--tRNA ligase	YARS, tyrS	ACX60_RS00070	ABUW_0014	A1S_0014	KZA74_00070	971.126	0.255859	1.20433	0.588562	0.803721	0.00188661	0.258545
chromosome	KZA74_00075	18,211..19,747	1537	=>	16S ribosomal	16s	NA	NA	A1S_r	KZA74_00075	61.8712	0.261483	2.05609	1.69801	0.981421	0.335119	0.535023
chromosome	KZA74_00090	20,355..23,247	2893	=>	23Sribosomal	23s	NA	NA	A1S_r	KZA74_00090	120.979	0.248909	0.850715	1.10797	0.959638	0.709637	0.532649
chromosome	rrf	23,433..23,547	115	=>	rrf 5S ribosomal	rrf	NA	NA	A1S_r	KZA74_00095	19.1869	-0.188309	0.291554	0	NA	0.950757	1
chromosome	KZA74_00100	23,686..24,285	600	=>	yfcG, glutathione S-transferase family protein	GST, gst	ACX60_RS00100	ABUW_0020	A1S_3460	KZA74_00100	233.906	0.425561	0.777973	0.606236	0.42117	0.0316023	0.0870008
chromosome	KZA74_00105	24,343..25,035	693	<=	ombb, TIGR04219 family outer membrane beta-barrelprotein	ombB	ACX60_RS00105	ABUW_0021	A1S_3459	KZA74_00105	293.554	-0.0335748	0.758577	0.0207138	0.990942	0.28648	0.993854
chromosome	KZA74_00110	25,664..27,142	1479	=>	sodium-dependent transporter	TC.NSS	ACX60_RS00110	ABUW_0022	A1S_3458	KZA74_00110	1899.86	-0.837202	0.25797	0.0858257	0.414551	0.889598	0.977484
chromosome	KZA74_00115	27,155..27,298	144	=>	methionine/alanine import family NSS transportersmall subunit	NA	ACX60_RS00115	ABUW_0023	NA	KZA74_00115	813.204	-0.0810287	1.31828	0.88118	0.990942	0.427399	0.645156
chromosome	rsmB	27,342..28,646	1305	<=	rsmB, 16S rRNA (cytosine(967)-C(5))-methyltransferaseRsmB	rsmB, sun	ACX60_RS00120	ABUW_0024	A1S_3457	KZA74_00120	843.863	0.345996	0.847629	0.645109	0.756823	0.170817	0.315247
chromosome	fmt	28,643..29,605	963	<=	fmt, methionyl-tRNA formyltransferase	MTFMT, fmt	ACX60_RS00125	ABUW_0025	A1S_3456	KZA74_00125	545.801	0.431568	0.536095	0.57741	0.48042	0.307015	0.189654
chromosome	ilvD	29,954..31,783	1830	=>	ilvD, dihydroxy-acid dehydratase	ilvD	ACX60_RS00130	ABUW_0026	A1S_3455	KZA74_00130	2615.23	0.290361	1.47107	0.788278	0.881694	0.0298197	0.374378
chromosome	KZA74_00135	32,097..33,386	1290	=>	KZA74_00135	NA	ACX60_RS00135	ABUW_0027	A1S_3454	KZA74_00135	741.203	0.235384	0.607779	0.451623	0.704755	0.07152	0.184521
chromosome	KZA74_00140	33,465..34,196	732	=>	sulfite exporter TauE/SafE family protein	K07090	ACX60_RS00140	ABUW_0028	A1S_3453	KZA74_00140	408.191	0.665306	0.187631	1.03176	0.579126	0.928705	0.189654
chromosome	KZA74_00145	34,205..35,095	891	<=	cysL, LysR family transcriptional regulator	cusL	ACX60_RS00145	ABUW_0029	A1S_3452	KZA74_00145	320.64	0.722336	0.00179921	0.519502	0.549714	1	0.686738
chromosome	KZA74_00150	35,175..36,470	1296	<=	rutG, NCS2 family nucleobase:cation symporter	rutG	ACX60_RS00150	ABUW_0030	A1S_3450	KZA74_00150	754.565	0.259069	0.494384	-0.304929	0.859886	0.642733	0.79095
chromosome	ppc	36,771..39,455	2685	<=	ppc, phosphoenolpyruvate carboxylase	ppc	ACX60_RS00155	ABUW_0031	A1S_3449	KZA74_00155	3880.72	0.217302	1.70541	0.799828	0.963548	0.160694	0.65083
chromosome	KZA74_00160	39,626..40,249	624	<=	TetR/AcrR family transcriptional regulator	mexL	ACX60_RS00160	ABUW_0033	A1S_3448	KZA74_00160	206.836	0.842139	0.174468	0.220868	0.325543	0.928585	0.886892
chromosome	KZA74_00165	40,399..41,499	1101	=>	mtdA, efflux RND transporter periplasmic adaptorsubunit	mexJ	ACX60_RS00165	ABUW_0034	A1S_3447	KZA74_00165	456.265	0.523354	0.136206	-0.228717	0.704755	0.945051	0.894646
chromosome	KZA74_00170	41,502..44,627	3126	=>	czcA, efflux RND transporter permease subunit	mexK	ACX60_RS00170	ABUW_0035	A1S_3445	KZA74_00170	1283	0.467498	0.0733262	-0.361805	0.753383	0.972297	0.806387
chromosome	KZA74_00175	44,767..45,144	378	=>	KZA74_00175	NA	ACX60_RS00175	ABUW_0036	A1S_3444	KZA74_00175	265.035	0.358926	0.411017	0.309549	0.725402	0.691584	0.735526
chromosome	dnaJ	45,249..46,361	1113	=>	dnaJ, molecular chaperone DnaJ	dnaJ	ACX60_RS00180	ABUW_0037	A1S_3443	KZA74_00180	2189.98	-0.454592	0.731828	0.222785	0.740991	0.45474	0.890374
chromosome	KZA74_00185	46,476..46,823	348	<=	KZA74_00185	NA	ACX60_RS00185	ABUW_0038	A1S_3913	KZA74_00185	88.0082	0.667732	0.567426	-0.137611	0.682139	0.779203	0.970418
chromosome	dapB	47,008..47,829	822	=>	dapB, 4-hydroxy-tetrahydrodipicolinate reductase	dapB	ACX60_RS00190	ABUW_0039	A1S_3442	KZA74_00190	1217.93	0.340859	0.990216	0.728537	0.801538	0.13948	0.309918
chromosome	KZA74_00195	47,881..48,534	654	=>	START domain	NA	ACX60_RS00195	ABUW_0040	A1S_3441	KZA74_00195	402.693	0.577062	0.641503	0.665655	0.0324828	0.0165011	0.00365129
chromosome	KZA74_00200	48,575..49,765	1191	<=	ydhP, MFS transporter	ydhP	ACX60_RS00200	ABUW_0041	A1S_3440	KZA74_00200	616.671	0.53141	0.454988	1.14427	0.669862	0.760778	0.0848041
chromosome	dkgB	49,770..50,573	804	<=	dkgB, 2,5-didehydrogluconate reductase DkgB	dkgB	ACX60_RS00205	ABUW_0042	A1S_3439	KZA74_00205	240.496	0.35018	0.603222	0.956595	0.816189	0.594476	0.17949
chromosome	KZA74_00210	50,694..51,596	903	=>	dmlR, LysR family transcriptional regulator	dmlR	ACX60_RS00210	ABUW_0043	A1S_3438	KZA74_00210	331.79	0.381922	0.199677	0.412967	0.690942	0.88179	0.603768
chromosome	KZA74_00215	51,580..51,954	375	<=	KZA74_00215	NA	ACX60_RS00215	ABUW_0044	A1S_3912	KZA74_00215	51.4625	0.549911	0.107264	1.13211	NA	0.952925	0.105399
chromosome	KZA74_00220	51,962..52,084	123	<=	KZA74_00220	NA	NA	NA	NA	KZA74_00220	21.2114	0.712826	0.472796	2.05929	NA	0.826949	0.405909
chromosome	KZA74_00225	52,045..53,469	1425	=>	norG, PLP-dependent aminotransferase family protein	norG	ACX60_RS00220	ABUW_0045	A1S_3437	KZA74_00225	485.381	0.483895	0.288729	0.499915	0.697925	0.861523	0.63317
chromosome	KZA74_00230	53,472..54,500	1029	<=	ahr, NAD(P)-dependent alcohol dehydrogenase	yjgB	ACX60_RS00225	ABUW_0046	A1S_3436	KZA74_00230	813.509	0.313001	0.548046	0.572787	0.686594	0.287316	0.20018
chromosome	KZA74_00235	54,539..55,099	561	<=	tag, DNA-3-methyladenine glycosylase I	tag	ACX60_RS00230	ABUW_0047	A1S_3435	KZA74_00235	297.098	0.240783	0.590465	0.123251	0.797129	0.250421	0.90084
chromosome	KZA74_00240	55,130..55,375	246	<=	KZA74_00240	NA	ACX60_RS00235	ABUW_0048	A1S_3434	KZA74_00240	84.0953	0.181253	-0.00695109	0.0777914	0.907855	0.997578	0.971891
chromosome	KZA74_00245	55,385..55,921	537	<=	M23 metalopeptidase	lytH	ACX60_RS00240	ABUW_0049	A1S_3433	KZA74_00245	342.88	0.570533	0.48402	0.138353	0.686592	0.78002	0.956404
chromosome	mutY	55,969..57,003	1035	<=	mutY, A/G-specific adenine glycosylase	mutY	ACX60_RS00245	ABUW_0050	A1S_3432	KZA74_00250	557.579	0.444275	0.142939	0.445669	0.786089	0.944889	0.745143
chromosome	KZA74_00255	57,144..57,506	363	<=	HIT hydrolase	HIT	ACX60_RS00250	ABUW_0051	A1S_3431	KZA74_00255	667.837	-0.147412	1.2212	0.110373	0.976609	0.239447	0.974096
chromosome	KZA74_00260	57,692..58,429	738	<=	dienelactone hydrolase	deh	ACX60_RS00255	ABUW_0052	A1S_3430	KZA74_00260	735.803	-0.0555086	0.76146	0.407784	0.986515	0.160227	0.564354
chromosome	KZA74_00265	58,601..58,759	159	<=	DUF1328 domain-containing protein	NA	ACX60_RS00260	ABUW_0053	NA	KZA74_00265	2181.59	0.0481279	1.69122	0.94282	0.996558	0.306152	0.665179
chromosome	KZA74_00270	58,954..59,412	459	=>	flagellin N-methylase	K09160	ACX60_RS00265	ABUW_0054	A1S_3429	KZA74_00270	308.931	0.471308	0.734517	1.4013	0.566412	0.221042	0.000372736
chromosome	KZA74_00275	59,522..60,694	1173	=>	yliI, PQQ-dependent sugar dehydrogenase	yliI	ACX60_RS00270	ABUW_0055	A1S_3428	KZA74_00275	628.579	0.429023	0.548019	1.44013	0.584757	0.397413	6.24563e-05
chromosome	KZA74_00280	60,800..62,065	1266	=>	rarA, replication-associated recombination protein A	ycaJ	ACX60_RS00275	ABUW_0056	A1S_3427	KZA74_00280	887.066	0.285256	0.465448	0.746036	0.568113	0.194959	0.0027334
chromosome	KZA74_00285	62,081..62,920	840	<=	yfdC, formate/nitrite transporter family protein	yfdC	ACX60_RS00280	ABUW_0057	A1S_3426	KZA74_00285	333.46	0.522857	0.0361265	1.12405	0.576171	0.98499	0.0299211
chromosome	KZA74_00290	63,206..63,409	204	<=	KZA74_00290	NA	ACX60_RS00285	ABUW_0058	A1S_3909	KZA74_00290	167.303	-0.220944	-0.0627342	0.209536	0.912795	0.975434	0.897219
chromosome	KZA74_00295	63,602..64,321	720	<=	purC, phosphoribosylaminoimidazolesuccinocarboxamidesynthase	purC	ACX60_RS00290	ABUW_0059	A1S_3425	KZA74_00295	1204.75	-0.156266	0.986787	0.237188	0.95073	0.170817	0.868672
chromosome	KZA74_00300	64,358..64,960	603	<=	nlpB, lipoprotein-34 precursor (NlpB)	nlpB	ACX60_RS00295	ABUW_0060	A1S_3424	KZA74_00300	1612.12	-0.0714456	1.38023	0.221439	0.986882	0.148484	0.920279
chromosome	dapA	64,976..65,869	894	<=	dapA, 4-hydroxy-tetrahydrodipicolinate synthase	dapA	ACX60_RS00300	ABUW_0061	A1S_3423	KZA74_00305	3771.55	-0.292795	1.14057	0.221741	0.914077	0.331731	0.92708
chromosome	pncA	66,199..66,843	645	=>	pncA, bifunctional nicotinamidase/pyrazinamidase	pncA	ACX60_RS00305	ABUW_0062	A1S_3422	KZA74_00310	387.942	0.213926	0.508348	0.355588	0.801108	0.285342	0.481718
chromosome	KZA74_00315	66,898..67,836	939	=>	panS, bile acid:sodium symporter family protein	TC.BASS	ACX60_RS00310	ABUW_0063	A1S_3421	KZA74_00315	526.73	0.397158	0.543546	0.798768	0.521775	0.273588	0.0270711
chromosome	KZA74_00320	68,015..69,358	1344	=>	norM, MATE family efflux transporter	dinF, norM	ACX60_RS00315	ABUW_0064	A1S_3420	KZA74_00320	570.104	0.762405	0.0378701	0.504375	0.613648	0.989046	0.766832
chromosome	KZA74_00325	69,379..69,849	471	<=	DUF523 domain-containing protein	NA	ACX60_RS00320	ABUW_0065	A1S_3419	KZA74_00325	128.59	0.509958	0.0926283	0.302644	0.680813	0.960683	0.830657
chromosome	hppD	70,371..71,426	1056	=>	hppD, 4-hydroxyphenylpyruvate dioxygenase	HPD, hppD	ACX60_RS00325	ABUW_0066	A1S_3418	KZA74_00330	3815.36	-1.34331	0.883819	0.701389	0.52992	0.778553	0.800571
chromosome	KZA74_00335	71,493..72,272	780	<=	iclR, IclR family transcriptional regulator	iclR	ACX60_RS00330	ABUW_0067	A1S_3417	KZA74_00335	492.674	0.0430841	0.386535	0.487463	0.984317	0.27384	0.062082
chromosome	KZA74_00340	72,571..73,119	549	<=	fosB, VOC family protein	fosB	ACX60_RS00335	ABUW_0068	A1S_3416	KZA74_00340	726.129	-0.673637	0.888168	0.446857	0.753856	0.637209	0.845597
chromosome	maiA	73,137..73,769	633	<=	maiA, maleylacetoacetate isomerase	maiA, GSTZ1	ACX60_RS00340	ABUW_0069	A1S_3415	KZA74_00345	1081.89	-1.12158	0.570214	0.472555	0.553662	0.85092	0.85968
chromosome	fahA	73,756..75,063	1308	<=	fahA, fumarylacetoacetase	FAH, fahA	ACX60_RS00345	ABUW_0070	A1S_3414	KZA74_00350	3456.92	-1.10596	0.203955	0.438379	0.634267	0.953767	0.888419
chromosome	KZA74_00355	75,422..76,810	1389	=>	aroP, amino acid permease	aroP	ACX60_RS00350	ABUW_0071	A1S_3413	KZA74_00355	1675.96	-0.337321	0.590583	0.419076	0.912887	0.818109	0.859378
chromosome	KZA74_00360	76,974..77,657	684	=>	peptidase M15	NA	ACX60_RS00355	ABUW_0072	A1S_3412	KZA74_00360	219.636	0.621447	-0.0946062	-0.526605	0.737613	0.971779	0.763747
chromosome	zigA	77,800..79,065	1266	=>	zigA, zinc metallochaperone GTPase ZigA	zigA	ACX60_RS00360	ABUW_0073	A1S_3411	KZA74_00365	474.799	0.605965	0.0330593	-0.853127	0.791805	0.989138	0.593941
chromosome	KZA74_00370	79,099..80,211	1113	<=	oatA, acyltransferase	oatA	ACX60_RS00365	ABUW_0074	A1S_3410	KZA74_00370	290.351	0.806407	0.195744	-0.910191	0.385708	0.919471	0.22731
chromosome	hutC	80,564..81,316	753	=>	hutC, histidine utilization repressor	hutC	ACX60_RS00370	ABUW_0075	A1S_3409	KZA74_00375	197.998	0.224534	0.196419	-0.246797	0.912795	0.922429	0.882291
chromosome	KZA74_00380	81,313..81,888	576	=>	hutD, ves, HutD family protein	hutD, K09975	ACX60_RS00375	ABUW_0076	A1S_3408	KZA74_00380	182.866	0.304139	-0.130512	0.155415	0.818063	0.937048	0.917806
chromosome	hutU	82,140..83,816	1677	=>	hutU, urocanate hydratase	hutU, UROC1	ACX60_RS00380	ABUW_0077	A1S_3406	KZA74_00385	12574.8	-1.485	0.345857	-1.22532	0.297444	0.906761	0.395097
chromosome	hutH	83,904..85,442	1539	=>	hutH, histidine ammonia-lyase	hutH, HAL	ACX60_RS00385	ABUW_0078	A1S_3405	KZA74_00390	5975.91	-1.40046	-0.0379739	-1.49638	0.294803	0.989046	0.194091
chromosome	KZA74_00395	85,507..86,919	1413	=>	proY, amino acid permease	hutT	ACX60_RS00390	ABUW_0079	A1S_3404	KZA74_00395	2979.52	-1.07143	-0.0491268	-1.5164	0.338391	0.986755	0.0689749
chromosome	hutI	86,971..88,176	1206	=>	hutI, imidazolonepropionase	hutI, AMDHD1	ACX60_RS00395	ABUW_0080	A1S_3403	KZA74_00400	2738.86	-1.27931	-0.460974	-1.83371	0.276302	0.847506	0.0328985
chromosome	hutG	88,187..89,107	921	=>	hutG, formimidoylglutamase	hutG	ACX60_RS00400	ABUW_0081	A1S_3402	KZA74_00405	1449.81	-1.02771	-0.322963	-1.82197	0.415697	0.888886	0.0236853
chromosome	KZA74_00410	89,361..91,187	1827	=>	DUF885 domain-containing protein	NA	ACX60_RS00405	ABUW_0082	A1S_3400	KZA74_00410	468.583	0.604476	-0.017665	-0.752365	0.688365	0.993579	0.505204
chromosome	KZA74_00415	91,286..91,924	639	=>	HAD hydrolase	gph	ACX60_RS00410	ABUW_0083	A1S_3399	KZA74_00415	189.692	0.522547	0.153567	0.462792	0.425909	0.895469	0.453479
chromosome	murI	91,948..92,748	801	=>	murI, glutamate racemase	murI	ACX60_RS00415	ABUW_0084	A1S_3398	KZA74_00420	301.324	0.201387	0.407838	0.0621795	0.808432	0.460252	0.963725
chromosome	KZA74_00425	92,735..93,358	624	<=	leuE, LysE family translocator	leuE	ACX60_RS00420	NA	A1S_3397	KZA74_00425	118.144	0.352225	0.0675925	0.490058	0.776557	0.966232	0.572549
chromosome	KZA74_00430	93,590..94,804	1215	<=	KZA74_00430	NA	ACX60_RS00425	NA	A1S_3908	KZA74_00430	350.763	0.104662	0.483482	0.806698	0.984317	0.749749	0.323515
chromosome	KZA74_00435	95,806..96,090	285	=>	KZA74_00435	NA	ACX60_RS00430	NA	NA	KZA74_00435	29.2533	0.191093	-0.153575	2.43604	NA	0.952925	0.00186303
chromosome	glmS	96,329..98,167	1839	<=	glmS, glutamine--fructose-6-phosphate transaminase (isomerizing)	glmS, GFPT	ACX60_RS00440	ABUW_0089	A1S_3395	KZA74_00440	4367.19	-0.184313	1.56069	0.187119	0.971139	0.170817	0.955323
chromosome	glmU	98,180..99,544	1365	<=	glmU, bifunctional UDP-N-acetylglucosamine diphosphorylase/glucosamine-1-phosphate N-acetyltransferase GlmU	glmU	ACX60_RS00445	ABUW_0090	A1S_3393	KZA74_00445	1825.33	-0.284651	1.15047	0.15116	0.8839	0.144143	0.941626
chromosome	KZA74_00450	99,561..100,076	516	<=	pgpA, phosphatidylglycerophosphatase A	pgpA	ACX60_RS00450	ABUW_0091	A1S_3392	KZA74_00450	506.056	0.397119	0.380323	0.600255	0.348226	0.389931	0.0342169
chromosome	thiL	100,054..100,971	918	<=	thiL, thiamine-phosphate kinase	thiL	ACX60_RS00455	ABUW_0092	A1S_3391	KZA74_00455	661.828	0.219339	0.0944665	-0.222547	0.83851	0.940363	0.800508
chromosome	nusB	100,987..101,436	450	<=	nusB, transcription antitermination factor NusB	nusB	ACX60_RS00460	ABUW_0093	A1S_3390	KZA74_00460	812.286	-0.305309	1.63294	0.0322964	0.926525	0.154611	0.993854
chromosome	ribE	101,440..101,910	471	<=	ribE, 6,7-dimethyl-8-ribityllumazine synthase	ribH, RIB4, ribE	ACX60_RS00465	ABUW_0094	A1S_3389	KZA74_00465	912.88	-0.661447	1.30659	-0.0193461	0.737364	0.272637	0.998081
chromosome	KZA74_00470	101,922..103,043	1122	<=	ribBA, bifunctional3,4-dihydroxy-2-butanone-4-phosphate synthase/GTP cyclohydrolase II	ribBA	ACX60_RS00470	ABUW_0095	A1S_3388	KZA74_00470	1737.24	-0.274961	0.899389	-0.00296898	0.899864	0.367109	1
chromosome	KZA74_00475	103,283..104,590	1308	<=	KZA74_00475	advA	ACX60_RS00475	ABUW_0096	A1S_3387	KZA74_00475	1829.12	-0.0964092	0.996629	0.377113	0.985868	0.240172	0.786147
chromosome	serB	104,650..105,873	1224	=>	serB, phosphoserine phosphatase SerB	serB, PSPH	ACX60_RS00480	ABUW_0097	A1S_3386	KZA74_00480	1148.88	0.278118	0.553464	0.426233	0.741695	0.281078	0.436581
chromosome	KZA74_00485	106,283..106,618	336	=>	aciT,	aciT	ACX60_RS00485	ABUW_0098	A1S_3385	KZA74_00485	12356.5	-0.0455525	2.29861	1.51198	0.996558	0.101857	0.350429
chromosome	KZA74_00490	106,873..107,352	480	=>	SCP-2 sterol transfer family protein	NA	ACX60_RS00490	ABUW_0099	A1S_3384	KZA74_00490	2460.73	-0.0999383	1.56259	0.607266	0.986515	0.216294	0.766832
chromosome	dtd	107,392..107,835	444	<=	dtd, D-tyrosyl-tRNA(Tyr) deacylase	dtd, DTD1	ACX60_RS00495	ABUW_0100	A1S_3383	KZA74_00495	193.911	0.5072	0.137088	0.505937	0.620465	0.934009	0.556093
chromosome	KZA74_00500	108,036..109,559	1524	=>	katB, catalase	katB, CAT, catB, srpA	ACX60_RS00500	NA	A1S_3382	KZA74_00500	431.722	0.194822	0.0516593	0.539613	0.870877	0.968088	0.323515
chromosome	KZA74_00505	109,689..110,174	486	=>	ankyrin	ankyrin, K06867	ACX60_RS00505	NA	A1S_3381	KZA74_00505	175.863	0.335272	0.397025	0.751645	0.849986	0.82412	0.440791
chromosome	pncB	110,315..111,529	1215	=>	pncB, nicotinate phosphoribosyltransferase	pncB, NAPRT1	ACX60_RS00510	ABUW_0101	A1S_3380	KZA74_00510	1011.85	-0.23296	0.0372372	0.0442166	0.786032	0.97443	0.977484
chromosome	KZA74_00515	111,680..112,528	849	=>	rhdA, sulfurtransferase	rhdA, TST, MPST, sseA	ACX60_RS00515	ABUW_0102	A1S_3379	KZA74_00515	604.4	0.0684798	0.0125332	-0.212731	0.964862	0.989046	0.735908
chromosome	asd	112,525..113,376	852	=>	asd, psd, archaetidylserine decarboxylase	asd, psd, PISD	ACX60_RS00520	ABUW_0103	A1S_3378	KZA74_00520	1063.93	0.301215	1.1469	0.41476	0.835491	0.052003	0.675682
chromosome	KZA74_00525	113,597..114,793	1197	=>	lysophospholipase	lpl	ACX60_RS00525	ABUW_0104	A1S_3377	KZA74_00525	911.196	-0.340798	0.0235373	0.0506734	0.603616	0.985175	0.973672
chromosome	phoR	114,863..116,221	1359	<=	phoR, phosphate regulon sensor histidine kinase PhoR	phoR	ACX60_RS00530	ABUW_0105	A1S_3376	KZA74_00530	755.589	0.312692	0.252181	-0.297891	0.673338	0.787509	0.638055
chromosome	phoB	116,231..116,941	711	<=	phoB, phosphate regulon transcriptional regulatorPhoB	phoB	ACX60_RS00535	ABUW_0106	A1S_3375	KZA74_00535	732.451	0.361633	0.646847	-0.065913	0.686228	0.270771	0.971891
chromosome	KZA74_00540	117,197..117,868	672	<=	tetR/acR	tetR	ACX60_RS00540	ABUW_0107	A1S_3373	KZA74_00540	247.323	0.271341	0.126771	-0.0153109	0.838836	0.934338	0.994375
chromosome	KZA74_00545	118,065..118,898	834	=>	sadH, SDR family NAD(P)-dependent oxidoreductase	sadH	ACX60_RS00545	ABUW_0108	A1S_3372	KZA74_00545	541.875	0.37718	0.646173	0.715917	0.509097	0.104066	0.0325686
chromosome	KZA74_00550	118,955..120,322	1368	<=	mepA, MATE family efflux transporter	mepA, abeM3	ACX60_RS00550	ABUW_0109	A1S_3371	KZA74_00550	641.348	0.321708	0.239368	0.543286	0.484438	0.712295	0.0611757
chromosome	KZA74_00555	120,429..121,583	1155	<=	ybdL, pyridoxal phosphate-dependent aminotransferase	ybdL	ACX60_RS00555	ABUW_0110	A1S_3370	KZA74_00555	759.105	0.180433	0.406092	0.290205	0.818567	0.387758	0.56699
chromosome	KZA74_00560	121,611..122,921	1311	<=	membrane prot, DUF445 domain-containing protein	mp	ACX60_RS00560	ABUW_0111	A1S_3369	KZA74_00560	1042.69	0.257771	0.81088	0.505459	0.839724	0.181881	0.485592
chromosome	KZA74_00565	122,935..123,498	564	<=	KZA74_00565	NA	ACX60_RS00565	ABUW_0112	A1S_3368	KZA74_00565	449.51	0.138411	0.409825	0.535993	0.906858	0.534251	0.21672
chromosome	KZA74_00570	123,558..124,097	540	<=	DUF924 domain-containing protein	NA	ACX60_RS00570	ABUW_0113	A1S_3367	KZA74_00570	292.195	-0.0684551	0.451341	0.407175	0.960407	0.24835	0.20018
chromosome	gshA	124,266..125,843	1578	=>	gshA, glutamate--cysteine ligase	gshA	ACX60_RS00575	ABUW_0114	A1S_3904	KZA74_00575	999.14	-0.0125722	0.346659	0.090034	0.993824	0.371086	0.894581
chromosome	KZA74_00580	125,858..126,373	516	=>	dsbB, disulfide bond formation protein B	dsbB	ACX60_RS00580	ABUW_0115	A1S_3365	KZA74_00580	413.367	0.0971996	0.415798	0.353388	0.919233	0.3	0.342004
chromosome	KZA74_00585	126,538..129,855	3318	=>	vgrG, type VI secretion system tip protein VgrG	vgrG	ACX60_RS00585	NA	A1S_3364	KZA74_00585	1259.3	0.376699	0.226742	0.273384	0.585005	0.82412	0.71129
chromosome	KZA74_00590	129,869..132,307	2439	=>	peptidase M23	M23	ACX60_RS00605	NA	A1S_3902	KZA74_00590	551.532	0.273406	-0.0536671	-0.0367264	0.838836	0.973621	0.988626
chromosome	KZA74_00595	132,312..133,118	807	=>	KZA74_00595	NA	ACX60_RS00610	NA	A1S_3901	KZA74_00595	96.51	-0.344791	-0.352321	-0.214235	0.897982	0.885614	0.930308
chromosome	KZA74_00600	133,234..133,959	726	=>	SH3 domain-containing protein	SH3	ACX60_RS00615	ABUW_0121	A1S_3900	KZA74_00600	70.9853	0.217937	0.025006	-0.236046	0.930439	0.989046	0.894646
chromosome	KZA74_00605	134,029..134,700	672	=>	KZA74_00605	NA	ACX60_RS00620	NA	A1S_3899	KZA74_00605	61.3634	0.137078	-0.0407127	0.175723	0.984718	0.989046	0.955323
chromosome	KZA74_00610	134,835..135,491	657	<=	haloacid dehalogenase	pgpC	ACX60_RS00630	NA	A1S_3362	KZA74_00610	113.237	0.908458	-0.0348755	-0.0305657	0.367381	0.989046	0.993854
chromosome	KZA74_00615	135,634..135,990	357	=>	KZA74_00615	NA	ACX60_RS00635	ABUW_0119	NA	KZA74_00615	48.2237	0.240303	-0.0638208	0.194544	NA	0.975434	0.9009
chromosome	KZA74_00620	136,055..137,398	1344	<=	GPI inositol-deacylase	GPI	ACX60_RS00640	ABUW_0122	A1S_3361	KZA74_00620	678.288	0.499639	0.461636	1.29937	0.462166	0.534342	0.000332489
chromosome	KZA74_00625	137,610..138,191	582	=>	esterase	K07000	ACX60_RS00645	ABUW_0123	A1S_3360	KZA74_00625	822.654	1.33734	2.46003	2.92537	0.0698817	7.42593e-06	1.09362e-08
chromosome	parE	138,206..140,089	1884	=>	parE , DNA topoisomerase IV subunit B	parE	ACX60_RS00650	ABUW_0124	A1S_3359	KZA74_00630	3974.89	0.98608	2.61567	3.18176	0.48329	0.000627578	5.8092e-06
chromosome	KZA74_00635	140,211..140,714	504	<=	allA, ureidoglycolate lyase	allA	ACX60_RS00655	ABUW_0125	A1S_3358	KZA74_00635	134.702	0.313107	0.207598	0.0942835	0.7419	0.865123	0.947186
chromosome	alc	140,711..141,721	1011	<=	alc, allantoicase	alc, ALLC	ACX60_RS00660	ABUW_0126	A1S_3357	KZA74_00640	353.833	0.38536	-0.244154	-0.230585	0.765382	0.88179	0.871443
chromosome	hpxO	141,921..143,078	1158	=>	hpxO, FAD-dependent urate hydroxylase HpxO	hpxO	ACX60_RS00665	ABUW_0127	A1S_3356	KZA74_00645	416.55	0.523057	-0.0779973	0.382044	0.781483	0.975434	0.845165
chromosome	KZA74_00650	143,131..143,856	726	<=	tsx ion channel	tsx	ACX60_RS00670	ABUW_0128	A1S_3355	KZA74_00650	292.606	-0.0483589	0.584034	-0.38667	0.986515	0.387758	0.603768
chromosome	KZA74_00655	143,978..145,345	1368	<=	pucK uracil permease	pucK	ACX60_RS00675	ABUW_0129	A1S_3354	KZA74_00655	505.91	0.542426	0.00802926	0.0276624	0.690942	0.997578	0.993854
chromosome	uraH	145,370..145,693	324	<=	uraH, hydroxyisourate hydrolase	uraH, pucM, hiuH	ACX60_RS00680	ABUW_0130	A1S_3353	KZA74_00660	115.471	0.749772	0.600123	-0.336987	0.473135	0.642269	0.831016
chromosome	uraD	145,690..146,193	504	<=	uraD, 2-oxo-4-hydroxy-4-carboxy-5-ureidoimidazoline decarboxylase	hpxQ	ACX60_RS00685	ABUW_0131	A1S_3352	KZA74_00665	148.659	0.516067	0.0550612	-0.673352	0.859886	0.989046	0.767131
chromosome	puuE	146,293..147,258	966	<=	puuE , allantoinase PuuE	puuE, hpxB	ACX60_RS00690	ABUW_0132	A1S_3351	KZA74_00670	282.961	0.461889	-0.115395	0.344333	0.801108	0.959698	0.85299
chromosome	KZA74_00675	147,511..147,861	351	=>	raiA, HPF/RaiA family ribosome-associated protein	raiA	ACX60_RS00695	ABUW_0133	A1S_3350	KZA74_00675	10096.4	-0.689859	0.808951	0.44017	0.847282	0.822589	0.90084
chromosome	KZA74_00680	148,020..148,565	546	=>	ankyrin	ankyrin	ACX60_RS00700	ABUW_0134	A1S_3349	KZA74_00680	766.955	-0.351055	0.508205	0.0148244	0.808156	0.687961	0.996631
chromosome	KZA74_00685	148,578..149,345	768	=>	transporter	tp	ACX60_RS00705	ABUW_0135	A1S_3348	KZA74_00685	1214.77	-0.205107	1.24227	0.189053	0.943625	0.160694	0.92708
chromosome	dsbD	149,374..151,188	1815	=>	dsbD, protein-disulfide reductase DsbD	dsbD	ACX60_RS00710	ABUW_0136	A1S_3346	KZA74_00690	1414.92	0.048876	0.477013	-0.00564486	0.984944	0.270771	0.998809
chromosome	KZA74_00695	151,180..152,373	1194	<=	diguanylate cyclase	dgnC	ACX60_RS00715	ABUW_0137	A1S_3345	KZA74_00695	283.375	0.383669	0.126876	-0.0250241	0.78876	0.943927	0.993854
chromosome	KZA74_00700	152,549..153,460	912	<=	lipR, alpha/beta hydrolase	lipR	ACX60_RS00720	ABUW_0138	A1S_3344	KZA74_00700	350.443	0.300238	0.228873	0.404979	0.755077	0.85092	0.55145
chromosome	KZA74_00705	153,610..154,047	438	=>	KZA74_00705	NA	ACX60_RS00725	ABUW_0139	A1S_3343	KZA74_00705	3967.76	0.0645493	0.659273	0.159666	0.990942	0.778183	0.971226
chromosome	KZA74_00710	154,085..154,435	351	<=	arsenate reductase	arsred	ACX60_RS00730	ABUW_0140	A1S_3342	KZA74_00710	198.678	-0.361126	-0.000769054	-0.210793	0.690942	1	0.837388
chromosome	xth	154,891..155,715	825	<=	xth, exoA, exodeoxyribonuclease III	exoA, E3.1.11.2, xthA	ACX60_RS00735	ABUW_0141	A1S_3341	KZA74_00715	470.169	0.116736	0.477699	0.037922	0.92869	0.371094	0.980408
chromosome	pyrE	155,754..156,404	651	=>	pyrE, orotate phosphoribosyltransferase	pyrE	ACX60_RS00740	ABUW_0142	A1S_3340	KZA74_00720	453.267	0.146208	0.491722	0.59707	0.899864	0.356863	0.145782
chromosome	KZA74_00725	156,645..156,839	195	=>	KZA74_00725	NA	ACX60_RS00745	NA	NA	KZA74_00725	35.6576	0.781956	-0.190011	0.348476	NA	0.927651	0.778612
chromosome	KZA74_00730	157,083..159,272	2190	<=	fhuA, TonB-dependent siderophore receptor	fhuA, TC.FEV.OM	ACX60_RS00750	ABUW_0143	A1S_3339	KZA74_00730	642.883	0.60251	-0.0953122	0.119389	0.794005	0.975434	0.977484
chromosome	KZA74_00735	159,502..159,714	213	<=	DUF1737 domain-containing protein	NA	ACX60_RS00755	ABUW_0144	A1S_3338	KZA74_00735	45.9102	0.597824	0.12663	0.47186	NA	0.943002	0.591481
chromosome	gshB	159,875..160,819	945	=>	gshB, glutathione synthase	gshB	ACX60_RS00760	ABUW_0145	A1S_3337	KZA74_00740	518.924	0.183874	0.438777	0.320341	0.832842	0.36847	0.531498
chromosome	murG	161,057..162,154	1098	=>	murG, undecaprenyldiphospho-muramoylpentapeptide beta-N-acetylglucosaminyltransferase	murG	ACX60_RS00765	ABUW_0146	A1S_3336	KZA74_00745	1104	-0.0537435	0.426185	0.331655	0.986515	0.617549	0.683177
chromosome	murC	162,166..163,614	1449	=>	murC, UDP-N-acetylmuramate--L-alanine ligase	murC	ACX60_RS00770	ABUW_0147	A1S_3335	KZA74_00750	1631.99	-0.227182	0.623959	0.0666	0.894801	0.478768	0.977484
chromosome	KZA74_00755	163,652..164,578	927	=>	ddl, D-alanine--D-alanine ligase	ddl	ACX60_RS00775	ABUW_0148	A1S_3334	KZA74_00755	1349.6	-0.0385208	1.02504	0.461122	0.992804	0.213603	0.714108
chromosome	KZA74_00760	164,581..165,435	855	=>	ftsQ, cell division protein FtsQ/DivIB	ftsQ	ACX60_RS00780	ABUW_0149	A1S_3333	KZA74_00760	1100.98	0.0238167	0.547362	0.131722	0.994512	0.559875	0.932421
chromosome	ftsA	165,496..166,758	1263	=>	ftsA, cell division protein FtsA	ftsA	ACX60_RS00785	ABUW_0150	A1S_3332	KZA74_00765	3093.97	-0.109372	1.07938	0.110573	0.986515	0.344675	0.975162
chromosome	ftsZ	166,923..168,098	1176	=>	ftsZ, cell division protein FtsZ	ftsZ	ACX60_RS00790	ABUW_0151	A1S_3331	KZA74_00770	5338.95	-0.440088	1.16377	0.150498	0.876776	0.444844	0.971891
chromosome	lpxC	168,209..169,111	903	=>	lpxC, UDP-3-O-acyl-N-acetylglucosamine deacetylase	lpxC	ACX60_RS00795	ABUW_0152	A1S_3330	KZA74_00775	780.031	-0.253302	0.169638	-0.263473	0.837694	0.894299	0.788415
chromosome	KZA74_00780	169,209..169,649	441	<=	KZA74_00780	NA	ACX60_RS00800	ABUW_0153	NA	KZA74_00780	444.453	-0.930439	-0.281665	0.0929593	0.226849	0.862193	0.971891
chromosome	KZA74_00785	169,757..170,449	693	=>	peptidase M23	M23	ACX60_RS00805	ABUW_0154	A1S_3329	KZA74_00785	1406.34	-0.845987	0.202528	-0.582612	0.338391	0.913597	0.568786
chromosome	aceE	170,700..173,417	2718	=>	aceE, pyruvate dehydrogenase (acetyl-transferring),homodimeric type	aceE	ACX60_RS00810	ABUW_0155	A1S_3328	KZA74_00790	12822.1	0.0950172	2.63239	0.934308	0.990942	0.0493106	0.685811
chromosome	KZA74_00795	173,420..175,408	1989	=>	2-oxo acid dehydrogenase subu E2	aceF, DLAT, aceF, pdhC	ACX60_RS00815	ABUW_0156	A1S_3327	KZA74_00795	17233.6	0.281858	2.48422	0.823136	0.963548	0.0767055	0.741323
chromosome	KZA74_00800	175,557..175,829	273	=>	KZA74_00800	NA	ACX60_RS00820	ABUW_0157	A1S_3897	KZA74_00800	145.927	0.53079	0.42341	0.220797	0.312184	0.508097	0.766199
chromosome	KZA74_00805	176,078..176,653	576	=>	mneA, TMEM165/GDT1 family protein	mneA	ACX60_RS00825	ABUW_0158	A1S_3326	KZA74_00805	658.656	0.135598	0.733957	1.1784	0.930439	0.181364	0.00218904
chromosome	KZA74_00810	176,712..178,868	2157	<=	fhuA_2, TonB-dependent siderophore receptor	fhuA2, TC.FEV.OM	ACX60_RS00830	ABUW_0159	A1S_3324	KZA74_00810	707.008	0.282572	0.156461	0.010185	0.881825	0.935429	0.998809
chromosome	KZA74_00815	179,097..179,894	798	=>	MBL fold metallo-hydrolase	NA	ACX60_RS00835	ABUW_0160	A1S_3323	KZA74_00815	237.056	0.33426	0.0600253	0.194625	0.786005	0.970197	0.884167
chromosome	KZA74_00820	179,986..180,351	366	=>	ykgJ, ferredoxin	ykgJ, K06940	ACX60_RS00840	ABUW_0161	A1S_3322	KZA74_00820	156.074	0.348679	0.0760447	0.841932	0.753482	0.961954	0.12861
chromosome	guaB	180,487..181,953	1467	=>	guaB, IMP dehydrogenase	IMPDH, guaB	ACX60_RS00845	ABUW_0162	A1S_3321	KZA74_00825	4839.08	0.0946054	1.92633	0.664431	0.986515	0.0357152	0.681182
chromosome	glmM	182,103..183,440	1338	=>	glmM, phosphoglucosamine mutase	glmM	ACX60_RS00850	ABUW_0163	A1S_3320	KZA74_00830	1924.19	-0.513592	0.785447	-0.0636151	0.741695	0.506582	0.983892
chromosome	pdxH	183,451..184,107	657	=>	pdxH, pyridoxamine 5'-phosphate oxidase	pdxH, PNPO	ACX60_RS00855	ABUW_0164	A1S_3319	KZA74_00835	751.433	-0.016491	0.7421	0.115616	0.996558	0.203965	0.932377
chromosome	recJ	184,108..185,805	1698	=>	recJ, single-stranded-DNA-specific exonuclease RecJ	recJ	ACX60_RS00860	ABUW_0165	A1S_3318	KZA74_00840	835.816	0.248201	0.19757	-0.0744946	0.682139	0.799062	0.932421
chromosome	KZA74_00845	185,853..186,620	768	<=	porin	porin	ACX60_RS00865	ABUW_0166	A1S_3317	KZA74_00845	8919.21	-1.25717	1.07352	0.315829	0.533246	0.655329	0.925352
chromosome	prfB	187,013..188,108	1096	=>	prfB, peptide chain release factor 2	prfB	ACX60_RS00870	ABUW_0167	A1S_3316	KZA74_00850	1881.35	-0.275709	0.944986	0.0989921	0.896291	0.295811	0.972306
chromosome	KZA74_00855	188,308..188,610	303	=>	arsR fam transcriptional regulator	arsR	ACX60_RS00875	ABUW_0169	A1S_3315	KZA74_00855	299.576	-0.0610122	0.942191	0.172328	0.986515	0.201377	0.913536
chromosome	KZA74_00860	188,639..189,697	1059	=>	nemA, alkene reductase	nemA	ACX60_RS00880	ABUW_0170	A1S_3314	KZA74_00860	621.351	0.165104	0.702679	0.384449	0.841786	0.0356802	0.350429
chromosome	KZA74_00865	189,866..191,158	1293	=>	waaA, 3-deoxy-D-manno-octulosonic acid transferase	kdtA, waaA	ACX60_RS00885	ABUW_0171	A1S_3313	KZA74_00865	599.276	0.214054	0.176808	-0.27711	0.78772	0.85092	0.627613
chromosome	KZA74_00870	191,155..191,862	708	=>	rsmE, 16S rRNA (uracil(1498)-N(3))-methyltransferase	rsmE	ACX60_RS00890	ABUW_0172	A1S_3312	KZA74_00870	253.142	0.102796	0.231485	-0.0408712	0.952019	0.828688	0.980408
chromosome	KZA74_00875	191,842..192,822	981	<=	mechanosensitive ion channel family protein	micP	ACX60_RS00895	ABUW_0173	A1S_3311	KZA74_00875	430.645	0.109129	0.21538	0.0742433	0.904515	0.761828	0.924518
chromosome	KZA74_00880	192,935..193,510	576	<=	DUF805 domain-containing protein	NA	ACX60_RS00900	ABUW_0174	A1S_3310	KZA74_00880	250.97	0.440314	0.166364	0.0384222	0.511757	0.885614	0.980734
chromosome	acs	193,805..195,754	1950	=>	acs, acsA, acetate--CoA ligase	ACSS, acs	ACX60_RS00905	ABUW_0175	A1S_3309	KZA74_00885	5434.65	-1.21568	0.799898	0.875694	0.553662	0.787509	0.689786
chromosome	KZA74_00890	195,801..196,343	543	<=	sttH, cysteine hydrolase	sttH	ACX60_RS00910	ABUW_0176	A1S_3308	KZA74_00890	106.553	0.221886	-0.0138031	-0.252698	0.904515	0.993579	0.859378
chromosome	KZA74_00895	196,449..196,862	414	=>	lrpC, transcriptional regulator	lrpC	ACX60_RS00915	ABUW_0177	A1S_3307	KZA74_00895	95.815	0.352726	-0.241946	-0.100181	0.817361	0.888886	0.971891
chromosome	sfnG	196,954..198,066	1113	<=	sfnG, ssuD, dimethyl sulfone monooxygenase SfnG	ssuD, sfnG	ACX60_RS00920	ABUW_0178	A1S_3306	KZA74_00900	343.208	0.306584	-0.182661	-0.10527	0.864641	0.928585	0.971891
chromosome	msuE	198,111..198,848	738	<=	msuE, FMN reductase	ssuE, msuE	ACX60_RS00925	ABUW_0179	A1S_3305	KZA74_00905	214.656	0.333557	-0.440155	-0.0331037	0.864641	0.818109	0.993854
chromosome	KZA74_00910	199,225..199,875	651	=>	exaE, transcriptional activator	exaE	ACX60_RS00930	ABUW_0180	A1S_3304	KZA74_00910	444.483	-0.137673	0.198168	0.191564	0.909153	0.855232	0.820746
chromosome	KZA74_00915	199,918..200,685	768	<=	KZA74_00915	NA	ACX60_RS00935	ABUW_0181	A1S_3303	KZA74_00915	1053.77	-0.65302	-0.46266	-0.967189	0.553662	0.762809	0.19004
chromosome	KZA74_00920	201,079..204,576	3498	<=	rcsC, sensor histidine kinase	rcsC	ACX60_RS00940	ABUW_0182	A1S_3302	KZA74_00920	1789.19	0.286508	0.0784347	0.405603	0.784586	0.952925	0.575453
chromosome	KZA74_00925	204,760..205,092	333	=>	yjcH, innner membrane protein	yjiH	ACX60_RS00945	ABUW_0183	A1S_3301	KZA74_00925	989.389	-0.931489	0.0898426	-0.280971	0.679446	0.981211	0.931777
chromosome	KZA74_00930	205,094..206,809	1716	=>	actP, cation acetate symporter	actP	ACX60_RS00950	ABUW_0184	A1S_3300	KZA74_00930	7115.32	-0.984839	0.462244	0.0458161	0.682139	0.888886	0.993854
chromosome	KZA74_00935	206,979..207,671	693	=>	two pore potassium channel	Kchannel	ACX60_RS00955	ABUW_0185	A1S_3299	KZA74_00935	217.642	0.338664	-0.111298	0.0878623	0.838737	0.952925	0.974096
chromosome	betT	207,837..209,804	1968	=>	betT	betT, betS	ACX60_RS00960	ABUW_0186	A1S_3298	KZA74_00940	2780.42	-0.669043	1.01824	0.406814	0.664072	0.351243	0.815431
chromosome	omp33-36	209,871..210,770	900	<=	omp33-36	omp33-36	ACX60_RS00965	ABUW_0187	A1S_3297	KZA74_00945	6106.15	-1.68521	0.916395	-0.840467	0.312184	0.752253	0.72103
chromosome	KZA74_00950	211,763..213,469	1707	=>	diguanylate cyclase	dgnC	ACX60_RS00970	ABUW_0188	A1S_3296	KZA74_00950	366.436	0.20767	-0.193234	-0.0401168	0.877905	0.885614	0.984259
chromosome	uvrA	213,503..216,337	2835	<=	uvrA, excinuclease ABC subunit UvrA	uvrA	ACX60_RS00975	ABUW_0189	A1S_3295	KZA74_00955	9310.04	1.13527	2.7112	2.70936	0.438388	0.00132734	0.00092432
chromosome	KZA74_00960	216,634..217,236	603	=>	nemR, tetR/acR family	nemR	ACX60_RS00980	ABUW_0190	A1S_3294	KZA74_00960	303.106	-0.00404998	0.434706	0.305096	0.999632	0.608572	0.723452
chromosome	KZA74_00965	217,240..218,217	978	=>	tdh, zinc binding dehydrogenase	tdh, qor, CRYZ	ACX60_RS00985	ABUW_0191	A1S_3293	KZA74_00965	769.046	0.0674105	0.689818	0.701616	0.986515	0.380454	0.313154
chromosome	KZA74_00970	218,282..218,635	354	=>	KZA74_00970	K08987	ACX60_RS00990	ABUW_0192	A1S_3292	KZA74_00970	73.4031	-0.157119	0.153273	-0.0307764	0.904515	0.893854	0.986129
chromosome	KZA74_00975	218,688..219,029	342	=>	ydgC, inner membrane protein	glpM, ydgC	ACX60_RS00995	ABUW_0193	A1S_3291	KZA74_00975	171.142	0.396324	0.238899	0.578056	0.701294	0.861523	0.403277
chromosome	tenA	219,079..219,753	675	<=	tenA, thiaminase II	tenA	ACX60_RS01000	ABUW_0194	A1S_3290	KZA74_00980	218.384	0.161036	0.0626738	0.104144	0.890009	0.957264	0.920279
chromosome	KZA74_00985	220,016..221,098	1083	=>	KZA74_00985	K09799	ACX60_RS01005	ABUW_0195	A1S_3289	KZA74_00985	1077.56	0.292218	1.6118	0.739572	0.876935	0.0105556	0.422459
chromosome	KZA74_00990	221,245..222,609	1365	=>	yajR, innner membrane transporter	yajR	ACX60_RS01010	ABUW_0196	A1S_3288	KZA74_00990	1760.58	0.308529	1.37042	0.816886	0.881825	0.0824541	0.403929
chromosome	ssb	222,661..223,242	582	=>	ssb, single-stranded DNA-binding protein	ssb	ACX60_RS01015	ABUW_0197|ABUW_0542	A1S_3287	KZA74_00995	6988.48	1.09914	3.41601	2.72218	0.627591	0.00124871	0.01598
chromosome	KZA74_01000	223,283..223,606	324	<=	azlD, aa transporter, branched chain	azlD	ACX60_RS01020	ABUW_0198	A1S_3286	KZA74_01000	126.55	0.136844	0.204692	-0.056475	0.953908	0.892081	0.980408
chromosome	KZA74_01005	223,603..224,298	696	<=	azlC, AzlC family ABC transporter permease	azlC	ACX60_RS01025	ABUW_0199	A1S_3285	KZA74_01005	247.605	0.430932	-0.309161	0.00532142	0.808432	0.88179	1
chromosome	KZA74_01010	224,367..224,915	549	=>	sutR, transcriptional regulator	sutR	ACX60_RS01030	ABUW_0200	A1S_3284	KZA74_01010	262.309	0.400003	-0.323844	0.482339	0.739537	0.824133	0.59827
chromosome	KZA74_01015	225,221..226,663	1443	=>	gabP, amino acid permease	gabP	ACX60_RS01035	ABUW_0201	A1S_3283	KZA74_01015	798.693	-0.510935	0.075343	0.490544	0.71046	0.970155	0.686738
chromosome	KZA74_01020	226,728..228,227	1500	<=	gabR, PLP-dependent aminotransferase family protein	gabR, K00375	ACX60_RS01040	ABUW_0202	A1S_3282	KZA74_01020	654.623	0.386863	-0.297462	0.607352	0.820817	0.878672	0.593763
chromosome	gabT	228,384..229,676	1293	=>	gabT, puuE, 4-aminobutyrate--2-oxoglutarate transaminase	puuE	ACX60_RS01045	ABUW_0203	A1S_3281	KZA74_01025	972.852	-0.609109	0.175286	-0.251365	0.771717	0.947686	0.921686
chromosome	KZA74_01030	229,673..231,121	1449	=>	gabD, NAD-dependent succinate-semialdehydedehydrogenase	gabD	ACX60_RS01050	ABUW_0204	A1S_3280	KZA74_01030	2434.1	-0.368777	1.48961	0.749752	0.897982	0.185033	0.631028
chromosome	KZA74_01035	231,226..232,200	975	<=	dmlR_2, LysR family transcriptional regulator	lysR	ACX60_RS01055	ABUW_0205	A1S_3279	KZA74_01035	303.313	-0.22276	-0.111858	-0.0610546	0.78418	0.916436	0.965401
chromosome	KZA74_01040	232,221..232,847	627	<=	ycaC, hydrolase	ycaC	ACX60_RS01060	ABUW_0206	A1S_3278	KZA74_01040	776.132	-1.50317	-0.645337	-0.808695	0.0151914	0.565125	0.319015
chromosome	KZA74_01045	233,125..233,997	873	=>	pirin, quercetin 2,3-dioxygenase	pirin, K06911	ACX60_RS01065	ABUW_0207	A1S_3277	KZA74_01045	429.305	0.315966	0.609579	0.615442	0.7533	0.331077	0.262273
chromosome	KZA74_01050	234,437..235,735	1299	=>	FAD-dependent oxidoreductase	NA	ACX60_RS01070	ABUW_0208	A1S_3276	KZA74_01050	1222.24	-0.580932	0.480094	0.00233879	0.652782	0.760778	1
chromosome	KZA74_01055	235,740..236,567	828	=>	class I SAM-dependent methyltransferase	SAM	ACX60_RS01075	ABUW_0209	A1S_3275	KZA74_01055	293.116	0.112355	0.360058	-0.0512191	0.92985	0.582641	0.973672
chromosome	KZA74_01060	236,576..237,001	426	=>	GFA fam, aldehyde-activating protein	GFA	ACX60_RS01080	ABUW_0210	A1S_3274	KZA74_01060	189.609	0.148345	0.349027	0.366954	0.904515	0.676224	0.522689
chromosome	KZA74_01065	237,230..237,613	384	<=	peptide signal protein	psp	ACX60_RS01085	NA	A1S_3273	KZA74_01065	81.7777	0.205459	-0.297195	-0.894089	0.904515	0.846504	0.127929
chromosome	KZA74_01070	237,822..237,920	99	=>	KZA74_01070	NA	NA	NA	NA	KZA74_01070	26.1972	0.975796	-0.283088	-0.799141	NA	0.939906	0.741323
chromosome	KZA74_01075	237,924..237,999	76	<=	trnT	trnT	NA	NA	A1S_3249	KZA74_01075	213.096	0.443835	0.951033	0.309583	0.884325	0.624132	0.915289
chromosome	KZA74_01080	238,124..239,368	1245	<=	ynfM, MFS transporter, inner membrane	ynfM	ACX60_RS01095	ABUW_0213	A1S_3272	KZA74_01080	642.032	0.301344	-0.0384884	-0.109457	0.906306	0.989046	0.975542
chromosome	KZA74_01085	239,507..240,427	921	=>	hcaR, transcriptional activator	hcaR	ACX60_RS01100	ABUW_0214	A1S_3271	KZA74_01085	291.22	0.430642	-0.19999	0.056492	0.780246	0.923349	0.984823
chromosome	KZA74_01090	240,424..241,311	888	<=	DMT family transporter	DMT	ACX60_RS01105	ABUW_0215	A1S_3270	KZA74_01090	240.735	0.549893	-0.223444	0.222872	0.64433	0.895165	0.888462
chromosome	KZA74_01095	241,540..242,283	744	=>	KZA74_01095	NA	ACX60_RS01110	ABUW_0216	A1S_3269	KZA74_01095	252.025	-0.366982	-0.00213807	-0.54756	0.629138	0.999354	0.253556
chromosome	KZA74_01100	242,308..242,700	393	=>	KZA74_01100	NA	ACX60_RS01115	ABUW_0217	A1S_3268	KZA74_01100	175.863	0.0679863	0.102242	-0.267796	0.976989	0.932314	0.71129
chromosome	KZA74_01105	242,746..243,747	1002	<=	iolS, aldo/keto reductase	iolS	ACX60_RS01120	ABUW_0218	A1S_3266-7	KZA74_01105	359.087	0.325051	-0.0491533	0.773493	0.841431	0.982081	0.343993
chromosome	KZA74_01110	243,859..244,761	903	<=	rhaS, transcriptional activator	rhaS	ACX60_RS01125	ABUW_0219	A1S_3265	KZA74_01110	287.146	0.308651	-0.062154	0.213187	0.786005	0.965794	0.852709
chromosome	KZA74_01115	244,884..245,684	801	<=	N-acetyltransferase GCN5	GCN5	ACX60_RS01130	NA	A1S_3893	KZA74_01115	238.633	0.502754	-0.230393	0.0958907	0.786089	0.925644	0.980062
chromosome	KZA74_01120	246,374..246,925	552	=>	tetR family	tetR	ACX60_RS01135	NA	A1S_3264	KZA74_01120	97.0849	0.700211	-0.0584025	1.09192	0.752492	0.986755	0.512337
chromosome	KZA74_01125	246,998..247,414	417	<=	carboxymuconolactone decarboxylase familyprotein	cmdp	ACX60_RS01140	ABUW_0223	A1S_3263	KZA74_01125	70.8416	0.241353	-0.229305	-0.674249	0.821706	0.851164	0.141234
chromosome	KZA74_01130	247,526..247,840	315	=>	yybR, transcriptional regulator	yybR	ACX60_RS01145	ABUW_0224	A1S_3262	KZA74_01130	57.0695	0.180952	-0.0709205	-0.513699	0.948123	0.972957	0.677951
chromosome	KZA74_01135	247,920..248,582	663	<=	KZA74_01135	NA	ACX60_RS01150	NA	A1S_3892	KZA74_01135	144.876	0.171087	-0.266864	-0.941578	0.924592	0.856134	0.118536
chromosome	KZA74_01140	248,662..249,024	363	=>	KZA74_01140	NA	ACX60_RS01155	NA	NA	KZA74_01140	126.966	-0.532584	0.215753	-0.331057	0.645721	0.895469	0.795572
chromosome	KZA74_01145	249,021..250,172	1152	=>	KZA74_01145	NA	ACX60_RS01160	NA	A1S_3261	KZA74_01145	384.204	-0.420796	-0.101607	-0.256191	0.597933	0.940459	0.775721
chromosome	KZA74_01150	250,156..251,037	882	=>	KZA74_01150	NA	ACX60_RS01165	NA	A1S_3891	KZA74_01150	356.037	-0.073274	-0.0214609	-0.142418	0.984718	0.989046	0.904908
chromosome	KZA74_01155	251,114..251,320	207	<=	KZA74_01155	NA	ACX60_RS01170	ABUW_0226	A1S_3260	KZA74_01155	91.3693	0.198865	0.28297	0.835452	0.887577	0.82412	0.088686
chromosome	KZA74_01160	251,348..251,683	336	<=	hxlR, transcriptional regulator	hxlR	ACX60_RS01175	ABUW_0227	A1S_3259	KZA74_01160	96.7141	0.0273782	0.303409	0.154006	0.990942	0.768146	0.868135
chromosome	KZA74_01165	251,801..252,358	558	=>	ywrO, general stress prot, NAD(P)H-dependent oxidoreductase	ywrO	ACX60_RS01180	ABUW_0228	A1S_3258	KZA74_01165	159.45	0.416307	-0.149041	0.371171	0.801108	0.942722	0.809132
chromosome	KZA74_01170	252,531..253,487	957	=>	restriction endonuclease PvuRts1I	pvuRts1I	ACX60_RS01185	NA	A1S_3257	KZA74_01170	100.029	0.683906	0.107714	0.794218	0.507168	0.952925	0.328172
chromosome	KZA74_01175	253,481..253,939	459	=>	KZA74_01175	NA	ACX60_RS01190	NA	NA	KZA74_01175	115.049	0.637657	0.296859	0.510053	0.312184	0.804031	0.534045
chromosome	KZA74_01180	254,021..254,362	342	=>	DHCW motif cupin fold protein	NA	ACX60_RS01195	NA	NA	KZA74_01180	150.233	0.458377	0.0643756	0.218815	0.43967	0.955653	0.786147
chromosome	elbB	254,421..255,083	663	<=	elbB, isoprenoid biosynthesis glyoxalase ElbB	elbB	ACX60_RS01200	NA	A1S_3256	KZA74_01185	137.387	0.406392	-0.0987726	0.279584	0.7533	0.953767	0.841314
chromosome	KZA74_01190	255,173..255,985	813	<=	araC family transcriptional regulator	araC	ACX60_RS01205	NA	A1S_3255	KZA74_01190	165.906	0.921938	-0.113997	0.0549227	0.579161	0.967019	0.993111
chromosome	KZA74_01195	256,122..256,211	90	<=	trnS, tRNA-Ser	trnS	NA	NA	A1S_3226	KZA74_01195	496.317	0.484448	1.54083	-0.441237	0.915308	0.516057	0.912883
chromosome	KZA74_01200	256,330..258,207	1878	=>	kup, pottassium transporter	kup	ACX60_RS01215	ABUW_0232	A1S_3254	KZA74_01200	1617.46	-0.0668732	0.714714	-0.105916	0.986515	0.331077	0.955535
chromosome	KZA74_01205	258,263..258,706	444	<=	KZA74_01205	NA	ACX60_RS01220	ABUW_0233	A1S_3253	KZA74_01205	415.306	0.197964	0.161282	0.782074	0.907855	0.925644	0.22731
chromosome	KZA74_01210	258,962..260,041	1080	=>	DNA/RNA non-specific endonuclease	ENDOG	ACX60_RS01225	ABUW_0234	A1S_3252	KZA74_01210	338.146	0.287818	0.256944	1.08412	0.83851	0.860255	0.0411127
chromosome	KZA74_01215	260,138..260,737	600	=>	lysE transporter	lysE	ACX60_RS01230	ABUW_0235	A1S_3251	KZA74_01215	105.922	0.244863	-0.0979964	0.574265	0.938344	0.970155	0.733978
chromosome	KZA74_01220	260,783..261,025	243	=>	KZA74_01220	NA	ACX60_RS01235	ABUW_0236	A1S_3250	KZA74_01220	136.894	-0.107697	-0.22071	-0.612151	0.941154	0.830025	0.124023
chromosome	aqpZ	261,204..261,893	690	<=	aqpZ, aquaporin Z	aqpZ	ACX60_RS01240	ABUW_0237	A1S_3248	KZA74_01225	1011.43	-1.41004	0.0445126	-0.303344	0.0508693	0.985175	0.852709
chromosome	KZA74_01230	262,026..263,030	1005	<=	virS, araC family transcriptional regulator	virS	ACX60_RS01245	ABUW_0238	A1S_3247	KZA74_01230	355.995	0.471876	0.0894252	0.621577	0.774617	0.966133	0.610281
chromosome	KZA74_01235	263,140..263,778	639	=>	KZA74_01235	NA	ACX60_RS01250	ABUW_0239	A1S_3246	KZA74_01235	175.16	0.328475	-0.333113	0.83359	0.894586	0.88179	0.485592
chromosome	hisF	263,820..264,578	759	<=	hisF, imidazole glycerol phosphate synthase subunitHisF	hisF	ACX60_RS01255	ABUW_0240	A1S_3245	KZA74_01240	1094.3	0.402769	0.905471	0.716934	0.801108	0.312539	0.446363
chromosome	KZA74_01245	264,691..265,641	951	=>	thrB, homoserine kinase	thrB2	ACX60_RS01260	ABUW_0241	A1S_3244	KZA74_01245	453.64	0.257132	-0.0230994	0.0178438	0.778583	0.986755	0.993854
chromosome	KZA74_01250	265,654..266,283	630	=>	csp, cold shock protein	csp	ACX60_RS01265	ABUW_0242	A1S_3243	KZA74_01250	210.446	0.233894	-0.020451	0.14528	0.786005	0.988069	0.871443
chromosome	KZA74_01255	266,320..266,712	393	=>	membrane protein	mp	ACX60_RS01270	ABUW_0243	A1S_3242	KZA74_01255	380.156	-0.0707635	0.792225	0.4516	0.986515	0.217204	0.575678
chromosome	KZA74_01260	266,716..267,027	312	=>	antibiotic biosynthesis monooxygenase	abm	ACX60_RS01275	NA	A1S_3241	KZA74_01260	254.936	-0.108282	1.56962	0.479318	0.986515	0.0762492	0.76886
chromosome	KZA74_01265	267,053..267,955	903	<=	DMT family transporter	DMT	ACX60_RS01280	ABUW_0244	A1S_3240	KZA74_01265	278.554	0.331275	-0.151427	0.642494	0.841786	0.938648	0.527477
chromosome	KZA74_01270	268,054..268,605	552	=>	sutR, Cro/Cl/XRE family transcriptional regulator	NA	ACX60_RS01285	ABUW_0245	A1S_3239	KZA74_01270	274.261	0.207802	0.167604	0.399035	0.867639	0.89343	0.581209
chromosome	hisA	268,673..269,404	732	<=	hisA, 1-(5-phosphoribosyl)-5-[(5- phosphoribosylamino)methylideneamino]imidazole-4- carboxamide isomerase	hisA	ACX60_RS01290	ABUW_0246	A1S_3238	KZA74_01275	780.929	-0.128196	1.16909	0.262465	0.97217	0.132388	0.871557
chromosome	KZA74_01280	269,499..270,140	642	<=	rnd, exonuclease	rnd	ACX60_RS01295	ABUW_0247	A1S_3237	KZA74_01280	139.806	0.401499	0.0250706	-0.72472	0.774617	0.989046	0.362048
chromosome	KZA74_01285	270,227..270,775	549	<=	DUF805 domain-containing protein	NA	ACX60_RS01300	ABUW_0248	A1S_3236	KZA74_01285	299.704	0.362276	-0.186907	-0.272284	0.622579	0.864415	0.703617
chromosome	hisH	270,929..271,546	618	<=	hisH, imidazole glycerol phosphate synthase subunitHisH	hisH	ACX60_RS01305	ABUW_0249	A1S_3235	KZA74_01290	657.63	0.20015	0.985074	0.400123	0.91925	0.186111	0.731338
chromosome	hisB	271,546..272,139	594	<=	hisB, imidazoleglycerol-phosphate dehydratase HisB	hisB	ACX60_RS01310	ABUW_0250	A1S_3234	KZA74_01295	1049.52	-0.463475	1.10404	0.31978	0.802984	0.275556	0.865247
chromosome	KZA74_01300	272,242..272,625	384	=>	panM, PanD maturation, GNAT family N-acetyltransferase	panM	ACX60_RS01315	ABUW_0251	A1S_3233	KZA74_01300	451.948	-0.529105	0.34844	0.0129144	0.638844	0.82412	0.998081
chromosome	KZA74_01305	272,731..272,806	76	=>	trnF, tRNA-Phe	NA	NA	NA	A1S_3215	KZA74_01305	60.3967	0.831391	0.102101	0.0296521	0.360096	0.958165	0.993854
chromosome	KZA74_01310	272,933..273,008	76	=>	trnF, tRNA-Phe	NA	NA	NA	A1S_3215	KZA74_01310	81.715	0.451565	0.211356	0.0287904	0.7419	0.903134	0.993854
chromosome	KZA74_01315	273,180..273,611	432	<=	ypeA, GNAT family acetyltransferase	ypeA	ACX60_RS01330	ABUW_0254	A1S_3232	KZA74_01315	164.922	0.083423	-0.106919	-0.198808	0.969381	0.934009	0.836413
chromosome	KZA74_01320	273,742..275,256	1515	<=	cat1, Succinyl-CoA:coenzyme A transferase	aarC, cat1	ACX60_RS01335	ABUW_0255	A1S_3231	KZA74_01320	6396.22	-0.895314	1.19688	-0.154867	0.747794	0.608572	0.977484
chromosome	KZA74_01325	275,292..275,384	93	<=	KZA74_01325	NA	NA	NA	NA	KZA74_01325	21.4059	0.102588	0.140119	-0.0933271	NA	0.965389	0.992126
chromosome	KZA74_01330	275,448..276,905	1458	<=	envZ, Osmolarity sensor protein EnvZ	envZ	ACX60_RS01340	ABUW_0256	A1S_3230	KZA74_01330	1567.97	-0.774222	0.315997	-0.174226	0.44133	0.860255	0.923928
chromosome	ompR	276,923..277,687	765	<=	ompR, two-component system response regulator OmpR	ompR	ACX60_RS01345	ABUW_0257	A1S_3229	KZA74_01335	2587.59	-1.19664	0.373107	-0.139643	0.354387	0.885614	0.971891
chromosome	KZA74_01340	278,343..280,691	2349	=>	yhgF, RNA-binding transcriptional accessory protein	tex, yhgF	ACX60_RS01350	ABUW_0258	A1S_3227	KZA74_01340	2323.05	-0.328887	0.744759	-0.0351059	0.849642	0.477989	0.993334
chromosome	KZA74_01345	280,994..283,183	2190	=>	sulP, sulfate permease	cynT, can, sulP	ACX60_RS01355	ABUW_0259	A1S_3225	KZA74_01345	1353.71	-1.33408	-0.291252	-0.317141	0.165966	0.893854	0.871443
chromosome	KZA74_01350	283,251..284,141	891	<=	acr1, Fatty acyl-CoA reductase	acr1	ACX60_RS01360	ABUW_0260	A1S_3224	KZA74_01350	547.278	0.0847012	0.983156	-0.23195	0.981421	0.0776027	0.842532
chromosome	KZA74_01355	284,415..284,840	426	<=	copD,	copD	ACX60_RS01365	NA	A1S_3888	KZA74_01355	93.8161	0.356134	-0.0979688	0.0380758	0.701413	0.942722	0.984823
chromosome	KZA74_01360	284,837..285,172	336	<=	KZA74_01360	NA	ACX60_RS01370	NA	NA	KZA74_01360	52.2658	0.522521	-0.296109	-0.0329689	NA	0.875407	0.993854
chromosome	KZA74_01365	285,473..286,420	948	=>	cdhR, transcriptional regulator	cdhR	ACX60_RS01375	NA	A1S_3223	KZA74_01365	390.065	0.2755	-0.11798	0.274031	0.756823	0.925644	0.72103
chromosome	KZA74_01370	286,542..287,819	1278	<=	mgl, L-methionine gamma-lyase	metY, mgl	ACX60_RS01380	ABUW_0261	A1S_3222	KZA74_01370	483.326	0.479917	-0.277723	-0.816881	0.722853	0.878672	0.319015
chromosome	ettA	288,117..289,778	1662	=>	ettA, energy dependent transcriptional throttle	ettA	ACX60_RS01385	ABUW_0262	A1S_3221	KZA74_01375	6509.02	-0.355784	1.97302	-0.0564228	0.922267	0.114932	0.993611
chromosome	KZA74_01380	289,821..290,201	381	<=	KZA74_01380	NA	ACX60_RS01390	NA	A1S_3887	KZA74_01380	2294.37	-1.5052	-1.03836	-0.458396	0.149776	0.435033	0.815254
chromosome	KZA74_01385	290,544..291,236	693	<=	KZA74_01385	NA	ACX60_RS01395	ABUW_0264	A1S_3886	KZA74_01385	147.937	0.669709	-0.00257107	-0.0354541	0.690942	0.999876	0.993854
chromosome	KZA74_01390	291,385..291,783	399	=>	cation transporter	NA	ACX60_RS01400	ABUW_0265	A1S_3220	KZA74_01390	274.156	-0.0153832	0.0493001	0.331381	0.996558	0.972297	0.673758
chromosome	KZA74_01395	291,838..293,253	1416	=>	czcC, Cobalt-zinc-cadmium resistance protein	czcC	ACX60_RS01405	ABUW_0266	A1S_3219	KZA74_01395	499.558	0.112459	0.339059	1.30626	0.97464	0.830886	0.0269037
chromosome	KZA74_01400	293,256..294,473	1218	=>	czcB,	czcB	ACX60_RS01410	ABUW_0267	A1S_3218	KZA74_01400	375.348	0.0180123	0.201335	0.709464	0.996558	0.90868	0.409767
chromosome	KZA74_01405	294,463..297,621	3159	=>	czcA_2	czcA	ACX60_RS01415	ABUW_0268	A1S_3217	KZA74_01405	1322.05	0.104661	0.210642	0.672629	0.964862	0.88179	0.286914
chromosome	KZA74_01410	297,754..298,710	957	=>	czcD,	czcD, zitB	ACX60_RS01420	ABUW_0269	A1S_3214	KZA74_01410	517.412	-0.221086	0.544416	0.591144	0.876776	0.514235	0.363735
chromosome	KZA74_01415	298,729..299,067	339	<=	membrane protein	mp	ACX60_RS01425	ABUW_0270	A1S_3213	KZA74_01415	537.216	0.0959067	0.542681	0.00715656	0.985918	0.709302	0.999061
chromosome	KZA74_01420	299,341..300,288	948	=>	KZA74_01420	NA	ACX60_RS01430	ABUW_0271	A1S_3884	KZA74_01420	717.135	0.188249	0.340197	0.750784	0.881825	0.739531	0.110641
chromosome	KZA74_01425	300,382..300,457	76	<=	trnE	trnE	NA	NA	A1S_3188	KZA74_01425	127.16	-0.197797	0.521563	0.452011	0.934843	0.742532	0.723452
chromosome	KZA74_01430	300,486..300,561	76	<=	trnE	trnE	NA	NA	A1S_3188	KZA74_01430	80.0557	0.413777	0.407682	0.0215828	0.839724	0.85092	0.994793
chromosome	KZA74_01435	300,696..301,580	885	<=	KZA74_01435	NA	ACX60_RS01445	ABUW_0274	A1S_3212	KZA74_01435	271.938	0.650655	0.121722	0.167506	0.582613	0.950757	0.932377
chromosome	KZA74_01440	301,700..303,118	1419	<=	rocC, amino acid permease	mmuP, rocC	ACX60_RS01450	ABUW_0275	A1S_3211	KZA74_01440	674.679	0.25793	0.274659	0.589744	0.876278	0.860255	0.486027
chromosome	KZA74_01445	303,250..303,325	76	<=	trnE	trnE	NA	NA	A1S_3184	KZA74_01445	78.1442	-0.0699295	-0.263429	0.805156	0.986515	0.878672	0.23372
chromosome	KZA74_01450	303,351..303,426	76	<=	trnA	trnA	NA	NA	A1S_3183	KZA74_01450	285.125	0.053248	1.36468	0.146969	0.99336	0.304515	0.971891
chromosome	gltX	303,484..304,992	1509	<=	gltX, glutamate--tRNA ligase	EARS, gltX	ACX60_RS01465	ABUW_0278	A1S_3209	KZA74_01455	1890.11	-0.177414	1.10382	0.127178	0.949257	0.170817	0.958523
chromosome	KZA74_01460	305,109..305,408	300	<=	peptide signal protein	psp	ACX60_RS01470	ABUW_0279	A1S_3208	KZA74_01460	2476.73	-0.741996	0.285271	-0.181417	0.717115	0.925341	0.963113
chromosome	KZA74_01465	305,805..306,806	1002	=>	sbp, sulfate binding protein	cysP, sbp	ACX60_RS01475	ABUW_0280	A1S_3207	KZA74_01465	267.12	0.354229	-0.0820453	0.287932	0.835491	0.965794	0.85299
chromosome	rsmH	307,029..307,952	924	=>	rsmH, 16S rRNA (cytosine(1402)-N(4))-methyltransferaseRsmH	mraW, rsmH	ACX60_RS01480	ABUW_0281	A1S_3206	KZA74_01470	701.819	-0.17976	0.0324342	0.123068	0.845472	0.978025	0.89075
chromosome	ftsL	307,952..308,284	333	=>	ftsL, cell division protein FtsL	ftsL	ACX60_RS01485	ABUW_0282	A1S_3205	KZA74_01475	250.661	-0.0186085	0.125064	0.16032	0.992804	0.893854	0.830087
chromosome	ftsI	308,296..310,128	1833	=>	ftsI, penicillin-binding protein PBP3	ftsI	ACX60_RS01490	ABUW_0283	A1S_3204	KZA74_01480	1434.43	-0.0820619	0.366371	0.0579355	0.960407	0.544018	0.971226
chromosome	KZA74_01485	310,132..311,631	1500	=>	murE, UDP-N-acetylmuramoyl-L-alanyl-D-glutamate--2, 6-diaminopimelate ligase	murE	ACX60_RS01495	ABUW_0284	A1S_3203	KZA74_01485	1100.28	-0.100727	0.346209	-0.0677149	0.948123	0.624132	0.963725
chromosome	murF	311,640..313,040	1401	=>	murF, UDP-N-acetylmuramoyl-tripeptide--D-alanyl-D-alanine ligase	murF	ACX60_RS01500	ABUW_0285	A1S_3202	KZA74_01490	953.877	-0.063704	0.120895	-0.126899	0.976609	0.900211	0.885778
chromosome	mraY	313,041..314,159	1119	=>	mraY, phospho-N-acetylmuramoyl-pentapeptide-transferase	mraY	ACX60_RS01505	ABUW_0286	A1S_3200	KZA74_01495	1191.28	-0.273793	0.685744	-0.00625671	0.861959	0.434396	0.999061
chromosome	KZA74_01500	314,220..314,552	333	=>	rlmA, 23S rRNA (guanine(745)-N(1))-methyltransferase	rlmA1	ACX60_RS01510	ABUW_0287	A1S_3199	KZA74_01500	131.488	-0.182105	-0.148984	-0.19095	0.904515	0.9224	0.873059
chromosome	KZA74_01505	314,555..315,379	825	=>	rlmA, 23S rRNA (guanine(745)-N(1))-methyltransferase	rlmA1	ACX60_RS01515	ABUW_0288	A1S_3198	KZA74_01505	339.793	0.0642861	0.195115	-0.0923966	0.984718	0.861523	0.941626
chromosome	ponA	315,397..317,952	2556	<=	ponA, mrcA, penicillin-binding protein PBP1a	mrcA, pbp1a	ACX60_RS01520	ABUW_0289	A1S_3196	KZA74_01510	2257.97	-0.27224	0.203404	0.0103124	0.758133	0.85092	0.995965
chromosome	KZA74_01515	318,115..319,173	1059	=>	pilM, ftsA_2, pilus assembly protein PilM	pilM	ACX60_RS01525	ABUW_0290	A1S_3195	KZA74_01515	426.202	0.00397599	0.00958301	0.0302387	0.999632	0.993579	0.988626
chromosome	KZA74_01520	319,173..319,814	642	=>	pilN, membrane protein	pilN	ACX60_RS01530	ABUW_0291	A1S_3194	KZA74_01520	126.673	0.133902	-0.304562	0.318456	0.984718	0.895469	0.88725
chromosome	KZA74_01525	319,811..320,551	741	=>	pilO, type 4a pilus biogenesis protein PilO	pilO	ACX60_RS01535	ABUW_0292	A1S_3193	KZA74_01525	188.296	0.590688	-0.0754558	-0.0214313	0.666826	0.972297	0.994358
chromosome	KZA74_01530	320,562..321,089	528	=>	pilP, pilus assembly protein PilP	pilP	ACX60_RS01540	ABUW_0293	A1S_3192	KZA74_01530	198.164	0.48637	-0.0766872	0.181535	0.803237	0.976331	0.947704
chromosome	KZA74_01535	321,157..323,322	2166	=>	pilQ, type IV pilus secretin PilQ	pilQ	ACX60_RS01545	ABUW_0294	A1S_3191	KZA74_01535	611.129	0.564538	-0.158202	0.497611	0.566412	0.928585	0.591481
chromosome	aroK	323,334..323,903	570	=>	aroK, shikimate kinase AroK	E2.7.1.71, aroK, aroL	ACX60_RS01550	ABUW_0295	A1S_3190	KZA74_01540	371.639	-0.466559	0.0951671	-0.199902	0.622579	0.949161	0.870863
chromosome	aroB	323,932..325,014	1083	=>	aroB, 3-dehydroquinate synthase	aroB	ACX60_RS01555	ABUW_0296	A1S_3187	KZA74_01545	1285.85	-0.211808	0.59758	0.199145	0.906449	0.544937	0.892244
chromosome	KZA74_01550	325,030..325,905	876	=>	KZA74_01550	NA	ACX60_RS01560	ABUW_0297	A1S_3186	KZA74_01550	535.695	-0.19825	0.279635	-0.0814861	0.78714	0.670276	0.923764
chromosome	gltB	326,366..330,841	4476	=>	gltB, glutamate synthase large subunit	gltB	ACX60_RS01565	ABUW_0298	A1S_3185	KZA74_01555	9415.4	-0.327709	1.18505	-0.513845	0.91925	0.42534	0.817433
chromosome	KZA74_01560	330,912..332,333	1422	=>	gltD, glutamate synthase subunit beta	gltD	ACX60_RS01570	ABUW_0299	A1S_3182	KZA74_01560	2392.78	-0.184264	1.32816	-0.224449	0.963548	0.229282	0.927551
chromosome	KZA74_01565	332,507..333,394	888	=>	metal-dependent hydrolase	mdh, K07044	ACX60_RS01575	ABUW_0300	A1S_3181	KZA74_01565	251.337	0.394547	0.00891135	0.438494	0.869558	0.997578	0.827894
chromosome	KZA74_01570	333,525..334,115	591	=>	lemA, lipoprotein	lemA	ACX60_RS01580	ABUW_0301	A1S_3180	KZA74_01570	1285.63	-1.05401	1.11387	0.152905	0.529494	0.492952	0.971891
chromosome	KZA74_01575	334,137..335,219	1083	=>	TPM domain protein	TPM, K06872	ACX60_RS01585	ABUW_0302	A1S_3179	KZA74_01575	1064.2	-0.607066	0.917797	0.322523	0.722853	0.477747	0.871952
chromosome	KZA74_01580	335,213..335,773	561	=>	TPM domain protein	TPM	ACX60_RS01590	ABUW_0303	A1S_3178	KZA74_01580	473.446	-0.34287	0.269776	0.260811	0.752492	0.832662	0.809132
chromosome	KZA74_01585	336,115..336,579	465	=>	pilA, pilin	pilA	ACX60_RS01595	NA	A1S_3177	KZA74_01585	116.589	0.228792	0.0966869	0.59521	0.847282	0.944889	0.307165
chromosome	KZA74_01590	336,729..338,357	1629	=>	O-antigen ligase C-terminal domain-containingprotein	pglL, pgyA	ACX60_RS01600	ABUW_0305	A1S_3176	KZA74_01590	768.485	-0.374347	0.28048	-0.0377881	0.668343	0.803694	0.983956
chromosome	bfr	338,401..338,865	465	<=	bfr, bacterioferritin	bfr	ACX60_RS01605	ABUW_0306	A1S_3175	KZA74_01595	3608.69	-0.817627	0.0662045	0.0289428	0.724425	0.986755	0.995965
chromosome	KZA74_01600	339,110..339,304	195	<=	bfd, bacterioferritin-associated ferredoxin	bfd	ACX60_RS01610	ABUW_0307	A1S_3174	KZA74_01600	104.888	0.122785	-0.17377	-0.379429	0.981168	0.938598	0.800571
chromosome	KZA74_01605	339,514..339,897	384	<=	yabJ, ridA fam, endoribonuclease	yabJ	ACX60_RS01615	ABUW_0308	A1S_3173	KZA74_01605	364.502	-0.262949	0.374735	-0.284637	0.824368	0.734697	0.760144
chromosome	KZA74_01610	340,018..342,123	2106	<=	spoT, Bifunctional (p)ppGpp synthase/hydrolase	spoT	ACX60_RS01620	ABUW_0309	A1S_3172	KZA74_01610	1471.75	-0.325728	-0.0922704	-0.30617	0.487507	0.916436	0.460204
chromosome	KZA74_01615	342,163..342,293	131	<=	KZA74_01615	NA	NA	NA	NA	KZA74_01615	11.9988	0.0799157	0.442525	0.821976	NA	0.896573	0.740004
chromosome	rpoZ	342,332..342,610	279	<=	rpoZ, DNA-directed RNA polymerase subunit omega	rpoZ	ACX60_RS01625	ABUW_0310	A1S_3171	KZA74_01620	2504.58	-0.200724	1.15764	0.539573	0.976989	0.544937	0.8364
chromosome	gmk	342,683..343,312	630	<=	gmk, guanylate kinase	E2.7.4.8, gmk	ACX60_RS01630	ABUW_0311	A1S_3170	KZA74_01625	674.569	-0.468867	0.176645	-0.234241	0.59036	0.894299	0.831904
chromosome	ispH	343,435..344,385	951	=>	ispH, 4-hydroxy-3-methylbut-2-enyl diphosphatereductase	ispH, lytB	ACX60_RS01635	ABUW_0312	A1S_3169	KZA74_01630	1463.12	-0.573838	0.810062	0.180158	0.609969	0.338004	0.91477
chromosome	KZA74_01635	344,555..345,028	474	=>	gspH, fimT pseudopilin	fimU, fimT, gspH	ACX60_RS01640	ABUW_0313	A1S_3883	KZA74_01635	68.5034	0.418894	-0.285917	-0.053738	0.838836	0.895469	0.993111
chromosome	pilV	345,022..345,582	561	=>	pilV, type IV pilus modification protein PilV	pilV	ACX60_RS01645	ABUW_0314	A1S_3882	KZA74_01640	144.409	0.595762	0.0833523	0.604	0.717124	0.972957	0.717093
chromosome	KZA74_01645	345,583..346,584	1002	=>	pilW, PilW family protein	pilW	ACX60_RS01650	ABUW_0315	A1S_3168	KZA74_01645	217.004	0.569583	-0.351839	0.500399	0.755077	0.880479	0.775721
chromosome	KZA74_01650	346,581..347,399	819	=>	pap, pilus assembly protein	pilX	ACX60_RS01655	ABUW_0316	A1S_3881	KZA74_01650	234.813	0.417953	-0.0705673	0.601703	0.841786	0.979174	0.70103
chromosome	KZA74_01655	347,411..351,265	3855	=>	pilY, VWA domain-containing protein	pilY1	ACX60_RS01660	ABUW_0317	A1S_3167	KZA74_01655	923.27	0.276061	-0.112779	0.168426	0.859886	0.946954	0.915289
chromosome	KZA74_01660	351,278..351,760	483	=>	prepilin-type N-terminal cleavage/methylation domain-containing protein	pilY2	ACX60_RS01665	ABUW_0318	A1S_3166	KZA74_01660	100.676	0.484867	-0.279198	0.205289	0.794005	0.895469	0.92708
chromosome	KZA74_01665	351,757..352,182	426	=>	type IV pilin protein	pilE	ACX60_RS01670	ABUW_0319	A1S_3165	KZA74_01665	63.4548	0.3146	-0.0780974	0.363447	0.806773	0.963231	0.697971
chromosome	rpsP	352,329..352,580	252	=>	rpsP, 30S ribosomal protein S16	RP-S16, MRPS16, rpsP	ACX60_RS01675	ABUW_0320	A1S_3164	KZA74_01670	2832.52	-0.293258	2.64717	-0.0178525	0.962384	0.0558234	0.998908
chromosome	rimM	352,600..353,148	549	=>	rimM, ribosome maturation factor RimM	rimM	ACX60_RS01680	ABUW_0321	A1S_3163	KZA74_01675	8295.98	-0.407715	2.78566	-0.00046049	0.930485	0.0495377	1
chromosome	trmD	353,194..353,934	741	=>	trmD, tRNA (guanosine(37)-N1)-methyltransferase TrmD	trmD	ACX60_RS01685	ABUW_0322	A1S_3162	KZA74_01680	6319.53	-0.0885389	2.91807	0.119379	0.990942	0.0144531	0.980408
chromosome	rplS	354,142..354,510	369	=>	rplS, 50S ribosomal protein L19	RP-L19, MRPL19, rplS	ACX60_RS01690	ABUW_0323	A1S_3161	KZA74_01685	5340.63	0.177428	3.41892	0.506625	0.986515	0.0105038	0.886597
chromosome	KZA74_01690	354,562..355,503	942	<=	lip, triacylglycerol lipase	lip, TGL2	ACX60_RS01695	ABUW_0324	A1S_3160	KZA74_01690	468.355	0.109209	-0.0301256	0.641939	0.952019	0.984413	0.195039
chromosome	KZA74_01695	355,618..356,652	1035	<=	lifO, lipase secretion chaperone	lifO	ACX60_RS01700	ABUW_0325	A1S_3159	KZA74_01695	214.6	0.465858	-0.25336	0.709281	0.841786	0.928585	0.659258
chromosome	truB	356,806..357,711	906	=>	truB, tRNA pseudouridine(55) synthase TruB	truB, PUS4, TRUB1	ACX60_RS01705	ABUW_0326	A1S_3158	KZA74_01700	301.684	0.196596	0.262906	0.104071	0.899864	0.85092	0.950509
chromosome	KZA74_01705	357,731..358,507	777	=>	yfcA, TSUP family transporter	K07090	ACX60_RS01710	ABUW_0327	A1S_3156	KZA74_01705	346.759	0.25244	0.164308	0.289744	0.884875	0.928585	0.830657
chromosome	KZA74_01710	358,717..359,160	444	=>	hemerythrin	NA	ACX60_RS01715	ABUW_0328	A1S_3155	KZA74_01710	205.986	-0.529036	-0.241732	-0.576047	0.62683	0.882288	0.485592
chromosome	KZA74_01715	359,168..360,028	861	<=	rthA, eamA	rhtA, eamA	ACX60_RS01720	ABUW_0329	A1S_3154	KZA74_01715	255.569	-0.175968	0.0370448	0.194176	0.741179	0.961954	0.621638
chromosome	KZA74_01720	360,119..361,003	885	<=	rthA, eamA	rhtA, eamA	ACX60_RS01725	ABUW_0330	A1S_3153	KZA74_01720	315.927	-0.0255041	-0.016762	-0.34547	0.990942	0.989046	0.535445
chromosome	serA	361,102..362,334	1233	<=	serA, phosphoglycerate dehydrogenase	serA, PHGDH	ACX60_RS01730	ABUW_0331	A1S_3152	KZA74_01725	4444.78	0.135222	2.36247	0.600727	0.986515	0.0544786	0.815873
chromosome	KZA74_01730	362,714..364,123	1410	=>	FAD-binding oxidoreductase	NA	ACX60_RS01735	ABUW_0332	A1S_3151	KZA74_01730	3314.86	0.00432663	1.89401	0.577729	0.999632	0.0749922	0.770862
chromosome	KZA74_01735	364,219..364,587	369	=>	KZA74_01735	NA	ACX60_RS01740	ABUW_0333	A1S_3150	KZA74_01735	451.214	-0.753878	-0.307145	-0.209021	0.448813	0.860255	0.900361
chromosome	KZA74_01740	364,632..364,946	315	<=	ygiN, quinol monooxygenase	ygiN	ACX60_RS01745	ABUW_0334	A1S_3149	KZA74_01740	148.317	-0.000316663	-0.145364	-0.431443	0.999632	0.895469	0.446608
chromosome	KZA74_01745	364,960..365,547	588	<=	mdaB	mdaB	ACX60_RS01750	ABUW_0335	A1S_3148	KZA74_01745	175.608	0.332719	-0.105335	0.310274	0.7533	0.942722	0.738657
chromosome	KZA74_01750	365,772..366,137	366	=>	KZA74_01750	NA	ACX60_RS01755	ABUW_0336	A1S_3147	KZA74_01750	102.016	0.260628	-0.388987	-0.125812	0.868894	0.790426	0.941626
chromosome	KZA74_01755	366,507..367,736	1230	=>	mdfA, MFS transporter	mdfA, cmr	ACX60_RS01760	ABUW_0337	A1S_3146	KZA74_01755	999.925	0.15731	1.69052	1.16397	0.966731	0.0298197	0.187322
chromosome	yccS	367,773..369,923	2151	<=	yccS, TIGR01666 family membrane protein	yccS	ACX60_RS01765	ABUW_0338	A1S_3144	KZA74_01760	414.726	0.254762	-0.0476362	0.00880327	0.864641	0.979174	0.998809
chromosome	KZA74_01765	370,116..370,691	576	<=	superoxide dismutase	SOD1	ACX60_RS01770	ABUW_0339	A1S_3143	KZA74_01765	776.69	-0.566295	0.565705	0.230406	0.684526	0.712008	0.899695
chromosome	KZA74_01770	370,807..371,925	1119	<=	ydiK, AI-2E family transporter	ydiK	ACX60_RS01775	ABUW_0340	A1S_3142	KZA74_01770	751.219	0.0236646	-0.254132	-0.446319	0.991208	0.793862	0.370557
chromosome	KZA74_01775	372,048..372,692	645	<=	parA family protein	parA, soj	ACX60_RS01780	ABUW_0341	A1S_3141	KZA74_01775	729.373	-0.357686	-0.414707	-0.865878	0.645651	0.564975	0.0227257
chromosome	KZA74_01780	372,851..373,318	468	=>	endonuclease	endonuclease	ACX60_RS01785	ABUW_0342	A1S_3140	KZA74_01780	147.528	0.121076	-0.44552	0.24538	0.971422	0.771286	0.871443
chromosome	KZA74_01785	373,458..374,021	564	=>	KZA74_01785	NA	ACX60_RS01790	ABUW_0343	A1S_3139	KZA74_01785	729.299	0.834087	1.71425	1.30406	0.629719	0.0956623	0.228074
chromosome	KZA74_01790	374,071..374,604	534	<=	KZA74_01790	NA	ACX60_RS01795	ABUW_0344	A1S_3138	KZA74_01790	262.449	-0.0329959	0.240046	0.100046	0.986515	0.751581	0.896762
chromosome	KZA74_01795	374,620..375,414	795	<=	ubiE, methyltransferase	ubiE	ACX60_RS01800	ABUW_0345	A1S_3137	KZA74_01795	277.63	-0.114686	-0.010334	-0.274483	0.905242	0.989941	0.568432
chromosome	KZA74_01800	375,542..376,819	1278	=>	KZA74_01800	NA	ACX60_RS01805	ABUW_0346	A1S_3136	KZA74_01800	584.59	-0.643667	-0.567281	-0.601864	0.343545	0.461967	0.33221
chromosome	KZA74_01805	377,233..378,666	1434	=>	rocC, amino acid permease	mmuP	ACX60_RS01810	ABUW_0347	A1S_3135	KZA74_01805	840.225	-0.21843	-0.0606456	0.199938	0.801108	0.953767	0.799627
chromosome	KZA74_01810	379,702..380,973	1272	=>	gdhA, glutamate dehydrogenase	GLUD1_2, gdhA	ACX60_RS01815	ABUW_0350	A1S_3134	KZA74_01810	7252.84	-0.488274	1.97645	0.848307	0.896291	0.177607	0.71129
chromosome	KZA74_01815	381,118..382,332	1215	=>	argd, astC_1, aspartate aminotransferase	astC	ACX60_RS01820	ABUW_0351	A1S_3132	KZA74_01815	1493.92	-0.0882623	1.46258	1.05399	0.986515	0.170817	0.357508
chromosome	astA	382,351..383,382	1032	=>	astA, arginine N-succinyltransferase	astA	ACX60_RS01825	ABUW_0352	A1S_3131	KZA74_01820	731.997	0.163403	1.41395	0.996899	0.964862	0.118473	0.319015
chromosome	astD	383,382..384,851	1470	=>	astD, succinylglutamate-semialdehyde dehydrogenase	astD	ACX60_RS01830	ABUW_0353	A1S_3130	KZA74_01825	1676.46	-0.127056	0.920107	0.787021	0.983555	0.422278	0.485592
chromosome	astB	384,869..386,212	1344	=>	astB, N-succinylarginine dihydrolase	astB	ACX60_RS01835	ABUW_0354	A1S_3129	KZA74_01830	1622.38	-0.127365	1.14395	0.76065	0.985918	0.357616	0.603768
chromosome	astE	386,225..387,199	975	=>	astE, succinylglutamate desuccinylase	astE	ACX60_RS01840	ABUW_0355	A1S_3128	KZA74_01835	864.411	-0.0825445	0.900975	0.79112	0.986515	0.416673	0.459945
chromosome	KZA74_01840	387,262..388,023	762	<=	KZA74_01840	NA	ACX60_RS01845	ABUW_0356	A1S_3127	KZA74_01840	1075.88	-0.452927	0.831329	0.200276	0.81885	0.546485	0.932377
chromosome	KZA74_01845	388,617..388,925	309	=>	KZA74_01845	NA	ACX60_RS01850	ABUW_0357	NA	KZA74_01845	56.0481	-0.22785	0.214417	0.481734	0.904515	0.894299	0.618004
chromosome	KZA74_01850	388,961..390,316	1356	=>	aprE, subtilisin E, serine peptidase	aprE	ACX60_RS01855	ABUW_0358	A1S_3126	KZA74_01850	581.849	0.386	0.144707	0.967316	0.71046	0.925644	0.0620077
chromosome	KZA74_01855	390,415..390,846	432	<=	KZA74_01855	NA	ACX60_RS01860	ABUW_0359	A1S_3125	KZA74_01855	213.72	0.437738	-0.295991	-0.0772761	0.740427	0.860255	0.977484
chromosome	KZA74_01860	390,941..391,360	420	<=	KZA74_01860	NA	ACX60_RS01865	ABUW_0360	A1S_3124	KZA74_01860	155.76	-0.129985	-0.437712	-0.173375	0.973203	0.811082	0.928415
chromosome	KZA74_01865	391,509..392,375	867	<=	gltR_1, LysR family transcriptional regulator	gltR	ACX60_RS01870	ABUW_0361	A1S_3123	KZA74_01865	259.715	0.478879	-0.218094	-0.455415	0.81885	0.932318	0.813071
chromosome	KZA74_01870	392,484..393,377	894	=>	yijE, cysteine transporter	yijE	ACX60_RS01875	ABUW_0362	A1S_3122	KZA74_01870	237.766	-0.619379	-0.485232	0.227107	0.704755	0.818109	0.921686
chromosome	KZA74_01875	393,380..394,495	1116	<=	S41 family peptidase	NA	ACX60_RS01880	NA	A1S_3121	KZA74_01875	255.797	0.33428	-0.142745	-0.375967	0.85469	0.943915	0.800571
chromosome	KZA74_01880	394,681..394,890	210	=>	yciI family protein, GTP cyclohydrolase	yciI	ACX60_RS01885	ABUW_0363	NA	KZA74_01880	76.1711	0.731209	-0.0987938	0.619923	0.664072	0.970155	0.739087
chromosome	KZA74_01885	394,962..395,792	831	<=	KZA74_01885	NA	ACX60_RS01890	NA	A1S_3880	KZA74_01885	155.066	0.37827	-0.241978	-0.472046	0.799387	0.888886	0.657443
chromosome	glyS	396,016..398,085	2070	<=	glyS, glycine--tRNA ligase subunit beta	glyS	ACX60_RS01895	ABUW_0366	A1S_3119	KZA74_01890	2460.01	-0.246679	1.31267	0.157814	0.930439	0.181881	0.956404
chromosome	glyQ	398,085..399,062	978	<=	glyQ, glycine--tRNA ligase subunit alpha	glyQ	ACX60_RS01900	ABUW_0367	A1S_3118	KZA74_01895	1855.12	0.100473	1.45854	0.127272	0.986515	0.159939	0.971891
chromosome	KZA74_01900	399,432..400,616	1185	=>	tetA, MFS efflux pump	tetA	ACX60_RS01905	ABUW_0368	A1S_3117	KZA74_01900	383.067	0.392043	0.173338	0.674637	0.847282	0.942151	0.603768
chromosome	KZA74_01905	400,790..402,052	1263	=>	DNA repair, radical SAM protein	SAM	ACX60_RS01910	ABUW_0369	A1S_3116	KZA74_01905	2099.64	1.45228	2.72482	3.97142	0.141368	8.95595e-05	2.02409e-10
chromosome	KZA74_01910	402,055..402,852	798	=>	TIGR03915 family putative DNA repair protein	NA	ACX60_RS01915	ABUW_0370	A1S_3115	KZA74_01910	638.223	1.2583	1.79489	3.82318	0.0836988	0.0021754	1.05754e-15
chromosome	KZA74_01915	402,985..404,085	1101	=>	HPP family membrane protein	HPP, K07168	ACX60_RS01920	ABUW_0371	A1S_3114	KZA74_01915	421.756	0.238711	0.307161	2.50161	0.839724	0.787509	1.00846e-13
chromosome	KZA74_01920	404,155..404,409	255	<=	PspC family transcriptional regulator	pspC	ACX60_RS01925	ABUW_0372	A1S_3113	KZA74_01920	2274.42	-0.981977	-0.347123	-0.127441	0.511757	0.888886	0.973672
chromosome	KZA74_01925	404,663..405,310	648	=>	KZA74_01925	NA	ACX60_RS01930	ABUW_0373	A1S_3112	KZA74_01925	374.037	0.278294	0.234105	0.331384	0.81885	0.861523	0.723491
chromosome	KZA74_01930	405,382..407,205	1824	<=	dmdC_1, 3-methylmercaptopropionyl-CoA dehydrogenase	dmdC	ACX60_RS01935	ABUW_0374	A1S_3111	KZA74_01930	2735.32	-0.33922	0.649442	-0.303534	0.896291	0.732653	0.885778
chromosome	KZA74_01935	407,463..409,766	2304	=>	KZA74_01935	NA	ACX60_RS01940	ABUW_0375	A1S_3110	KZA74_01935	1235.03	-0.389115	0.525038	-0.00599413	0.7533	0.620486	0.999061
chromosome	aroE	409,814..410,602	789	<=	aroE, shikimate dehydrogenase	aroE	ACX60_RS01945	ABUW_0376	A1S_3109	KZA74_01940	296.165	-0.0360669	-0.129487	-0.206039	0.990942	0.932318	0.861383
chromosome	hemF	410,776..411,726	951	<=	hemF, oxygen-dependent coproporphyrinogen oxidase	CPOX, hemF	ACX60_RS01950	ABUW_0377	A1S_3108	KZA74_01945	1369.59	-0.68701	-0.0958154	-0.782102	0.254805	0.943927	0.115315
chromosome	ribA	411,854..412,456	603	<=	ribA, GTP cyclohydrolase II	ribA, RIB1	ACX60_RS01955	ABUW_0378	A1S_3107	KZA74_01950	353.251	0.0236531	-0.152003	-0.00152682	0.990942	0.887692	1
chromosome	dxs	412,760..414,664	1905	=>	dxs, 1-deoxy-D-xylulose-5-phosphate synthase	dxs	ACX60_RS01960	ABUW_0379	A1S_3106	KZA74_01955	2933.74	-0.0947456	0.743769	0.065443	0.986515	0.538334	0.982256
chromosome	KZA74_01960	414,787..415,617	831	=>	suhB, Inositol-1-monophosphatase	suhB, E3.1.3.25, IMPA	ACX60_RS01965	ABUW_0380	A1S_3105	KZA74_01960	1778.62	-0.449377	0.399105	-0.0623933	0.77748	0.824133	0.983269
chromosome	KZA74_01965	416,027..417,874	1848	=>	deaD, DEAD/DEAH box helicase	deaD	ACX60_RS01970	ABUW_0381	A1S_3104	KZA74_01965	20024.1	-1.09519	1.92616	-0.416268	0.668343	0.242474	0.90084
chromosome	KZA74_01970	417,966..418,151	186	=>	KZA74_01970		ACX60_RS01975	ABUW_0382	NA	KZA74_01970	234.676	-0.619871	-0.959859	-0.166878	0.61972	0.295811	0.927702
chromosome	KZA74_01975	418,278..419,096	819	=>	mlaF, putative phospholipid import ATP-binding proteinMlaF	mlaF, linL, mkl	ACX60_RS01980	ABUW_0383	A1S_3103	KZA74_01975	1490.51	-0.732567	0.818198	-0.0254034	0.496909	0.400184	0.993854
chromosome	mlaE	419,093..419,869	777	=>	mlaE, lipid asymmetry maintenance ABC transporterpermease subunit MlaE	mlaE, linK	ACX60_RS01985	ABUW_0384	A1S_3102	KZA74_01980	1669.63	-0.714667	0.898401	-0.09357	0.58677	0.410044	0.977484
chromosome	KZA74_01985	419,869..420,549	681	=>	mlaD, outer membrane lipid asymmetry maintenanceprotein MlaD	mlaD, linM	ACX60_RS01990	ABUW_0385	A1S_3101	KZA74_01985	1544.64	-0.840938	1.03783	-0.113834	0.567691	0.399827	0.975162
chromosome	KZA74_01990	420,576..421,217	642	=>	mlaC, ABC transporter substrate-binding protein	mlaC	ACX60_RS01995	ABUW_0386	A1S_3100	KZA74_01990	2583.05	-0.605477	1.48908	0.219619	0.811116	0.282226	0.950895
chromosome	KZA74_01995	421,229..421,516	288	=>	STAS domain-containing protein, toluene tolerance	mlaB	ACX60_RS02000	ABUW_0387	A1S_3099	KZA74_01995	1877.8	-0.442942	1.21749	0.132279	0.905242	0.554209	0.980408
chromosome	KZA74_02000	421,586..422,599	1014	<=	corA, magnesium transport	corA	ACX60_RS02005	ABUW_0388	A1S_3098	KZA74_02000	350.081	0.0458113	-0.151033	-0.117022	0.986515	0.898701	0.92112
chromosome	KZA74_02005	422,757..423,338	582	=>	yvdD_1, TIGR00730 family Rossman fold protein	ppnN	ACX60_RS02010	ABUW_0389	A1S_3097	KZA74_02005	465.496	-0.737349	-0.0867682	-0.535473	0.227439	0.950757	0.408645
chromosome	KZA74_02010	423,353..423,754	402	=>	mutT, DNA mismatch repair, NUDIX domain-containing protein	mutT, NUDT15, MTH2	ACX60_RS02015	ABUW_0390	NA	KZA74_02010	243.077	-0.544644	0.0914614	-0.421103	0.333565	0.942722	0.461266
chromosome	KZA74_02015	423,757..424,392	636	<=	comF, DNA transformation protein	comF	ACX60_RS02020	ABUW_0391	A1S_3096	KZA74_02015	180.329	-0.192423	0.117671	-0.179979	0.808594	0.899396	0.809132
chromosome	recG	424,385..426,430	2046	<=	recG, ATP-dependent DNA helicase RecG	recG	ACX60_RS02025	ABUW_0392	A1S_3095	KZA74_02020	783.893	0.0934102	-0.253593	-0.221338	0.961672	0.817903	0.803541
chromosome	KZA74_02025	426,451..427,266	816	=>	NAD(P)H-binding protein, nucleoside-diphosphate sugar epimerase	NA	ACX60_RS02030	ABUW_0393	A1S_3093	KZA74_02025	336.587	-0.284236	-0.252263	-0.184527	0.41949	0.552095	0.603768
chromosome	adeT2	427,346..428,332	987	=>	adeT2, putative multidrug efflux protein AdeT2	adeT2	ACX60_RS02035	ABUW_0394	A1S_3092	KZA74_02030	375.399	0.000355036	-0.231825	-0.548059	0.999632	0.840627	0.294191
chromosome	plsB	428,376..430,949	2574	<=	plsB, glycerol-3-phosphate 1-O-acyltransferase PlsB	plsB	ACX60_RS02040	ABUW_0395	A1S_3091	KZA74_02035	2195.09	-0.239942	0.612597	0.349263	0.869346	0.44467	0.723578
chromosome	KZA74_02040	431,225..432,097	873	=>	tesB, Acyl-CoA thioesterase 2	tesB	ACX60_RS02045	ABUW_0396	A1S_3090	KZA74_02040	1256.97	-0.27852	0.242903	0.106289	0.850523	0.878672	0.96094
chromosome	KZA74_02045	432,204..433,469	1266	=>	gltP_1, dicarboxylate/amino acid:cation symporter	gltP	ACX60_RS02050	ABUW_0397	A1S_3089	KZA74_02045	1020.48	-0.154352	0.464783	0.2182	0.896291	0.410044	0.778207
chromosome	KZA74_02050	433,512..434,462	951	<=	metal-dependent hydrolase	K07044	ACX60_RS02055	ABUW_0398	A1S_3088	KZA74_02050	351.171	-0.0149629	0.456567	0.20455	0.992804	0.171639	0.646179
chromosome	yihA	434,586..435,362	777	<=	yihA, engB, GTP-binding protein	engB, yihA	ACX60_RS02060	ABUW_0399	A1S_3087	KZA74_02055	505.2	-0.087027	-0.17685	-0.404433	0.969381	0.887692	0.535023
chromosome	KZA74_02060	435,471..435,908	438	<=	nsrR, Rrf2 family transcriptional regulator	nsrR	ACX60_RS02065	ABUW_0400	A1S_3086	KZA74_02060	169.902	-0.0197447	-0.0975463	-0.245876	0.996558	0.952333	0.841314
chromosome	KZA74_02065	435,994..436,758	765	<=	hmp, flavohemoprotein	hmp	ACX60_RS02070	ABUW_0401	A1S_3085	KZA74_02065	461.989	-0.627083	0.193159	-0.101693	0.635038	0.930571	0.972306
chromosome	KZA74_02070	436,761..436,882	122	<=	KZA74_02070	NA	NA	NA	NA	KZA74_02070	21.5041	0.154739	0.254539	0.99823	NA	0.94049	0.881132
chromosome	KZA74_02075	436,904..438,451	1548	<=	DUF853 domain-containing protein, ATP-binding	K06915	ACX60_RS02075	ABUW_0402	A1S_3084	KZA74_02075	754.736	-0.0784509	-0.222564	-0.330703	0.963548	0.812712	0.547303
chromosome	KZA74_02080	438,495..439,685	1191	<=	metC, Cystathionine beta-lyase, PLP-dependent transferase	metC	ACX60_RS02080	ABUW_0403	A1S_3083	KZA74_02080	506.998	0.200976	-0.127367	-0.494143	0.906555	0.939906	0.576932
chromosome	KZA74_02085	439,853..440,581	729	=>	type 1 glutamine amidotransferase	NA	ACX60_RS02085	ABUW_0404	A1S_3082	KZA74_02085	199.086	0.203487	-0.0754527	0.135656	0.913738	0.965794	0.941703
chromosome	rpsJ	440,833..441,144	312	=>	rpsJ, 30S ribosomal protein S10	RP-S10, MRPS10, rpsJ	ACX60_RS02090	ABUW_0405	A1S_3081	KZA74_02090	9378.78	-0.983227	2.33057	-0.276031	0.7419	0.160227	0.955323
chromosome	rplC	441,202..441,840	639	=>	rplC, 50S ribosomal protein L3	RP-L3, MRPL3, rplC	ACX60_RS02095	ABUW_0406	A1S_3080	KZA74_02095	14888.1	-0.470502	2.85018	-0.157287	0.918693	0.0624624	0.980408
chromosome	rplD	441,852..442,454	603	=>	rplD, 50S ribosomal protein L4	RP-L4, MRPL4, rplD	ACX60_RS02100	ABUW_0407	A1S_3079	KZA74_02100	7342.7	-0.298445	3.00055	-0.124095	0.963548	0.0302911	0.983022
chromosome	rplW	442,451..442,771	321	=>	rplW, 50S ribosomal protein L23	RP-L23, MRPL23, rplW	ACX60_RS02105	ABUW_0408	A1S_3078	KZA74_02105	3688.78	-0.72562	2.85272	-0.275145	0.849986	0.0745854	0.96121
chromosome	rplB	442,783..443,607	825	=>	rplB, 50S ribosomal protein L2	RP-L2, MRPL2, rplB	ACX60_RS02110	ABUW_0409	A1S_3077	KZA74_02110	16597.4	-0.623424	2.84726	-0.238742	0.884875	0.0750861	0.971891
chromosome	rpsS	443,621..443,896	276	=>	rpsS, 30S ribosomal protein S19	RP-S19, rpsS	ACX60_RS02115	ABUW_0410	NA	KZA74_02115	5664.4	-0.663325	2.87343	-0.349575	0.876278	0.0767055	0.938259
chromosome	rplV	443,908..444,237	330	=>	rplV, 50S ribosomal protein L22	RP-L22, MRPL22, rplV	ACX60_RS02120	ABUW_0411	A1S_3076	KZA74_02120	5641.93	-0.508878	3.0838	-0.335939	0.915308	0.0558234	0.944957
chromosome	rpsC	444,239..444,991	753	=>	rpsC, 30S ribosomal protein S3	RP-S3, rpsC	ACX60_RS02125	ABUW_0412	A1S_3075	KZA74_02125	13007.6	-0.471881	3.17858	-0.23858	0.92869	0.0438503	0.971891
chromosome	rplP	444,995..445,408	414	=>	rplP, 50S ribosomal protein L16	RP-L16, MRPL16, rplP	ACX60_RS02130	ABUW_0413	A1S_3074	KZA74_02130	9992.03	-0.710989	2.87867	-0.269754	0.867639	0.095136	0.967489
chromosome	rpmC	445,408..445,605	198	=>	rpmC, 50S ribosomal protein L29	RP-L29, rpmC	ACX60_RS02135	ABUW_0414	A1S_3073	KZA74_02135	2643.29	-0.779064	2.86844	-0.364315	0.839724	0.0836481	0.933003
chromosome	rpsQ	445,602..445,859	258	=>	rpsQ, 30S ribosomal protein S17	RP-S17, MRPS17, rpsQ	ACX60_RS02140	ABUW_0415	A1S_3072	KZA74_02140	6994.43	-0.733021	2.77753	-0.245304	0.862651	0.119737	0.971891
chromosome	rplN	445,952..446,320	369	=>	rplN, 50S ribosomal protein L14	RP-L14, MRPL14, rplN	ACX60_RS02145	ABUW_0416	A1S_3071	KZA74_02145	5231.07	-1.05402	2.01972	-0.441353	0.694873	0.230355	0.899695
chromosome	rplX	446,330..446,647	318	=>	rplX, 50S ribosomal protein L24	RP-L24, MRPL24, rplX	ACX60_RS02150	ABUW_0417	A1S_3070	KZA74_02150	5467.97	-1.36976	1.8769	-0.493623	0.555539	0.299679	0.885778
chromosome	rplE	446,663..447,199	537	=>	rplE, 50S ribosomal protein L5	RP-L5, MRPL5, rplE	ACX60_RS02155	ABUW_0418	A1S_3069	KZA74_02155	8386.31	-0.88472	2.16949	-0.38852	0.774219	0.18926	0.917806
chromosome	rpsN	447,209..447,514	306	=>	rpsN, 30S ribosomal protein S14	RP-S14, MRPS14, rpsN	ACX60_RS02160	ABUW_0419	A1S_3068	KZA74_02160	5416.49	-0.919104	2.20038	-0.521473	0.765187	0.193382	0.882291
chromosome	rpsH	447,526..447,921	396	=>	rpsH, 30S ribosomal protein S8	RP-S8, rpsH	ACX60_RS02165	ABUW_0420	A1S_3067	KZA74_02165	4462.37	-1.07836	2.0564	-0.447086	0.721028	0.27384	0.905822
chromosome	rplF	447,935..448,468	534	=>	rplF, 50S ribosomal protein L6	RP-L6, MRPL6, rplF	ACX60_RS02170	ABUW_0421	A1S_3066	KZA74_02170	11016.7	-1.05767	2.09359	-0.451543	0.725402	0.255873	0.903371
chromosome	rplR	448,483..448,833	351	=>	rplR, 50S ribosomal protein L18	RP-L18, MRPL18, rplR	ACX60_RS02175	ABUW_0422	A1S_3065	KZA74_02175	4730.13	-0.832602	2.32069	-0.378254	0.803237	0.172067	0.921843
chromosome	rpsE	448,836..449,333	498	=>	rpsE, 30S ribosomal protein S5	RP-S5, MRPS5, rpsE	ACX60_RS02180	ABUW_0423	A1S_3064	KZA74_02180	9137.86	-0.667449	2.40774	-0.369956	0.859886	0.146628	0.923928
chromosome	rpmD	449,340..449,516	177	=>	rpmD, 50S ribosomal protein L30	RP-L30, MRPL30, rpmD	ACX60_RS02185	ABUW_0424	NA	KZA74_02185	1326.6	-0.86242	2.55954	-0.529895	0.801108	0.117614	0.883939
chromosome	rplO	449,520..449,960	441	=>	rplO, 50S ribosomal protein L15	RP-L15, MRPL15, rplO	ACX60_RS02190	ABUW_0425	A1S_3062	KZA74_02190	8119.7	-0.617743	2.48218	-0.251179	0.876278	0.119737	0.965232
chromosome	secY	450,006..451,325	1320	=>	secY, preprotein translocase subunit SecY	secY	ACX60_RS02195	ABUW_0426	A1S_3061	KZA74_02195	22889.9	-1.10386	2.08411	-0.378474	0.707551	0.261523	0.923928
chromosome	rpmJ	451,346..451,462	117	=>	rpmJ, 50S ribosomal protein L36	RP-L36, MRPL36, rpmJ	ACX60_RS02200	ABUW_0427	NA	KZA74_02200	2225.76	-1.26777	1.74607	-0.64232	0.594514	0.338539	0.832467
chromosome	rpsM	451,570..451,926	357	=>	rpsM, 30S ribosomal protein S13	RP-S13, rpsM	ACX60_RS02205	ABUW_0428	A1S_3059	KZA74_02205	7309.12	-1.22287	1.89067	-0.518992	0.644113	0.309421	0.883673
chromosome	rpsK	451,946..452,332	387	=>	rpsK, 30S ribosomal protein S11	RP-S11, MRPS11, rpsK	ACX60_RS02210	ABUW_0429	A1S_3058	KZA74_02210	7942.7	-0.985007	2.27782	-0.437919	0.7533	0.191981	0.906678
chromosome	rpsD	452,345..452,971	627	=>	rpsD, 30S ribosomal protein S4	RP-S4, rpsD	ACX60_RS02215	ABUW_0430	A1S_3057	KZA74_02215	14518.1	-0.967587	2.38984	-0.34085	0.763948	0.171639	0.937903
chromosome	rpoA	452,989..453,996	1008	=>	rpoA, DNA-directed RNA polymerase subunit alpha	rpoA	ACX60_RS02220	ABUW_0431	A1S_3056	KZA74_02220	19222	-0.887028	2.55105	-0.301483	0.804612	0.158216	0.955323
chromosome	rplQ	454,015..454,392	378	=>	rplQ, 50S ribosomal protein L17	RP-L17, MRPL17, rplQ	ACX60_RS02225	ABUW_0432	A1S_3055	KZA74_02225	5693.92	-0.734656	2.32386	-0.272132	0.847282	0.198177	0.962232
chromosome	KZA74_02230	454,574..456,064	1491	=>	mymA, NAD(P)/FAD-dependent oxidoreductase	mymA	ACX60_RS02230	ABUW_0433|ABUW_1978	A1S_3054	KZA74_02230	717.179	-0.469014	0.210187	-0.174904	0.576876	0.876933	0.884648
chromosome	KZA74_02235	456,114..457,286	1173	<=	mmgC_1, acyl-CoA dehydrogenase family protein	ACADL, mmgC	ACX60_RS02235	ABUW_0434	A1S_3053	KZA74_02235	246.177	0.412435	-0.468443	0.735159	0.83851	0.818109	0.543297
chromosome	KZA74_02240	457,474..457,731	258	=>	succinate dehydrogenase assembly factor 2	cptB	ACX60_RS02240	ABUW_0435	A1S_3052	KZA74_02240	244.789	0.243991	-0.876231	-0.320573	0.8839	0.23651	0.786147
chromosome	KZA74_02245	457,738..458,127	390	=>	membrane protein	mp	ACX60_RS02245	ABUW_0436	A1S_3878	KZA74_02245	41.836	0.679598	0.0943308	-0.250222	NA	0.96904	0.912523
chromosome	KZA74_02250	458,897..459,982	1086	=>	KZA74_02250	NA	ACX60_RS02250	ABUW_0438	A1S_3051	KZA74_02250	897.264	-0.342209	0.473324	-0.0823465	0.814244	0.730375	0.974096
chromosome	rrtA	460,061..460,627	567	=>	rrtA, rhombosortase	rrtA	ACX60_RS02255	ABUW_0439	A1S_3050	KZA74_02255	279.088	-0.235648	0.134658	0.154958	0.763948	0.889765	0.849232
chromosome	KZA74_02260	460,815..463,010	2196	=>	TRAP transporter large permease subunit	TRAP	ACX60_RS02260	ABUW_0440	A1S_3049	KZA74_02260	1446.65	-0.343677	0.414305	0.181618	0.795772	0.753482	0.900361
chromosome	KZA74_02265	463,159..463,590	432	<=	KZA74_02265	NA	ACX60_RS02265	ABUW_0441	A1S_3876	KZA74_02265	238.904	-0.283331	-0.334508	-0.111055	0.701413	0.654452	0.900361
chromosome	KZA74_02270	463,602..463,811	210	<=	YheV family putative metal-binding protein	K07070	ACX60_RS02270	ABUW_0442	A1S_3048	KZA74_02270	422.199	-0.773913	-0.792299	-0.48676	0.311267	0.297154	0.593941
chromosome	KZA74_02275	463,852..465,906	2055	<=	M3 family metallopeptidase	prlC	ACX60_RS02275	ABUW_0443	A1S_3046	KZA74_02275	2923.58	-1.15493	-0.476426	-0.679442	0.0889183	0.730375	0.422459
chromosome	rnr	466,040..468,457	2418	<=	rnr, ribonuclease R	rnr, vacB	ACX60_RS02280	ABUW_0444	A1S_3045	KZA74_02280	1848.64	-0.194079	0.258811	0.0148111	0.848027	0.790426	0.993854
chromosome	KZA74_02285	468,719..468,809	91	=>	tRNA-Ser	trnS	NA	NA	A1S_3020	KZA74_02285	2921.99	0.015765	1.90293	-0.588755	0.999632	0.399827	0.882291
chromosome	KZA74_02290	468,820..468,896	77	=>	tRNA-Arg	trnR	NA	NA	A1S_3019	KZA74_02290	1468.58	-0.334044	1.30886	-0.380563	0.948898	0.533436	0.908195
chromosome	KZA74_02295	468,936..469,012	77	=>	tRNA-Arg	trnR	NA	NA	A1S_3015	KZA74_02295	398.149	-0.450671	1.31743	-0.471199	0.83851	0.212717	0.793968
chromosome	KZA74_02300	469,120..469,713	594	=>	HAD-IB family hydrolase	HAD-IB	ACX60_RS02300	ABUW_0448	A1S_3044	KZA74_02300	198.791	0.0842629	-0.161772	0.242203	0.984718	0.925644	0.852408
chromosome	KZA74_02305	469,773..472,139	2367	<=	KZA74_02305	NA	ACX60_RS02305	ABUW_0449	A1S_3043	KZA74_02305	5029.83	-1.27107	-0.0631925	-0.0453129	0.196144	0.981211	0.993111
chromosome	KZA74_02310	472,731..472,807	77	=>	tRNA-Arg	trnR	NA	NA	A1S_3015	KZA74_02310	39.5537	0.488353	0.130934	0.486909	NA	0.964752	0.830087
chromosome	KZA74_02315	472,928..473,620	693	<=	nitroreductase family protein	K07078	ACX60_RS02315	ABUW_0451	A1S_3042	KZA74_02315	147.178	0.621269	-0.000486009	0.287462	0.603624	1	0.859567
chromosome	KZA74_02320	473,845..474,342	498	=>	YcxB family protein	ycxB	ACX60_RS02320	ABUW_0452	A1S_3041	KZA74_02320	201.23	-0.512124	-0.188909	-0.509284	0.438592	0.878672	0.342739
chromosome	KZA74_02325	474,382..475,023	642	=>	fumarylacetoacetate hydrolase family protein	NA	ACX60_RS02325	ABUW_0453	A1S_3040	KZA74_02325	368.433	-0.194915	-0.0150898	-0.01008	0.802984	0.989046	0.993951
chromosome	KZA74_02330	475,100..475,894	795	<=	helix-turn-helix transcriptional regulator	hthR	ACX60_RS02330	ABUW_0454	A1S_3039	KZA74_02330	174.687	0.422677	-0.0416945	-0.190419	0.782377	0.985958	0.917806
chromosome	KZA74_02335	476,000..476,914	915	=>	DMT family transporter	NA	ACX60_RS02335	ABUW_0455	A1S_3038	KZA74_02335	256.862	0.301061	0.0104141	0.808524	0.874414	0.997334	0.363735
chromosome	KZA74_02340	476,935..478,182	1248	<=	YihY family inner membrane protein	yihY, K07058	ACX60_RS02340	ABUW_0456	A1S_3037	KZA74_02340	510.195	-0.186289	0.0530981	-0.0606415	0.862522	0.965389	0.971891
chromosome	wrbA	478,470..479,063	594	=>	wrbA, NAD(P)H:quinone oxidoreductase	wrbA	ACX60_RS02345	ABUW_0457	A1S_3036	KZA74_02345	309.805	-0.0787844	-0.216638	-0.126901	0.934843	0.742532	0.830087
chromosome	KZA74_02350	479,116..479,691	576	<=	xanthine phosphoribosyltransferase	xpt	ACX60_RS02350	ABUW_0458	A1S_3035	KZA74_02350	485.741	-0.236065	1.00336	0.0718047	0.907764	0.2291	0.980408
chromosome	KZA74_02355	479,764..480,477	714	<=	DUF3108 domain-containing protein	NA	ACX60_RS02355	ABUW_0459	A1S_3034	KZA74_02355	615.93	-0.633128	0.549661	0.104748	0.517535	0.628701	0.965542
chromosome	KZA74_02360	480,635..481,306	672	<=	KZA74_02360	NA	ACX60_RS02360	ABUW_0460	A1S_3033	KZA74_02360	339.586	-1.12126	-0.726359	-0.475195	0.0812285	0.399827	0.620618
chromosome	KZA74_02365	481,537..482,421	885	=>	tonB, energy transducer TonB	tonB	ACX60_RS02365	ABUW_0461	A1S_3032	KZA74_02365	275.87	0.079679	-0.331651	0.199283	0.986515	0.829536	0.894581
chromosome	ybeY	482,511..482,987	477	<=	ybeY, rRNA maturation RNase YbeY	ybeY, yqfG	ACX60_RS02370	ABUW_0462	A1S_3031	KZA74_02370	620.196	-0.974766	-0.180691	-0.352253	0.307541	0.932318	0.826554
chromosome	KZA74_02375	482,997..484,085	1089	<=	PhoH family protein	ybeZ, phoH, phoL	ACX60_RS02375	ABUW_0463	A1S_3030	KZA74_02375	2227.83	-0.82723	0.105398	-0.197446	0.41416	0.957264	0.915289
chromosome	miaB	484,123..485,574	1452	<=	miaB, tRNA (N6-isopentenyl adenosine(37)-C2)-methylthiotransferase MiaB	miaB	ACX60_RS02380	ABUW_0464	A1S_3028	KZA74_02380	1966.09	-0.531406	0.68348	-0.0783355	0.680546	0.530505	0.977484
chromosome	KZA74_02385	485,863..487,806	1944	=>	lytic transglycosylase domain-containingprotein	slt	ACX60_RS02385	ABUW_0465	A1S_3027	KZA74_02385	2011.42	-0.545005	0.294502	0.00947643	0.668343	0.864463	0.998809
chromosome	KZA74_02390	487,864..488,526	663	=>	ribonuclease I	rnaseI, E3.1.27.1	ACX60_RS02390	ABUW_0466	A1S_3026	KZA74_02390	490.821	-0.170647	0.153446	0.271196	0.864459	0.88179	0.667199
chromosome	KZA74_02395	488,738..489,724	987	=>	malate dehydrogenase	mdh	ACX60_RS02395	ABUW_0467	A1S_3025	KZA74_02395	3471.71	-0.54647	1.43615	0.159886	0.838836	0.296124	0.971891
chromosome	KZA74_02400	489,887..490,132	246	=>	DUF2789 domain-containing protein	NA	ACX60_RS02400	ABUW_0468	A1S_3024	KZA74_02400	526.297	-0.0783545	-0.554525	-0.164674	0.988338	0.821306	0.966563
chromosome	KZA74_02405	490,181..490,708	528	<=	KZA74_02405	NA	ACX60_RS02405	ABUW_0469	NA	KZA74_02405	865.29	-1.07633	-0.297586	-0.121065	0.245404	0.88179	0.968605
chromosome	KZA74_02410	490,776..491,381	606	<=	2OG-Fe(II) oxygenase	K07394	ACX60_RS02410	ABUW_0470	A1S_3022	KZA74_02410	178.084	0.327496	-0.370806	0.03546	0.857851	0.837444	0.993334
chromosome	rlmJ	491,499..492,356	858	=>	rlmJ, 23S rRNA (adenine(2030)-N(6))-methyltransferaseRlmJ	rlmJ	ACX60_RS02415	ABUW_0471	A1S_3021	KZA74_02415	1667.5	-0.810652	0.568606	-0.0824128	0.53093	0.755509	0.980408
chromosome	pssA	492,398..493,231	834	=>	pssA, CDP-diacylglycerol--serineO-phosphatidyltransferase	CHO1, pssA	ACX60_RS02420	ABUW_0472	A1S_3017	KZA74_02420	1045.4	-0.479969	0.648815	-0.0100475	0.682139	0.494178	0.998809
chromosome	KZA74_02425	493,250..494,317	1068	=>	KZA74_02425	NA	ACX60_RS02425	ABUW_0473	A1S_3016	KZA74_02425	442.735	-0.189184	-0.322012	-0.0302569	0.756823	0.478768	0.980408
chromosome	KZA74_02445	496,924..499,816	2893	=>	23S ribosomal RNA	23s	NA	NA	A1S_r	KZA74_02445	1.57	0.802792	0.875777	0	NA	0.888886	1
chromosome	KZA74_02450	ND	ND	ND	rrf, 5S ribosomal RNA	rrf	NA	NA	A1S_r	KZA74_02450	31.2194	-0.146738	-0.405564	0.998228	NA	0.860255	0.871443
chromosome	KZA74_02455	500,249..500,599	351	=>	GFA family protein	GFA	ACX60_RS02455	ABUW_0479	A1S_3014	KZA74_02455	127.952	0.817094	-0.18623	0.138129	0.664072	0.947149	0.973672
chromosome	KZA74_02460	500,619..501,182	564	=>	DUF4256 domain-containing protein	NA	ACX60_RS02460	ABUW_0480	A1S_3013	KZA74_02460	170.586	-0.0652082	0.0561262	0.0288672	0.976609	0.959698	0.984823
chromosome	KZA74_02465	501,319..502,482	1164	=>	acyl-CoA dehydrogenase family protein	ACADM, acd	ACX60_RS02465	ABUW_0481	A1S_3012	KZA74_02465	445.846	0.0946767	-0.163191	0.241923	0.958852	0.885614	0.760595
chromosome	KZA74_02470	502,514..503,113	600	<=	TetR/AcrR family transcriptional regulator	NA	ACX60_RS02470	ABUW_0482	A1S_3011	KZA74_02470	182.471	0.280199	-0.319123	0.180064	0.922267	0.892081	0.951295
chromosome	KZA74_02475	503,300..505,105	1806	=>	DUF1446 domain-containing protein	atuA	ACX60_RS02475	ABUW_0484	A1S_3010	KZA74_02475	599.052	0.197554	-0.200664	0.556406	0.906555	0.892081	0.489254
chromosome	KZA74_02480	505,126..506,037	912	=>	SDR family oxidoreductase	atuB	ACX60_RS02480	ABUW_0485	A1S_3009	KZA74_02480	371.382	0.0747255	0.0285972	0.548885	0.986515	0.989046	0.553906
chromosome	KZA74_02485	506,048..507,661	1614	=>	acyl-CoA carboxylase subunit beta	atuC	ACX60_RS02485	ABUW_0486	A1S_3008	KZA74_02485	678.359	0.129528	-0.274798	0.223701	0.958644	0.85092	0.866671
chromosome	KZA74_02490	507,704..508,861	1158	=>	acyl-CoA dehydrogenase family protein	atuD	ACX60_RS02490	ABUW_0487	A1S_3007	KZA74_02490	341.942	0.0248456	-0.47139	0.114364	0.99336	0.608572	0.941626
chromosome	KZA74_02495	508,872..509,708	837	=>	enoyl-CoA hydratase/isomerase family protein	atuE	ACX60_RS02495	ABUW_0488	A1S_3006	KZA74_02495	310.416	0.0272687	-0.344535	-0.151081	0.99624	0.845342	0.941626
chromosome	KZA74_02500	509,727..511,667	1941	=>	acetyl/propionyl/methylcrotonyl-CoA carboxylasesubunit alpha	atuF	ACX60_RS02500	ABUW_0489	A1S_3005	KZA74_02500	834.464	0.0935291	-0.306409	0.0800803	0.975208	0.820944	0.971891
chromosome	KZA74_02505	511,772..512,428	657	<=	KZA74_02505	NA	ACX60_RS02505	ABUW_0490	A1S_3004	KZA74_02505	507.889	-0.670166	-0.101356	-0.397402	0.55956	0.958825	0.768048
chromosome	KZA74_02510	512,446..512,874	429	<=	ClpXP protease specificity-enhancing factor	sspB	ACX60_RS02510	ABUW_0491	A1S_3003	KZA74_02510	391.118	-1.0406	-0.777959	-0.959775	0.073893	0.274314	0.0749347
chromosome	KZA74_02515	512,881..513,534	654	<=	glutathione S-transferase N-terminaldomain-containing protein	sspA, mglA	ACX60_RS02515	ABUW_0492	A1S_3002	KZA74_02515	165.812	0.281138	-0.109676	-0.530168	0.876776	0.952925	0.61072
chromosome	rpsI	513,705..514,091	387	<=	rpsI, 30S ribosomal protein S9	RP-S9, MRPS9, rpsI	ACX60_RS02520	ABUW_0493	A1S_3001	KZA74_02520	3361.56	-0.428591	1.70517	-0.239615	0.907533	0.270165	0.95474
chromosome	rplM	514,104..514,532	429	<=	rplM, 50S ribosomal protein L13	RP-L13, MRPL13, rplM	ACX60_RS02525	ABUW_0494	A1S_3000	KZA74_02525	5327.87	-0.99754	0.793078	-0.434573	0.612856	0.753482	0.866671
chromosome	pdxA	514,705..515,688	984	=>	pdxA, 4-hydroxythreonine-4-phosphate dehydrogenasePdxA	pdxA	ACX60_RS02530	ABUW_0495	A1S_2999	KZA74_02530	801.52	-0.0759464	0.727047	0.276652	0.986515	0.368979	0.831016
chromosome	rsmA	515,712..516,524	813	=>	rsmA, 16S rRNA(adenine(1518)-N(6)/adenine(1519)-N(6))- dimethyltransferase RsmA	ksgA	ACX60_RS02535	ABUW_0496	A1S_2998	KZA74_02535	821.499	-0.6355	0.671889	0.12929	0.561387	0.533436	0.953484
chromosome	KZA74_02540	516,525..517,364	840	=>	symmetrical bis(5'-nucleosyl)-tetraphosphatase	apaH	ACX60_RS02540	ABUW_0497	A1S_2997	KZA74_02540	644.197	-0.185007	0.388452	0.23217	0.876776	0.630796	0.79077
chromosome	KZA74_02545	517,407..517,850	444	<=	DUF2147 domain-containing protein	NA	ACX60_RS02545	ABUW_0498	A1S_2996	KZA74_02545	223.141	-0.514007	-0.176521	-0.155315	0.531994	0.895469	0.90084
chromosome	KZA74_02550	517,935..518,609	675	<=	LrgB family protein	NA	ACX60_RS02550	ABUW_0499	A1S_2995	KZA74_02550	285.069	-0.168207	-0.0809755	-0.182376	0.838836	0.9341	0.77251
chromosome	KZA74_02555	518,620..518,991	372	<=	KZA74_02555	NA	ACX60_RS02555	ABUW_0500	A1S_2994	KZA74_02555	144.086	-0.352677	-0.190675	-0.241103	0.516932	0.831622	0.627882
chromosome	hflX	519,034..520,368	1335	<=	hflX, GTPase HflX	hflX	ACX60_RS02560	ABUW_0501	A1S_2991	KZA74_02560	561.671	-0.107541	-0.287953	-0.350356	0.952019	0.78274	0.608916
chromosome	KZA74_02565	520,572..521,381	810	=>	1-acyl-sn-glycerol-3-phosphate acyltransferase	plsC	ACX60_RS02565	ABUW_0502	A1S_2990	KZA74_02565	392.04	-0.297102	-0.0561905	-0.14041	0.533246	0.947686	0.815997
chromosome	KZA74_02570	521,382..523,007	1626	<=	clsC_1, phospholipase D family protein	clsC	ACX60_RS02570	ABUW_0503	A1S_3874	KZA74_02570	504.709	-0.143594	-0.231275	-0.454168	0.934843	0.862534	0.556093
chromosome	KZA74_02575	523,114..524,125	1012	=>	metallophosphoesterase	K07098	ACX60_RS02575	ABUW_0504	A1S_2988	KZA74_02575	361.476	0.194979	-0.0929193	0.532937	0.895752	0.947222	0.410759
chromosome	KZA74_02580	524,173..524,652	480	<=	psaB, OmpA family protein	NA	ACX60_RS02580	ABUW_0505	A1S_2987	KZA74_02580	343.062	-0.940501	0.175604	-0.531741	0.294803	0.932314	0.638857
chromosome	KZA74_02585	524,667..525,890	1224	<=	dgcN, diguanylate cyclase	yfiN, dgcN, tpbB	ACX60_RS02585	ABUW_0506	A1S_2986	KZA74_02585	381.39	-0.448428	-0.143399	-0.40122	0.48042	0.895469	0.481718
chromosome	KZA74_02590	525,896..526,399	504	<=	YfiR family protein	yfiR	ACX60_RS02590	ABUW_0507	A1S_2985	KZA74_02590	135.105	0.0415938	-0.212205	-0.364908	0.990942	0.892081	0.723452
chromosome	KZA74_02595	526,942..528,478	1537	=>	16S ribosomal RNA	16s	NA	NA	A1S_r	KZA74_02595	5.60578	1.0148	2.01229	0	NA	0.559875	1
chromosome	KZA74_02610	529,086..531,978	2893	=>	23S ribosomal RNA	23s	NA	NA	A1S_r	KZA74_02610	30.2578	0.454294	2.32001	-0.925336	NA	0.160228	0.894581
chromosome	KZA74_02615	ND	ND	ND	rrf, 5S ribosomal RNA	rrf	NA	NA	A1S_r	KZA74_02615	4.19656	1.19173	0.369087	0	NA	0.952925	1
chromosome	KZA74_02620	532,480..533,853	1374	<=	pdhD, dihydrolipoyl dehydrogenase	DLD, lpd, pdhD	ACX60_RS02620	ABUW_0513	A1S_2952	KZA74_02620	341.424	-0.0300696	-0.272581	-0.323347	0.990534	0.776931	0.598788
chromosome	KZA74_02625	533,939..535,132	1194	<=	KZA74_02625	NA	ACX60_RS02625	ABUW_0514	A1S_3863	KZA74_02625	317.308	-0.0913302	-0.529085	-0.600131	0.976989	0.554209	0.37354
chromosome	KZA74_02630	535,490..535,825	336	<=	TIGR01244 family phosphatase	NA	ACX60_RS02630	ABUW_0515	A1S_2951	KZA74_02630	294.665	-0.825566	-0.538076	-0.701732	0.224158	0.57227	0.267169
chromosome	KZA74_02635	536,018..536,914	897	=>	alpha/beta hydrolase	a/b hydrolase	ACX60_RS02635	ABUW_0516	A1S_2950	KZA74_02635	282.343	0.214035	-0.198662	-0.32454	0.890761	0.888886	0.74408
chromosome	trxC	536,915..537,352	438	=>	trxC, thioredoxin TrxC	trxC	ACX60_RS02640	ABUW_0517	A1S_2949	KZA74_02640	290.424	-0.403382	-0.135171	-0.110595	0.484842	0.894299	0.90084
chromosome	KZA74_02645	537,354..537,776	423	=>	acyl-CoA thioesterase	yciA	ACX60_RS02645	ABUW_0518	A1S_2947	KZA74_02645	401.268	-0.0364726	0.48965	0.461568	0.990942	0.634091	0.590171
chromosome	KZA74_02650	537,816..538,310	495	<=	DUF4442 domain-containing protein	NA	ACX60_RS02650	ABUW_0519	A1S_2946	KZA74_02650	146.508	-0.316244	-0.197166	0.241333	0.664072	0.85092	0.72103
chromosome	KZA74_02655	538,745..539,731	987	<=	KZA74_02655	NA	ACX60_RS02660	NA	A1S_3861	KZA74_02655	195.187	0.414287	-0.21849	-0.0345392	0.786005	0.904246	0.993334
chromosome	KZA74_02660	539,733..540,872	1140	<=	KZA74_02660	NA	ACX60_RS02665	NA	A1S_2945	KZA74_02660	167.491	0.00691394	0.0342657	-0.0811161	0.999632	0.989046	0.980408
chromosome	KZA74_02665	541,439..542,539	1101	<=	KZA74_02665	NA	ACX60_RS02670	NA	A1S_3860	KZA74_02665	187.448	0.104726	-0.389697	-0.719702	0.984335	0.821278	0.411716
chromosome	KZA74_02670	542,908..543,627	720	=>	KZA74_02670		ACX60_RS02675	NA	A1S_3859	KZA74_02670	135.253	-0.955797	-0.704475	-0.78334	0.242788	0.508097	0.318871
chromosome	KZA74_02675	543,983..544,474	492	<=	YfbU family protein, stress response	yfbU	ACX60_RS02680	NA	A1S_3858	KZA74_02675	951.515	-2.42748	-1.10581	-1.83794	0.0248077	0.559875	0.117939
chromosome	KZA74_02680	544,744..545,841	1098	=>	PD-(D/E)XK nuclease family protein	NA	ACX60_RS02685	NA	A1S_2944	KZA74_02680	314.287	0.0380719	-0.0354409	0.120881	0.986515	0.979435	0.915289
chromosome	KZA74_02685	545,950..546,282	333	=>	KZA74_02685	NA	ACX60_RS02690	NA	NA	KZA74_02685	72.1523	-0.119286	-0.823883	-0.126923	0.963548	0.28895	0.934814
chromosome	KZA74_02690	546,463..547,668	1206	<=	inovirus Gp2 family protein	gp2	ACX60_RS02695	NA	A1S_2943	KZA74_02690	330.513	0.35315	-0.0770545	0.0896455	0.849986	0.972297	0.977484
chromosome	KZA74_02695	548,457..548,660	204	<=	KZA74_02695	NA	ACX60_RS02700	NA	A1S_3857	KZA74_02695	155.178	-0.828717	-0.967236	-0.194305	0.497278	0.371856	0.925228
chromosome	KZA74_02700	548,729..548,947	219	<=	KZA74_02700	NA	ACX60_RS02705	ABUW_3336	A1S_3856	KZA74_02700	70.1956	0.514765	-0.440236	-0.493136	0.721332	0.803694	0.708018
chromosome	KZA74_02705	549,482..549,745	264	=>	KZA74_02705	NA	ACX60_RS02710	ABUW_3335	NA	KZA74_02705	125.667	0.431163	0.494294	1.41477	0.80009	0.776931	0.0515667
chromosome	KZA74_02710	549,849..549,995	147	=>	KZA74_02710	NA	NA	NA	A1S_3855	KZA74_02710	60.7722	0.501596	0.190363	1.02598	0.803237	0.941877	0.408645
chromosome	KZA74_02715	550,066..551,091	1026	=>	dnaJ, molecular chaperone DnaJ	dnaJ	ACX60_RS02715	ABUW_3333	A1S_3854	KZA74_02715	246.227	0.304353	-0.0320865	1.18151	0.891713	0.989046	0.160561
chromosome	KZA74_02720	551,173..551,871	699	=>	KZA74_02720	NA	ACX60_RS02720	NA	A1S_3853	KZA74_02720	209.856	0.300501	-0.012093	0.71632	0.905316	0.997334	0.591485
chromosome	KZA74_02725	551,930..552,259	330	=>	KZA74_02725	NA	ACX60_RS02725	NA	A1S_3852	KZA74_02725	95.5341	0.331032	0.426092	0.353111	0.807566	0.749749	0.735908
chromosome	KZA74_02730	552,351..552,647	297	=>	KZA74_02730	NA	ACX60_RS02730	ABUW_3329	A1S_3851	KZA74_02730	117.287	0.425227	-0.0337997	1.4143	0.890729	0.989941	0.576932
chromosome	KZA74_02735	552,702..553,751	1050	=>	DUF932 domain-containing protein	NA	ACX60_RS02735	ABUW_3328	A1S_2942	KZA74_02735	281.617	0.3395	-0.314798	0.183354	0.903657	0.894376	0.955323
chromosome	KZA74_02740	554,017..554,898	882	<=	copD	copD, pcoD	ACX60_RS02740	ABUW_3327	A1S_2941	KZA74_02740	200.934	0.346685	-0.538738	-3.63849	0.904515	0.82412	3.59012e-07
chromosome	KZA74_02745	554,966..555,346	381	<=	copC	copC, pcoC	ACX60_RS02745	ABUW_3326	A1S_2940	KZA74_02745	271.172	-0.65041	0.0123716	-3.76949	0.801108	0.997578	6.59726e-06
chromosome	KZA74_02750	555,625..557,982	2358	=>	silP, heavy metal translocating P-type ATPase	cusP, ATP7, silP	ACX60_RS02750	ABUW_3325	A1S_2939	KZA74_02750	1638.29	-0.790183	-0.109691	-0.879935	0.26407	0.944889	0.13619
chromosome	KZA74_02755	558,060..559,433	1374	<=	cusS, heavy metal sensor histidine kinase	cusS, copS, silS	ACX60_RS02755	ABUW_3324	A1S_2938	KZA74_02755	326.933	0.0885026	-0.321986	-0.813655	0.984718	0.828688	0.217952
chromosome	KZA74_02760	559,423..560,106	684	<=	cusR, heavy metal response regulator transcriptionfactor	cusR, copR, silR	ACX60_RS02760	ABUW_1506|ABUW_3323	A1S_2937	KZA74_02760	242.176	0.298401	-0.0474365	-0.942065	0.849986	0.981902	0.162039
chromosome	KZA74_02765	560,255..560,605	351	=>	KZA74_02765	NA	ACX60_RS02765	ABUW_3322	NA	KZA74_02765	264.252	-0.103275	-0.316898	-3.24053	0.986515	0.894165	1.05232e-06
chromosome	KZA74_02770	560,687..562,657	1971	=>	copA, multicopper oxidase domain-containing protein	copA pcoA	ACX60_RS02770	NA	A1S_2936	KZA74_02770	1121.42	-0.629643	-0.0415968	-2.53867	0.67181	0.987342	2.3254e-05
chromosome	KZA74_02775	562,644..563,564	921	=>	copB	pcoB, copB	ACX60_RS02775	NA	A1S_2935	KZA74_02775	581.801	-0.439654	0.0662637	-1.79951	0.756823	0.973621	0.00099842
chromosome	KZA74_02780	563,610..564,071	462	=>	KZA74_02780	NA	ACX60_RS02780	NA	NA	KZA74_02780	259.12	0.232734	-0.346567	-0.501429	0.815829	0.70241	0.328
chromosome	KZA74_02785	564,152..565,456	1305	=>	czcC_2, tolC family	cytC, czcC_2	ACX60_RS02785	NA	A1S_2934	KZA74_02785	342.242	0.206039	-0.181516	0.0355643	0.952019	0.941193	0.993854
chromosome	KZA74_02790	565,456..566,955	1500	=>	efflux RND transporter periplasmic adaptorsubunit	cusB, silB	ACX60_RS02790	NA	A1S_2933	KZA74_02790	400.709	0.11291	-0.148537	-0.167588	0.97217	0.933629	0.918126
chromosome	KZA74_02795	566,969..570,115	3147	=>	efflux RND transporter permease subunit	cusA, silA	ACX60_RS02795	NA	A1S_2932	KZA74_02795	952.928	0.177439	-0.244386	0.0970618	0.952019	0.894299	0.973672
chromosome	KZA74_02800	570,149..570,511	363	=>	copper-binding protein	cusF	ACX60_RS02800	NA	A1S_2931	KZA74_02800	450.077	-0.874047	0.237081	-0.940556	0.30357	0.889765	0.19004
chromosome	KZA74_02805	570,583..572,412	1830	<=	feoB, ferrous iron transporter B	feoB	ACX60_RS02805	NA	A1S_2930	KZA74_02805	569.665	0.136692	-0.0816514	-0.396952	0.931773	0.952127	0.590384
chromosome	KZA74_02810	572,402..572,662	261	<=	feoA, ferrous iron transport protein A	feoA	ACX60_RS02810	NA	A1S_3850	KZA74_02810	29.2111	-0.223644	-0.0312045	-0.990606	NA	0.989941	0.45219
chromosome	KZA74_02815	572,674..573,981	1308	<=	cation diffusion facilitator family transporter	NA	ACX60_RS02815	NA	A1S_2929	KZA74_02815	289.082	0.200383	-0.333019	-0.550703	0.926525	0.847506	0.590076
chromosome	cadR	574,057..574,449	393	=>	cadR, Cd(II)/Pb(II)-responsive transcriptionalregulator	cadR	ACX60_RS02820	NA	NA	KZA74_02820	253.703	-0.963281	-1.13665	-0.331165	0.312184	0.203358	0.837865
chromosome	KZA74_02825	574,603..574,719	117	=>	FAD-dependent pyridine nucleotide-disulfide oxidoreductase	NA	NA	NA	A1S_3849	KZA74_02825	82.0037	-0.359096	0.214614	0.40076	0.73701	0.878672	0.591481
chromosome	KZA74_02830	574,864..577,551	2688	<=	restriction endonuclease	NA	ACX60_RS02825	NA	A1S_2928	KZA74_02830	745.584	-0.941693	-0.500916	-0.530356	0.170156	0.662044	0.552166
chromosome	KZA74_02835	578,100..578,429	330	=>	KZA74_02835	NA	ACX60_RS02830	NA	NA	KZA74_02835	45.5645	-0.117928	-0.0972377	-0.163245	NA	0.948497	0.89075
chromosome	KZA74_02840	578,657..579,169	513	<=	GNAT family N-acetyltransferase	NA	ACX60_RS02835	NA	NA	KZA74_02840	212.046	-0.327823	-0.311727	-0.244259	0.704755	0.765584	0.76865
chromosome	KZA74_02845	579,257..580,534	1278	<=	tyrosine-type recombinase/integrase	intS	ACX60_RS02840	NA	A1S_2927	KZA74_02845	328.777	0.110242	0.102881	0.0567157	0.930439	0.928354	0.971891
chromosome	KZA74_02850	580,694..581,182	489	<=	YajQ family cyclic di-GMP-binding protein	yajQ	ACX60_RS02845	ABUW_0520	A1S_2925	KZA74_02850	225.107	-1.01855	-0.216589	-0.638306	0.254805	0.915863	0.534045
chromosome	KZA74_02855	581,274..581,588	315	=>	sulfurtransferase	NA	ACX60_RS02850	ABUW_0521	A1S_2924	KZA74_02855	880.734	-0.686271	0.537046	0.176093	0.682139	0.799062	0.950114
chromosome	mnmC	581,640..583,511	1872	<=	mnmC, FAD-dependent 5-carboxymethylaminomethyl-2-thiouridine(34) oxidoreductase MnmC	mnmC	ACX60_RS02855	ABUW_0522	A1S_2923	KZA74_02860	574.979	-0.0669039	-0.342737	-0.332994	0.986515	0.818109	0.768503
chromosome	KZA74_02865	583,535..584,014	480	<=	KZA74_02865	elsS	ACX60_RS02860	ABUW_0523	A1S_3847	KZA74_02865	305.736	-0.175839	-0.0582462	-0.0308611	0.895306	0.965389	0.987899
chromosome	KZA74_02870	584,019..584,321	303	<=	KZA74_02870	K09780	ACX60_RS02865	ABUW_0524	A1S_2922	KZA74_02870	262.468	-0.368317	0.199258	-0.183695	0.741695	0.888886	0.885778
chromosome	KZA74_02875	584,356..584,970	615	<=	ispZ, septation protein IspZ	ispZ	ACX60_RS02870	ABUW_0525	A1S_2921	KZA74_02875	276.328	-0.225622	-0.0465336	-0.118307	0.801108	0.966232	0.899695
chromosome	KZA74_02880	585,015..585,866	852	=>	PHP domain-containing protein	E3.1.3.97	ACX60_RS02875	ABUW_0526	A1S_2920	KZA74_02880	380.374	-0.146899	-0.235696	-0.185519	0.811951	0.663567	0.673758
chromosome	KZA74_02885	585,874..586,785	912	<=	bestrophin family protein	yneE, BEST	ACX60_RS02880	ABUW_0527	A1S_2919	KZA74_02885	374.209	0.343689	-0.167201	0.312195	0.791805	0.92014	0.786583
chromosome	radC	586,847..587,566	720	<=	radC, DNA repair protein RadC	radC	ACX60_RS02885	ABUW_0528	A1S_2918	KZA74_02890	174.72	-0.0415603	-0.24161	0.228875	0.988308	0.860255	0.85341
chromosome	coaBC	587,667..588,920	1254	=>	coaBC, bifunctional phosphopantothenoylcysteine decarboxylase/phosphopantothenate--cysteine ligase CoaBC	coaBC, dfp	ACX60_RS02890	ABUW_0529	A1S_2917	KZA74_02895	742.366	-0.107294	0.0212225	-0.0528578	0.930439	0.986755	0.971891
chromosome	secF	588,984..589,949	966	<=	secF, protein translocase subunit SecF	secF	ACX60_RS02895	ABUW_0530	A1S_2915	KZA74_02900	970.988	-0.756052	0.361047	-0.212092	0.338391	0.806193	0.883939
chromosome	secD	589,958..591,859	1902	<=	secD, protein translocase subunit SecD	secD	ACX60_RS02900	ABUW_0531	A1S_2914	KZA74_02905	2261.71	-0.903607	0.501684	-0.460213	0.365529	0.763697	0.735526
chromosome	yajC	591,911..592,240	330	<=	yajC, preprotein translocase subunit YajC	yajC	ACX60_RS02905	ABUW_0532	A1S_2913	KZA74_02910	397.553	-0.784038	0.462134	-0.660406	0.40576	0.760778	0.462445
chromosome	tgt	592,339..593,472	1134	<=	tgt, tRNA guanosine(34) transglycosylase Tgt	tgt, QTRT1	ACX60_RS02910	ABUW_0533	A1S_2912	KZA74_02915	792.916	-0.303062	0.0888853	-0.266328	0.73328	0.942722	0.736417
chromosome	KZA74_02920	593,648..594,217	570	<=	LemA family protein	lemA	ACX60_RS02915	ABUW_0534	A1S_2911	KZA74_02920	146.229	0.206408	-0.386367	-0.0751254	0.934076	0.835857	0.980408
chromosome	KZA74_02925	594,303..595,331	1029	<=	KZA74_02925	NA	ACX60_RS02920	ABUW_0535	A1S_3846	KZA74_02925	226.53	0.31092	-0.271536	-0.44251	0.819422	0.860255	0.643987
chromosome	queA	595,485..596,522	1038	<=	queA, tRNA preQ1(34) S-adenosylmethionine ribosyltransferase-isomerase QueA	queA	ACX60_RS02925	ABUW_0536	A1S_2910	KZA74_02930	466.035	-0.0113937	0.0500606	0.232295	0.997168	0.970679	0.809267
chromosome	KZA74_02935	596,704..596,790	87	=>	trnL	NA	NA	NA	A1S_2909	KZA74_02935	6378.05	0.321803	2.16172	0.00799938	0.973169	0.365504	1
chromosome	KZA74_02940	596,945..598,246	1302	=>	integrase arm-type DNA-binding domain-containing protein	intA	ACX60_RS02935	NA	A1S_2908	KZA74_02940	483.575	-0.00463729	0.0500423	0.171213	0.999632	0.965794	0.845935
chromosome	KZA74_02945	598,528..599,070	543	=>	KZA74_02945	NA	ACX60_RS02940	NA	A1S_3845	KZA74_02945	123.029	-0.053273	-0.284753	0.176186	0.986515	0.824133	0.883673
chromosome	KZA74_02950	599,701..599,919	219	=>	helix-turn-helix domain-containing protein	NA	ACX60_RS02945	NA	NA	KZA74_02950	90.9593	0.103787	-0.300364	0.0671639	0.959641	0.791255	0.971891
chromosome	KZA74_02955	600,022..600,255	234	<=	helix-turn-helix transcriptional regulator	NA	ACX60_RS02950	NA	NA	KZA74_02955	44.299	0.060247	-0.20519	-0.766486	NA	0.886384	0.12861
chromosome	KZA74_02960	600,412..601,188	777	=>	KZA74_02960	NA	ACX60_RS02955	NA	A1S_3844	KZA74_02960	134.491	0.567697	-0.266939	0.933348	0.635038	0.88179	0.210332
chromosome	KZA74_02965	601,243..604,995	3753	<=	GreA/GreB family elongation factor	greA	ACX60_RS02960	NA	A1S_2907	KZA74_02965	245.077	-0.326138	-0.6275	-0.683271	0.899864	0.749749	0.62478
chromosome	KZA74_02970	605,442..606,332	891	=>	KZA74_02970	NA	ACX60_RS02965	NA	A1S_3843	KZA74_02970	158.566	-0.0842768	-0.093145	0.106726	0.963548	0.937048	0.917806
chromosome	KZA74_02975	606,350..606,565	216	<=	KZA74_02975	NA	ACX60_RS02970	ABUW_0550	A1S_3842	KZA74_02975	40.696	-0.0852304	-0.347107	-0.0372426	NA	0.862225	0.993854
chromosome	KZA74_02980	606,838..608,106	1269	=>	HAMP domain-containing histidine kinase	rcsC_2	ACX60_RS02975	ABUW_0585	A1S_2906	KZA74_02980	1430.61	-1.23568	-0.557388	-0.634002	0.00460827	0.45474	0.283087
chromosome	glnE	608,175..610,925	2751	=>	glnE, bifunctional [glutamate--ammonia ligase]-adenylyl-L-tyrosine phosphorylase/[glutamate--ammonia-ligase] adenylyltransferase	glnE	ACX60_RS02980	ABUW_0586	A1S_2905	KZA74_02985	2225.94	-0.489469	-0.181966	-0.448148	0.531994	0.888886	0.537385
chromosome	KZA74_02990	610,950..611,876	927	=>	branched-chain amino acid transaminase	ilvE, E2.6.1.42	ACX60_RS02985	ABUW_0587	A1S_2904	KZA74_02990	3520.35	-0.988512	0.53909	-0.479482	0.599465	0.850618	0.845165
chromosome	KZA74_02995	611,944..612,834	891	=>	mitochondrial fission ELM1 family protein	gtrOC1, K07276	ACX60_RS02990	ABUW_0588	A1S_2903	KZA74_02995	253.083	-0.297946	-0.185597	-0.424883	0.55956	0.820944	0.199986
chromosome	KZA74_03000	612,857..613,885	1029	=>	glycosyltransferase	gtrOC2	ACX60_RS02995	ABUW_0589	A1S_2902	KZA74_03000	465.282	-0.444351	-0.110336	-0.199605	0.363936	0.915863	0.770862
chromosome	KZA74_03005	613,882..614,637	756	=>	polysaccharide deacetylase family protein	pda1	ACX60_RS03000	ABUW_0590	A1S_2901	KZA74_03005	368.992	-0.332939	0.0208508	-0.275476	0.41834	0.983203	0.466744
chromosome	KZA74_03010	614,634..615,401	768	=>	glycosyltransferase family 2 protein	gtrOC3	ACX60_RS03005	ABUW_0591	A1S_2900	KZA74_03010	352.334	-0.452345	-0.0433976	-0.382123	0.629247	0.979174	0.655237
chromosome	KZA74_03015	615,409..616,443	1035	=>	glycosyltransferase	gtrOC4	ACX60_RS03010	ABUW_0592	A1S_2899	KZA74_03015	553.744	-0.243583	-0.024397	-0.17836	0.622577	0.978183	0.71953
chromosome	KZA74_03020	616,440..617,333	894	<=	KZA74_03020	ghy	ACX60_RS03015	ABUW_0593	A1S_2898	KZA74_03020	331.796	0.335688	0.00593614	-0.433558	0.761036	0.997578	0.585559
chromosome	KZA74_03025	617,352..618,167	816	<=	glycosyltransferase family 25 protein	gtrOC8, K07270	ACX60_RS03020	ABUW_0594	A1S_3841	KZA74_03025	203.668	-0.231639	-0.165518	-0.283535	0.786089	0.875368	0.638857
chromosome	wecB	618,347..619,474	1128	=>	wecB, UDP-N-acetylglucosamine 2-epimerase(non-hydrolyzing)	wecB	ACX60_RS03025	ABUW_0595|ABUW_3829	A1S_2897	KZA74_03030	204.197	0.328303	-0.425374	-0.111498	0.806773	0.752253	0.954803
chromosome	KZA74_03035	619,476..620,249	774	<=	glycosyl transferase	gtrOC9	ACX60_RS03030	ABUW_0596	A1S_2896	KZA74_03035	182.979	0.190641	-0.398473	-0.242835	0.912795	0.764137	0.841314
chromosome	KZA74_03040	620,310..620,525	216	<=	KZA74_03040	NA	ACX60_RS03035	ABUW_0597	A1S_2895	KZA74_03040	115.801	0.170732	-0.162393	-0.583038	0.950273	0.9341	0.533326
chromosome	aspS	620,665..622,443	1779	<=	aspS, aspartate--tRNA ligase	aspS	ACX60_RS03040	ABUW_0598	A1S_2894	KZA74_03045	3265.83	-0.628908	1.16892	-0.365917	0.752492	0.351516	0.866671
chromosome	KZA74_03050	622,614..623,378	765	<=	znuC	znuC	ACX60_RS03045	ABUW_0599	A1S_2893	KZA74_03050	212.078	0.461997	-0.239311	-0.608652	0.841431	0.932017	0.723452
chromosome	znuD	623,514..625,589	2076	=>	znuD, zinc piracy TonB-dependent receptor ZnuD	znuD, TC.FEV.OM	ACX60_RS03050	ABUW_0600	A1S_2892	KZA74_03055	1083.42	0.0537866	-0.0902961	-2.11578	0.990942	0.972297	0.00536915
chromosome	KZA74_03060	625,665..627,128	1464	=>	clsA, phospholipase D family protein	clsA	ACX60_RS03055	ABUW_0601	A1S_2891	KZA74_03060	1091.69	-0.363145	0.720216	0.563745	0.838836	0.534251	0.624591
chromosome	KZA74_03065	627,323..627,769	447	<=	KZA74_03065	NA	ACX60_RS03060	ABUW_0602	A1S_2890	KZA74_03065	272.32	-0.406406	-0.180953	-0.270911	0.440952	0.85317	0.62478
chromosome	KZA74_03070	627,934..628,317	384	=>	RcnB family protein	NA	ACX60_RS03065	ABUW_0603	A1S_2889	KZA74_03070	419.796	0.0513793	0.103126	0.435314	0.990942	0.965389	0.786135
chromosome	KZA74_03075	628,356..628,838	483	<=	psiE, phosphate-starvation-inducible PsiE familyprotein	psiE	ACX60_RS03070	ABUW_0604	A1S_2888	KZA74_03075	108.143	0.280422	0.0294236	0.163035	0.881694	0.989046	0.924518
chromosome	KZA74_03080	628,957..630,738	1782	<=	acyl-CoA dehydrogenase C-terminaldomain-containing protein	NA	ACX60_RS03075	ABUW_0605	A1S_2887	KZA74_03080	3490.58	-0.0191552	1.5535	0.846361	0.998216	0.245908	0.636911
chromosome	KZA74_03085	630,906..632,708	1803	<=	acyl-CoA dehydrogenase C-terminaldomain-containing protein	NA	ACX60_RS03080	ABUW_0606	A1S_2886	KZA74_03085	6550.65	0.113456	1.88299	0.534818	0.986515	0.170817	0.841314
chromosome	KZA74_03090	632,998..633,378	381	<=	KZA74_03090	NA	ACX60_RS03085	ABUW_0607	A1S_2885	KZA74_03090	249.527	0.267605	-0.415845	0.654723	0.906555	0.829536	0.576316
chromosome	baeS	633,510..635,168	1659	=>	baeS, sensor histidine kinase efflux regulator BaeS	baeS, smeS	ACX60_RS03090	ABUW_0608	A1S_2884	KZA74_03095	797.359	-0.352087	0.0698839	0.129594	0.38518	0.934009	0.841314
chromosome	KZA74_03100	635,188..635,874	687	=>	baeR, response regulator	baeR, smeR	ACX60_RS03095	ABUW_0609	A1S_2883	KZA74_03100	471.115	-0.345922	0.301796	0.101459	0.516932	0.630796	0.90084
chromosome	KZA74_03105	635,938..637,380	1443	<=	YdiU family protein	ydiU	ACX60_RS03100	ABUW_0610	A1S_2882	KZA74_03105	691.262	-0.29993	0.010989	0.00239812	0.553028	0.989046	1
chromosome	KZA74_03110	637,494..638,666	1173	<=	acyl-CoA desaturase	SCD, desC	ACX60_RS03105	ABUW_0611	A1S_2881	KZA74_03110	6590.84	-0.84639	0.862181	-0.0664246	0.682139	0.691217	0.992069
chromosome	KZA74_03115	638,875..639,405	531	=>	META domain-containing protein	NA	ACX60_RS03110	ABUW_0612	A1S_2880	KZA74_03115	252.744	-0.277437	0.241674	0.525544	0.71046	0.797862	0.197919
chromosome	KZA74_03120	639,433..640,146	714	<=	glycerophosphodiester phosphodiesterase	E3.1.4.46, glpQ, ugpQ	ACX60_RS03115	ABUW_0613	A1S_2879	KZA74_03120	258.89	-0.344341	-0.170675	-0.440492	0.61385	0.872717	0.344169
chromosome	KZA74_03125	640,219..640,797	579	<=	cob(I)yrinic acid a,c-diamideadenosyltransferase	MMAB, pduO	ACX60_RS03120	ABUW_0614	A1S_2878	KZA74_03125	222.258	-0.322603	-0.429235	-0.62705	0.7533	0.648491	0.260741
chromosome	KZA74_03130	640,894..642,768	1875	<=	TonB-dependent receptor	btuB	ACX60_RS03125	ABUW_0615	A1S_2877	KZA74_03130	1139.86	-1.09035	-0.124061	-0.513748	0.15842	0.947222	0.643056
chromosome	KZA74_03135	643,137..643,796	660	=>	phosphoribosylanthranilate isomerase	trpF	ACX60_RS03130	ABUW_0616	A1S_2876	KZA74_03135	495.162	-0.224152	0.356457	-0.115869	0.83851	0.691946	0.918397
chromosome	trpB	643,780..645,009	1230	=>	trpB, tryptophan synthase subunit beta	trpB	ACX60_RS03135	ABUW_0617	A1S_2875	KZA74_03140	1329.49	-0.103653	1.02373	0.253908	0.984718	0.217204	0.87926
chromosome	KZA74_03145	645,019..645,531	513	=>	DUF1543 domain-containing protein	NA	ACX60_RS03140	ABUW_0618	A1S_2874	KZA74_03145	263.403	-0.106291	0.441806	-0.0210391	0.930439	0.386573	0.992126
chromosome	KZA74_03150	645,569..646,564	996	=>	DUF2804 domain-containing protein	NA	ACX60_RS03145	ABUW_0619	A1S_2873	KZA74_03150	434.488	0.349264	0.12928	0.346263	0.560293	0.893272	0.496345
chromosome	KZA74_03155	646,573..647,448	876	<=	metal-dependent hydrolase	K07044	ACX60_RS03150	ABUW_0620	A1S_2872	KZA74_03155	270.515	-0.0835354	-0.0407237	-0.915843	0.986515	0.986755	0.294191
chromosome	KZA74_03160	647,569..648,618	1050	=>	AraC family transcriptional regulator	NA	ACX60_RS03155	ABUW_0621	A1S_2871	KZA74_03160	268.253	0.098796	-0.352902	0.561375	0.984718	0.831975	0.590076
chromosome	trpA	648,863..649,666	804	=>	trpA, tryptophan synthase subunit alpha	trpA	ACX60_RS03160	ABUW_0622	A1S_2870	KZA74_03165	2595.26	-1.16733	0.772496	-0.133095	0.510374	0.763254	0.977484
chromosome	accD	649,663..650,559	897	=>	accD, acetyl-CoA carboxylase, carboxyltransferasesubunit beta	accD	ACX60_RS03165	ABUW_0623	A1S_2869	KZA74_03170	2052.18	-1.08464	0.74615	-0.156489	0.43883	0.710927	0.968605
chromosome	folC	650,556..651,842	1287	=>	folC, bifunctional tetrahydrofolatesynthase/dihydrofolate synthase	folC	ACX60_RS03170	ABUW_0624	A1S_2867	KZA74_03175	786.422	-0.479236	0.0592357	-0.310231	0.529494	0.965794	0.72103
chromosome	KZA74_03180	651,833..652,903	1071	=>	SPOR domain-containing protein	dedD	ACX60_RS03175	ABUW_0625	A1S_2866	KZA74_03180	949.642	-0.398271	0.272745	0.0478895	0.606906	0.80061	0.980408
chromosome	KZA74_03185	652,923..653,501	579	<=	dual specificity protein phosphatase familyprotein	NA	ACX60_RS03180	ABUW_0626	A1S_2865	KZA74_03185	92.8889	0.0378752	-0.534455	-0.18474	0.99336	0.776931	0.932377
chromosome	KZA74_03190	653,498..654,310	813	<=	MBL fold metallo-hydrolase	NA	ACX60_RS03185	ABUW_0627	A1S_2864	KZA74_03190	271.033	0.20149	-0.226208	-0.52854	0.924053	0.894299	0.610047
chromosome	KZA74_03195	654,615..655,256	642	<=	peroxiredoxin	NA	ACX60_RS03190	ABUW_0628	A1S_2863	KZA74_03195	489.965	0.0519865	0.0236191	-0.345584	0.984718	0.98499	0.445194
chromosome	secA	655,664..658,387	2724	=>	secA, preprotein translocase subunit SecA	secA	ACX60_RS03195	ABUW_0629	A1S_2862	KZA74_03200	4242.39	-0.746914	0.568571	-0.341108	0.597299	0.75576	0.85341
chromosome	KZA74_03205	658,518..658,961	444	=>	KZA74_03205	NA	ACX60_RS03200	ABUW_0630	A1S_2861	KZA74_03205	585.498	-0.814006	0.386927	-0.706482	0.39765	0.822953	0.444414
chromosome	KZA74_03210	659,028..660,338	1311	<=	MHS family MFS transporter	NA	ACX60_RS03205	ABUW_0631	A1S_2860	KZA74_03210	836.47	-0.302502	-0.313658	-0.451812	0.520597	0.526465	0.146736
chromosome	KZA74_03215	660,473..661,114	642	<=	hemolysin III family protein	hlyIII	ACX60_RS03210	ABUW_0632	A1S_2859	KZA74_03215	271.137	-0.558199	-0.794721	-0.661407	0.317231	0.0939548	0.127929
chromosome	KZA74_03220	661,241..662,452	1212	=>	SAM-dependent methyltransferase	NA	ACX60_RS03215	ABUW_0633	A1S_2858	KZA74_03220	343.059	-0.047352	-0.196127	-0.139674	0.986515	0.875368	0.900361
chromosome	KZA74_03225	662,465..662,884	420	=>	GNAT family N-acetyltransferase	NA	ACX60_RS03220	ABUW_0634	A1S_2857	KZA74_03225	222.815	-0.0188135	-0.169541	0.0251298	0.990942	0.822589	0.980895
chromosome	KZA74_03230	662,914..663,774	861	<=	patatin family protein	NA	ACX60_RS03225	ABUW_0635	A1S_2856	KZA74_03230	340.814	-0.00502243	-0.382493	-0.0455948	0.999632	0.792152	0.984823
chromosome	KZA74_03235	663,790..664,044	255	<=	KZA74_03235	NA	ACX60_RS03230	ABUW_0636	A1S_2855	KZA74_03235	125.679	-0.826179	-0.428774	-0.413937	0.226271	0.742259	0.627613
chromosome	KZA74_03240	664,209..666,344	2136	<=	enoyl-CoA hydratase/isomerase family protein	fadJ	ACX60_RS03235	ABUW_0637	A1S_2853	KZA74_03240	822.634	-0.167752	-0.29065	0.113413	0.838836	0.642269	0.886597
chromosome	KZA74_03245	666,365..667,570	1206	<=	acetyl-CoA C-acetyltransferase	E2.3.1.9, atoB	ACX60_RS03240	ABUW_0638	A1S_2852	KZA74_03245	577.01	-0.00275562	-0.258272	-0.120533	0.999632	0.850618	0.932711
chromosome	KZA74_03250	667,742..668,752	1011	<=	AraC family transcriptional regulator	NA	ACX60_RS03245	ABUW_0639	A1S_2851	KZA74_03250	856.799	-0.592922	-0.259477	-0.422698	0.231067	0.790426	0.425357
chromosome	KZA74_03255	668,963..670,081	1119	=>	CoA transferase	NA	ACX60_RS03250	ABUW_0640	A1S_2850	KZA74_03255	389.627	-0.0982323	-0.351274	-0.127239	0.96269	0.72461	0.915708
chromosome	KZA74_03260	670,237..671,469	1233	=>	carbohydrate porin	oprB	ACX60_RS03255	ABUW_0641	A1S_2849	KZA74_03260	3361.4	-1.70369	-0.219678	-0.735668	0.0767581	0.933629	0.61623
chromosome	KZA74_03265	671,643..674,048	2406	=>	glucose/quinate/shikimate family membrane-bound PQQ-dependent dehydrogenase	gcd	ACX60_RS03260	ABUW_0642	A1S_2847	KZA74_03265	5610.5	-1.56591	0.430428	-0.453091	0.159594	0.862534	0.831016
chromosome	KZA74_03270	674,215..675,858	1644	=>	nitrite/sulfite reductase	cysI	ACX60_RS03265	ABUW_0643	A1S_2846	KZA74_03270	1288.41	-0.319631	0.324355	-0.348348	0.78876	0.803694	0.72103
chromosome	KZA74_03275	675,851..676,336	486	=>	DUF934 domain-containing protein	NA	ACX60_RS03270	ABUW_0644	A1S_2845	KZA74_03275	472.206	-0.520194	0.735516	-0.292233	0.7533	0.582641	0.873059
chromosome	KZA74_03280	676,419..676,772	354	=>	quaternary ammonium transporter	emrE, qac, mmr, smr	ACX60_RS03275	ABUW_0645	A1S_2844	KZA74_03280	81.0924	0.0604373	-0.240083	0.0123514	0.986515	0.892081	0.998341
chromosome	KZA74_03285	676,815..677,258	444	<=	VOC family protein	phnB	ACX60_RS03280	ABUW_0646	A1S_2843	KZA74_03285	293.864	-0.449113	-0.142068	0.259576	0.669862	0.932017	0.830087
chromosome	KZA74_03290	677,385..678,560	1176	<=	thiolase family protein	E2.3.1.9, atoB	ACX60_RS03285	ABUW_0647	A1S_2842	KZA74_03290	885.029	-0.175801	0.303747	0.404747	0.918337	0.824133	0.663152
chromosome	KZA74_03295	678,669..679,184	516	<=	GspH/FimT family pseudopilin	fimT, gspH	ACX60_RS03290	ABUW_0648	A1S_2841	KZA74_03295	285.793	-1.34391	-1.47236	-0.516848	0.12	0.0754599	0.71953
chromosome	KZA74_03300	679,566..680,636	1071	=>	OmpA family protein	TC.OOP	ACX60_RS03295	ABUW_0649	A1S_2840	KZA74_03300	63921.4	-2.16546	0.590226	-0.0447123	0.149776	0.862058	0.993854
chromosome	KZA74_03305	680,761..680,919	159	<=	KZA74_03305		ACX60_RS03300	NA	NA	KZA74_03305	46.9819	0.250091	0.483667	0.667159	NA	0.698469	0.327265
chromosome	KZA74_03310	680,923..682,128	1206	<=	RtcB family protein	RTCB, rtcB	ACX60_RS03305	ABUW_0651	A1S_2839	KZA74_03310	438.887	-0.0961289	0.51506	0.333598	0.963548	0.476177	0.675682
chromosome	KZA74_03315	682,404..683,864	1461	<=	amino acid permease	lysP	ACX60_RS03310	ABUW_0652	A1S_2838	KZA74_03315	968.393	-0.179212	0.0655273	-0.548895	0.907533	0.965389	0.423197
chromosome	KZA74_03320	683,886..684,899	1014	<=	methyltransferase	rsmC	ACX60_RS03315	ABUW_0653	A1S_2837	KZA74_03320	509.373	-0.129695	0.305057	-0.736099	0.948123	0.806193	0.169874
chromosome	KZA74_03325	684,962..686,320	1359	<=	uracil-xanthine permease family protein	xanP	ACX60_RS03320	ABUW_0654	A1S_2836	KZA74_03325	532.692	0.0169862	-0.170172	-0.745696	0.997206	0.933065	0.422902
chromosome	typA	686,499..688,334	1836	=>	typA, translational GTPase TypA	typA, bipA	ACX60_RS03325	ABUW_0655	A1S_2835	KZA74_03330	5535.48	-0.644831	1.24824	-0.295313	0.776557	0.374357	0.91326
chromosome	mscL	688,590..689,021	432	=>	mscL, large conductance mechanosensitive channelprotein MscL	mscL	ACX60_RS03330	ABUW_0656	A1S_2834	KZA74_03335	624.667	-1.53165	-0.428375	-0.930737	0.00858741	0.780224	0.190679
chromosome	KZA74_03340	689,164..689,517	354	=>	gamma-glutamylcyclotransferase	NA	ACX60_RS03335	ABUW_0657	A1S_2833	KZA74_03340	165.055	-0.116179	-0.242254	-0.363308	0.912795	0.78002	0.397944
chromosome	KZA74_03345	689,528..689,818	291	<=	peptidylprolyl isomerase	ppiC	ACX60_RS03340	ABUW_0658	A1S_2832	KZA74_03345	177.463	-0.30997	0.0843852	0.0845917	0.741179	0.947686	0.954803
chromosome	mutM	689,838..690,662	825	<=	mutM, bifunctional DNA-formamidopyrimidine glycosylase/DNA-(apurinic or apyrimidinic site) lyase	mutM, fpg	ACX60_RS03345	ABUW_0659	A1S_2831	KZA74_03350	635.372	-0.543795	0.0616881	-0.00244949	0.254805	0.953767	1
chromosome	KZA74_03355	690,738..691,304	567	=>	DNA-3-methyladenine glycosylase	MPG	ACX60_RS03350	ABUW_0660	A1S_2830	KZA74_03355	231.572	-0.285731	-0.418224	-0.281801	0.600177	0.351516	0.531743
chromosome	KZA74_03360	691,437..693,641	2205	=>	TonB-dependent receptor	TC.FEV.OM	ACX60_RS03355	ABUW_0661	A1S_2829	KZA74_03360	1019.04	-0.250885	0.0680409	0.000354896	0.686594	0.942722	1
chromosome	KZA74_03365	693,651..694,760	1110	=>	NADH:flavin oxidoreductase/NADH oxidase	NA	ACX60_RS03360	ABUW_0662	A1S_2828	KZA74_03365	980.743	-0.398628	0.909536	0.0431032	0.807566	0.331077	0.992069
chromosome	KZA74_03370	694,826..695,749	924	=>	AEC family transporter	K07088	ACX60_RS03365	ABUW_0663	A1S_2827	KZA74_03370	245.972	-0.204164	-0.136551	-0.171786	0.71085	0.85748	0.726759
chromosome	KZA74_03375	695,783..696,607	825	<=	sel1 repeat family protein	NA	ACX60_RS03370	ABUW_0664	A1S_2826	KZA74_03375	294.167	-0.541855	0.00882784	-0.328855	0.173522	0.992772	0.465271
chromosome	KZA74_03380	696,790..697,500	711	<=	DsbC family protein	dsbC	ACX60_RS03375	ABUW_0665	A1S_2825	KZA74_03380	248.87	0.263066	-0.201093	0.0384247	0.791926	0.861523	0.980408
chromosome	KZA74_03385	697,646..698,368	723	<=	folate-binding Fe/S cluster repair protein	ygfZ	ACX60_RS03380	ABUW_0666	A1S_2824	KZA74_03385	235.38	0.0017791	0.136089	0.139069	0.999632	0.895469	0.87909
chromosome	KZA74_03390	698,585..699,034	450	=>	SRPBCC family protein	NA	ACX60_RS03385	ABUW_0667	A1S_2823	KZA74_03390	435.511	-1.73702	-0.83388	-0.686813	0.00253363	0.36621	0.452476
chromosome	KZA74_03395	699,176..699,532	357	=>	DUF488 domain-containing protein	NA	ACX60_RS03390	ABUW_0668	A1S_2822	KZA74_03395	62.8433	0.461377	0.177106	-0.3697	0.682633	0.916436	0.747472
chromosome	KZA74_03400	699,623..699,967	345	=>	alkylphosphonate utilization protein	phnA	ACX60_RS03395	ABUW_0669	A1S_2821	KZA74_03400	116.995	-0.329763	-0.220153	-0.626215	0.841786	0.901477	0.497184
chromosome	KZA74_03405	700,179..700,520	342	=>	YegP family protein	K09946, yegP	ACX60_RS03400	ABUW_0673	A1S_2820	KZA74_03405	1291.47	-1.86075	-0.599602	-1.14394	0.0262529	0.763254	0.260377
chromosome	KZA74_03410	700,574..702,289	1716	<=	proline--tRNA ligase	PARS, proS	ACX60_RS03405	ABUW_0674	A1S_2819	KZA74_03410	2029.11	-0.504629	0.595317	-0.183996	0.71478	0.650052	0.920279
chromosome	KZA74_03415	702,348..705,446	3099	<=	efflux RND transporter permease subunit	TC.HAE1	ACX60_RS03410	ABUW_0675	A1S_2818	KZA74_03415	1072.97	-0.210656	-0.148329	-0.612178	0.839724	0.893854	0.186978
chromosome	KZA74_03420	705,462..706,580	1119	<=	efflux RND transporter periplasmic adaptorsubunit	hemD	ACX60_RS03415	ABUW_0676	A1S_2817	KZA74_03420	318.042	0.0503943	-0.165921	-0.332157	0.986515	0.894365	0.684378
chromosome	KZA74_03425	706,640..707,278	639	<=	KZA74_03425	NA	ACX60_RS03420	ABUW_0677	A1S_2816	KZA74_03425	100.777	0.426446	-0.366866	0.406731	0.849986	0.880479	0.849966
chromosome	pilG	707,561..707,944	384	=>	pilG, twitching motility response regulator PilG	pilG	ACX60_RS03425	ABUW_0678	A1S_2815	KZA74_03430	87.5152	-0.540982	-0.172932	-0.200476	0.52992	0.907095	0.868935
chromosome	KZA74_03435	707,968..708,330	363	=>	response regulator	pilH	ACX60_RS03430	ABUW_0679	A1S_2814	KZA74_03435	181.645	-0.29162	-0.377144	-0.521403	0.632734	0.496466	0.14851
chromosome	KZA74_03440	708,391..708,927	537	=>	cheW, chemotaxis protein CheW	pilI	ACX60_RS03435	ABUW_0680	A1S_2813	KZA74_03440	171.802	0.253773	-0.108372	0.234503	0.859856	0.944889	0.85299
chromosome	KZA74_03445	708,974..711,052	2079	=>	methyl-accepting chemotaxis protein	pilJ	ACX60_RS03440	ABUW_0681	A1S_2812	KZA74_03445	574.837	0.0408285	-0.42903	0.201126	0.988338	0.665194	0.865247
chromosome	KZA74_03450	711,199..715,719	4521	=>	Hpt domain-containing protein	chpA	ACX60_RS03445	ABUW_0682	A1S_2811	KZA74_03450	1034.02	0.0906804	-0.304308	-0.00645723	0.986515	0.862534	0.999073
chromosome	KZA74_03455	715,716..716,180	465	=>	KZA74_03455	NA	ACX60_RS03450	ABUW_0683	A1S_3839	KZA74_03455	102.92	-0.123135	-0.131833	-0.318316	0.953908	0.932017	0.735526
chromosome	dapE	716,216..717,352	1137	<=	dapE, succinyl-diaminopimelate desuccinylase	dapE	ACX60_RS03455	ABUW_0686	A1S_2810	KZA74_03460	585.998	-0.430175	-0.235999	-0.583114	0.637901	0.860255	0.345404
chromosome	KZA74_03465	717,478..717,621	144	<=	entericidin A/B family lipoprotein	NA	ACX60_RS03460	ABUW_0687	NA	KZA74_03465	3139.67	-2.68255	-1.3057	-0.95119	0.046597	0.558773	0.683177
chromosome	KZA74_03470	717,720..718,628	909	<=	DUF1853 family protein	K09977	ACX60_RS03465	ABUW_0688	A1S_2808	KZA74_03470	253.425	0.188609	-0.189138	-0.248321	0.912795	0.895469	0.845165
chromosome	KZA74_03475	718,733..719,101	369	=>	YbaN family protein	K09790, ybaN	ACX60_RS03470	ABUW_0689	A1S_2807	KZA74_03475	350.891	-0.075181	0.21837	0.439645	0.986515	0.895469	0.706255
chromosome	KZA74_03480	719,252..719,755	504	=>	L,D-transpeptidase	elsL	ACX60_RS03475	ABUW_0690	A1S_2806	KZA74_03480	251.316	-0.528108	-0.399438	0.112572	0.212295	0.472589	0.888485
chromosome	KZA74_03485	719,962..720,037	76	=>	tRNA-Val	NA	NA	NA	A1S_2800	KZA74_03485	108.31	-0.302532	0.0495727	-0.669952	0.885836	0.98499	0.484749
chromosome	KZA74_03490	720,062..720,138	77	=>	tRNA-Asp	NA	NA	NA	A1S_2801	KZA74_03490	637.999	-0.649049	-0.540963	-0.768267	0.813962	0.860255	0.723452
chromosome	KZA74_03495	720,186..720,262	77	=>	tRNA-Asp	NA	NA	NA	A1S_2801	KZA74_03495	219.801	-0.764226	0.0318627	-0.340771	0.511757	0.989046	0.836413
chromosome	KZA74_03500	720,284..720,359	76	=>	tRNA-Val	NA	NA	NA	A1S_2800	KZA74_03500	121.606	-0.662946	0.618185	-0.269025	0.724425	0.77708	0.908195
chromosome	KZA74_03505	720,399..720,475	77	=>	tRNA-Asp	NA	NA	NA	A1S_2801	KZA74_03505	117.712	-0.380504	0.386765	-0.0616188	0.815829	0.824133	0.98147
chromosome	KZA74_03510	720,542..720,617	76	=>	tRNA-Val	NA	NA	NA	A1S_2800	KZA74_03510	97.8639	-0.123551	0.124505	0.799293	0.956084	0.934009	0.127204
chromosome	KZA74_03515	720,825..721,610	786	<=	cysJ, membrane protein, YdcF family protein	cysJ, ydcF	ACX60_RS03510	ABUW_0697	A1S_2799	KZA74_03515	146.328	0.237082	-0.0208031	-0.495575	0.906555	0.989941	0.67254
chromosome	KZA74_03520	721,737..724,283	2547	<=	sulfite reductase flavoprotein subunit alpha	NA	ACX60_RS03515	ABUW_0698	A1S_2798	KZA74_03520	711.356	-0.000978316	-0.1015	-0.406003	0.999632	0.965389	0.809132
chromosome	KZA74_03525	724,441..725,016	576	<=	SdpI family protein	sdpI	ACX60_RS03520	ABUW_0699	A1S_2797	KZA74_03525	1025.11	-0.860302	0.154783	-0.242792	0.440952	0.942722	0.899193
chromosome	KZA74_03530	ND	ND	ND	yccS, TIGR01666 family membrane protein	yccS	ACX60_RS03525	ABUW_0700	A1S_2796	KZA74_03530	952.246	-0.536926	-0.129881	-0.252758	0.141146	0.88179	0.618284
chromosome	KZA74_03535	727,419..728,633	1215	=>	multidrug effflux MFS transporter	bcr, tcaB	ACX60_RS03530	ABUW_0701	A1S_2795	KZA74_03535	647.234	-0.199257	-0.0172059	-0.092657	0.700548	0.985175	0.883673
chromosome	KZA74_03540	728,661..729,365	705	<=	nitroreductase	nfnB	ACX60_RS03535	ABUW_0702	A1S_2794	KZA74_03540	206.99	-0.281647	-0.187143	-0.30381	0.675768	0.841104	0.564354
chromosome	KZA74_03545	729,876..730,079	204	=>	KZA74_03545	NA	ACX60_RS03540	ABUW_0703	A1S_3836	KZA74_03545	246.994	-0.594676	0.115602	0.118518	0.640202	0.952925	0.965232
chromosome	KZA74_03550	730,262..730,402	141	=>	KZA74_03550	NA	NA	NA	NA	KZA74_03550	267.147	0.226863	0.722342	0.169666	0.940571	0.650052	0.949651
chromosome	KZA74_03555	730,502..731,977	1476	=>	alanine:cation symporter family protein	alsT, TC.AGCS	ACX60_RS03545	ABUW_0704	A1S_2793	KZA74_03555	1118.69	-0.185846	0.466907	0.0459189	0.897982	0.565125	0.980408
chromosome	KZA74_03560	732,146..733,117	972	=>	patatin-like phospholipase family protein	K07001	ACX60_RS03550	ABUW_0705	A1S_2792	KZA74_03560	628.928	-0.3805	-0.203777	-0.0193138	0.27621	0.749749	0.986532
chromosome	KZA74_03565	733,315..734,550	1236	=>	threonine ammonia-lyase	E4.3.1.19, ilvA, tdcB	ACX60_RS03555	ABUW_0706	A1S_2791	KZA74_03565	823.377	-0.119287	-0.037154	0.238584	0.872821	0.965389	0.568621
chromosome	sbmA	734,787..735,980	1194	=>	sbmA, peptide antibiotic transporter SbmA	sbmA, bacA	ACX60_RS03560	ABUW_0707	A1S_2790	KZA74_03570	434.815	-0.198431	-0.0225724	-0.0787793	0.811951	0.985175	0.941626
chromosome	KZA74_03575	736,249..738,297	2049	=>	M13 family metallopeptidase	pepO	ACX60_RS03565	NA	A1S_2789	KZA74_03575	516.713	-0.113696	-0.279589	-0.499656	0.960407	0.824194	0.482887
chromosome	KZA74_03580	738,339..739,088	750	<=	DUF4850 domain-containing protein	NA	ACX60_RS03570	ABUW_0708	A1S_2788	KZA74_03580	107.258	0.0723033	-0.156613	-0.603771	0.986515	0.937048	0.55389
chromosome	KZA74_03585	739,213..740,280	1068	=>	DUF1176 domain-containing protein	NA	ACX60_RS03575	ABUW_0709	A1S_2787	KZA74_03585	412.97	-0.174888	-0.07205	-0.340415	0.713683	0.92014	0.228074
chromosome	KZA74_03590	740,364..740,882	519	=>	KZA74_03590	NA	ACX60_RS03580	ABUW_0710	A1S_2786	KZA74_03590	327.819	-0.0292457	-0.121019	-0.191638	0.986515	0.878672	0.713194
chromosome	KZA74_03595	740,961..741,539	579	<=	DJ-1/PfpI family protein	pfpI	ACX60_RS03585	ABUW_0711	A1S_2785	KZA74_03595	631.002	-1.30094	-0.732589	-0.952979	0.042758	0.442228	0.175417
chromosome	gatB	741,711..743,180	1470	<=	gatB, Asp-tRNA(Asn)/Glu-tRNA(Gln) amidotransferasesubunit GatB	gatB, PET112	ACX60_RS03590	ABUW_0712	A1S_2784	KZA74_03600	2066.89	-0.395021	1.15002	0.00108622	0.857875	0.285342	1
chromosome	gatA	743,180..744,658	1479	<=	gatA, Asp-tRNA(Asn)/Glu-tRNA(Gln) amidotransferasesubunit GatA	gatA, QRSL1	ACX60_RS03595	ABUW_0713	A1S_2783	KZA74_03605	1727.85	-0.610456	0.864028	-0.174205	0.688365	0.472263	0.941626
chromosome	gatC	744,712..745,026	315	<=	gatC, Asp-tRNA(Asn)/Glu-tRNA(Gln) amidotransferasesubunit GatC	gatC, GATC	ACX60_RS03600	ABUW_0714	A1S_2782	KZA74_03610	263.156	-0.734953	0.109252	-0.311306	0.247849	0.942722	0.735526
chromosome	KZA74_03615	745,160..746,200	1041	=>	mre, rod shape-determining protein	mreB	ACX60_RS03605	ABUW_0715	A1S_2781	KZA74_03615	1701.27	-0.653846	0.736564	-0.349459	0.686594	0.637209	0.856115
chromosome	mreC	746,217..747,074	858	=>	mreC, rod shape-determining protein MreC	mreC	ACX60_RS03610	ABUW_0716	A1S_2780	KZA74_03620	845.183	-0.0606185	0.811339	-0.133872	0.986515	0.337499	0.946992
chromosome	mreD	747,061..747,552	492	=>	mreD, rod shape-determining protein MreD	mreD	ACX60_RS03615	ABUW_0717	A1S_2779	KZA74_03625	375.333	-0.245845	0.190372	-0.150804	0.791805	0.860255	0.876878
chromosome	KZA74_03630	747,540..748,100	561	=>	Maf-like protein	maf	ACX60_RS03620	ABUW_0718	A1S_2778	KZA74_03630	250.979	-0.340915	0.246333	-0.0199127	0.509097	0.749749	0.990565
chromosome	rng	748,214..749,668	1455	=>	rng, ribonuclease G	rng, cafA	ACX60_RS03625	ABUW_0719	A1S_2777	KZA74_03635	984.068	-0.266522	0.329784	-0.203323	0.771717	0.712302	0.823683
chromosome	KZA74_03640	749,808..749,981	174	=>	KZA74_03640		ACX60_RS03630	ABUW_0720	NA	KZA74_03640	1047.35	-1.00981	-1.38012	-1.02947	0.64341	0.413962	0.575453
chromosome	KZA74_03645	750,011..751,396	1386	<=	wax ester/triacylglycerol synthase family O-acyltransferase	E2.3.1.20	ACX60_RS03635	ABUW_0721	A1S_2776	KZA74_03645	1222.4	-0.420562	-0.150427	-0.435344	0.637901	0.913597	0.560448
chromosome	KZA74_03650	751,568..752,302	735	<=	phosphoadenylyl-sulfate reductase	cysH	ACX60_RS03640	ABUW_0722	A1S_2775	KZA74_03650	750.726	0.264961	0.486599	0.206754	0.837694	0.579998	0.859501
chromosome	thrH	752,487..753,104	618	=>	thrH, bifunctional phosphoserinephosphatase/homoserine phosphotransferase ThrH	thrH	ACX60_RS03645	ABUW_0723	A1S_2774	KZA74_03655	608.692	-0.345259	0.522412	-0.36969	0.83851	0.712302	0.778398
chromosome	KZA74_03660	753,172..754,683	1512	<=	outer membrane protein transport protein	fadL	ACX60_RS03650	ABUW_0724	A1S_2773	KZA74_03660	4909.91	-0.952933	0.504037	0.153591	0.599465	0.851371	0.971891
chromosome	KZA74_03665	755,281..755,979	699	<=	NAD(P)H-dependent oxidoreductase	NQO1	ACX60_RS03655	ABUW_0725	A1S_2772	KZA74_03665	187.643	-0.00818155	0.0655819	0.257523	0.998216	0.964752	0.803061
chromosome	KZA74_03670	756,143..757,177	1035	=>	AraC family transcriptional regulator	NA	ACX60_RS03660	ABUW_0726	A1S_2771	KZA74_03670	274.873	0.203508	-0.205773	-0.124292	0.907855	0.894299	0.946286
chromosome	KZA74_03675	757,220..758,212	993	<=	fatty acid desaturase family protein	NA	ACX60_RS03665	ABUW_0727	A1S_2770	KZA74_03675	251.846	0.200654	-0.249428	0.225673	0.939032	0.895469	0.90084
chromosome	KZA74_03680	758,319..759,119	801	<=	PaaX family transcriptional regulator	paaX	ACX60_RS03670	ABUW_0728	A1S_2769	KZA74_03680	261.823	0.0596549	-0.478007	-0.811671	0.987658	0.776931	0.352061
chromosome	KZA74_03685	759,475..760,293	819	=>	undecaprenyl-diphosphate phosphatase	bacA	ACX60_RS03675	ABUW_0729	A1S_2768	KZA74_03685	595.207	-0.213917	0.173932	-0.475535	0.703919	0.812516	0.0842647
chromosome	KZA74_03690	760,454..761,347	894	=>	AraC family transcriptional regulator	NA	ACX60_RS03680	ABUW_0730	A1S_2767	KZA74_03690	244.391	-0.067909	-0.167897	-0.100544	0.973203	0.868304	0.917806
chromosome	KZA74_03695	761,394..762,392	999	=>	NAD(P)H-quinone oxidoreductase	NA	ACX60_RS03685	ABUW_0731	A1S_2766	KZA74_03695	661.651	-0.20685	0.256169	0.0473478	0.808432	0.765933	0.975162
chromosome	hchA	762,595..763,470	876	=>	hchA, protein deglycase HchA	hchA, hsp31	ACX60_RS03690	ABUW_0732	A1S_2765	KZA74_03700	338.446	-0.169687	0.0575479	-0.159922	0.858074	0.956215	0.841314
chromosome	KZA74_03705	763,484..763,556	73	<=	tRNA-Arg	NA	NA	NA	NA	KZA74_03705	40.8244	0.562772	0.202529	0.176008	NA	0.928585	0.948164
chromosome	KZA74_03710	763,633..764,988	1356	<=	amino acid permease	TC.AAT	ACX60_RS03700	ABUW_0817	A1S_2762	KZA74_03710	1677.99	-0.927591	0.0964063	-0.452988	0.296303	0.961954	0.72103
chromosome	prpF	765,368..766,555	1188	=>	prpF, 2-methylaconitate cis-trans isomerase PrpF	prpF	ACX60_RS03705	ABUW_0818	A1S_2761	KZA74_03715	1133.1	-0.450508	0.414396	-0.136219	0.756823	0.807861	0.951508
chromosome	KZA74_03720	766,715..767,626	912	=>	polyprenyl synthetase family protein	ispA	ACX60_RS03710	ABUW_0819	A1S_2760	KZA74_03720	509.441	-0.209006	-0.237973	-0.250082	0.761597	0.752253	0.62478
chromosome	KZA74_03725	767,686..768,054	369	=>	MmcQ/YjbR family DNA-binding protein	yjbR, mmcQ	ACX60_RS03715	ABUW_0820	A1S_2759	KZA74_03725	80.0486	0.180464	-0.21692	0.267558	0.906555	0.878975	0.791657
chromosome	KZA74_03730	768,123..768,977	855	<=	SPFH/Band 7/PHB domain protein	NA	ACX60_RS03720	ABUW_0821	A1S_2758	KZA74_03730	883.562	-0.539813	0.528434	0.202559	0.680546	0.712302	0.905145
chromosome	KZA74_03735	769,006..769,467	462	<=	NfeD family protein	ybbJ, nfeD	ACX60_RS03725	ABUW_0822	A1S_2757	KZA74_03735	494.18	-0.651335	0.291293	0.0587858	0.255797	0.792152	0.974096
chromosome	KZA74_03740	769,573..770,490	918	<=	patatin-like phospholipase family protein	K07001	ACX60_RS03730	ABUW_0823	A1S_2756	KZA74_03740	422.328	-0.197715	-0.0204676	-0.33724	0.845997	0.989046	0.590076
chromosome	KZA74_03745	770,558..771,184	627	<=	lysophospholipid acyltransferase family protein	NA	ACX60_RS03735	ABUW_0824	A1S_2755	KZA74_03745	183.654	-0.176526	-0.10958	-0.14807	0.886321	0.932318	0.886475
chromosome	KZA74_03750	771,312..772,559	1248	=>	MFS transporter	NA	ACX60_RS03740	ABUW_0825	A1S_2754	KZA74_03750	333.123	0.275511	-0.247258	-0.377684	0.876278	0.887692	0.766106
chromosome	KZA74_03755	773,105..774,409	1305	=>	porin	NA	ACX60_RS03745	ABUW_0826	A1S_2753	KZA74_03755	4997.28	-1.48616	0.157715	-0.413502	0.377467	0.965389	0.889596
chromosome	KZA74_03760	774,593..776,242	1650	=>	phosphoethanolamine--lipid A transferase	eptA, pmrC	ACX60_RS03750	ABUW_0827	A1S_2752	KZA74_03760	397.127	-0.0601351	-0.478716	-0.514058	0.986515	0.564975	0.43164
chromosome	KZA74_03765	776,257..776,931	675	=>	pmrA, DNA-binding response regulator PmrA	qseB, pmrA	ACX60_RS03755	ABUW_0828	A1S_2751	KZA74_03765	230.252	-0.38039	-0.00617965	-0.107141	0.312184	0.993579	0.864935
chromosome	KZA74_03770	776,957..778,291	1335	=>	pmrB, two-component system sensor histidine kinasePmrB	qseC, pmrB	ACX60_RS03760	ABUW_0829	A1S_2750	KZA74_03770	388.042	-0.0740037	-0.0578166	-0.1467	0.961672	0.952925	0.843927
chromosome	KZA74_03775	778,292..778,990	699	<=	phosphatase PAP2 family protein	pap2	ACX60_RS03765	ABUW_0830	A1S_2749	KZA74_03775	135.664	0.126665	-0.257996	0.00118691	0.979994	0.895469	1
chromosome	KZA74_03780	779,143..780,330	1188	<=	ammonium transporter	amt, AMT, MEP	ACX60_RS03770	ABUW_0831	A1S_2748	KZA74_03780	598.697	0.0713667	-0.575924	-1.35506	0.990942	0.846504	0.339415
chromosome	KZA74_03785	780,633..781,517	885	<=	LysR family transcriptional regulator	NA	ACX60_RS03775	ABUW_0832	A1S_2747	KZA74_03785	169.033	0.192943	-0.15503	-0.332521	0.951054	0.942722	0.845821
chromosome	KZA74_03790	781,634..782,539	906	=>	AEC family transporter	K07088	ACX60_RS03780	ABUW_0833	A1S_2746	KZA74_03790	191.45	-0.180233	-0.370796	-0.662091	0.955071	0.851371	0.572549
chromosome	KZA74_03795	782,668..783,684	1017	=>	dnaJ, molecular chaperone DnaJ	NA	ACX60_RS03785	ABUW_0834	A1S_2745	KZA74_03795	285.986	-0.0341544	-0.139208	-0.453781	0.992804	0.940459	0.696618
chromosome	KZA74_03800	783,822..784,406	585	=>	class I SAM-dependent methyltransferase	NA	ACX60_RS03790	NA	A1S_2744	KZA74_03800	112.222	0.560551	0.0355373	0.315258	0.803237	0.989046	0.90084
chromosome	KZA74_03805	784,463..787,342	2880	<=	valine--tRNA ligase	VARS, valS	ACX60_RS03795	ABUW_0836	A1S_2742	KZA74_03805	4319.15	-0.385873	1.45434	0.107299	0.883057	0.185033	0.97779
chromosome	KZA74_03810	787,539..788,216	678	=>	KZA74_03810	NA	ACX60_RS03800	ABUW_0837	A1S_2741	KZA74_03810	252.728	0.374061	-0.114293	0.0987965	0.682139	0.934009	0.946992
chromosome	KZA74_03815	788,242..789,048	807	=>	SDR family NAD(P)-dependent oxidoreductase	NA	ACX60_RS03805	ABUW_0838	A1S_2740	KZA74_03815	655.875	-0.109168	0.409564	0.354923	0.952715	0.613046	0.621278
chromosome	KZA74_03820	789,103..789,537	435	=>	nuclear transport factor 2 family protein	NA	ACX60_RS03810	ABUW_0839	A1S_3834	KZA74_03820	485.563	0.10651	0.445371	0.36342	0.963548	0.624132	0.663152
chromosome	KZA74_03825	789,534..789,968	435	<=	YbjQ family protein	NA	ACX60_RS03815	ABUW_0840	A1S_2739	KZA74_03825	151.754	-0.835942	-0.408062	-0.760491	0.0331345	0.566408	0.0376527
chromosome	KZA74_03830	789,976..790,326	351	<=	YbjQ family protein	NA	ACX60_RS03820	ABUW_0841	A1S_2738	KZA74_03830	138.63	-0.387352	-0.0532869	-1.06462	0.438592	0.956603	2.3238e-05
chromosome	adeK	790,436..791,890	1455	<=	adeK, multidrug efflux RND transporter outer membranechannel subunit AdeK	adeK	ACX60_RS03825	ABUW_0842|ABUW_1976	A1S_2737	KZA74_03835	4957.07	-1.08318	1.16304	0.0771935	0.616808	0.567695	0.990983
chromosome	adeJ	791,890..795,066	3177	<=	adeJ, multidrug efflux RND transporter permeasesubunit AdeJ	adeJ	ACX60_RS03830	ABUW_0843	A1S_2736	KZA74_03840	10152.1	-1.42082	0.919309	-0.142263	0.391658	0.712008	0.977484
chromosome	adeI	795,079..796,329	1251	<=	adeI, multidrug efflux RND transporter periplasmicadaptor subunit AdeI	adeI	ACX60_RS03835	ABUW_0844	A1S_2735	KZA74_03845	3163.33	-1.33025	0.901924	-0.164997	0.380924	0.674085	0.971891
chromosome	KZA74_03850	796,354..796,980	627	<=	phosphatase PAP2 family protein	pgpB	ACX60_RS03840	ABUW_0845	A1S_2734	KZA74_03850	560.386	-0.695992	0.135803	-0.132194	0.325543	0.932314	0.924518
chromosome	KZA74_03855	797,165..799,225	2061	<=	site-specific recombinase	NA	ACX60_RS03845	ABUW_0846	A1S_2733	KZA74_03855	1037.14	-0.415619	-0.117301	-0.616928	0.434012	0.903134	0.0887413
chromosome	KZA74_03860	799,240..800,217	978	<=	polyprenyl synthetase family protein	ispB	ACX60_RS03850	ABUW_0847	A1S_2732	KZA74_03860	512.658	-0.455636	-0.162629	-0.410074	0.332026	0.862058	0.342728
chromosome	KZA74_03865	800,265..800,564	300	<=	KZA74_03865	NA	ACX60_RS03855	NA	NA	KZA74_03865	72.1056	-0.240788	0.167612	-0.41022	0.829513	0.893854	0.493389
chromosome	rplU	800,661..800,972	312	=>	rplU, 50S ribosomal protein L21	RP-L21, MRPL21, rplU	ACX60_RS03860	ABUW_0848	A1S_2731	KZA74_03870	7004.54	-0.743985	2.10873	-0.257221	0.839724	0.252402	0.965401
chromosome	rpmA	800,991..801,248	258	=>	rpmA, 50S ribosomal protein L27	RP-L27, MRPL27, rpmA	ACX60_RS03865	ABUW_0849	A1S_2730	KZA74_03875	3127.3	-0.664369	2.24232	-0.106391	0.859886	0.190653	0.986298
chromosome	lolA	801,489..802,184	696	=>	lolA, outer membrane lipoprotein chaperone LolA	lolA	ACX60_RS03870	ABUW_0850	A1S_2729	KZA74_03880	549.2	-0.139547	0.744975	0.875549	0.963548	0.43805	0.239325
chromosome	KZA74_03885	802,312..803,100	789	=>	RsiV family protein	NA	ACX60_RS03875	ABUW_0851	A1S_2728	KZA74_03885	529.176	-0.775213	0.320979	0.0775881	0.603624	0.888886	0.980895
chromosome	serS	803,219..804,490	1272	=>	serS, serine--tRNA ligase	SARS, serS	ACX60_RS03880	ABUW_0852	A1S_2726	KZA74_03890	1967.7	-0.505426	1.26491	0.0448631	0.808023	0.25814	0.993611
chromosome	cysG	804,558..805,931	1374	=>	cysG, siroheme synthase CysG	cysG	ACX60_RS03885	ABUW_0853	A1S_2697	KZA74_03895	1299.87	-0.45959	0.432107	-0.144203	0.669862	0.722459	0.923928
chromosome	KZA74_03900	806,008..806,481	474	=>	tRNA (cytidine(34)-2'-O)-methyltransferase	trmL, cspR	ACX60_RS03890	ABUW_0854	A1S_2698	KZA74_03900	247.297	-0.456982	0.265403	0.0398984	0.57637	0.830025	0.983956
chromosome	KZA74_03905	806,531..806,911	381	<=	helix-turn-helix transcriptional regulator	NA	ACX60_RS03895	ABUW_0855	A1S_2699	KZA74_03905	120.632	0.30454	-0.103777	0.84976	0.873439	0.959698	0.305191
chromosome	KZA74_03910	807,028..807,588	561	=>	flavodoxin family protein	NA	ACX60_RS03900	ABUW_0856	A1S_2700	KZA74_03910	266.511	-0.630659	-0.239366	-0.259498	0.277665	0.842482	0.766199
chromosome	KZA74_03915	807,628..809,013	1386	<=	APC family permease	NA	ACX60_RS03905	ABUW_0857	A1S_2701	KZA74_03915	869.415	-0.48446	0.541637	-0.311794	0.627007	0.554209	0.770862
chromosome	KZA74_03920	809,279..810,463	1185	<=	iron-containing alcohol dehydrogenase	E1.1.1.1, adh	ACX60_RS03910	ABUW_0858	A1S_2702	KZA74_03920	1802.67	-0.677427	0.0327247	-0.416256	0.644507	0.989046	0.801924
chromosome	KZA74_03925	810,465..810,998	534	<=	KZA74_03925	NA	ACX60_RS03915	ABUW_0859	A1S_2703	KZA74_03925	881.733	-1.03535	-0.787828	-0.805047	0.280167	0.510465	0.413943
chromosome	lipB	811,079..811,732	654	<=	lipB, lipoyl(octanoyl) transferase LipB	lipB	ACX60_RS03920	ABUW_0860	A1S_2704	KZA74_03930	539.708	-0.666536	-0.425555	-0.410178	0.31499	0.67732	0.607925
chromosome	KZA74_03935	811,916..812,203	288	<=	DUF493 domain-containing protein	K09158	ACX60_RS03925	ABUW_0861	A1S_2705	KZA74_03935	1269.7	-0.869643	0.858579	0.0707951	0.682139	0.708496	0.990565
chromosome	rpoD	812,301..814,187	1887	<=	rpoD, RNA polymerase sigma factor RpoD	rpoD	ACX60_RS03930	ABUW_0862	A1S_2706	KZA74_03940	8527.68	-1.06206	0.68656	-0.1219	0.52992	0.78274	0.977671
chromosome	KZA74_03945	814,546..814,752	207	=>	KZA74_03945	NA	ACX60_RS03935	ABUW_0863	A1S_3830	KZA74_03945	146.268	-0.532987	-0.687403	-0.681065	0.458703	0.27384	0.162039
chromosome	KZA74_03950	814,828..815,352	525	=>	YecA family protein	K07039	ACX60_RS03940	ABUW_0864	A1S_2707	KZA74_03950	787.027	-1.31951	-0.0743148	-0.545433	0.0998737	0.972957	0.663152
chromosome	KZA74_03955	815,578..816,699	1122	=>	KZA74_03955	NA	ACX60_RS03945	NA	A1S_3831	KZA74_03955	279.178	-0.830028	-0.521089	-0.705847	0.167417	0.552095	0.222551
chromosome	KZA74_03960	816,740..817,672	933	<=	rhodanese-related sulfurtransferase	K07146	ACX60_RS03950	ABUW_0865	A1S_2708	KZA74_03960	768.324	-0.325964	0.809404	0.0571732	0.83124	0.316361	0.980408
chromosome	KZA74_03965	817,784..818,269	486	=>	DUF1289 domain-containing protein	K06938	ACX60_RS03955	ABUW_0866	A1S_2709	KZA74_03965	263.627	-0.276074	-0.210696	-0.0608	0.48042	0.712302	0.924518
chromosome	gltA	818,340..819,614	1275	<=	gltA, citrate (Si)-synthase	CS, gltA	ACX60_RS03960	ABUW_0867	A1S_2710	KZA74_03970	6408.99	-0.514558	2.01074	0.19152	0.896291	0.201377	0.971891
chromosome	sdhC	820,570..820,971	402	=>	sdhC, succinate dehydrogenase, cytochrome b556subunit	sdhC, frdC	ACX60_RS03965	ABUW_0868	A1S_2711	KZA74_03975	964.055	-1.25942	0.990058	-0.22653	0.312184	0.51815	0.932421
chromosome	sdhD	820,971..821,336	366	=>	sdhD, succinate dehydrogenase, hydrophobic membraneanchor protein	sdhD, frdD	ACX60_RS03970	ABUW_0869	A1S_2712	KZA74_03980	1092.33	-1.20947	1.40489	-0.185064	0.390988	0.261523	0.958523
chromosome	sdhA	821,349..823,184	1836	=>	sdhA, succinate dehydrogenase flavoprotein subunit	sdhA, frdA	ACX60_RS03975	ABUW_0870	A1S_2713	KZA74_03985	6346.49	-1.07609	1.52925	0.103132	0.622579	0.346422	0.983956
chromosome	KZA74_03990	823,199..823,909	711	=>	sdhB, succinate dehydrogenase iron-sulfur subunit	sdhB, frdB	ACX60_RS03980	ABUW_0871	A1S_2714	KZA74_03990	2854.11	-0.928502	1.59909	0.245706	0.690942	0.303494	0.950114
chromosome	KZA74_03995	824,193..824,322	130	=>	KZA74_03995 maybe 5'UTR for sucA?	NA	NA	NA	NA	KZA74_03995	104.39	-0.0158813	0.0981396	-0.0442216	0.998216	0.95705	0.980408
chromosome	KZA74_04000	824,343..824,477	135	<=	KZA74_04000 antisense to 3995 and sucA in between them	NA	NA	NA	NA	KZA74_04000	478.627	-1.13645	0.534358	-0.113941	0.416533	0.824133	0.980408
chromosome	KZA74_04005	824,480..827,320	2841	=>	sucA, 2-oxoglutarate dehydrogenase E1 component	OGDH, sucA	ACX60_RS03985	ABUW_0872	A1S_2715	KZA74_04005	10829.5	-1.01153	1.16472	0.010571	0.622577	0.531689	0.999073
chromosome	odhB	827,320..828,516	1197	=>	sucB, odhB, 2-oxoglutarate dehydrogenase complex dihydrolipoyllysine-residue succinyltransferase	DLST, sucB	ACX60_RS03990	ABUW_0873	A1S_2716	KZA74_04010	5323.93	-0.958012	1.04613	-0.126777	0.666297	0.620486	0.980408
chromosome	lpdA	828,579..830,012	1434	=>	lpdA, dihydrolipoyl dehydrogenase	DLD, lpd, pdhD	ACX60_RS03995	ABUW_0874	A1S_2717	KZA74_04015	5819.86	-1.33739	0.827703	-0.188214	0.414603	0.748462	0.967842
chromosome	sucC	830,160..831,326	1167	=>	sucC, ADP-forming succinate--CoA ligase subunit beta	sucC	ACX60_RS04000	ABUW_0875	A1S_2718	KZA74_04020	3513.73	-1.77872	0.37329	-0.619483	0.149776	0.894299	0.770862
chromosome	sucD	831,341..832,231	891	=>	sucD, succinate--CoA ligase subunit alpha	sucD	ACX60_RS04005	ABUW_0876	A1S_2719	KZA74_04025	4086.71	-1.16377	0.88364	-0.339618	0.568426	0.749749	0.916524
chromosome	trpS	832,647..833,660	1014	<=	trpS, tryptophan--tRNA ligase	WARS, trpS	ACX60_RS04010	ABUW_0881	A1S_2720	KZA74_04030	748.817	-0.348103	0.285549	-0.328207	0.704736	0.803694	0.676953
chromosome	KZA74_04035	833,868..834,791	924	=>	DUF808 domain-containing protein	K09781	ACX60_RS04015	ABUW_0882	A1S_2721	KZA74_04035	813.554	-0.825459	0.147714	-0.20032	0.317434	0.9341	0.899695
chromosome	KZA74_04040	834,821..835,720	900	=>	neutral zinc metallopeptidase	K07054	ACX60_RS04020	ABUW_0883	A1S_2722	KZA74_04040	1344.31	-0.930637	0.184042	-0.163999	0.293119	0.928354	0.932377
chromosome	KZA74_04045	835,958..837,460	1503	=>	nhaP, cation:proton antiporter	nhaP, TC.CPA1	ACX60_RS04025	ABUW_0884	A1S_2723	KZA74_04045	974.638	-0.474627	0.143415	-0.041364	0.380998	0.888886	0.980408
chromosome	KZA74_04050	837,920..847,270	9351	=>	Ig-like domain-containing protein	NA	ACX60_RS04030	NA	A1S_2696	KZA74_04050	52039.5	-1.64012	-0.22617	-0.466983	0.177258	0.940459	0.841979
chromosome	KZA74_04055	847,419..849,074	1656	=>	poly alpha-glucosyltransferase	NA	ACX60_RS04035	ABUW_0886	A1S_2695	KZA74_04055	209.839	-0.271258	-0.346364	-0.291294	0.80009	0.740456	0.723491
chromosome	KZA74_04060	849,071..850,795	1725	=>	CapA family protein	capA	ACX60_RS04040	ABUW_0887	A1S_2694	KZA74_04060	330.751	-0.202756	-0.262606	-0.496952	0.832376	0.776931	0.262273
chromosome	KZA74_04065	850,792..851,508	717	<=	metalloprotease	NA	ACX60_RS04045	ABUW_0888	A1S_3829	KZA74_04065	179.991	-0.0653741	-0.400982	0.123122	0.985706	0.662044	0.917806
chromosome	KZA74_04070	851,590..851,919	330	=>	MGMT family protein	ybaZ	ACX60_RS04050	ABUW_0889	A1S_2693	KZA74_04070	88.098	-0.316105	-0.484841	-0.289119	0.749553	0.544494	0.735908
chromosome	KZA74_04075	851,975..852,412	438	<=	usp, universal stress protein	usp	ACX60_RS04055	ABUW_0890	A1S_2692	KZA74_04075	405.152	-1.43845	-0.538745	-0.647998	0.0678863	0.754997	0.576316
chromosome	KZA74_04080	852,534..853,166	633	<=	CatB-related O-acetyltransferase	NA	ACX60_RS04060	ABUW_0891	A1S_2691	KZA74_04080	227.422	0.21467	-0.324259	0.0941828	0.944686	0.88179	0.977484
chromosome	KZA74_04085	853,279..853,671	393	<=	RidA family protein	ridA	ACX60_RS04065	NA	A1S_2690	KZA74_04085	80.9638	0.133027	-0.127277	-0.767794	0.973203	0.952333	0.444414
chromosome	KZA74_04090	853,811..854,398	588	=>	TetR/AcrR family transcriptional regulator	NA	ACX60_RS04070	NA	A1S_2689	KZA74_04090	203.335	-0.0253248	-0.356282	0.784974	0.994512	0.818109	0.267169
chromosome	greA	854,479..854,955	477	<=	greA, transcription elongation factor GreA	greA	ACX60_RS04075	ABUW_0892	A1S_2688	KZA74_04095	563.518	-0.410338	1.04947	0.178372	0.807092	0.242868	0.927551
chromosome	carB	855,043..858,273	3231	<=	carB, carbamoyl-phosphate synthase large subunit	carB, CPA2	ACX60_RS04080	ABUW_0893	A1S_2687	KZA74_04100	7504.86	-0.701951	1.2985	-0.140843	0.740427	0.331077	0.973345
chromosome	carA	858,288..859,427	1140	<=	carA, glutamine-hydrolyzing carbamoyl-phosphatesynthase small subunit	carA, CPA1	ACX60_RS04085	ABUW_0894	A1S_2686	KZA74_04105	2965.46	-0.979825	0.778654	-0.303519	0.479063	0.650052	0.891578
chromosome	KZA74_04110	859,740..860,327	588	=>	apolipoprotein A1/A4/E family protein	NA	ACX60_RS04090	ABUW_0895	A1S_2685	KZA74_04110	280.767	-0.17519	1.08568	0.724974	0.959641	0.254056	0.509232
chromosome	KZA74_04115	860,386..860,922	537	<=	DOMON-like domain-containing protein	NA	ACX60_RS04095	ABUW_0896	A1S_2684	KZA74_04115	426.617	-0.153827	0.232097	0.237758	0.912795	0.85092	0.793968
chromosome	yhbY	860,937..861,260	324	<=	yhbY, ribosome assembly RNA-binding protein YhbY	yhbY	ACX60_RS04100	ABUW_0897	A1S_2683	KZA74_04120	306.513	-0.521481	-0.174699	-0.0279732	0.440785	0.888886	0.990565
chromosome	rlmE	861,460..862,110	651	=>	rlmE, 23S rRNA (uridine(2552)-2'-O)-methyltransferaseRlmE	rlmE, rrmJ, ftsJ	ACX60_RS04105	ABUW_0898	A1S_2682	KZA74_04125	3781.05	-0.933605	0.39295	0.102553	0.629719	0.888886	0.980408
chromosome	ftsH	862,245..864,140	1896	=>	ftsH, ATP-dependent zinc metalloprotease FtsH	ftsH, hflB	ACX60_RS04110	ABUW_0899	A1S_2681	KZA74_04130	20197.3	-0.946973	1.01476	0.0991465	0.682781	0.662044	0.984325
chromosome	folP	864,272..865,123	852	=>	folP, dihydropteroate synthase	folP	ACX60_RS04115	ABUW_0900	A1S_2680	KZA74_04135	345.591	0.0242234	-0.153525	0.260211	0.990942	0.88179	0.686826
chromosome	KZA74_04140	865,258..865,572	315	=>	KZA74_04140	NA	ACX60_RS04120	ABUW_0901	A1S_2679	KZA74_04140	74.5577	-0.0268262	-0.225728	0.0789994	0.992804	0.862058	0.965401
chromosome	KZA74_04145	865,573..865,917	345	<=	KZA74_04145	NA	ACX60_RS04125	ABUW_0902	A1S_3828	KZA74_04145	92.7858	0.323467	-0.0470156	0.186763	0.881825	0.985958	0.932421
chromosome	KZA74_04150	865,993..866,078	86	<=	tRNA-Leu	trnL	NA	NA	A1S_2676	KZA74_04150	27.615	-0.153488	-0.361501	-0.425373	NA	0.877878	0.817433
chromosome	KZA74_04155	866,275..868,038	1764	=>	alkaline phosphatase D family protein	phoD	ACX60_RS04135	ABUW_0904	A1S_2677	KZA74_04155	410.271	0.186442	-0.273751	0.348694	0.948935	0.888886	0.830087
chromosome	KZA74_04160	868,139..868,224	86	<=	tRNA-Leu	trnL	NA	NA	A1S_2676	KZA74_04160	167.972	-0.632449	0.257757	-0.719153	0.803237	0.934378	0.729846
chromosome	KZA74_04165	868,236..868,309	74	<=	tRNA-Cys	trnC	NA	NA	A1S_2675	KZA74_04165	2114.78	0.569485	2.10668	-0.261221	0.906555	0.316286	0.971891
chromosome	folD	868,462..869,310	849	=>	folD, bifunctional methylenetetrahydrofolate dehydrogenase/methenyltetrahydrofolate cyclohydrolase FolD	folD	ACX60_RS04150	ABUW_0907	A1S_2674	KZA74_04170	805.039	-0.42603	0.552761	-0.146865	0.686594	0.540223	0.918397
chromosome	KZA74_04175	869,551..870,219	669	=>	50S ribosomal protein L11 methyltransferase	NA	ACX60_RS04155	ABUW_0908	A1S_2673	KZA74_04175	229.321	-0.237685	-0.143254	0.0587928	0.802304	0.895469	0.971891
chromosome	KZA74_04180	870,242..870,664	423	<=	KZA74_04180	NA	ACX60_RS04160	ABUW_0909	A1S_2672	KZA74_04180	256.364	-0.938315	0.666908	0.0212859	0.332026	0.608572	0.994358
chromosome	KZA74_04185	870,781..872,112	1332	<=	MFS transporter	kgtP	ACX60_RS04165	ABUW_0910	A1S_2671	KZA74_04185	726.773	-0.617703	0.0619089	0.118661	0.385099	0.965794	0.932711
chromosome	glpK	872,487..873,995	1509	=>	glpK, glycerol kinase GlpK	glpK, GK	ACX60_RS04170	ABUW_0911	A1S_2670	KZA74_04190	643.09	-0.124433	-0.136933	-0.0810076	0.921168	0.894365	0.949721
chromosome	glpD	874,150..875,667	1518	=>	glpD, glycerol-3-phosphate dehydrogenase	glpA, glpD	ACX60_RS04175	ABUW_0912	A1S_2669	KZA74_04195	806.386	-0.740782	-0.338671	-0.193971	0.0786802	0.662044	0.821793
chromosome	KZA74_04200	875,709..877,541	1833	<=	phosphoenolpyruvate carboxykinase (GTP)	E4.1.1.32, pckA, PCK	ACX60_RS04180	ABUW_0913	A1S_2668	KZA74_04200	3952.64	-0.579172	1.38707	-0.323126	0.80009	0.256537	0.894581
chromosome	KZA74_04205	877,933..878,871	939	=>	NAD(+)/NADH kinase	NA	ACX60_RS04185	ABUW_0914	A1S_2667	KZA74_04205	319.887	-1.31437	-0.641387	-0.788592	0.0229391	0.51492	0.260741
chromosome	KZA74_04210	878,852..879,610	759	=>	metallophosphoesterase	NA	ACX60_RS04190	ABUW_0915	A1S_2666	KZA74_04210	351.72	-0.732843	-0.580517	-0.900874	0.239128	0.434019	0.0651237
chromosome	KZA74_04215	879,796..880,086	291	=>	groES, co-chaperone GroES	groS, groES, HSPE1	ACX60_RS04195	ABUW_0917	A1S_2665	KZA74_04215	1175.29	-1.38932	0.256661	-0.570637	0.338391	0.934009	0.800571
chromosome	groL	880,145..881,779	1635	=>	groL, chaperonin GroEL	groL, groEL, HSPD1	ACX60_RS04200	ABUW_0918	A1S_2664	KZA74_04220	11593.9	-1.71823	0.748968	-0.468877	0.348261	0.824133	0.88725
chromosome	KZA74_04225	881,954..882,328	375	<=	diacylglycerol kinase	dgkA, DGK	ACX60_RS04205	ABUW_0919	A1S_2663	KZA74_04225	114.204	-0.277903	-0.22924	0.175837	0.859886	0.888886	0.904811
chromosome	KZA74_04230	882,435..883,397	963	=>	MBL fold metallo-hydrolase	NA	ACX60_RS04210	ABUW_0920	A1S_2662	KZA74_04230	1028.51	-1.00642	-0.212239	-0.573674	0.144325	0.894165	0.514055
chromosome	KZA74_04235	883,441..884,583	1143	<=	glycerophosphodiester phosphodiesterase	E3.1.4.46, glpQ, ugpQ	ACX60_RS04215	ABUW_0921	A1S_2661	KZA74_04235	186.096	-0.155949	-0.443862	0.917669	0.964862	0.82412	0.375137
chromosome	KZA74_04240	884,847..887,942	3096	=>	multidrug efflux RND transporter permeasesubunit	NA	ACX60_RS04220	ABUW_0922	A1S_2660	KZA74_04240	1039.96	0.0872163	-0.105103	0.00247047	0.976609	0.942722	1
chromosome	KZA74_04245	888,015..888,590	576	=>	DUF4112 domain-containing protein	NA	ACX60_RS04225	ABUW_0923	A1S_2659	KZA74_04245	768.446	-0.220186	0.0405757	-0.401189	0.869558	0.979758	0.615153
chromosome	htpX	888,641..889,546	906	<=	htpX, protease HtpX	htpX	ACX60_RS04230	ABUW_0924	A1S_2658	KZA74_04250	3663.74	-0.44522	0.79991	0.230145	0.839724	0.619927	0.922434
chromosome	KZA74_04255	889,804..890,667	864	<=	lytic transglycosylase domain-containingprotein	NA	ACX60_RS04235	ABUW_0925	A1S_2657	KZA74_04255	372.268	0.00621281	-0.381966	-0.387614	0.999632	0.818109	0.751514
chromosome	ttcA	891,171..892,076	906	=>	ttcA, tRNA 2-thiocytidine(32) synthetase TtcA	ttcA	ACX60_RS04240	ABUW_0926	A1S_2656	KZA74_04260	1130.85	-0.363242	0.946592	0.0325888	0.881825	0.478916	0.993854
chromosome	KZA74_04265	892,283..892,666	384	=>	SCP2 sterol-binding domain-containing protein	scp2	ACX60_RS04245	ABUW_0927	A1S_2655	KZA74_04265	834.156	-0.791529	1.0282	-0.346439	0.706198	0.564975	0.894646
chromosome	KZA74_04270	892,758..893,870	1113	<=	transglycosylase SLT domain-containing protein	NA	ACX60_RS04250	ABUW_0928	A1S_2654	KZA74_04270	581.668	-0.502853	-0.108306	-1.19827	0.50738	0.939906	0.00289512
chromosome	greB	894,243..894,737	495	=>	greB, transcription elongation factor GreB	greB	ACX60_RS04255	ABUW_0929	A1S_2653	KZA74_04275	166.995	-0.0627634	-0.614782	-0.17087	0.984718	0.274314	0.860243
chromosome	KZA74_04280	894,827..894,916	90	=>	tRNA-Ser	NA	NA	NA	A1S_2652	KZA74_04280	40.3802	-0.256421	-0.249835	-0.445651	NA	0.875368	0.735908
chromosome	KZA74_04285	894,996..895,526	531	<=	SgcJ/EcaC family oxidoreductase	sgcJ, ecaC	ACX60_RS04265	ABUW_0931	A1S_3827	KZA74_04285	132.705	-0.00983351	-0.233831	-0.310945	0.998216	0.843736	0.663686
chromosome	KZA74_04290	896,133..900,131	3999	=>	amino acid adenylation domain-containingprotein	NA	ACX60_RS04270	ABUW_0932	A1S_2651	KZA74_04290	1098.92	-0.0146769	-0.343562	0.0532469	0.998216	0.835999	0.984823
chromosome	KZA74_04295	900,201..900,707	507	<=	N-acetyltransferase	yhbS	ACX60_RS04275	NA	A1S_2650	KZA74_04295	91.0675	0.205412	-0.0691989	0.017701	0.915094	0.970155	0.994358
chromosome	KZA74_04300	900,741..900,998	258	<=	YjhX family toxin	yjhX	ACX60_RS04280	NA	NA	KZA74_04300	58.8344	0.205379	-0.418032	0.122961	0.904515	0.755509	0.937903
chromosome	KZA74_04305	901,277..901,696	420	=>	KZA74_04305	NA	ACX60_RS04285	NA	A1S_3826	KZA74_04305	40.5443	0.136505	-0.122072	-0.356747	NA	0.952925	0.818279
chromosome	KZA74_04310	901,834..902,574	741	=>	KZA74_04310	NA	ACX60_RS04290	NA	A1S_3825	KZA74_04310	164.919	-0.0125233	-0.408333	-0.140543	0.998216	0.790426	0.939972
chromosome	KZA74_04315	902,752..903,192	441	<=	HIT domain-containing protein	NA	ACX60_RS04295	NA	NA	KZA74_04315	87.2888	-0.424919	-0.184188	-0.13399	0.613648	0.885797	0.90084
chromosome	KZA74_04320	903,192..904,049	858	<=	KZA74_04320	NA	ACX60_RS04300	NA	A1S_2649	KZA74_04320	149.288	0.0761451	-0.458045	-0.303905	0.986515	0.722459	0.803993
chromosome	KZA74_04325	904,049..904,558	510	<=	TIR domain-containing protein	NA	ACX60_RS04305	NA	A1S_2648	KZA74_04325	116.436	-0.347663	0.0295452	-0.0649078	0.752492	0.986755	0.974096
chromosome	KZA74_04330	904,763..905,071	309	<=	KZA74_04330	NA	ACX60_RS04310	NA	A1S_3824	KZA74_04330	98.588	-0.486861	-0.544717	-0.0216502	0.740991	0.734855	0.993951
chromosome	KZA74_04335	905,247..905,852	606	<=	VCBS repeat-containing protein	NA	ACX60_RS04315	NA	A1S_3823	KZA74_04335	76.9194	-0.198148	-0.666832	-0.378268	0.940716	0.626132	0.793968
chromosome	KZA74_04340	906,581..907,159	579	=>	TetR/AcrR family transcriptional regulator	NA	ACX60_RS04320	NA	A1S_2647	KZA74_04340	73.1254	0.485745	-0.273039	1.21016	0.819489	0.915863	0.350429
chromosome	KZA74_04345	907,239..908,102	864	<=	metal-dependent hydrolase	K07044	ACX60_RS04325	NA	A1S_2646	KZA74_04345	133.423	-0.00249154	-0.395853	0.248349	0.999632	0.851371	0.905145
chromosome	KZA74_04350	908,211..908,828	618	=>	TetR/AcrR family transcriptional regulator	NA	ACX60_RS04330	NA	A1S_2645	KZA74_04350	103.495	0.38971	-0.356984	-0.159379	0.808432	0.846294	0.937903
chromosome	KZA74_04355	908,943..909,548	606	<=	nitroreductase family protein	NA	ACX60_RS04335	ABUW_0940	A1S_2644	KZA74_04355	551.19	-0.0621194	0.601678	0.366731	0.986515	0.506912	0.723452
chromosome	KZA74_04360	909,586..910,368	783	<=	SDR family oxidoreductase	K07124	ACX60_RS04340	ABUW_0941	A1S_2643	KZA74_04360	176.97	0.0878554	-0.38333	-0.390094	0.984718	0.790426	0.72103
chromosome	KZA74_04365	910,491..911,057	567	=>	TetR/AcrR family transcriptional regulator	nemR	ACX60_RS04345	ABUW_0942	A1S_2642	KZA74_04365	219.942	-0.13413	0.198513	0.655638	0.930439	0.876543	0.190088
chromosome	KZA74_04370	911,054..912,211	1158	<=	glycerate kinase	glxK, garK	ACX60_RS04350	ABUW_0943	A1S_2641	KZA74_04370	442.165	-0.0635301	-0.321621	-0.567078	0.986515	0.830958	0.531498
chromosome	KZA74_04375	912,606..915,014	2409	=>	FdhF/YdeP family oxidoreductase	NA	ACX60_RS04355	ABUW_0944	A1S_2640	KZA74_04375	3953.11	-0.70967	0.496257	0.548621	0.721332	0.846504	0.778398
chromosome	fdhD	915,093..915,884	792	=>	fdhD,formate dehydrogenase accessory sulfurtransferase FdhD	fdhD	ACX60_RS04360	ABUW_0945	A1S_2639	KZA74_04380	446.498	-0.425229	-0.342036	-0.134787	0.420753	0.608572	0.87926
chromosome	KZA74_04385	916,004..916,396	393	=>	DUF1232 domain-containing protein	NA	ACX60_RS04365	ABUW_0946	A1S_2638	KZA74_04385	149.023	0.0537542	-0.498675	-0.107636	0.987932	0.722459	0.967489
chromosome	KZA74_04390	916,501..917,568	1068	=>	4-phosphoerythronate dehydrogenase	pdxB	ACX60_RS04370	ABUW_0947	A1S_2637	KZA74_04390	357.11	-0.072027	0.0097658	0.085124	0.96269	0.991088	0.921686
chromosome	genX	917,565..918,539	975	=>	genX, EF-P lysine aminoacylase GenX	epmA, poxA	ACX60_RS04375	ABUW_0948	A1S_2636	KZA74_04395	577.226	-0.0838407	0.0635971	0.208262	0.974108	0.964752	0.842425
chromosome	KZA74_04400	918,598..919,578	981	<=	39S ribosomal protein L45	NA	ACX60_RS04380	ABUW_0949	A1S_2635	KZA74_04400	8065.6	-0.573667	1.07895	-0.0427009	0.853542	0.627962	0.993854
chromosome	radA	919,661..921,049	1389	<=	radA, DNA repair protein RadA	radA, sms	ACX60_RS04385	ABUW_0950	A1S_2634	KZA74_04405	908.261	-0.133424	-0.140058	-0.115696	0.899864	0.883876	0.892244
chromosome	KZA74_04410	921,539..922,945	1407	=>	amino acid permease	cycA	ACX60_RS04390	ABUW_0951	A1S_2633	KZA74_04410	1724.69	-1.31238	0.10536	-0.323551	0.165966	0.965389	0.866004
chromosome	KZA74_04415	923,086..923,310	225	=>	KZA74_04415	NA	ACX60_RS04395	ABUW_0952	A1S_3821	KZA74_04415	113.373	-0.318403	-0.350786	-0.223032	0.704736	0.720556	0.77399
chromosome	lysA	923,333..924,583	1251	=>	lysA, diaminopimelate decarboxylase	lysA	ACX60_RS04400	ABUW_0953	A1S_2632	KZA74_04420	807.262	-0.370921	0.965313	-0.013162	0.811951	0.249043	0.998341
chromosome	dapF	924,589..925,434	846	=>	dapF, diaminopimelate epimerase	dapF	ACX60_RS04405	ABUW_0954	A1S_2631	KZA74_04425	987.52	-0.270571	0.867097	0.276021	0.907533	0.454228	0.88454
chromosome	KZA74_04430	925,521..926,144	624	<=	LysE family translocator	NA	ACX60_RS04410	ABUW_0956	A1S_2630	KZA74_04430	180.893	-0.11713	-0.122514	0.362191	0.943311	0.925644	0.581209
chromosome	KZA74_04435	926,307..927,194	888	=>	xerC, tyrosine recombinase XerC	xerC	ACX60_RS04415	ABUW_0957	A1S_2629	KZA74_04435	340.175	-0.547469	-0.330173	-0.230398	0.0264125	0.365504	0.505204
chromosome	KZA74_04440	927,631..928,380	750	=>	electron transfer flavoprotein subunit beta/FixAfamily protein	fixA, etfB	ACX60_RS04420	ABUW_0958	A1S_2628	KZA74_04440	6191.38	-0.541271	1.65656	-0.060993	0.884875	0.351516	0.993854
chromosome	KZA74_04445	928,398..929,330	933	=>	FAD-binding protein	fixB, etfA	ACX60_RS04425	ABUW_0959	A1S_2627	KZA74_04445	6531.63	-0.222742	1.98269	0.103579	0.983	0.249043	0.986298
chromosome	gyrA	929,696..932,410	2715	=>	gyrA, DNA gyrase subunit A	gyrA	ACX60_RS04430	ABUW_0960	A1S_2626	KZA74_04450	6161.91	-0.448549	1.31337	0.318607	0.868339	0.318132	0.900361
chromosome	KZA74_04455	932,461..934,107	1647	<=	glycosyltransferase family 39 protein	gtr	ACX60_RS04435	ABUW_0961	A1S_2625	KZA74_04455	231.357	0.203955	-0.257359	0.00989826	0.933029	0.890266	0.998809
chromosome	KZA74_04460	934,117..934,497	381	<=	GtrA family protein	gtrA	ACX60_RS04440	ABUW_0962	NA	KZA74_04460	53.5486	-0.310456	-0.10659	-0.403151	0.886566	0.964752	0.850288
chromosome	KZA74_04465	934,497..935,477	981	<=	glycosyltransferase family 2 protein	gtrB, csbB	ACX60_RS04445	ABUW_0963	A1S_2624	KZA74_04465	158.387	-0.00395822	-0.364304	-0.296093	0.999632	0.856134	0.87301
chromosome	KZA74_04470	935,474..936,268	795	<=	ChbG/HpnK family deacetylase	chbG	ACX60_RS04450	ABUW_0964	A1S_2623	KZA74_04470	138.488	-0.192913	-0.217669	-0.201285	0.932758	0.901715	0.912883
chromosome	KZA74_04475	936,533..937,624	1092	<=	ABC transporter permease	ABC-2.P	ACX60_RS04455	ABUW_0965	A1S_2622	KZA74_04475	211.809	-0.207168	-0.29416	-0.450604	0.930439	0.878672	0.723452
chromosome	KZA74_04480	937,621..938,691	1071	<=	ABC transporter permease	ABC-2.P	ACX60_RS04460	ABUW_0966	A1S_2621	KZA74_04480	291.816	0.0640478	-0.246975	-0.250898	0.986515	0.860255	0.830087
chromosome	KZA74_04485	938,755..939,876	1122	<=	efflux RND transporter periplasmic adaptorsubunit	ABC-2.TX	ACX60_RS04465	ABUW_0967	A1S_2620	KZA74_04485	481.561	-0.493948	-0.339199	-0.0287634	0.227439	0.546294	0.982256
chromosome	KZA74_04490	939,889..941,376	1488	<=	TolC family protein	tolC	ACX60_RS04470	ABUW_0968	A1S_2618	KZA74_04490	444.644	-0.289726	-0.211785	0.53242	0.763948	0.860255	0.328631
chromosome	serC	941,756..942,835	1080	=>	serC, 3-phosphoserine/phosphohydroxythreoninetransaminase	serC, PSAT1	ACX60_RS04475	ABUW_0969	A1S_2617	KZA74_04495	1013	0.187729	1.30095	0.265523	0.955071	0.1493	0.89075
chromosome	KZA74_04500	942,893..943,039	147	<=	KZA74_04500	NA	NA	NA	NA	KZA74_04500	131.864	-1.27035	-0.819573	-0.854894	0.144706	0.499959	0.373001
chromosome	KZA74_04505	943,073..944,014	942	<=	KZA74_04505	NA	ACX60_RS04480	ABUW_0971	A1S_2616	KZA74_04505	560.074	-0.807868	-0.741889	-0.758414	0.113647	0.181881	0.0993847
chromosome	KZA74_04510	944,271..944,756	486	=>	YaiI/YqxD family protein	yaiI, yqxD, K09768	ACX60_RS04485	ABUW_0972	A1S_2615	KZA74_04510	181.726	-0.275472	-0.465291	-0.569257	0.565943	0.201377	0.0180973
chromosome	KZA74_04515	944,767..945,675	909	=>	EamA family transporter	eamA	ACX60_RS04490	ABUW_0973	A1S_2614	KZA74_04515	310.899	-0.347824	-0.41394	-0.580246	0.786032	0.753482	0.458334
chromosome	KZA74_04520	945,923..947,158	1236	=>	lipoprotein-releasing ABC transporter permeasesubunit	lolC_E	ACX60_RS04495	ABUW_0974	A1S_2612	KZA74_04520	914.158	-0.474572	0.481679	-0.176951	0.545224	0.544937	0.87926
chromosome	lolD	947,151..947,837	687	=>	lolD, lipoprotein-releasing ABC transporterATP-binding protein LolD	lolD	ACX60_RS04500	ABUW_0975	A1S_2611	KZA74_04525	449.418	-0.33079	0.558498	-0.00728885	0.7533	0.447929	0.998809
chromosome	KZA74_04530	947,923..950,355	2433	=>	DNA internalization-related competence protein ComEC/Rec2	comEC	ACX60_RS04505	ABUW_0976	A1S_2610	KZA74_04530	421.18	0.211869	-0.446342	-0.730833	0.904515	0.730978	0.307702
chromosome	KZA74_04535	950,308..951,291	984	<=	lysophospholipid acyltransferase family protein	lpxL, htrB	ACX60_RS04510	ABUW_0977	A1S_2609	KZA74_04535	609.912	-0.119192	-0.0320302	0.195296	0.881694	0.970155	0.673758
chromosome	sppA	951,424..952,440	1017	=>	sppA, signal peptide peptidase SppA	sppA	ACX60_RS04515	ABUW_0978	A1S_2608	KZA74_04540	963.847	-0.662995	0.330132	-0.227282	0.36814	0.802943	0.852709
chromosome	KZA74_04545	952,459..953,268	810	=>	alpha/beta hydrolase	NA	ACX60_RS04520	ABUW_0979	A1S_2607	KZA74_04545	748.04	-0.356464	0.567594	-0.0764554	0.806773	0.620949	0.977484
chromosome	purN	953,332..953,961	630	<=	purN, phosphoribosylglycinamide formyltransferase	purN	ACX60_RS04525	ABUW_0980	A1S_2606	KZA74_04550	463.752	-0.640071	0.765956	-0.00927685	0.540442	0.402965	0.998809
chromosome	purM	953,958..955,028	1071	<=	purM, phosphoribosylformylglycinamidine cyclo-ligase	purM	ACX60_RS04530	ABUW_0981	A1S_2605	KZA74_04555	1725.73	-0.583343	0.848807	-0.0545138	0.704755	0.477377	0.987987
chromosome	KZA74_04560	955,164..956,357	1194	=>	AI-2E family transporter	NA	ACX60_RS04535	ABUW_0982	A1S_2604	KZA74_04560	2007.96	-0.973591	0.358035	-0.0594104	0.291225	0.849415	0.983956
chromosome	hda	956,378..957,076	699	=>	hda, DnaA regulatory inactivator Hda	hda	ACX60_RS04540	ABUW_0983	A1S_2603	KZA74_04565	511.971	-0.682116	-0.0823558	-0.367997	0.165966	0.946077	0.568432
chromosome	rbtA	957,394..959,247	1854	=>	rbtA, rhombotarget A	NA	ACX60_RS04545	ABUW_0984	A1S_2602	KZA74_04570	878.646	-0.790357	-0.447806	-0.532239	0.215623	0.656414	0.458596
chromosome	KZA74_04575	959,262..961,709	2448	=>	CSLREA domain-containing protein	NA	ACX60_RS04550	ABUW_0985	A1S_2601	KZA74_04575	1156.28	-1.14928	-1.01519	-0.786371	0.0986138	0.180162	0.312915
chromosome	KZA74_04580	961,799..962,188	390	<=	DUF3106 domain-containing protein	NA	ACX60_RS04555	ABUW_0986	A1S_2600	KZA74_04580	557.188	-0.813373	-0.0668926	-0.0495908	0.440785	0.975434	0.98812
chromosome	KZA74_04585	962,178..962,498	321	<=	KZA74_04585	NA	ACX60_RS04560	ABUW_0987	A1S_2599	KZA74_04585	654.149	-1.01874	-0.0947572	-0.403771	0.312184	0.965794	0.800571
chromosome	KZA74_04590	962,488..963,102	615	<=	RNA polymerase sigma factor	rpoE	ACX60_RS04565	ABUW_0988	A1S_2598	KZA74_04590	2860.22	-1.04257	0.144533	-0.140702	0.469345	0.956603	0.971891
chromosome	KZA74_04595	963,262..964,038	777	<=	RNA methyltransferase	spoU	ACX60_RS04570	ABUW_0989	A1S_2597	KZA74_04595	306.28	-0.36302	-0.265839	-0.778677	0.719151	0.836348	0.129176
chromosome	KZA74_04600	964,095..965,066	972	<=	class 1 fructose-bisphosphatase	FBP, fbp	ACX60_RS04575	ABUW_0990	A1S_2596	KZA74_04600	563.942	-0.440072	-0.0618353	-0.62732	0.561387	0.965389	0.214129
chromosome	KZA74_04605	965,249..965,437	189	=>	NF038105 family protein	NA	ACX60_RS04580	ABUW_0991	NA	KZA74_04605	403.471	0.578558	-0.0196691	-0.0163332	0.806365	0.994899	0.998809
chromosome	pal	965,492..966,055	564	<=	pal, peptidoglycan-associated lipoprotein Pal	pal	ACX60_RS04585	ABUW_0992	A1S_2595	KZA74_04610	1033.4	-0.871381	0.022879	-0.793308	0.338391	0.989046	0.350429
chromosome	tolB	966,083..967,363	1281	<=	tolB, Tol-Pal system beta propeller repeat proteinTolB	tolB	ACX60_RS04590	ABUW_0993	A1S_2594	KZA74_04615	877.266	-0.628917	0.0285845	-0.674039	0.131159	0.98143	0.0558421
chromosome	tolA	967,457..968,860	1404	<=	tolA, cell envelope integrity protein TolA	tolA	ACX60_RS04595	ABUW_0994	A1S_2593	KZA74_04620	858.619	-0.3053	-0.310429	-0.394399	0.664072	0.675412	0.426353
chromosome	tolR	968,864..969,316	453	<=	tolR, protein TolR	tolR	ACX60_RS04600	ABUW_0995	A1S_2592	KZA74_04625	172.185	-0.387408	-0.203994	-0.777147	0.437926	0.82412	0.00442873
chromosome	tolQ	969,316..970,014	699	<=	tolQ	tolQ	ACX60_RS04605	ABUW_0996	A1S_2591	KZA74_04630	436.31	-0.494396	-0.0145896	-0.667368	0.310635	0.989046	0.0625572
chromosome	ybgC	970,038..970,445	408	<=	ybgC, tol-pal system-associated acyl-CoA thioesterase	ybgC	ACX60_RS04610	ABUW_0997	A1S_2590	KZA74_04635	151.004	-0.2359	-0.559115	-0.651175	0.752492	0.217204	0.0322208
chromosome	KZA74_04640	970,656..971,990	1335	<=	amidohydrolase	NA	ACX60_RS04615	ABUW_0998|ABUW_1910	A1S_2589	KZA74_04640	245.484	-0.450672	-0.8173	0.525847	0.777717	0.45474	0.673758
chromosome	ruvB	972,195..973,199	1005	<=	ruvB, Holliday junction branch migration DNA helicaseRuvB	ruvB	ACX60_RS04620	ABUW_0999	A1S_2588	KZA74_04645	1076.61	0.289158	1.23522	2.26304	0.896291	0.13948	9.06607e-05
chromosome	ruvA	973,208..973,807	600	<=	ruvA, Holliday junction branch migration protein RuvA	ruvA	ACX60_RS04625	ABUW_1000	A1S_2587	KZA74_04650	689.607	0.189161	1.19495	2.48496	0.906555	0.0191645	9.62051e-11
chromosome	KZA74_04655	973,899..975,239	1341	<=	dGTPase, deoxyguanosinetriphosphate triphosphohydrolase	dgt	ACX60_RS04630	ABUW_1001	A1S_2586	KZA74_04655	1728.39	0.462323	1.52448	3.04769	0.777321	0.0375764	1.64269e-08
chromosome	purL	975,549..979,382	3834	=>	purL, phosphoribosylformylglycinamidine synthase	purL, PFAS	ACX60_RS04635	ABUW_1002	A1S_2585	KZA74_04660	6979.38	-0.496677	1.35764	0.0919627	0.83851	0.254056	0.980408
chromosome	KZA74_04665	979,465..980,520	1056	=>	multidrug effflux MFS transporter	MFS	ACX60_RS04640	ABUW_1003	A1S_2584	KZA74_04665	504.427	-0.287176	-0.1116	-0.085665	0.566412	0.889598	0.906678
chromosome	KZA74_04670	980,658..981,233	576	<=	KZA74_04670	NA	ACX60_RS04645	NA	A1S_3820	KZA74_04670	174.268	-0.237854	-0.425102	0.077541	0.839724	0.642429	0.967489
chromosome	KZA74_04675	981,963..982,568	606	<=	NTPase KAP	NA	ACX60_RS04650	NA	A1S_2583	KZA74_04675	118.055	-0.201635	-0.396651	0.152911	0.897982	0.742532	0.905187
chromosome	KZA74_04680	982,953..983,879	927	<=	AraC family transcriptional regulator	NA	ACX60_RS04655	NA	A1S_2582	KZA74_04680	170.907	-0.221785	-0.238699	-0.347072	0.896291	0.878672	0.739695
chromosome	KZA74_04685	984,256..985,431	1176	=>	isochorismate synthase	dhbC, entC	ACX60_RS04660	NA	A1S_2581	KZA74_04685	282.668	0.0323842	-0.495298	0.409746	0.99336	0.707269	0.732068
chromosome	KZA74_04690	985,523..986,152	630	=>	isochorismatase family protein	entB, dhbB, vibB, mxcF	ACX60_RS04665	NA	A1S_2580	KZA74_04690	131.635	0.0206198	-0.39676	-0.429419	0.996558	0.85092	0.800571
chromosome	dhbA	986,189..986,980	792	=>	dhbA, 2,3-dihydro-2,3-dihydroxybenzoate dehydrogenase	entA, dhbA	ACX60_RS04670	NA	A1S_2579	KZA74_04695	195.909	-0.0286918	-0.499376	-0.264625	0.996558	0.812516	0.90084
chromosome	KZA74_04700	986,988..989,498	2511	=>	peptide synthetase	NA	ACX60_RS04675	NA	A1S_2578	KZA74_04700	601.454	-0.0200934	-0.411079	-0.34661	0.997206	0.85092	0.856115
chromosome	KZA74_04705	989,502..992,738	3237	=>	amino acid adenylation domain-containingprotein	NA	ACX60_RS04680	NA	A1S_2576	KZA74_04705	780.013	-0.0426673	-0.417258	-0.491317	0.992804	0.828688	0.733103
chromosome	KZA74_04710	992,751..995,966	3216	=>	peptide synthetase	NA	ACX60_RS04685	NA	A1S_2575	KZA74_04710	780.329	-0.0864971	-0.58053	-0.478574	0.986515	0.749749	0.759303
chromosome	KZA74_04715	995,978..997,597	1620	=>	AMP-binding protein	dhbE, entE, dhbE, vibE, mxcE	ACX60_RS04690	NA	A1S_2574	KZA74_04715	324.461	0.0145819	-0.484292	-0.573454	0.998216	0.782338	0.639581
chromosome	KZA74_04720	997,611..998,951	1341	=>	SidA/IucD/PvdA family monooxygenase	iucD, sidA, pvdA	ACX60_RS04695	NA	A1S_2572	KZA74_04720	313.136	-0.0081763	-0.519252	-0.525286	0.999632	0.748913	0.663686
chromosome	KZA74_04725	998,961..1,000,121	1161	=>	type III PLP-dependent enzyme	E4.1.1.17, ODC1, speC, speF	ACX60_RS04700	NA	A1S_2571	KZA74_04725	241.63	-0.125275	-0.472015	-0.700018	0.973169	0.771286	0.462254
chromosome	KZA74_04730	1,000,203..1,000,829	627	=>	acetyltransferase	NA	ACX60_RS04705	NA	A1S_2570	KZA74_04730	154.443	-0.159375	-0.380501	-0.529458	0.904515	0.673329	0.323515
chromosome	KZA74_04735	1,000,950..1,001,702	753	=>	IS5 family transposase		ACX60_RS04710	NA	NA	KZA74_04735	178.242	0.247408	-0.439371	-0.469928	0.920048	0.82412	0.75975
chromosome	KZA74_04740	1,001,863..1,002,732	870	<=	4'-phosphopantetheinyl transferase superfamilyprotein	NA	ACX60_RS04715	NA	A1S_2568	KZA74_04740	113.731	0.0432962	-0.182885	-0.871484	0.990942	0.931688	0.329538
chromosome	KZA74_04745	1,002,747..1,003,508	762	<=	alpha/beta fold hydrolase	pikAV	ACX60_RS04720	NA	A1S_2567	KZA74_04745	109.705	-0.164885	-0.532524	-0.541798	0.963548	0.787509	0.72103
chromosome	KZA74_04750	1,003,731..1,005,938	2208	=>	TonB-dependent siderophore receptor	fatA, TC.FEV.OM	ACX60_RS04725	NA	A1S_2566	KZA74_04750	634.76	0.094106	-0.571353	0.0881415	0.986515	0.755365	0.980408
chromosome	KZA74_04755	1,005,983..1,007,206	1224	=>	MFS transporter	NA	ACX60_RS04730	NA	A1S_2565	KZA74_04755	338.52	-0.0292993	-0.298096	0.0792498	0.99336	0.849415	0.973672
chromosome	KZA74_04760	1,007,258..1,008,382	1125	=>	SIP domain-containing protein	NA	ACX60_RS04735	NA	A1S_2563	KZA74_04760	234.203	-0.076116	-0.498891	0.0231232	0.986515	0.748913	0.993854
chromosome	KZA74_04765	1,008,401..1,009,756	1356	=>	MATE family efflux transporter	norM, TC.MATE, SLC47A, norM, mdtK, dinF	ACX60_RS04740	NA	A1S_2562	KZA74_04765	393.948	-0.0114498	-0.269646	0.103419	0.998216	0.859153	0.96121
chromosome	KZA74_04770	1,009,960..1,012,077	2118	<=	peptidase domain-containing ABC transporter	raxB, cvaB, apxIB	ACX60_RS04745	NA	A1S_2561	KZA74_04770	490.817	-0.371074	-0.362299	-0.835296	0.71046	0.753482	0.107256
chromosome	KZA74_04775	1,012,081..1,013,346	1266	<=	HlyD family secretion protein	raxA, cvaA, hlyD	ACX60_RS04750	NA	A1S_2560	KZA74_04775	391.11	-0.151551	-0.325961	-0.676634	0.934843	0.812712	0.292488
chromosome	KZA74_04780	1,013,355..1,014,503	1149	<=	cupin domain-containing protein	NA	ACX60_RS04755	NA	A1S_2559	KZA74_04780	364.29	-0.898956	-0.523201	-0.686882	0.310846	0.722459	0.457608
chromosome	KZA74_04785	1,014,777..1,015,115	339	<=	KZA74_04785	NA	ACX60_RS04760	NA	A1S_3816	KZA74_04785	248.882	-0.159764	0.207453	-0.0941556	0.931349	0.888886	0.965157
chromosome	KZA74_04790	1,015,287..1,015,706	420	<=	transposase	NA	ACX60_RS04765	NA	NA	KZA74_04790	60.1204	0.259239	-0.379683	0.450103	0.905316	0.847506	0.778398
chromosome	KZA74_04795	1,015,929..1,016,535	607	=>	transposase		ACX60_RS04780	NA	A1S_2557	KZA74_04795	102.979	-0.0143258	-0.190462	0.477243	0.998216	0.938648	0.775721
chromosome	KZA74_04800	1,016,829..1,018,415	1587	<=	transposase	tnsE	ACX60_RS04785	NA	A1S_2556	KZA74_04800	327.656	0.106924	-0.474838	-0.31594	0.975208	0.712302	0.803541
chromosome	KZA74_04805	1,018,405..1,019,091	687	<=	transposase	NA	ACX60_RS04790	NA	A1S_2555	KZA74_04805	96.5795	0.0596945	-0.161839	-0.280923	0.986515	0.934009	0.85341
chromosome	KZA74_04810	1,019,146..1,020,078	933	<=	IS5-like element ISAba12 family transposase	IS5	ACX60_RS04795	ABUW_1766|ABUW_3803	A1S_0628	KZA74_04810	307.429	-0.271976	-0.164214	-0.387447	0.682633	0.860255	0.35509
chromosome	KZA74_04815	1,020,134..1,020,982	849	<=	TnsD family transposase	tnsD	ACX60_RS04800	NA	A1S_2553	KZA74_04815	250.824	0.0310135	-0.17049	-0.679783	0.993367	0.932017	0.455742
chromosome	KZA74_04820	1,020,998..1,022,650	1653	<=	AAA family ATPase	tnsC	ACX60_RS04805	NA	A1S_2552	KZA74_04820	639.689	-0.526878	-0.414426	-0.524723	0.362429	0.565125	0.298236
chromosome	KZA74_04825	1,022,644..1,024,734	2091	<=	transposase family protein	tnsB	ACX60_RS04810	NA	A1S_2551	KZA74_04825	648.662	-0.19181	-0.469665	-0.215287	0.912795	0.682712	0.87313
chromosome	KZA74_04830	1,024,718..1,025,527	810	<=	heteromeric transposase endonuclease subunitTnsA	tnsA	ACX60_RS04815	NA	A1S_2550	KZA74_04830	158.023	-0.0890819	-0.186976	-0.230977	0.986515	0.932318	0.90084
chromosome	KZA74_04835	1,025,660..1,025,815	156	=>	Bcr/CflA family drug resistance effluxtransporter	bcr, cflA	ACX60_RS04820	NA	NA	KZA74_04835	35.0415	0.337938	0.479537	0.850821	NA	0.823141	0.484749
chromosome	KZA74_04840	1,026,210..1,026,527	318	=>	NGG1p interacting factor NIF3	NIF3	ACX60_RS04825	ABUW_1005	A1S_2549	KZA74_04840	253.057	-0.903867	-0.530075	0.237567	0.0998737	0.532201	0.830657
chromosome	KZA74_04845	1,026,524..1,027,324	801	<=	enoyl-CoA hydratase/isomerase family protein	NA	ACX60_RS04830	ABUW_1006	A1S_2548	KZA74_04845	977.112	-0.262963	-0.150897	-0.0649335	0.862941	0.932015	0.978515
chromosome	KZA74_04850	1,027,434..1,028,024	591	=>	nicotinate-nicotinamide nucleotideadenylyltransferase	NA	ACX60_RS04835	ABUW_1007	A1S_2547	KZA74_04850	161.457	-0.506204	-0.339755	-0.24836	0.245404	0.578742	0.62478
chromosome	KZA74_04855	1,028,095..1,028,664	570	<=	CAP domain-containing protein	NA	ACX60_RS04840	ABUW_1008	A1S_2546	KZA74_04855	143.305	-0.0798987	0.110696	-0.913618	0.984511	0.942722	0.06775
chromosome	KZA74_04860	1,028,790..1,029,251	462	<=	peroxiredoxin	BCP, PRXQ, DOT5	ACX60_RS04845	ABUW_1009	A1S_2545	KZA74_04860	206.861	-0.370999	0.155997	-0.358184	0.332026	0.840479	0.22731
chromosome	KZA74_04865	1,029,269..1,029,955	687	<=	diphthine--ammonia ligase	NA	ACX60_RS04850	ABUW_1010	A1S_2544	KZA74_04865	155.801	-0.0975799	-0.221976	-0.321011	0.964862	0.864463	0.72103
chromosome	KZA74_04870	1,030,046..1,030,462	417	<=	KZA74_04870	NA	ACX60_RS04855	ABUW_1011	A1S_2543	KZA74_04870	2143.8	-1.19945	0.418156	-0.409795	0.473885	0.888886	0.87926
chromosome	queC	1,030,476..1,031,147	672	<=	queC, 7-cyano-7-deazaguanine synthase QueC	queC	ACX60_RS04860	ABUW_1012	A1S_2542	KZA74_04875	688.755	-0.533089	0.0326898	-0.62872	0.391658	0.982885	0.191779
chromosome	queE	1,031,188..1,031,898	711	<=	queE, 7-carboxy-7-deazaguanine synthase QueE	queE	ACX60_RS04865	ABUW_1013	A1S_2540	KZA74_04880	595.398	-0.18946	-0.0390101	-0.378707	0.904515	0.982081	0.656728
chromosome	dapD	1,031,977..1,032,798	822	<=	dapD, 2,3,4,5-tetrahydropyridine-2,6-dicarboxylate N-succinyltransferase	dapD	ACX60_RS04870	ABUW_1014	A1S_2539	KZA74_04885	1837.65	-0.455795	1.22973	0.124899	0.842315	0.304515	0.973672
chromosome	carO	1,033,093..1,033,821	729	=>	carO, ornithine uptake porin CarO type 4	carO	ACX60_RS04875	ABUW_1015	A1S_2538	KZA74_04890	15055.1	-1.98563	0.434026	-0.362837	0.234663	0.900759	0.919274
chromosome	KZA74_04895	1,033,913..1,034,836	924	<=	CysB family HTH-type transcriptional regulator	cysB, cbl	ACX60_RS04880	ABUW_1016	A1S_2537	KZA74_04895	310.657	-0.345158	-0.0286189	-0.544765	0.630151	0.983203	0.199986
chromosome	KZA74_04900	1,034,908..1,035,969	1062	<=	sulfate ABC transporter ATP-binding protein	cysA	ACX60_RS04885	ABUW_1017	A1S_2536	KZA74_04900	456.672	-0.0814734	-0.356454	-0.247075	0.985918	0.812712	0.85341
chromosome	cysW	1,035,981..1,036,865	885	<=	cysW, sulfate ABC transporter permease subunit CysW	cysW	ACX60_RS04890	ABUW_1018	A1S_2535	KZA74_04905	283.855	-0.0324709	-0.440888	-0.260023	0.993824	0.806672	0.883673
chromosome	cysT	1,036,862..1,037,695	834	<=	cysT, sulfate ABC transporter permease subunit CysT	cysU, cysT	ACX60_RS04895	ABUW_1019	A1S_2534	KZA74_04910	320.952	0.130746	-0.43239	0.0682312	0.981168	0.829536	0.983634
chromosome	KZA74_04915	1,037,776..1,038,384	609	<=	alpha/beta hydrolase	K07002	ACX60_RS04900	ABUW_1020	A1S_2533	KZA74_04915	257.22	0.173643	0.106362	0.129015	0.921168	0.946077	0.932421
chromosome	KZA74_04920	1,038,415..1,039,422	1008	<=	sulfate ABC transporter substrate-bindingprotein	cysP, sbp	ACX60_RS04905	ABUW_1021	A1S_2531	KZA74_04920	441.056	-0.273888	0.0492801	0.203287	0.775511	0.970037	0.830657
chromosome	pabC	1,039,686..1,040,498	813	=>	pabC, aminodeoxychorismate lyase	pabC	ACX60_RS04910	ABUW_1022	A1S_2530	KZA74_04925	258.003	-0.179991	-0.227336	0.238405	0.861959	0.82412	0.745143
chromosome	mltG	1,040,500..1,041,570	1071	=>	mltG, endolytic transglycosylase MltG	mltG, K07082	ACX60_RS04915	ABUW_1023	A1S_2529	KZA74_04930	310.791	-0.12192	-0.136479	-0.18058	0.907855	0.888886	0.799627
chromosome	tmk	1,041,580..1,042,179	600	=>	tmk, dTMP kinase	tmk, DTYMK	ACX60_RS04920	ABUW_1024	A1S_2528	KZA74_04935	283.009	-0.00856925	0.264024	0.081945	0.996558	0.698792	0.918397
chromosome	KZA74_04940	1,042,318..1,042,734	417	=>	PaaI family thioesterase	paaI	ACX60_RS04925	ABUW_1025	A1S_2527	KZA74_04940	151.785	-0.186849	0.163479	0.171972	0.838836	0.873628	0.814071
chromosome	nadB	1,042,788..1,044,431	1644	<=	nadB, L-aspartate oxidase	nadB	ACX60_RS04930	ABUW_1026	A1S_2526	KZA74_04945	681.318	-0.285884	-0.27116	-0.330291	0.616808	0.676224	0.444414
chromosome	KZA74_04950	1,044,662..1,046,038	1377	=>	Do family serine endopeptidase	degP, htrA	ACX60_RS04935	ABUW_1027	A1S_2525	KZA74_04950	834.276	-0.489511	0.247527	0.107729	0.473135	0.826949	0.931792
chromosome	KZA74_04955	1,046,159..1,046,614	456	=>	acyl-CoA thioesterase	ybgC	ACX60_RS04940	ABUW_1028	A1S_2524	KZA74_04955	173.517	-0.286624	-0.300764	-0.710306	0.697925	0.722459	0.0406676
chromosome	KZA74_04960	1,046,628..1,047,176	549	=>	GNAT family N-acetyltransferase	rimJ	ACX60_RS04945	NA	A1S_2523	KZA74_04960	126.841	-0.107841	-0.340318	-0.754676	0.963548	0.794946	0.187322
chromosome	lepA	1,047,360..1,049,177	1818	=>	lepA, translation elongation factor 4	lepA	ACX60_RS04950	ABUW_1029	A1S_2522	KZA74_04965	2350.47	-0.844715	0.45187	-0.596189	0.462166	0.815261	0.635194
chromosome	lepB	1,049,248..1,050,075	828	=>	lepB, signal peptidase I	lepB	ACX60_RS04955	ABUW_1030	A1S_2521	KZA74_04970	662.068	-0.918104	0.2009	-0.711933	0.227439	0.900211	0.350429
chromosome	KZA74_04975	1,050,099..1,050,473	375	=>	DUF4845 domain-containing protein	NA	ACX60_RS04960	ABUW_1031	A1S_2520	KZA74_04975	197.236	-0.176846	0.0637872	-0.60638	0.899864	0.965389	0.227468
chromosome	rnc	1,050,445..1,051,137	693	=>	rnc, ribonuclease III	rnc, DROSHA, RNT1	ACX60_RS04965	ABUW_1032	A1S_2519	KZA74_04980	346.049	-0.762815	-0.22221	-0.770499	0.212295	0.87293	0.141234
chromosome	era	1,051,149..1,052,171	1023	=>	era, GTPase Era	era, ERAL1	ACX60_RS04970	ABUW_1033	A1S_2518	KZA74_04985	1853.1	-1.11879	0.215186	-0.420847	0.263358	0.925644	0.793968
chromosome	KZA74_04990	1,052,190..1,052,390	201	=>	NF038104 family lipoprotein	NA	ACX60_RS04975	ABUW_1034	A1S_3812	KZA74_04990	216.896	-0.91439	0.217699	-0.612032	0.408075	0.925341	0.619529
chromosome	recO	1,052,400..1,053,113	714	=>	recO, DNA repair protein RecO	recO	ACX60_RS04980	ABUW_1035	A1S_2517	KZA74_04995	282.071	-0.421621	-0.150561	-0.29478	0.28144	0.85748	0.462254
chromosome	pdxJ	1,053,127..1,053,852	726	=>	pdxJ, pyridoxine 5'-phosphate synthase	pdxJ	ACX60_RS04985	ABUW_1036	A1S_2516	KZA74_05000	455.329	-0.512274	0.00327085	-0.225426	0.292286	0.997787	0.745143
chromosome	KZA74_05005	1,053,859..1,054,503	645	=>	tRNA-(ms[2]io[6]A)-hydroxylase	miaE	ACX60_RS04990	ABUW_1037	A1S_2515	KZA74_05005	356.712	-0.315134	0.22814	-0.129766	0.58677	0.78002	0.866671
chromosome	KZA74_05010	1,054,797..1,055,555	759	=>	SDR family oxidoreductase	NA	ACX60_RS04995	ABUW_1038	A1S_2514	KZA74_05010	260.131	-0.761409	-0.658689	-0.449	0.0320554	0.113742	0.281607
chromosome	KZA74_05015	1,055,739..1,055,814	76	<=	tRNA-Asn	NA	NA	NA	A1S_2513	KZA74_05015	40.8464	-0.216694	-0.201325	1.29246	NA	0.932017	0.24251
chromosome	KZA74_05020	1,055,873..1,056,007	135	=>	KZA74_05020	NA	NA	NA	NA	KZA74_05020	59.9039	-0.196209	-0.498162	-1.44106	0.907764	0.675988	0.00611851
chromosome	KZA74_05025	1,056,049..1,056,477	429	=>	KZA74_05025	NA	ACX60_RS05005	ABUW_1040	A1S_2512	KZA74_05025	185.481	-0.563216	-0.505419	-0.100409	0.458703	0.564975	0.948164
chromosome	KZA74_05030	1,056,492..1,056,929	438	<=	PaaI family thioesterase	paaI	ACX60_RS05010	ABUW_1041|ABUW_2461	A1S_2511	KZA74_05030	110.381	-0.0999706	-0.615908	-0.793034	0.976609	0.520081	0.222551
chromosome	KZA74_05035	1,057,115..1,057,525	411	=>	GFA family protein	gfa	ACX60_RS05015	ABUW_1042	NA	KZA74_05035	113.154	-0.976281	-1.05791	-0.990064	0.284152	0.239447	0.214129
chromosome	KZA74_05040	1,057,890..1,059,590	1701	=>	Hsp70 family protein	hscC, hsp70	ACX60_RS05020	NA	A1S_2510	KZA74_05040	985.405	-1.18455	-0.834828	-1.11017	0.0303873	0.227015	0.0359639
chromosome	KZA74_05045	1,059,642..1,061,603	1962	<=	molecular chaperone	NA	ACX60_RS05025	NA	A1S_2509	KZA74_05045	338.024	-0.766176	-0.575357	-0.722588	0.277665	0.525985	0.245216
chromosome	KZA74_05050	1,061,826..1,063,055	1230	<=	pyridoxal phosphate-dependent aminotransferase	aspB	ACX60_RS05030	ABUW_1043	A1S_2508	KZA74_05050	2134.27	-0.441839	1.3011	0.0826511	0.845466	0.242474	0.980895
chromosome	KZA74_05055	1,063,263..1,063,442	180	=>	KZA74_05055	NA	ACX60_RS05035	ABUW_1044	NA	KZA74_05055	345.677	-0.221462	0.134484	-0.30071	0.953489	0.958165	0.892244
chromosome	KZA74_05060	1,063,477..1,064,913	1437	<=	diguanylate cyclase	dgc	ACX60_RS05040	ABUW_1045	A1S_2506	KZA74_05060	367.215	-0.467437	-0.550859	-0.761516	0.325843	0.221042	0.0160586
chromosome	KZA74_05065	1,065,082..1,065,873	792	<=	KZA74_05065	NA	ACX60_RS05045	ABUW_1046	A1S_2505	KZA74_05065	476.819	-0.531086	-0.297579	-0.133937	0.40576	0.780224	0.902271
chromosome	uvrB	1,066,053..1,068,074	2022	=>	uvrB, excinuclease ABC subunit UvrB	uvrB	ACX60_RS05050	ABUW_1047	A1S_2504	KZA74_05070	3680.8	-0.888435	0.489735	-0.0436632	0.511757	0.821306	0.993334
chromosome	KZA74_05075	1,068,168..1,068,755	588	=>	lipocalin family protein	APOD	ACX60_RS05055	ABUW_1048	A1S_2503	KZA74_05075	659.774	-0.806671	0.232322	0.0039827	0.44277	0.900211	1
chromosome	rarD	1,068,864..1,069,811	948	=>	rarD, EamA family transporter RarD	rarD	ACX60_RS05060	ABUW_1049	A1S_2502	KZA74_05080	280.239	-0.0369874	-0.279419	-0.367135	0.990942	0.856594	0.736417
chromosome	KZA74_05085	1,070,028..1,071,485	1458	=>	glyceraldehyde-3-phosphate dehydrogenase	GAPDH, gapA	ACX60_RS05065	ABUW_1050	A1S_2501	KZA74_05085	3532.14	-0.759949	1.75027	-0.249106	0.7649	0.219611	0.946992
chromosome	KZA74_05090	1,071,635..1,072,369	735	=>	MFS transporter	NA	ACX60_RS05070	ABUW_1051	A1S_2500	KZA74_05090	175.309	-0.455188	-0.289513	-0.338103	0.514549	0.790426	0.624192
chromosome	KZA74_05095	1,072,381..1,073,055	675	=>	KZA74_05095	NA	ACX60_RS05075	ABUW_1052	A1S_2499	KZA74_05095	124.376	-0.665017	-0.49576	-0.435644	0.28991	0.548226	0.531498
chromosome	cgtA	1,073,272..1,074,492	1221	=>	cgtA, Obg family GTPase CgtA	obgE, cgtA	ACX60_RS05080	ABUW_1053	A1S_2498	KZA74_05100	1912.67	-0.487235	1.06242	0.0951226	0.807566	0.368506	0.980408
chromosome	proB	1,074,508..1,075,641	1134	=>	proB, glutamate 5-kinase	proB	ACX60_RS05085	ABUW_1054	A1S_2497	KZA74_05105	2033.35	-0.339006	1.26372	0.341449	0.907764	0.321596	0.885778
chromosome	KZA74_05110	1,075,668..1,076,324	657	<=	HAD-IB family hydrolase	NA	ACX60_RS05090	ABUW_1055	A1S_2496	KZA74_05110	256.333	-0.100841	-0.30787	-0.414798	0.944591	0.703383	0.363735
chromosome	KZA74_05115	1,076,291..1,077,499	1209	<=	DUF1615 domain-containing protein	NA	ACX60_RS05095	ABUW_1056	A1S_2495	KZA74_05115	391.916	-0.13993	-0.259823	-0.590791	0.960407	0.878672	0.507838
chromosome	dusB	1,077,583..1,078,608	1026	=>	dusB, tRNA dihydrouridine synthase DusB	dusB	ACX60_RS05100	ABUW_1057	A1S_2494	KZA74_05120	338.389	-0.159395	-0.406939	-0.104389	0.904515	0.616472	0.930308
chromosome	KZA74_05125	1,078,652..1,079,698	1047	<=	nitronate monooxygenase	ncd2, npd	ACX60_RS05105	ABUW_1058	A1S_2493	KZA74_05125	438.426	-0.481777	-0.410372	-0.499714	0.243233	0.381488	0.155395
chromosome	KZA74_05130	1,079,810..1,080,511	702	<=	VIT family protein	NA	ACX60_RS05110	ABUW_1059	A1S_2492	KZA74_05130	145.162	-0.000611957	-0.267738	0.221171	0.999632	0.856134	0.861048
chromosome	KZA74_05135	1,080,764..1,081,984	1221	=>	putative signal peptide	NA	ACX60_RS05115	ABUW_1060	A1S_2491	KZA74_05135	646.172	-0.989152	-0.317751	-0.0275207	0.136904	0.829536	0.993854
chromosome	KZA74_05140	ND	ND	ND	wecB, UDP-N-acetylglucosamine 2-epimerase(non-hydrolyzing)	NA	ACX60_RS05120	ABUW_1061	A1S_2489	KZA74_05140	238.205	-0.32537	-0.375367	0.572433	0.761408	0.740456	0.419738
chromosome	KZA74_05145	1,083,133..1,084,038	906	<=	KZA74_05145	NA	ACX60_RS05125	ABUW_1062	A1S_2488	KZA74_05145	218.738	-0.153266	-0.535913	-0.905251	0.904515	0.35856	0.0132508
chromosome	KZA74_05150	1,084,016..1,085,860	1845	<=	cellulose biosynthesis cyclic di-GMP-bindingregulatory protein BcsB	NA	ACX60_RS05130	ABUW_1063	A1S_2486	KZA74_05150	643.609	-0.545438	-0.632896	-0.632737	0.349057	0.243563	0.180856
chromosome	KZA74_05155	1,085,861..1,087,111	1251	<=	glycosyltransferase family 2 protein	NA	ACX60_RS05135	ABUW_1064	A1S_2485	KZA74_05155	471.28	-0.256678	-0.498052	-0.709924	0.768925	0.371856	0.0735436
chromosome	KZA74_05160	1,087,098..1,087,994	897	<=	KZA74_05160	NA	ACX60_RS05140	ABUW_1065	A1S_2484	KZA74_05160	197.763	-0.346519	-0.499093	-0.773329	0.742423	0.565284	0.146975
chromosome	KZA74_05165	1,087,994..1,088,734	741	<=	KZA74_05165	NA	ACX60_RS05145	ABUW_1066	A1S_2483	KZA74_05165	165.519	-0.029485	-0.254494	-0.696365	0.991208	0.841956	0.187688
chromosome	KZA74_05170	1,088,928..1,090,370	1443	<=	DNA photolyase family protein	phrB	ACX60_RS05150	ABUW_1067	A1S_2482	KZA74_05170	241.06	-0.299091	-0.475725	-0.424328	0.786005	0.577762	0.568432
chromosome	KZA74_05175	1,090,474..1,090,956	483	<=	peptidylprolyl isomerase	slyD	ACX60_RS05155	ABUW_1068	A1S_2481	KZA74_05175	4286.41	-1.20292	0.323018	-0.431386	0.473135	0.919757	0.868935
chromosome	KZA74_05180	1,091,092..1,092,378	1287	<=	NAD(P)/FAD-dependent oxidoreductase	ndh	ACX60_RS05160	ABUW_1069	A1S_2480	KZA74_05180	490.096	-0.210941	-0.196047	-0.499802	0.835491	0.856134	0.298236
chromosome	KZA74_05185	1,092,478..1,093,797	1320	<=	D-alanyl-D-alanine carboxypeptidase PBP6B	dacC, dacA, dacD	ACX60_RS05165	ABUW_1070	A1S_2479	KZA74_05185	570.796	-0.36096	-0.0308059	-0.435169	0.46146	0.975434	0.228074
chromosome	KZA74_05190	1,093,970..1,095,673	1704	=>	M61 family metallopeptidase	NA	ACX60_RS05170	ABUW_1071	A1S_2478	KZA74_05190	1587.91	-1.00517	0.331093	-0.432224	0.313799	0.86937	0.774798
chromosome	KZA74_05195	1,096,074..1,098,311	2238	=>	NADP-dependent isocitrate dehydrogenase	IDH1, IDH2, icd	ACX60_RS05175	ABUW_1072	A1S_2477	KZA74_05195	9423.79	-0.768399	1.63867	0.043854	0.786005	0.316361	0.993854
chromosome	KZA74_05200	1,098,429..1,099,217	789	<=	rRNA large subunit pseudouridine synthase E	rluE	ACX60_RS05180	ABUW_1073	A1S_2476	KZA74_05200	476.827	-0.40123	-0.358089	-0.681807	0.623683	0.718766	0.157667
chromosome	icd	1,099,418..1,100,674	1257	=>	icd, NADP-dependent isocitrate dehydrogenase	IDH1, IDH2, icd	ACX60_RS05185	ABUW_1074	A1S_2475	KZA74_05205	1994.93	-0.772518	0.581755	-0.0371348	0.743298	0.840479	0.993854
chromosome	KZA74_05210	1,100,775..1,101,266	492	<=	KZA74_05210	NA	ACX60_RS05190	NA	NA	KZA74_05210	69.1656	-0.526159	-0.677631	-0.964474	0.71046	0.598904	0.225837
chromosome	KZA74_05215	1,101,267..1,101,677	411	<=	KZA74_05215	NA	ACX60_RS05195	ABUW_1076	A1S_3811	KZA74_05215	58.396	-0.66043	-0.310479	-0.577654	0.421165	0.831975	0.426259
chromosome	KZA74_05220	1,101,904..1,102,029	126	<=	KZA74_05220	NA	NA	NA	NA	KZA74_05220	22.8299	-0.145887	-0.877284	-0.0823762	NA	0.692974	0.993854
chromosome	KZA74_05225	1,102,026..1,103,204	1179	<=	MFS transporter	NA	ACX60_RS05200	ABUW_1078	A1S_2474	KZA74_05225	243.637	-0.00270985	-0.377586	0.142138	0.999632	0.885614	0.973672
chromosome	KZA74_05230	1,103,301..1,104,182	882	=>	LysR family transcriptional regulator	NA	ACX60_RS05205	ABUW_1079	A1S_2473	KZA74_05230	529.941	-0.426397	0.324912	0.0869442	0.690942	0.818109	0.971891
chromosome	KZA74_05235	1,104,380..1,105,774	1395	=>	L-cystine transporter	K06956	ACX60_RS05210	ABUW_1080	A1S_2472	KZA74_05235	1096.38	-0.336721	0.568918	0.187604	0.764419	0.477377	0.883673
chromosome	KZA74_05240	1,105,923..1,106,738	816	=>	PhzF family phenazine biosynthesis protein	phzF	ACX60_RS05215	ABUW_1081	A1S_2471	KZA74_05240	245.814	-0.451462	-0.0928248	-0.0412266	0.336253	0.932017	0.977484
chromosome	KZA74_05245	1,106,861..1,109,623	2763	=>	insulinase family protein	pqqL	ACX60_RS05220	ABUW_1082	A1S_2470	KZA74_05245	1724.41	-0.688752	0.285714	-0.393886	0.416701	0.851164	0.715335
chromosome	KZA74_05250	1,109,681..1,110,064	384	<=	DUF3144 domain-containing protein	NA	ACX60_RS05225	ABUW_1083	A1S_2469	KZA74_05250	189.088	-0.0669911	-0.304198	-0.504872	0.984718	0.775576	0.328145
chromosome	KZA74_05255	1,110,168..1,110,800	633	=>	KZA74_05255	NA	ACX60_RS05230	ABUW_1084	A1S_2468	KZA74_05255	200.365	-0.669603	-0.207951	-0.517598	0.0584189	0.818141	0.140894
chromosome	KZA74_05260	1,110,836..1,112,299	1464	<=	CHAD domain-containing protein	NA	ACX60_RS05235	ABUW_1085	A1S_2467	KZA74_05260	981.433	-0.193297	0.294617	0.443011	0.919233	0.851371	0.667199
chromosome	KZA74_05265	1,112,465..1,112,848	384	=>	DUF962 domain-containing protein	NA	ACX60_RS05240	ABUW_1086	A1S_2466	KZA74_05265	254.393	-0.170802	-0.028603	-0.399705	0.948123	0.989046	0.740004
chromosome	thiE	1,112,964..1,113,575	612	=>	thiE, thiamine phosphate synthase	thiE	ACX60_RS05245	ABUW_1097	A1S_2465	KZA74_05270	222.715	-0.169391	0.127601	-0.178596	0.871705	0.906566	0.830657
chromosome	hemL	1,113,618..1,114,916	1299	=>	hemL, glutamate-1-semialdehyde 2,1-aminomutase	hemL	ACX60_RS05250	ABUW_1098	A1S_2464	KZA74_05275	1415.79	-0.624152	0.719588	-0.213845	0.661803	0.57177	0.913656
chromosome	KZA74_05280	1,114,978..1,115,682	705	=>	acyl carrier protein	NA	ACX60_RS05255	ABUW_1099	A1S_3810	KZA74_05280	261.447	-0.518148	-0.246541	-0.153349	0.406243	0.828009	0.883939
chromosome	KZA74_05285	1,115,815..1,116,453	639	=>	RluA family pseudouridine synthase	rluA	ACX60_RS05260	ABUW_1100	A1S_2463	KZA74_05285	393.317	-0.324313	-0.0934648	-0.0953722	0.690942	0.941456	0.93585
chromosome	rapA	1,116,598..1,119,435	2838	=>	rapA, RNA polymerase-associated protein RapA	rapA	ACX60_RS05265	ABUW_1101	A1S_2462	KZA74_05290	2974.7	-0.523318	0.410362	-0.0644077	0.692727	0.810394	0.980408
chromosome	KZA74_05295	1,119,491..1,120,507	1017	<=	AI-2E family transporter	NA	ACX60_RS05270	ABUW_1102	A1S_2461	KZA74_05295	208.614	0.186139	-0.287331	-0.534892	0.926525	0.858046	0.556093
chromosome	fabR	1,120,674..1,121,369	696	<=	fabR, HTH-type transcriptional repressor FabR	fabR	ACX60_RS05275	ABUW_1103	A1S_2460	KZA74_05300	258.012	-0.270417	-0.4038	-0.796299	0.838836	0.741133	0.155978
chromosome	KZA74_05305	1,121,510..1,122,580	1071	=>	ferredoxin reductase	NA	ACX60_RS05280	ABUW_1104	A1S_2459	KZA74_05305	3528	-2.94602	-0.441083	-0.776989	0.00111393	0.878672	0.675682
chromosome	KZA74_05310	1,122,593..1,123,687	1095	=>	acyl-CoA desaturase	E1.14.19.3	ACX60_RS05285	ABUW_1105	A1S_2458	KZA74_05310	3537.06	-2.66904	0.00439019	-0.753438	0.00509315	0.999797	0.695718
chromosome	KZA74_05315	1,123,754..1,124,329	576	<=	NAD(P)H-dependent oxidoreductase	NA	ACX60_RS05290	NA	A1S_2457	KZA74_05315	108.931	-0.151671	-0.292219	0.887985	0.96675	0.888886	0.35205
chromosome	KZA74_05320	1,124,449..1,125,345	897	=>	LysR family transcriptional regulator	NA	ACX60_RS05295	NA	A1S_2456	KZA74_05320	176.472	-0.0978998	-0.494491	-0.409344	0.984237	0.711408	0.72103
chromosome	KZA74_05325	1,125,464..1,126,165	702	<=	SIMPL domain-containing protein	NA	ACX60_RS05300	ABUW_1108	A1S_2455	KZA74_05325	365.222	-0.36107	0.0900484	-0.150199	0.701607	0.94706	0.894581
chromosome	KZA74_05330	1,126,633..1,128,006	1374	=>	diaminobutyrate--2-oxoglutarate transaminase	ectB, dat	ACX60_RS05305	ABUW_1109	A1S_2454	KZA74_05330	6654.31	-0.961267	1.11147	-0.140037	0.664072	0.569603	0.977484
chromosome	KZA74_05335	1,128,009..1,129,541	1533	=>	aspartate aminotransferase family protein	ddc	ACX60_RS05310	ABUW_1110	A1S_2453	KZA74_05335	5373.13	-0.551246	1.40254	0.0619025	0.841786	0.345858	0.993111
chromosome	KZA74_05340	1,129,818..1,131,248	1431	=>	aldehyde dehydrogenase family protein	NA	ACX60_RS05315	ABUW_1111	A1S_2452	KZA74_05340	4726.71	-1.694	0.0212818	0.178202	0.584757	0.997578	0.980408
chromosome	KZA74_05345	1,131,320..1,131,805	486	<=	Lrp/AsnC family transcriptional regulator	NA	ACX60_RS05320	ABUW_1112	A1S_2451	KZA74_05345	132.475	-0.123156	-0.454467	-0.526922	0.986515	0.851164	0.77251
chromosome	KZA74_05350	1,131,940..1,133,661	1722	=>	alpha-keto acid decarboxylase family protein	NA	ACX60_RS05325	ABUW_1113	A1S_2450	KZA74_05350	2283.56	-1.20241	-0.0619276	1.01057	0.829513	0.991091	0.844494
chromosome	KZA74_05355	1,133,802..1,135,181	1380	=>	amino acid permease	aroP	ACX60_RS05330	ABUW_1114	A1S_2449	KZA74_05355	1351.72	-1.18592	-0.381392	0.820248	0.761597	0.942722	0.842438
chromosome	KZA74_05360	1,135,637..1,136,668	1032	=>	substrate-binding domain-containing protein	pstS	ACX60_RS05335	ABUW_1115	A1S_2448	KZA74_05360	585.543	-0.253176	-0.606409	-1.26407	0.913738	0.710927	0.110641
chromosome	pstC	1,136,769..1,138,148	1380	=>	pstC, phosphate ABC transporter permease subunit PstC	pstC	ACX60_RS05340	ABUW_1116	A1S_2447	KZA74_05365	745.394	-0.371374	-0.384253	-1.54515	0.810564	0.822589	0.008358
chromosome	pstA	1,138,145..1,139,542	1398	=>	pstA, phosphate ABC transporter permease PstA	pstA	ACX60_RS05345	ABUW_1117	A1S_2446	KZA74_05370	708.892	-0.224391	-0.322203	-1.6449	0.924053	0.864463	0.00959123
chromosome	pstB	1,139,556..1,140,458	903	=>	pstB, phosphate ABC transporter ATP-binding proteinPstB	pstB	ACX60_RS05350	ABUW_1118	A1S_2445	KZA74_05375	691.799	-0.490337	0.32144	-0.795325	0.657343	0.829273	0.23174
chromosome	sohB	1,140,605..1,141,567	963	=>	sohB, protease SohB	sohB	ACX60_RS05355	ABUW_1119	A1S_2444	KZA74_05380	1953.15	-1.39354	-0.207881	-0.386328	0.113489	0.931477	0.826554
chromosome	KZA74_05385	1,141,843..1,144,032	2190	=>	BapA prefix-like domain-containing protein	bapA	ACX60_RS05360	ABUW_1120	A1S_2443	KZA74_05385	965.618	-0.845174	-0.628487	-0.647359	0.095388	0.300609	0.218337
chromosome	KZA74_05390	1,144,080..1,144,721	642	<=	DUF2238 domain-containing protein	yjdF	ACX60_RS05365	ABUW_1121	A1S_2442	KZA74_05390	143.88	0.152221	-0.328366	-0.502388	0.960407	0.85317	0.654634
chromosome	purB	1,144,804..1,146,192	1389	<=	purB, adenylosuccinate lyase	purB, ADSL	ACX60_RS05370	ABUW_1122	A1S_2441	KZA74_05395	1565.24	-0.94137	0.582953	-0.493788	0.405955	0.742285	0.737391
chromosome	hflD	1,146,247..1,146,981	735	<=	hflD, high frequency lysogenization protein HflD	hflD	ACX60_RS05375	ABUW_1123	A1S_2440	KZA74_05400	292.65	-0.381393	-0.166031	-0.492412	0.239128	0.812595	0.0299211
chromosome	mnmA	1,146,995..1,148,128	1134	<=	mnmA, tRNA 2-thiouridine(34) synthase MnmA	mnmA, trmU	ACX60_RS05380	ABUW_1124	A1S_2439	KZA74_05405	697.296	-0.427972	-0.20628	-0.459008	0.417914	0.824133	0.283285
chromosome	KZA74_05410	1,148,133..1,148,621	489	<=	NUDIX hydrolase	NudIX	ACX60_RS05385	ABUW_1125	A1S_2437	KZA74_05410	505.221	-0.425249	-0.0140744	-0.341618	0.511757	0.989046	0.576932
chromosome	KZA74_05415	1,148,741..1,149,286	546	<=	gamma carbonic anhydrase family protein	gca	ACX60_RS05390	ABUW_1126	A1S_2436	KZA74_05415	227.505	-0.0992644	-0.0498465	0.0259632	0.905242	0.950757	0.980408
chromosome	dacC	1,149,386..1,150,534	1149	<=	dacC, D-alanyl-D-alanine carboxypeptidase PBP5/6	dacC	ACX60_RS05395	ABUW_1127	A1S_2435	KZA74_05420	921.272	-0.371403	0.647979	-0.467402	0.786089	0.505183	0.642688
chromosome	KZA74_05425	1,150,661..1,151,083	423	<=	KZA74_05425	NA	ACX60_RS05400	ABUW_1128	A1S_2434	KZA74_05425	430.773	-0.504726	0.528552	-0.128086	0.777321	0.782338	0.971374
chromosome	KZA74_05430	1,151,231..1,151,602	372	<=	KZA74_05430	NA	ACX60_RS05405	ABUW_1129	A1S_3808	KZA74_05430	49.117	-0.560916	-0.14081	-0.0698957	NA	0.935429	0.978515
chromosome	surE	1,151,705..1,152,472	768	=>	surE, 5'/3'-nucleotidase SurE	surE	ACX60_RS05410	ABUW_1130	A1S_2433	KZA74_05435	281.658	0.01284	-0.0721523	-0.0780902	0.996558	0.952925	0.959744
chromosome	KZA74_05440	1,152,587..1,153,417	831	=>	peptidoglycan DD-metalloendopeptidase familyprotein	nlpD	ACX60_RS05415	ABUW_1131	A1S_2432	KZA74_05440	587.393	-0.721346	0.164254	-0.282264	0.311467	0.916436	0.802081
chromosome	KZA74_05445	1,153,519..1,154,448	930	=>	LysR family transcriptional regulator	NA	ACX60_RS05420	ABUW_1132	A1S_2431	KZA74_05445	1038.19	-1.05618	0.03837	-0.135243	0.109223	0.985175	0.937903
chromosome	KZA74_05450	1,154,506..1,157,124	2619	<=	AAA family ATPase	NA	ACX60_RS05425	ABUW_1133	A1S_2428	KZA74_05450	1829.93	-0.545985	-0.351227	-0.628001	0.0632996	0.370395	0.0119187
chromosome	KZA74_05455	1,157,291..1,159,480	2190	=>	MFS transporter	ampG	ACX60_RS05430	ABUW_1134	A1S_2427	KZA74_05455	799.917	-0.478265	-0.214903	-0.319533	0.210632	0.776931	0.455742
chromosome	gloA	1,159,483..1,159,884	402	=>	gloA, lactoylglutathione lyase	GLO1, gloA	ACX60_RS05435	ABUW_1135	A1S_2426	KZA74_05460	850.613	-0.710839	1.0121	0.139021	0.725402	0.534251	0.973345
chromosome	KZA74_05465	1,160,018..1,160,989	972	=>	bile acid:sodium symporter	SLC10A7, P7	ACX60_RS05440	ABUW_1136	A1S_2424	KZA74_05465	405.474	-0.271605	-0.0633381	-0.520737	0.664686	0.946729	0.125959
chromosome	rpmE	1,161,183..1,161,407	225	=>	rpmE, 50S ribosomal protein L31	RP-L31, rpmE	ACX60_RS05445	ABUW_1137	A1S_2423	KZA74_05470	3145.54	-0.401675	1.29368	0.194163	0.912795	0.477747	0.969741
chromosome	KZA74_05475	1,161,470..1,163,578	2109	<=	EAL domain-containing protein	NA	ACX60_RS05450	ABUW_1138	A1S_2422	KZA74_05475	426.744	-0.0491128	-0.2689	0.138368	0.990942	0.886786	0.951291
chromosome	KZA74_05480	1,163,575..1,165,320	1746	<=	GTPase	NA	ACX60_RS05455	ABUW_1139	A1S_2421	KZA74_05480	424.159	-0.102606	-0.301015	0.046988	0.952019	0.753504	0.977917
chromosome	epmB	1,165,336..1,166,352	1017	<=	epmB, EF-P beta-lysylation protein EpmB	epmB	ACX60_RS05460	ABUW_1140	A1S_2420	KZA74_05485	360.187	-0.395135	-0.248142	-0.216253	0.450524	0.764501	0.735526
chromosome	efp	1,166,426..1,166,995	570	=>	efp, elongation factor P	efp	ACX60_RS05465	ABUW_1141	A1S_2419	KZA74_05490	2137.16	-0.67121	1.17362	-0.54659	0.803237	0.539545	0.832467
chromosome	KZA74_05495	1,167,162..1,169,258	2097	=>	carbon starvation protein A	cstA	ACX60_RS05470	ABUW_1142	A1S_2417	KZA74_05495	3913.8	-0.687426	0.893881	0.388677	0.774219	0.677599	0.884167
chromosome	KZA74_05500	1,169,261..1,169,563	303	=>	YbdD/YjiX family protein	ybd, yjiX	ACX60_RS05475	ABUW_1143	A1S_2416	KZA74_05500	636.602	-0.673638	0.620849	0.426412	0.780284	0.821306	0.866671
chromosome	KZA74_05505	1,169,732..1,169,808	77	=>	tRNA-Val	NA	NA	NA	A1S_2415	KZA74_05505	261.274	-0.135796	1.23449	0.0529654	0.986515	0.630146	0.993854
chromosome	KZA74_05510	1,170,073..1,173,358	3286	=>	type I secretion protein	NA	ACX60_RS05485	NA	A1S_2413	KZA74_05510	907.504	0.243817	-0.30818	-0.102557	0.907855	0.86937	0.971891
chromosome	KZA74_05515	1,173,592..1,174,458	867	=>	PaaX family transcriptional regulator	paaX	ACX60_RS05490	NA	A1S_2412	KZA74_05515	130.756	0.356052	-0.0338481	0.403263	0.801108	0.986755	0.71717
chromosome	KZA74_05520	1,174,488..1,175,372	885	=>	SDR family oxidoreductase	atuB, fadH	ACX60_RS05495	NA	A1S_2411	KZA74_05520	206.836	-0.0104651	-0.143082	0.364016	0.998216	0.934009	0.74408
chromosome	KZA74_05525	1,175,611..1,176,630	1020	=>	fatty acid desaturase family protein	NA	ACX60_RS05500	NA	A1S_2410	KZA74_05525	291.332	0.181329	-0.278092	0.0604284	0.97217	0.925341	0.992126
chromosome	KZA74_05530	1,176,630..1,177,622	993	=>	fatty acid desaturase family protein	NA	ACX60_RS05505	NA	A1S_2409	KZA74_05530	263.15	0.184117	-0.641967	0.238545	0.960407	0.710927	0.913536
chromosome	KZA74_05535	1,177,665..1,178,495	831	=>	metal-dependent hydrolase	NA	ACX60_RS05510	NA	A1S_2407	KZA74_05535	167.872	-0.0221657	-0.0644482	-0.0780151	0.996558	0.979174	0.980408
chromosome	KZA74_05540	1,178,557..1,179,237	681	<=	hydrolase	NA	ACX60_RS05515	NA	A1S_2406	KZA74_05540	163.371	-0.163951	-0.138971	-0.230121	0.963548	0.951422	0.912714
chromosome	KZA74_05545	1,179,420..1,180,340	921	=>	LysR family transcriptional regulator	NA	ACX60_RS05520	ABUW_1906	A1S_2405	KZA74_05545	268.384	0.0565823	-0.404851	-0.230965	0.986515	0.793862	0.883673
chromosome	KZA74_05550	1,180,589..1,181,512	924	=>	trypsin-like serine protease	NA	ACX60_RS05525	NA	A1S_2404	KZA74_05550	306.809	0.0966096	-0.307265	0.254912	0.984718	0.860255	0.871443
chromosome	KZA74_05555	1,181,582..1,183,087	1506	<=	NAD(P)/FAD-dependent oxidoreductase	NA	ACX60_RS05530	NA	A1S_2403	KZA74_05555	244.977	-0.0934142	-0.46701	-0.152231	0.986515	0.840479	0.967489
chromosome	KZA74_05560	1,183,143..1,184,063	921	<=	alpha/beta hydrolase	NA	ACX60_RS05535	NA	A1S_2402	KZA74_05560	224.647	-0.0346616	-0.426614	-0.219078	0.996435	0.859153	0.932421
chromosome	KZA74_05565	1,184,072..1,185,019	948	<=	metal-dependent hydrolase	K07044	ACX60_RS05540	NA	A1S_2400	KZA74_05565	162.64	-0.0852038	-0.7308	0.461897	0.986515	0.716419	0.830657
chromosome	KZA74_05570	1,185,042..1,186,082	1041	<=	SDR family oxidoreductase	auaH, E1.1.1.219	ACX60_RS05545	NA	A1S_2399	KZA74_05570	284.387	0.0874402	-0.444763	0.907252	0.986515	0.853135	0.514096
chromosome	KZA74_05575	1,186,247..1,187,266	1020	=>	AraC family transcriptional regulator	NA	ACX60_RS05550	NA	A1S_2398	KZA74_05575	169.132	-0.220124	-0.562318	-0.560769	0.904515	0.600936	0.52233
chromosome	KZA74_05580	1,187,539..1,187,652	114	=>	deoxyribonuclease	NA	NA	NA	NA	KZA74_05580	15.5093	-0.190436	0.144955	-1.28217	NA	0.953979	0.169822
chromosome	KZA74_05585	1,187,705..1,189,108	1404	=>	molybdenum cofactor biosysnthesis protein MoeA	NA	ACX60_RS05555	NA	A1S_2397	KZA74_05585	238.642	-0.197298	-0.355631	-0.910344	0.929843	0.830886	0.227382
chromosome	KZA74_05590	1,189,410..1,189,925	516	=>	KZA74_05590	NA	ACX60_RS05560	ABUW_1161	NA	KZA74_05590	50.4022	0.273427	0.128613	0.456673	NA	0.934009	0.581209
chromosome	KZA74_05595	1,189,950..1,190,978	1029	<=	KZA74_05595	NA	ACX60_RS05565	ABUW_1162	A1S_3804	KZA74_05595	1183.67	1.61446	2.32555	3.52689	0.0230377	0.000104383	3.21916e-11
chromosome	KZA74_05600	1,191,800..1,192,363	564	=>	TetR/AcrR family transcriptional regulator	NA	ACX60_RS05570	ABUW_1163	A1S_2396	KZA74_05600	110.383	0.408891	-0.362738	0.690779	0.850523	0.878672	0.754479
chromosome	KZA74_05605	1,192,525..1,192,764	240	=>	KZA74_05605	NA	NA	NA	NA	KZA74_05605	69.2354	0.0821067	-0.0891335	-0.372614	0.986515	0.966511	0.809267
chromosome	KZA74_05610	1,192,799..1,193,485	687	<=	pirin family protein, Quercetin 2,3-dioxygenase	yhhW, K06911	ACX60_RS05575	ABUW_1165	A1S_2395	KZA74_05610	326.509	-0.184329	-0.00831541	0.034486	0.841431	0.993579	0.980408
chromosome	KZA74_05615	1,193,730..1,194,698	969	<=	threo-3-hydroxy-L-aspartate ammonia-lyase	thadh, E4.3.1.19, ilvA, tdcB	ACX60_RS05580	ABUW_1166	A1S_2394	KZA74_05615	186.497	-0.212965	-0.383407	0.0238941	0.940382	0.851164	0.994358
chromosome	KZA74_05620	1,194,952..1,195,575	624	=>	PAS domain-containing protein	bauR, dauR	ACX60_RS05585	ABUW_1167	A1S_2393	KZA74_05620	127.803	0.166251	-0.419028	-0.277388	0.952019	0.799062	0.856115
chromosome	bauF	1,195,572..1,196,432	861	<=	bauF, acinetobactin utilization protein BauF	bauF	ACX60_RS05590	ABUW_1168	A1S_2392	KZA74_05625	173.25	-0.0595875	-0.548126	-0.138467	0.990942	0.818109	0.971891
chromosome	basA	1,196,825..1,198,672	1848	=>	basA, acinetobactin non-ribosomal peptide synthetasesubunit BasA	basA	ACX60_RS05595	ABUW_1169	A1S_2391	KZA74_05630	409.388	0.141103	-0.372718	-0.249691	0.974054	0.856858	0.900361
chromosome	basB	1,198,743..1,200,770	2028	<=	basB, acinetobactin non-ribosomal peptide synthetasesubunit BasB	basB	ACX60_RS05600	ABUW_1170	A1S_2390	KZA74_05635	368.539	0.202475	-0.327745	-0.484362	0.963548	0.895469	0.817734
chromosome	bauD	1,201,402..1,202,343	942	=>	bauD, ferric acinetobactin ABC transporter permeasesubunit BauD	bauD, fatD, ABC.FEV.P	ACX60_RS05605	ABUW_1173	A1S_2389	KZA74_05640	290.467	0.0600802	-0.675483	0.602925	0.990942	0.752253	0.736029
chromosome	bauC	1,202,343..1,203,290	948	=>	bauC, ferric acinetobactin ABC transporter permeasesubunit BauC	bauC, fatC, ABC.FEV.P	ACX60_RS05610	ABUW_1174	A1S_2388	KZA74_05645	289.853	0.203881	-0.194196	0.0453454	0.963548	0.945398	0.993854
chromosome	bauE	1,203,287..1,204,057	771	=>	bauE, ferric acinetobactin ABC transporter ATP-bindingprotein BauE	bauE, fatE, ABC.FEV.A	ACX60_RS05615	ABUW_1175	A1S_2387	KZA74_05650	141.827	-0.0591159	-0.681973	-0.124867	0.992804	0.803286	0.979819
chromosome	bauB	1,204,064..1,205,032	969	=>	bauB, siderophore-binding periplasmic lipoproteinBauB	bauB, fatB, ABC.FEV.S	ACX60_RS05620	ABUW_1176	A1S_2386	KZA74_05655	200.15	0.0860189	-0.349682	-0.243259	0.986515	0.878672	0.912883
chromosome	KZA74_05660	1,205,118..1,207,445	2328	=>	bauA, TonB-dependent siderophore receptor	bauA, fatA, TC.FEV.OM	ACX60_RS05625	ABUW_1177	A1S_2385	KZA74_05660	597.182	0.0924573	-0.285244	-0.390194	0.986515	0.888886	0.8093
chromosome	basC	1,207,515..1,208,825	1311	<=	basC, putative histamine N-monooxygenase	basC, iucD	ACX60_RS05630	ABUW_1178	A1S_2384	KZA74_05665	299.422	0.071625	-0.391047	-0.845024	0.990942	0.888886	0.62478
chromosome	basD	1,208,873..1,211,815	2943	<=	basD, acinetobactin non-ribosomal peptide synthetasesubunit BasD	basD	ACX60_RS05635	ABUW_1179	A1S_2382	KZA74_05670	514.699	0.0478064	-0.509018	-0.692453	0.993582	0.85092	0.71953
chromosome	basE	1,211,977..1,213,605	1629	=>	basE, (2,3-dihydroxybenzoyl)adenylate synthase BasE	basE, entE, dhbE, vibE, mxcE	ACX60_RS05640	ABUW_1180	A1S_2381	KZA74_05675	337.886	0.0288027	-0.476773	-0.101787	0.996558	0.865123	0.980408
chromosome	basF	1,213,623..1,214,492	870	=>	basF, acinetobactin biosynthesis bifunctional isochorismatase/aryl carrier protein BasF	basF, entB, dhbB, vibB, mxcF	ACX60_RS05645	ABUW_1181	A1S_2380	KZA74_05680	205.836	-0.00888716	-0.500919	-0.731154	0.999632	0.860255	0.71412
chromosome	basG	1,214,610..1,215,761	1152	=>	basG, acinetobactin biosynthesis histidinedecarboxylase BasG	basG, hdc, HDC	ACX60_RS05650	ABUW_1182	A1S_2379	KZA74_05685	235.308	-0.048481	-0.722381	-0.526551	0.99336	0.722459	0.77715
chromosome	barA	1,216,007..1,217,617	1611	=>	barA, acinetobactin export ABC transporterpermease/ATP-binding subunit BarA	barA	ACX60_RS05660	ABUW_1184	A1S_2376	KZA74_05690	349.652	-0.0184327	-0.361159	-0.685686	0.998216	0.878975	0.638857
chromosome	barB	1,217,614..1,219,209	1596	=>	barB, acinetobactin export ABC transporterpermease/ATP-binding subunit BarB	barB, lagD	ACX60_RS05665	ABUW_1185	A1S_2375	KZA74_05695	439.709	-0.044146	-0.504415	-0.77925	0.992804	0.803286	0.51658
chromosome	basH	1,219,282..1,220,016	735	=>	basH, acinetobactin biosynthesis thioesterase BasH	basH, lgrE	ACX60_RS05670	ABUW_1186	A1S_2374	KZA74_05700	98.1879	0.17661	-0.525692	-0.877575	0.92869	0.641919	0.163096
chromosome	basI	1,220,027..1,220,782	756	=>	basI, acinetobactin biosynthesis phosphopantetheinyl transferase BasI	basI	ACX60_RS05675	ABUW_1187	A1S_2373	KZA74_05705	100.607	0.265475	-0.364051	-0.493394	0.92869	0.878975	0.787587
chromosome	basJ	1,220,907..1,222,076	1170	=>	basJ, acinetobactin biosynthesis isochorismatesynthase BasJ	basJ	ACX60_RS05680	ABUW_1188	A1S_2372	KZA74_05710	173.382	0.0731696	-0.632211	-0.517729	0.987658	0.749749	0.759303
chromosome	KZA74_05715	1,222,197..1,223,444	1248	<=	L,D-transpeptidase	entC	ACX60_RS05685	ABUW_1189	A1S_2371	KZA74_05715	1782.83	-0.821517	0.1242	-0.431566	0.285984	0.942722	0.67443
chromosome	hemE	1,223,744..1,224,817	1074	=>	hemE, uroporphyrinogen decarboxylase	hemE, UROD	ACX60_RS05690	ABUW_1190	A1S_2370	KZA74_05720	655.922	-0.246531	0.484141	-0.167242	0.838836	0.544937	0.885778
chromosome	KZA74_05725	1,224,824..1,225,618	795	=>	DUF817 domain-containing protein	NA	ACX60_RS05695	ABUW_1191	A1S_2369	KZA74_05725	103.591	-0.285243	-0.341506	-0.525374	0.849986	0.82412	0.564354
chromosome	KZA74_05730	1,225,768..1,226,238	471	=>	DUF3015 domain-containing protein	NA	ACX60_RS05700	ABUW_1192	A1S_3801,3802	KZA74_05730	1349.17	-1.49263	-1.20294	-1.11384	0.099607	0.242472	0.245981
chromosome	KZA74_05735	1,226,300..1,228,192	1893	=>	DUF4105 domain-containing protein	NA	ACX60_RS05705	ABUW_1193	A1S_2368	KZA74_05735	372.798	-0.0492877	-0.5316	-0.426794	0.990942	0.753482	0.775452
chromosome	KZA74_05740	1,228,260..1,229,411	1152	<=	class C extended-spectrum beta-lactamase ADC-26	NA	ACX60_RS05710	ABUW_1194	A1S_2367	KZA74_05740	284.501	0.174292	-0.327122	-0.684154	0.912795	0.799062	0.245216
chromosome	folE	1,229,573..1,230,121	549	<=	folE, GTP cyclohydrolase I FolE	GCH1, folE	ACX60_RS05715	ABUW_1195	A1S_2366	KZA74_05745	327.031	-0.00741717	-0.0513026	-0.162433	0.999444	0.974359	0.894581
chromosome	xdhA	1,230,384..1,231,883	1500	=>	xdhA, xanthine dehydrogenase small subunit	xdhA	ACX60_RS05720	ABUW_1196	A1S_2365	KZA74_05750	427.041	-0.128558	-0.465978	-0.532352	0.95073	0.611312	0.443827
chromosome	xdhB	1,231,885..1,234,260	2376	=>	xdhB, xanthine dehydrogenase molybdopterin bindingsubunit	xdhB	ACX60_RS05725	ABUW_1197	A1S_2363	KZA74_05755	908.774	-0.252422	-0.283513	-0.13143	0.761597	0.751581	0.891358
chromosome	xdhC	1,234,267..1,235,250	984	=>	xdhC, xanthine dehydrogenase accessory protein XdhC	xdhC	ACX60_RS05730	ABUW_1198	A1S_2362	KZA74_05760	371.899	-0.169624	-0.251073	-0.0304697	0.912795	0.851164	0.992345
chromosome	KZA74_05765	1,235,261..1,235,956	696	<=	Smr/MutS family protein	NA	ACX60_RS05735	ABUW_1199	A1S_2361	KZA74_05765	365	-0.246391	0.0892322	-0.195889	0.802984	0.942722	0.831016
chromosome	trpC	1,235,966..1,236,772	807	<=	trpC, indole-3-glycerol phosphate synthase TrpC	trpC	ACX60_RS05740	ABUW_1200	A1S_2360	KZA74_05770	510.728	-0.274227	0.280382	-0.274443	0.7533	0.776931	0.706255
chromosome	trpD	1,236,782..1,237,831	1050	<=	trpD, anthranilate phosphoribosyltransferase	trpD	ACX60_RS05745	ABUW_1201	A1S_2359	KZA74_05775	878.89	-0.426973	-0.0775634	-0.45081	0.553662	0.950757	0.447402
chromosome	KZA74_05780	1,238,187..1,240,919	2733	=>	TonB-dependent receptor	NA	ACX60_RS05750	ABUW_1202	A1S_2357	KZA74_05780	523.666	-0.0612608	-0.416253	-0.143236	0.986515	0.808772	0.949253
chromosome	KZA74_05785	1,240,927..1,243,698	2772	=>	M1 family metallopeptidase	E3.4.11.14	ACX60_RS05755	ABUW_1203	A1S_2356	KZA74_05785	802.019	-0.359022	-0.464525	-0.715368	0.527834	0.331077	0.0298921
chromosome	KZA74_05790	1,243,795..1,244,379	585	<=	aminodeoxychorismate/anthranilate synthasecomponent II	trpG	ACX60_RS05760	ABUW_1204	A1S_2355	KZA74_05790	834.107	-1.1505	-0.13099	-0.43592	0.166552	0.947686	0.74408
chromosome	KZA74_05795	1,244,675..1,246,477	1803	<=	aminopeptidase P family protein	pepP	ACX60_RS05765	ABUW_1205	A1S_2354	KZA74_05795	997.72	-1.08658	-0.455024	-0.626326	0.0307658	0.641201	0.323515
chromosome	KZA74_05800	1,246,474..1,248,015	1542	<=	peptide MFS transporter	TC.POT	ACX60_RS05770	ABUW_1206	A1S_2353	KZA74_05800	372.451	-0.735765	-0.5358	-1.12568	0.425909	0.670276	0.0780569
chromosome	glnA	1,248,750..1,250,165	1416	=>	glnA, type I glutamate--ammonia ligase	glnA, GLUL	ACX60_RS05775	ABUW_1207	A1S_2351	KZA74_05805	6557.86	-1.51976	0.633697	-1.14265	0.312184	0.824133	0.482962
chromosome	KZA74_05810	1,250,291..1,250,800	510	=>	chorismate lyase	ubiC	ACX60_RS05780	ABUW_1208	A1S_2350	KZA74_05810	174.873	-0.225624	0.0885572	-0.39789	0.786005	0.9341	0.376821
chromosome	ubiA	1,250,797..1,251,675	879	=>	ubiA, 4-hydroxybenzoate octaprenyltransferase	ubiA	ACX60_RS05785	ABUW_1209	A1S_2349	KZA74_05815	349.103	-0.345888	-0.0651541	-0.140535	0.332026	0.934498	0.785458
chromosome	KZA74_05820	1,251,786..1,253,243	1458	=>	alpha/beta hydrolase	NA	ACX60_RS05790	ABUW_1210	A1S_2348	KZA74_05820	1064.6	-1.34471	-0.167003	-0.433033	0.111889	0.940459	0.775507
chromosome	KZA74_05825	1,253,355..1,253,555	201	=>	KZA74_05825	NA	ACX60_RS05795	ABUW_1211	A1S_3800	KZA74_05825	36.4336	-0.148183	-0.587239	-1.33181	NA	0.709637	0.0490575
chromosome	KZA74_05830	1,253,565..1,254,008	444	<=	DUF2726 domain-containing protein	NA	ACX60_RS05800	ABUW_1212	A1S_2347	KZA74_05830	127.708	0.140593	0.119681	0.709289	0.984718	0.965794	0.678
chromosome	KZA74_05835	1,254,065..1,254,140	76	<=	tRNA-Asn	NA	NA	NA	A1S_2346	KZA74_05835	31.044	0.0916216	0.191321	1.09373	NA	0.942711	0.486027
chromosome	KZA74_05840	1,254,319..1,254,394	76	<=	tRNA-Asn	NA	NA	NA	A1S_2346	KZA74_05840	72.6442	-0.408711	0.618664	0.626064	0.885915	0.799062	0.77177
chromosome	KZA74_05845	1,254,403..1,254,478	76	<=	tRNA-Asn	NA	NA	NA	A1S_2346	KZA74_05845	331.895	-0.0297635	1.24355	0.195164	0.998216	0.742259	0.979513
chromosome	KZA74_05850	1,254,625..1,255,251	627	<=	superoxide dismutase	SOD2	ACX60_RS05820	ABUW_1216	A1S_2343	KZA74_05850	5844.15	-0.851123	1.30703	-0.196318	0.783698	0.578639	0.971952
chromosome	KZA74_05855	1,255,397..1,256,155	759	<=	Nif3-like dinuclear metal center hexamericprotein	NA	ACX60_RS05825	ABUW_1217	A1S_2342	KZA74_05855	236.279	-0.772715	-0.347117	-0.722027	0.00169803	0.430496	0.000731888
chromosome	KZA74_05860	1,256,349..1,257,524	1176	=>	trypsin-like peptidase domain-containingprotein	hhoB, degS	ACX60_RS05830	ABUW_1218	A1S_2340	KZA74_05860	929.815	-0.356251	0.700632	0.258494	0.777819	0.369925	0.841314
chromosome	KZA74_05865	1,257,574..1,258,812	1239	<=	multifunctional CCA addition/repair protein	cca	ACX60_RS05835	ABUW_1219	A1S_2339	KZA74_05865	894.563	-0.695749	-0.576702	-0.659735	0.0201089	0.105898	0.0194476
chromosome	KZA74_05870	1,258,904..1,261,174	2271	<=	NADP-dependent malic enzyme	E1.1.1.40, maeB	ACX60_RS05840	ABUW_1220	A1S_2338	KZA74_05870	3708.02	-1.22649	0.214995	-0.527509	0.297428	0.934009	0.766832
chromosome	KZA74_05875	1,261,411..1,264,260	2850	<=	EAL domain-containing protein	NA	ACX60_RS05845	ABUW_1221	A1S_2337	KZA74_05875	561.267	-0.3133	-0.482727	-0.849989	0.808156	0.650052	0.157381
chromosome	KZA74_05880	1,264,395..1,265,117	723	<=	16S rRNA (uracil(1498)-N(3))-methyltransferase	rsmE	ACX60_RS05850	ABUW_1222	A1S_2336	KZA74_05880	214.432	-0.298394	-0.306854	-0.5705	0.786032	0.806193	0.339658
chromosome	metF	1,265,136..1,265,972	837	<=	metF, methylenetetrahydrofolate reductase [NAD(P)H]	metF, MTHFR	ACX60_RS05855	ABUW_1223	A1S_2335	KZA74_05885	578.186	-0.688247	0.235287	-0.299132	0.361707	0.876933	0.786135
chromosome	ahcY	1,266,044..1,267,426	1383	<=	ahcY, adenosylhomocysteinase	E3.3.1.1, ahcY	ACX60_RS05860	ABUW_1224	A1S_2334	KZA74_05890	2517.53	-0.845247	1.38163	-0.0843693	0.651909	0.27384	0.983956
chromosome	KZA74_05895	1,267,648..1,268,184	537	=>	peptidase C39	NA	ACX60_RS05865	ABUW_1225	A1S_2333	KZA74_05895	122.662	-0.212464	-0.706769	-0.39473	0.960407	0.749665	0.861048
chromosome	KZA74_05900	1,268,223..1,268,606	384	<=	carboxymuconolactone decarboxylase familyprotein	pcaC	ACX60_RS05870	ABUW_1226|ABUW_2491	A1S_2332	KZA74_05900	173.298	-0.456369	-0.19408	-0.283678	0.349057	0.840479	0.619278
chromosome	KZA74_05905	1,268,710..1,271,175	2466	<=	acyl-CoA dehydrogenase	fadE	ACX60_RS05875	ABUW_1227	A1S_2330	KZA74_05905	1164.3	-0.59154	0.0932444	0.912955	0.560293	0.956603	0.173647
chromosome	lipA	1,271,459..1,272,472	1014	<=	lipA, lipoyl synthase	lipA	ACX60_RS05880	ABUW_1228	A1S_2329	KZA74_05910	3055.27	-0.8143	0.583511	0.110227	0.638221	0.800546	0.977484
chromosome	sthA	1,272,669..1,274,081	1413	=>	sthA, Si-specific NAD(P)(+) transhydrogenase	sthA, udhA	ACX60_RS05885	ABUW_1229	A1S_2328	KZA74_05915	2168.29	-0.737174	0.747323	-0.21086	0.584757	0.578639	0.919959
chromosome	KZA74_05920	1,274,325..1,275,539	1215	<=	MFS transporter	NA	ACX60_RS05895	ABUW_1231	A1S_2327	KZA74_05920	326.224	-0.0767109	-0.232993	-0.227609	0.986515	0.892081	0.885778
chromosome	KZA74_05925	1,275,714..1,277,060	1347	<=	MFS transporter	NRT, narK, nrtP, nasA	ACX60_RS05900	ABUW_1232	A1S_2326	KZA74_05925	376.173	-0.0614195	-0.552332	-0.264555	0.990942	0.78002	0.9009
chromosome	KZA74_05930	1,277,473..1,278,591	1119	<=	OmpW family protein	NA	ACX60_RS05905	ABUW_1233	A1S_2325	KZA74_05930	327.393	0.0874267	-0.0257919	0.17914	0.984237	0.989046	0.894581
chromosome	map	1,278,796..1,279,623	828	<=	map, type I methionyl aminopeptidase	map	ACX60_RS05910	ABUW_1234	A1S_2324	KZA74_05935	608.755	-0.390039	0.256744	-0.250996	0.627591	0.821278	0.770862
chromosome	rpsB	1,279,833..1,280,585	753	=>	rpsB, 30S ribosomal protein S2	RP-S2, MRPS2, rpsB	ACX60_RS05915	ABUW_1235	A1S_2323	KZA74_05940	16280.6	-0.894708	2.23982	-0.315768	0.794777	0.217204	0.94754
chromosome	tsf	1,280,723..1,281,598	876	=>	tsf, translation elongation factor Ts	tsf, TSFM	ACX60_RS05920	ABUW_1236	A1S_2322	KZA74_05945	3740.79	-0.598196	2.62206	-0.217971	0.876278	0.0732903	0.971891
chromosome	KZA74_05950	1,281,664..1,282,149	486	=>	DUF3465 domain-containing protein	NA	ACX60_RS05925	ABUW_1237	A1S_2321	KZA74_05950	133.724	0.277986	0.0758424	0.0639615	0.829513	0.961736	0.977484
chromosome	KZA74_05955	1,282,247..1,283,071	825	=>	AraC family transcriptional regulator	NA	ACX60_RS05930	ABUW_1238	A1S_2320	KZA74_05955	236.542	-0.368452	-0.583052	-0.5088	0.685566	0.385386	0.413339
chromosome	KZA74_05960	1,283,166..1,283,882	717	=>	AzlC family ABC transporter permease	azlC	ACX60_RS05935	ABUW_1239	A1S_2319	KZA74_05960	114.33	-0.0539006	-0.151357	0.017987	0.98957	0.940459	0.995965
chromosome	KZA74_05965	1,283,884..1,284,201	318	=>	AzlD domain-containing protein	azlD	ACX60_RS05940	ABUW_1240	NA	KZA74_05965	43.5466	0.400506	0.0846468	-0.0510706	NA	0.972297	0.99317
chromosome	KZA74_05970	1,284,242..1,284,694	453	<=	DUF962 domain-containing protein	NA	ACX60_RS05945	ABUW_1241	A1S_2318	KZA74_05970	227.613	-0.112142	-0.0188157	0.114659	0.952019	0.989046	0.920279
chromosome	KZA74_05975	1,285,251..1,285,868	618	<=	septal ring lytic transglycosylase RlpA familyprotein	rlpA	ACX60_RS05950	ABUW_1242	A1S_2317	KZA74_05975	1653.83	-2.29533	-1.5736	-2.16369	0.00385578	0.121502	0.00592434
chromosome	mltB	1,286,159..1,287,160	1002	<=	mltB, lytic murein transglycosylase B	mltB	ACX60_RS05955	ABUW_1243	A1S_2316	KZA74_05980	320.268	-0.241076	-0.0422492	-0.663921	0.801108	0.973621	0.112802
chromosome	rodA	1,287,180..1,288,322	1143	<=	rodA, rod shape-determining protein RodA	rodA, mrdB	ACX60_RS05960	ABUW_1244	A1S_2315	KZA74_05985	367.881	-0.123999	-0.254508	-0.0283902	0.960582	0.862058	0.993334
chromosome	KZA74_05990	1,288,451..1,289,101	651	<=	KZA74_05990	NA	ACX60_RS05965	ABUW_1245	A1S_2314	KZA74_05990	367.863	-0.54762	1.17423	-0.0231838	0.740427	0.221042	0.994358
chromosome	queF	1,289,125..1,289,937	813	<=	queF, NADPH-dependent 7-cyano-7-deazaguanine reductaseQueF	queF	ACX60_RS05970	ABUW_1246	A1S_2313	KZA74_05995	309.781	-0.464675	0.119723	-0.129448	0.44227	0.9224	0.894581
chromosome	KZA74_06000	1,289,934..1,290,707	774	<=	ABC transporter permease	ABC-2.P	ACX60_RS05975	ABUW_1247	A1S_2312	KZA74_06000	223.457	-0.0702325	-0.0867801	0.203191	0.984237	0.945687	0.831016
chromosome	KZA74_06005	1,290,704..1,291,639	936	<=	ABC transporter ATP-binding protein	ABC-2.A	ACX60_RS05980	ABUW_1248	A1S_2311	KZA74_06005	339.826	0.0287546	-0.181859	0.356844	0.993367	0.919757	0.766832
chromosome	KZA74_06010	1,291,757..1,291,833	77	<=	tRNA-Arg	NA	NA	NA	A1S_2310	KZA74_06010	192.163	0.305977	1.13473	-0.570053	0.944252	0.53674	0.837865
chromosome	KZA74_06015	1,291,933..1,292,568	636	<=	KZA74_06015	NA	ACX60_RS05990	ABUW_1330	A1S_3799	KZA74_06015	118.714	0.254074	-0.133326	-0.375621	0.908794	0.948497	0.830087
chromosome	KZA74_06020	1,292,713..1,293,399	687	<=	DUF3820 family protein	exoX	ACX60_RS05995	ABUW_1331	A1S_2309	KZA74_06020	145.816	0.0883946	-0.0624076	-0.338865	0.986515	0.978183	0.830087
chromosome	KZA74_06025	1,293,649..1,294,878	1230	=>	lipase family protein	NA	ACX60_RS06000	ABUW_1332	A1S_2308	KZA74_06025	356.458	-0.59476	-0.468653	-0.124684	0.144706	0.342844	0.886597
chromosome	KZA74_06030	1,294,902..1,295,063	162	<=	KZA74_06030	NA	NA	NA	NA	KZA74_06030	21.7156	0.268986	-0.201538	-0.78656	NA	0.950757	0.85341
chromosome	KZA74_06035	1,295,124..1,296,377	1254	=>	serine hydroxymethyltransferase	glyA, SHMT	ACX60_RS06005	ABUW_1333	A1S_2307	KZA74_06035	2646.37	-0.632411	1.02065	0.0613522	0.735471	0.43805	0.988626
chromosome	adeH	1,296,418..1,297,866	1449	<=	adeH, multidrug efflux RND transporter outer membranesubunit AdeH	adeH	ACX60_RS06010	ABUW_1334	A1S_2306	KZA74_06040	429.918	-0.162392	-0.212535	2.17178	0.963548	0.925644	0.000590159
chromosome	adeG	1,297,879..1,301,058	3180	<=	adeG, multidrug efflux RND transporter permeasesubunit AdeG	adeG	ACX60_RS06015	ABUW_1335	A1S_2305	KZA74_06045	1056.82	-0.0714592	-0.423326	2.87042	0.988408	0.856134	3.30675e-05
chromosome	adeF	1,301,065..1,302,282	1218	<=	adeF, multidrug efflux RND transporter periplasmicadaptor subunit AdeF	adeF	ACX60_RS06020	ABUW_1336	A1S_2304	KZA74_06050	437.457	0.0253339	-0.620497	3.78193	0.996558	0.78002	5.58925e-08
chromosome	adeL	1,302,480..1,303,511	1032	=>	adeL, multidrug efflux transcriptional repressor AdeL	adeL	ACX60_RS06025	ABUW_1338	A1S_2303	KZA74_06055	428.693	-0.241329	-0.0161322	0.814294	0.839724	0.989046	0.0990965
chromosome	KZA74_06060	1,303,686..1,304,471	786	=>	ABC transporter substrate-binding protein	hisJ	ACX60_RS06030	ABUW_1339	A1S_2302	KZA74_06060	217.801	-0.356794	0.156696	0.513198	0.707551	0.904246	0.422265
chromosome	hisQ	1,304,563..1,305,252	690	=>	hisQ, histidine ABC transporter permease HisQ	hisQ	ACX60_RS06035	ABUW_1340	A1S_2301	KZA74_06065	138.146	-0.177811	-0.493572	0.508579	0.960407	0.803286	0.736029
chromosome	KZA74_06070	1,305,249..1,305,962	714	=>	ABC transporter permease	hisM	ACX60_RS06040	ABUW_1341	A1S_2300	KZA74_06070	161.655	-0.196632	-0.2971	0.475831	0.955561	0.892081	0.775622
chromosome	KZA74_06075	1,305,972..1,306,748	777	=>	ATP-binding cassette domain-containing protein	hisP	ACX60_RS06045	NA	A1S_2299	KZA74_06075	211.636	-0.00181957	-0.356575	0.103434	0.999632	0.841104	0.971891
chromosome	abeS	1,306,821..1,307,150	330	<=	abeS, multidrug efflux SMR transporter AbeS	abeS, emrE, qac, mmr, smr	ACX60_RS06050	ABUW_1343	A1S_2298	KZA74_06080	61.5627	-0.249977	-0.328479	0.106787	0.861959	0.822334	0.947698
chromosome	KZA74_06085	1,307,386..1,307,649	264	<=	YfhL family 4Fe-4S dicluster ferredoxin	yfhL	ACX60_RS06055	ABUW_1344	A1S_2297	KZA74_06085	89.0281	-0.95351	-0.859481	-0.833795	0.117761	0.242474	0.125959
chromosome	yegQ	1,307,652..1,309,022	1371	<=	yegQ, tRNA 5-hydroxyuridine modification protein YegQ	K08303	ACX60_RS06060	ABUW_1345	A1S_2296	KZA74_06090	863.463	-0.577959	-0.247406	-0.708112	0.101986	0.742171	0.0123223
chromosome	KZA74_06095	1,309,079..1,310,545	1467	<=	PLP-dependent aminotransferase family protein	NA	ACX60_RS06065	ABUW_1346	A1S_2295	KZA74_06095	320.043	0.000677316	-0.360538	-0.176758	0.999632	0.875368	0.948164
chromosome	KZA74_06100	1,310,775..1,311,644	870	=>	PhzF family phenazine biosynthesis protein	NA	ACX60_RS06070	ABUW_1347	A1S_2294	KZA74_06100	262.854	-0.129622	-0.314353	0.839995	0.976609	0.877878	0.384531
chromosome	KZA74_06105	1,311,699..1,312,478	780	<=	fpr, ferredoxin--NADP reductase	fpr	ACX60_RS06075	ABUW_1348	A1S_2293	KZA74_06105	678.66	-0.259959	0.55069	-0.0537364	0.869558	0.59576	0.980408
chromosome	tsaA	1,312,583..1,313,311	729	=>	tsaA, tRNA (N6-threonylcarbamoyladenosine(37)-N6)-methyltransferase TrmO	NA	ACX60_RS06080	ABUW_1349	A1S_2292	KZA74_06110	144.335	-0.285722	-0.311799	-0.820385	0.837043	0.824133	0.162039
chromosome	KZA74_06115	1,313,321..1,314,589	1269	<=	DUF4010 domain-containing protein	NA	ACX60_RS06085	ABUW_1350	A1S_2291	KZA74_06115	361.169	-0.34482	-0.215815	0.434691	0.765187	0.88179	0.613742
chromosome	tadA	1,314,877..1,316,634	1758	=>	tadA, Flp pilus assembly complex ATPase componentTadA	gspE1	ACX60_RS06090	ABUW_1351	A1S_2290	KZA74_06120	337.046	-0.265187	-0.182597	0.527817	0.847282	0.899396	0.508219
chromosome	KZA74_06125	1,316,716..1,317,075	360	=>	NirD/YgiW/YdeI family stress tolerance protein	NA	ACX60_RS06095	ABUW_1352	A1S_2289	KZA74_06125	1223.62	-1.63774	-0.925177	-1.23627	0.131953	0.569603	0.282502
chromosome	KZA74_06130	1,317,183..1,317,845	663	=>	response regulator transcription factor	K02483	ACX60_RS06100	ABUW_1353	A1S_2288	KZA74_06130	260.75	-0.872987	-0.417106	-0.959753	0.000650543	0.318132	3.11631e-05
chromosome	KZA74_06135	1,317,842..1,319,200	1359	=>	GHKL domain-containing protein	qseC	ACX60_RS06105	ABUW_1354	A1S_2287	KZA74_06135	397.506	-0.437072	-0.227552	-0.725123	0.38518	0.799062	0.0268584
chromosome	KZA74_06140	1,319,266..1,319,436	171	<=	hemP, hemin uptake protein HemP	hemP	ACX60_RS06110	ABUW_1355	NA	KZA74_06140	337.727	-0.489622	-0.550718	-0.768411	0.778009	0.763254	0.448924
chromosome	KZA74_06145	1,319,573..1,320,472	900	=>	thiamine phosphate synthase	mutT, NUDT15, MTH2	ACX60_RS06115	ABUW_1356	A1S_2286	KZA74_06145	231.391	-0.141472	0.024813	-0.485654	0.934076	0.989046	0.484749
chromosome	KZA74_06150	1,320,494..1,321,045	552	<=	tetratricopeptide repeat protein	NA	ACX60_RS06120	ABUW_1357	A1S_2285	KZA74_06150	336.757	-0.30172	0.154418	0.210486	0.741695	0.894299	0.818279
chromosome	mrcB	1,321,066..1,323,462	2397	<=	mrcB, penicillin-binding protein 1B	mrcB	ACX60_RS06125	ABUW_1358	A1S_2284	KZA74_06155	2974.97	-0.771249	0.408908	0.0412088	0.516932	0.826949	0.993119
chromosome	KZA74_06160	1,323,648..1,324,556	909	=>	NAD(+) kinase	ppnK, NADK	ACX60_RS06130	ABUW_1359	A1S_2283	KZA74_06160	1030.77	-0.649266	0.351606	-0.255996	0.467918	0.814082	0.84732
chromosome	KZA74_06165	1,324,553..1,324,825	273	=>	YeaC family protein	yeaC, K09916	ACX60_RS06135	ABUW_1360	A1S_2282	KZA74_06165	350.645	-1.02198	0.464985	-0.253001	0.467918	0.850618	0.917806
chromosome	KZA74_06170	1,325,027..1,326,040	1014	<=	glycosyl transferase family protein	NA	ACX60_RS06140	ABUW_1361	A1S_2281	KZA74_06170	363.986	-0.671618	-0.148772	-0.162183	0.042758	0.865149	0.811981
chromosome	KZA74_06175	1,326,539..1,327,897	1359	=>	dicarboxylate/amino acid:cation symporter	dctA	ACX60_RS06145	ABUW_1362	A1S_2280	KZA74_06175	1212.21	0.0930733	1.4696	0.547124	0.986515	0.1493	0.742723
chromosome	KZA74_06180	1,328,061..1,329,206	1146	=>	acyl-CoA dehydrogenase family protein	ACADL	ACX60_RS06150	ABUW_1363	A1S_2279	KZA74_06180	372.911	-0.553005	-0.533508	-0.636569	0.159594	0.212803	0.046038
chromosome	KZA74_06185	1,329,250..1,330,194	945	<=	alpha/beta hydrolase	K07017	ACX60_RS06155	ABUW_1364	A1S_2278	KZA74_06185	196.473	0.0960957	-0.19016	-0.612256	0.986515	0.935429	0.652953
chromosome	pheA	1,330,380..1,331,489	1110	=>	pheA, prephenate dehydratase	pheA	ACX60_RS06160	ABUW_1365	A1S_2277	KZA74_06190	848.673	-0.484666	-0.0718836	-0.394637	0.344256	0.947222	0.444414
chromosome	KZA74_06195	1,331,598..1,333,844	2247	=>	bifunctional prephenatedehydrogenase/3-phosphoshikimate 1-carboxyvinyltransferase	tyrC	ACX60_RS06165	ABUW_1366	A1S_2276	KZA74_06195	2287.34	-0.451325	0.682327	-0.351984	0.7533	0.536639	0.801924
chromosome	KZA74_06200	1,333,972..1,334,355	384	=>	KZA74_06200	NA	ACX60_RS06170	ABUW_1367	A1S_2275	KZA74_06200	292.38	-0.403385	-0.340735	-0.806062	0.701098	0.797017	0.155395
chromosome	KZA74_06205	1,334,526..1,335,986	1461	=>	aminoacyl-histidine dipeptidase	pepD	ACX60_RS06175	ABUW_1368	A1S_2274	KZA74_06205	800.434	-0.470193	0.430618	0.289906	0.690942	0.755509	0.830087
chromosome	rtcA	1,336,022..1,337,068	1047	<=	rtcA, RNA 3'-terminal phosphate cyclase	RTCA, rtcA	ACX60_RS06180	NA	A1S_2273	KZA74_06210	217.544	-0.290974	-0.220881	0.200221	0.682139	0.818141	0.776735
chromosome	KZA74_06215	1,337,328..1,337,786	459	<=	DIP1984 family protein	NA	ACX60_RS06185	NA	A1S_2272	KZA74_06215	94.2633	-0.386722	0.326937	0.26197	0.688365	0.790426	0.780304
chromosome	KZA74_06220	1,337,799..1,338,182	384	<=	KZA74_06220	NA	ACX60_RS06190	NA	NA	KZA74_06220	51.3064	0.0784973	-0.0406278	0.541817	NA	0.987943	0.683177
chromosome	KZA74_06225	1,338,185..1,339,453	1269	<=	RtcB family protein	RTCB, rtcB	ACX60_RS06195	NA	A1S_2271	KZA74_06225	402.221	-0.0177382	-0.0600946	1.12398	0.996558	0.974954	0.0740872
chromosome	KZA74_06230	1,339,709..1,340,683	975	<=	ribonuclease Z	rnz	ACX60_RS06200	ABUW_1369	A1S_2270	KZA74_06230	195.946	-0.320153	-0.427031	-0.409685	0.755077	0.654452	0.590076
chromosome	rtcR	1,340,751..1,342,352	1602	=>	rtcR, RNA repair transcriptional activator RtcR	rtcR	ACX60_RS06205	NA	A1S_2269	KZA74_06235	405.947	-0.532412	-0.27773	-0.660373	0.099807	0.61662	0.00983203
chromosome	KZA74_06240	1,342,410..1,343,042	633	<=	hydrolase	K07018	ACX60_RS06210	ABUW_1370	A1S_2268	KZA74_06240	291.591	-0.113768	-0.267277	0.072943	0.952715	0.82412	0.971226
chromosome	yaaA	1,343,169..1,343,942	774	=>	yaaA, peroxide stress protein YaaA	yaaA, K09861	ACX60_RS06215	ABUW_1371	A1S_2267	KZA74_06245	214.564	-0.732863	-0.360728	-0.558711	0.073893	0.620192	0.147879
chromosome	KZA74_06250	1,343,962..1,344,585	624	=>	metal-dependent hydrolase	NA	ACX60_RS06220	NA	A1S_2266	KZA74_06250	143.33	-0.953931	-0.256831	-0.712896	0.00664315	0.79442	0.0414138
chromosome	KZA74_06255	1,344,722..1,345,507	786	<=	thiazole synthase	thiG	ACX60_RS06225	ABUW_1372	A1S_2265	KZA74_06255	518.51	-0.63404	-0.0277525	-0.540207	0.159594	0.983559	0.21302
chromosome	thiS	1,345,521..1,345,718	198	<=	thiS, sulfur carrier protein ThiS	thiS	ACX60_RS06230	ABUW_1373	A1S_2264	KZA74_06260	118.255	-0.613252	-0.0844344	-0.757614	0.144325	0.940581	0.0157654
chromosome	KZA74_06265	1,345,732..1,346,097	366	<=	DUF423 domain-containing protein	NA	ACX60_RS06235	ABUW_1374	A1S_2263	KZA74_06265	238.496	-0.889498	-0.041705	-0.708878	0.014372	0.972297	0.0494657
chromosome	rpoH	1,346,209..1,347,075	867	<=	rpoH, RNA polymerase sigma factor RpoH	rpoH	ACX60_RS06240	ABUW_1375	A1S_2262	KZA74_06270	2451.36	-1.01661	0.348912	-0.346294	0.427754	0.88179	0.866671
chromosome	KZA74_06275	1,347,209..1,347,454	246	<=	tsuA, sulfurtransferase TusA family protein	tusA, sirA	ACX60_RS06245	ABUW_1376	NA	KZA74_06275	158.335	-0.49596	-0.111916	-0.513772	0.553662	0.935429	0.307165
chromosome	KZA74_06280	1,347,829..1,348,041	213	=>	cspG, cold-shock protein	cspA, cspG	ACX60_RS06250	ABUW_1377	A1S_2261	KZA74_06280	9473.43	-1.07831	-0.563493	-1.04707	0.600817	0.856134	0.568432
chromosome	rhlB	1,348,145..1,349,296	1152	=>	rhlB, ATP-dependent RNA helicase RhlB	rhlB	ACX60_RS06255	ABUW_1378	A1S_2260	KZA74_06285	2041.68	-1.02051	0.200915	-0.670033	0.365529	0.932576	0.611492
chromosome	KZA74_06290	1,349,333..1,349,713	381	<=	KZA74_06290	NA	ACX60_RS06260	ABUW_1379	A1S_2259	KZA74_06290	279.953	-1.17207	0.528755	0.223807	0.346342	0.821738	0.930308
chromosome	KZA74_06295	1,349,917..1,350,492	576	=>	nitroreductase	NA	ACX60_RS06265	ABUW_1380	A1S_2258	KZA74_06295	336.142	-0.703006	-0.379123	-0.606497	0.0735256	0.564975	0.0989962
chromosome	KZA74_06300	1,350,528..1,351,601	1074	=>	NAD(P)H-dependent glycerol-3-phosphatedehydrogenase	gpsA	ACX60_RS06270	ABUW_1381	A1S_2257	KZA74_06300	632.557	-0.655338	0.127561	-0.476444	0.112194	0.895469	0.271453
chromosome	KZA74_06305	1,351,658..1,352,113	456	=>	histidine phosphatase family protein	sixA	ACX60_RS06275	ABUW_1382	A1S_2256	KZA74_06305	250.462	-0.624176	-0.333887	-0.433235	0.144706	0.656414	0.332064
chromosome	KZA74_06310	1,352,136..1,353,275	1140	=>	general secretion pathway protein GspL	gspL	ACX60_RS06280	ABUW_1442	A1S_2255	KZA74_06310	713.417	-0.268056	0.268011	-0.28205	0.770722	0.793862	0.711492
chromosome	KZA74_06315	1,353,275..1,353,754	480	=>	type II secretion system protein M	gspM	ACX60_RS06285	ABUW_1443	A1S_2254	KZA74_06315	227.462	-0.409277	-0.308787	-0.585543	0.601302	0.776931	0.251675
chromosome	KZA74_06320	1,353,844..1,354,848	1005	=>	quinone-dependent dihydroorotate dehydrogenase	DHODH, pyrD	ACX60_RS06290	ABUW_1444	A1S_2253	KZA74_06320	957.084	-0.245037	0.504447	0.0902495	0.903018	0.722459	0.973672
chromosome	KZA74_06325	1,354,855..1,355,442	588	=>	CvpA family protein	cvpA	ACX60_RS06295	ABUW_1445	A1S_2252	KZA74_06325	462.072	-0.374696	0.35163	-0.254735	0.71994	0.775576	0.817862
chromosome	purF	1,355,468..1,357,009	1542	=>	purF, amidophosphoribosyltransferase	purF, PPAT	ACX60_RS06300	ABUW_1446	A1S_2251	KZA74_06330	2071.17	-0.490937	1.01866	0.123827	0.811951	0.431944	0.973345
chromosome	KZA74_06335	1,357,088..1,358,977	1890	=>	M48 family metalloprotease	NA	ACX60_RS06305	ABUW_1447	A1S_2250	KZA74_06335	581.756	-0.408248	-0.218169	0.0191924	0.181043	0.680395	0.98501
chromosome	KZA74_06340	1,359,078..1,359,728	651	=>	KZA74_06340	NA	ACX60_RS06310	ABUW_1448	A1S_2249	KZA74_06340	345.327	-0.434466	-0.431271	-0.429034	0.277302	0.305191	0.202623
chromosome	KZA74_06345	1,359,740..1,360,705	966	=>	D-glycerate dehydrogenase	ghrB	ACX60_RS06315	ABUW_1449	A1S_2248	KZA74_06345	719.172	-0.717642	-0.106424	-0.286141	0.277665	0.942722	0.77715
chromosome	KZA74_06350	1,360,853..1,362,280	1428	=>	M48 family metalloprotease	NA	ACX60_RS06320	ABUW_1450	A1S_2247	KZA74_06350	613.631	-0.439231	-0.151935	-0.080028	0.31226	0.862534	0.929702
chromosome	KZA74_06355	1,362,371..1,362,817	447	<=	GatB/YqeY domain-containing protein	K09117	ACX60_RS06325	ABUW_1451	A1S_2246	KZA74_06355	4680.34	-0.4389	1.61188	-0.0596905	0.912795	0.368979	0.993854
chromosome	rpsU	1,362,844..1,363,059	216	<=	rpsU, 30S ribosomal protein S21	RP-S21, MRPS21, rpsU	ACX60_RS06330	ABUW_1452	A1S_2245	KZA74_06360	4025.26	-0.369679	1.78662	-0.190648	0.939296	0.300609	0.971955
chromosome	tsaD	1,363,205..1,364,215	1011	=>	tsaD, tRNA(adenosine(37)-N6)-threonylcarbamoyltransferase complex transferase subunit TsaD	KAE1, tsaD, QRI7	ACX60_RS06335	ABUW_1453	A1S_2244	KZA74_06365	600.545	-0.213227	-0.132365	-0.295163	0.754452	0.88179	0.52461
chromosome	KZA74_06370	1,364,218..1,365,322	1105	<=	KZA74_06370	NA	ACX60_RS06340	ABUW_1454	A1S_3798	KZA74_06370	160.438	-0.0487383	-0.100795	-0.202255	0.986515	0.948497	0.884707
chromosome	KZA74_06375	1,365,426..1,366,307	882	<=	ATP-binding protein	K06923	ACX60_RS06345	ABUW_1455	A1S_2242	KZA74_06375	153.071	-0.444837	-0.451131	-0.665963	0.540442	0.560652	0.160561
chromosome	KZA74_06380	1,366,486..1,367,994	1509	=>	DUF3336 domain-containing protein	NA	ACX60_RS06350	ABUW_1456	A1S_2241	KZA74_06380	516.879	-0.518759	-0.368634	-0.396566	0.0426	0.270704	0.131827
chromosome	KZA74_06385	1,367,981..1,368,784	804	=>	protein kinase	NA	ACX60_RS06355	ABUW_1457	A1S_2240	KZA74_06385	135.876	-0.403802	-0.612105	-0.316977	0.566412	0.259625	0.643987
chromosome	KZA74_06390	1,368,890..1,368,974	85	=>	tRNA-Leu	NA	NA	NA	NA	KZA74_06390	102.817	-0.290307	0.343271	-0.183305	0.868894	0.840479	0.901575
chromosome	KZA74_06395	1,369,031..1,369,104	74	=>	tRNA-Trp	NA	NA	NA	NA	KZA74_06395	557.305	1.11028	0.8402	0.117502	0.682139	0.812712	0.983956
chromosome	KZA74_06400	1,369,132..1,369,216	85	=>	tRNA-Leu	NA	NA	NA	NA	KZA74_06400	243.446	-0.45022	0.695615	0.220375	0.847282	0.740456	0.932878
chromosome	KZA74_06405	1,369,282..1,369,355	74	=>	tRNA-Trp	NA	NA	NA	NA	KZA74_06405	70.2866	-0.0941293	0.0265614	0.183467	0.984985	0.989046	0.917806
chromosome	KZA74_06410	1,369,413..1,370,330	918	<=	LysR family transcriptional regulator	bauR	ACX60_RS06380	ABUW_1462	A1S_2235	KZA74_06410	195.178	-0.278097	-0.362142	-0.0219524	0.737663	0.637014	0.993102
chromosome	KZA74_06415	1,370,428..1,371,810	1383	=>	aspartate aminotransferase family protein	E2.6.1.18	ACX60_RS06385	ABUW_1463	A1S_2233	KZA74_06415	399.253	-0.122079	-0.32875	-0.0721105	0.973203	0.851371	0.980408
chromosome	KZA74_06420	1,371,921..1,373,489	1569	=>	CoA-acylating methylmalonate-semialdehydedehydrogenase	mmsA, iolA, ALDH6A1	ACX60_RS06390	ABUW_1464	A1S_2232	KZA74_06420	623.44	-0.202048	-0.264907	0.0249763	0.881825	0.829389	0.993334
chromosome	KZA74_06425	1,373,592..1,374,989	1398	=>	amino acid permease	gabP	ACX60_RS06395	ABUW_1465	A1S_2231	KZA74_06425	365.365	-0.212377	-0.486389	-0.0564255	0.841786	0.464299	0.974701
chromosome	KZA74_06430	1,375,138..1,375,371	234	<=	DUF2171 domain-containing protein	NA	ACX60_RS06400	ABUW_1466	A1S_2230	KZA74_06430	266.966	0.52386	0.303472	1.4766	0.917621	0.947222	0.54997
chromosome	KZA74_06435	1,375,670..1,376,644	975	=>	acyl-CoA dehydrogenase	NA	ACX60_RS06405	ABUW_1467	A1S_2229	KZA74_06435	196.91	-0.0862287	-0.583778	-0.359983	0.986515	0.624132	0.780966
chromosome	KZA74_06440	1,376,632..1,377,426	795	=>	PIG-L family deacetylase	NA	ACX60_RS06410	ABUW_1468	A1S_2228	KZA74_06440	163.64	-0.228901	-0.206042	-0.306582	0.930439	0.931477	0.868935
chromosome	KZA74_06445	1,377,401..1,378,000	600	=>	class I SAM-dependent methyltransferase	NA	ACX60_RS06415	ABUW_1469	A1S_2227	KZA74_06445	112.763	-0.191787	-0.321075	-0.545005	0.930439	0.855861	0.61072
chromosome	KZA74_06450	1,377,997..1,378,641	645	=>	glycosyltransferase	NA	ACX60_RS06420	ABUW_1470	A1S_2226	KZA74_06450	171.756	-0.241257	-0.433253	-0.434897	0.885836	0.753482	0.683177
chromosome	KZA74_06455	1,378,928..1,379,290	363	=>	NirD/YgiW/YdeI family stress tolerance protein	NA	ACX60_RS06425	ABUW_1471	NA	KZA74_06455	250.012	-1.07258	-0.538374	-0.535366	0.18073	0.712302	0.627882
chromosome	KZA74_06460	1,379,454..1,379,924	471	=>	BLUF domain-containing protein	blsA	ACX60_RS06430	ABUW_1472	A1S_2225	KZA74_06460	91.8645	-0.258373	-0.313628	-0.935087	0.859886	0.82638	0.0883381
chromosome	KZA74_06465	1,379,921..1,380,247	327	<=	KZA74_06465	NA	ACX60_RS06435	ABUW_1473	NA	KZA74_06465	29.9233	0.0386056	-0.206922	-0.351879	NA	0.932017	0.852344
chromosome	KZA74_06470	1,380,814..1,381,419	606	<=	LysE family translocator	NA	ACX60_RS06440	ABUW_1474	A1S_2224	KZA74_06470	69.6487	0.0575646	-0.118058	-1.29073	0.990942	0.958223	0.231215
chromosome	KZA74_06475	1,381,470..1,382,306	837	<=	AraC family transcriptional regulator	NA	ACX60_RS06445	ABUW_1475	A1S_2223	KZA74_06475	164.144	0.17798	-0.0476044	-0.577378	0.950638	0.984413	0.603768
chromosome	KZA74_06480	1,382,464..1,383,612	1149	<=	alpha/beta fold hydrolase	phbC, phaC	ACX60_RS06450	ABUW_1476	A1S_2222	KZA74_06480	242.843	0.28839	-0.310645	-1.28205	0.906234	0.888886	0.140834
chromosome	gltS	1,383,973..1,385,208	1236	=>	gltS, sodium/glutamate symporter	gltS	ACX60_RS06455	ABUW_1477	A1S_2221	KZA74_06485	1060.58	-1.14538	0.541062	-0.374233	0.280345	0.782338	0.841314
chromosome	KZA74_06490	1,385,261..1,386,163	903	<=	ATP-binding protein	K06923	ACX60_RS06460	ABUW_1483	A1S_2220	KZA74_06490	155.916	0.122615	-0.218629	-0.591861	0.963548	0.889765	0.487507
chromosome	KZA74_06495	1,386,260..1,386,958	699	=>	GntR family transcriptional regulator	NA	ACX60_RS06465	ABUW_1484	A1S_2219	KZA74_06495	116.615	-0.0909977	-0.118091	-0.840469	0.984842	0.947222	0.262273
chromosome	KZA74_06500	1,386,986..1,387,177	192	=>	KZA74_06500	NA	ACX60_RS06470	ABUW_1485	NA	KZA74_06500	31.316	-0.330356	0.190751	-0.184857	NA	0.912619	0.921686
chromosome	KZA74_06505	1,387,246..1,387,884	639	<=	TetR/AcrR family transcriptional regulator	NA	ACX60_RS06475	ABUW_1486	A1S_3796	KZA74_06505	42.2211	0.354389	-0.375366	0.0554955	NA	0.894365	0.993854
chromosome	csuAB	1,388,468..1,389,004	537	=>	csuAB, Csu fimbrial major subunit CsuAB	csuAB	ACX60_RS06480	ABUW_1487	A1S_2218	KZA74_06510	1355.76	-0.498956	-0.247887	-1.17861	0.881825	0.942722	0.489254
chromosome	csuA	1,389,079..1,389,627	549	=>	csuA, Csu fimbrial biogenesis protein CsuA	csuA	ACX60_RS06485	ABUW_1488	A1S_2217	KZA74_06515	104.762	0.350958	-0.414381	-0.102375	0.934076	0.895469	0.984823
chromosome	csuB	1,389,633..1,390,151	519	=>	csuB, Csu fimbrial biogenesis protein CsuB	csuB	ACX60_RS06490	ABUW_1489	A1S_2216	KZA74_06520	54.527	0.29575	-0.0440316	0.213164	0.952715	0.989046	0.971891
chromosome	csuC	1,390,145..1,390,978	834	=>	csuC, Csu fimbrial biogenesis chaperone CsuC	csuC, fimC	ACX60_RS06495	ABUW_1490	A1S_2215	KZA74_06525	174.939	-0.112464	-0.378044	-0.329928	0.986515	0.885797	0.894581
chromosome	csuD	1,390,975..1,393,473	2499	=>	csuD, Csu fimbrial usher CsuD	csuD, fimD, fimC, mrkC, htrE, cssD	ACX60_RS06500	ABUW_1491	A1S_2214	KZA74_06530	530.12	0.0135263	-0.449904	-0.0900171	0.999536	0.860255	0.980895
chromosome	csuE	1,393,470..1,394,489	1020	=>	csuE, Csu fimbrial tip adhesin CsuE	csuE	ACX60_RS06505	ABUW_1492	A1S_2213	KZA74_06535	257.892	-0.124246	-0.45026	0.102323	0.984718	0.835152	0.977484
chromosome	KZA74_06540	1,394,547..1,394,780	234	<=	KZA74_06540	NA	ACX60_RS06510	ABUW_1495	A1S_3795	KZA74_06540	41.1581	-0.0331286	-0.320414	-0.87332	NA	0.878672	0.319015
chromosome	proP	1,395,206..1,396,693	1488	<=	proP, glycine betaine/L-proline transporter ProP	proP	ACX60_RS06515	ABUW_1496	A1S_2212	KZA74_06545	428	-0.123123	0.0486774	0.296603	0.97217	0.982885	0.84165
chromosome	KZA74_06550	1,397,084..1,397,704	621	<=	NUDIX hydrolase	NA	ACX60_RS06520	NA	A1S_2211	KZA74_06550	114.447	0.0742708	-0.543846	-0.730734	0.986515	0.776931	0.537387
chromosome	KZA74_06555	1,397,840..1,398,598	759	<=	HD domain-containing protein	NA	ACX60_RS06525	NA	A1S_2210	KZA74_06555	82.5359	0.140388	-0.483366	-1.93607	0.97217	0.796299	0.00255851
chromosome	KZA74_06560	1,398,711..1,399,220	510	<=	GNAT family N-acetyltransferase	NA	ACX60_RS06530	NA	A1S_2209	KZA74_06560	75.2637	-0.244521	-0.158489	-0.968165	0.926525	0.944889	0.319015
chromosome	KZA74_06565	1,399,950..1,400,504	555	=>	TetR/AcrR family transcriptional regulator	NA	ACX60_RS06535	ABUW_1498	A1S_2208	KZA74_06565	68.0446	0.395325	-0.309649	-0.495682	0.881825	0.900759	0.841314
chromosome	KZA74_06570	1,400,739..1,401,629	891	=>	DMT family transporter	NA	ACX60_RS06540	ABUW_1499	A1S_2207	KZA74_06570	196.23	-0.438373	-0.502643	-0.59967	0.62683	0.552095	0.320388
chromosome	KZA74_06575	1,401,862..1,402,479	618	=>	paraquat-inducible protein A	pqiA	ACX60_RS06545	ABUW_1500	A1S_2206	KZA74_06575	179.501	-0.40767	-0.0188231	-0.985251	0.263861	0.985175	3.5076e-06
chromosome	KZA74_06580	1,402,467..1,403,273	807	=>	paraquat-inducible protein A	pqiA	ACX60_RS06550	ABUW_1501	A1S_2205	KZA74_06580	277.893	-0.0241072	-0.0910029	-0.57257	0.99336	0.947686	0.350429
chromosome	KZA74_06585	1,403,281..1,404,948	1668	=>	MCE family protein	pqiB	ACX60_RS06555	ABUW_1502	A1S_2204	KZA74_06585	669.183	-0.595079	-0.320711	-0.747901	0.042758	0.504362	0.00231284
chromosome	KZA74_06590	1,404,938..1,405,648	711	=>	PqiC family protein	pqiC, K09857	ACX60_RS06560	ABUW_1503	A1S_2203	KZA74_06590	241.945	-0.38773	-0.3324	-0.678124	0.27621	0.452718	0.00290393
chromosome	KZA74_06595	1,405,728..1,406,222	495	<=	GNAT family N-acetyltransferase	NA	ACX60_RS06565	ABUW_1518	A1S_3794	KZA74_06595	56.2074	-1.33667	-0.452876	-1.71166	0.159806	0.824133	0.0173899
chromosome	KZA74_06600	1,406,362..1,407,090	729	=>	aspartate/glutamate racemase family protein	racD	ACX60_RS06570	ABUW_1519	A1S_2202	KZA74_06600	158.215	-0.210111	-0.70906	-1.32762	0.907764	0.434396	0.0181304
chromosome	yddG	1,407,105..1,408,016	912	<=	yddG, aromatic amino acid DMT transporter YddG	yddG	ACX60_RS06575	ABUW_1520	A1S_2201	KZA74_06605	128.14	-0.299928	-0.662375	-1.23794	0.876776	0.599465	0.0780237
chromosome	KZA74_06610	1,408,367..1,409,734	1368	=>	sorbosone dehydrogenase family protein	NA	ACX60_RS06580	ABUW_1521|ABUW_1902	A1S_2200	KZA74_06610	609.322	-0.755969	-0.499147	-0.845699	0.00165268	0.132671	0.00016048
chromosome	KZA74_06615	1,409,762..1,410,214	453	=>	GNAT family N-acetyltransferase	NA	ACX60_RS06585	ABUW_1522	A1S_2199	KZA74_06615	169.376	-1.11573	-0.67693	-0.496828	0.0569311	0.431798	0.568355
chromosome	KZA74_06620	1,410,273..1,411,475	1203	<=	MFS transporter	NA	ACX60_RS06590	ABUW_1523	A1S_2198	KZA74_06620	289.01	0.117106	-0.424436	0.2307	0.986515	0.860255	0.932275
chromosome	KZA74_06625	1,411,614..1,412,180	567	=>	TetR/AcrR family transcriptional regulator	NA	ACX60_RS06595	ABUW_1524	A1S_2197	KZA74_06625	98.1716	0.093243	-0.281251	-0.382078	0.984718	0.872717	0.760878
chromosome	KZA74_06630	1,412,609..1,413,907	1299	=>	dicarboxylate/amino acid:cation symporter	dctA	ACX60_RS06600	ABUW_1525	A1S_2196	KZA74_06630	1370.35	0.0830443	1.15421	-0.100186	0.986515	0.314584	0.978515
chromosome	KZA74_06635	1,414,143..1,414,346	204	<=	KZA74_06635	NA	ACX60_RS06605	ABUW_1526	A1S_2195	KZA74_06635	1380.23	-0.485931	-1.14719	-0.035097	0.839724	0.399827	0.993854
chromosome	gloB	1,414,703..1,415,434	732	<=	gloB, hydroxyacylglutathione hydrolase	gloB, HAGH	ACX60_RS06610	ABUW_1527	A1S_2194	KZA74_06640	313.72	-0.155305	-0.45821	-0.20433	0.896402	0.476177	0.800571
chromosome	KZA74_06645	1,415,592..1,416,287	696	<=	ABC transporter permease	metI	ACX60_RS06615	ABUW_1528	A1S_2193	KZA74_06645	586.668	-0.950764	-0.237901	-0.897761	0.176797	0.885614	0.163164
chromosome	KZA74_06650	1,416,284..1,417,309	1026	<=	methionine ABC transporter ATP-binding protein	metN	ACX60_RS06620	ABUW_1529	A1S_2192	KZA74_06650	750.27	-1.36286	-0.385417	-1.13493	0.0294706	0.816711	0.0746605
chromosome	KZA74_06655	1,417,385..1,418,251	867	<=	NLPA lipoprotein	metQ	ACX60_RS06625	NA	A1S_2190	KZA74_06655	1541.12	-0.776374	0.886528	-0.389919	0.690942	0.635708	0.86977
chromosome	purD	1,418,500..1,419,786	1287	<=	purD, phosphoribosylamine--glycine ligase	purD	ACX60_RS06630	ABUW_1531	A1S_2189	KZA74_06660	2167.02	-0.843593	0.557624	-0.577235	0.55932	0.788545	0.720599
chromosome	purH	1,419,912..1,421,486	1575	<=	purH, bifunctionalphosphoribosylaminoimidazolecarboxamide formyltransferase/IMP cyclohydrolase	purH	ACX60_RS06635	ABUW_1532	A1S_2187	KZA74_06665	3225.02	-0.952478	0.367257	-0.562691	0.450524	0.86937	0.720599
chromosome	fis	1,421,576..1,421,845	270	<=	fis, DNA-binding transcriptional regulator Fis	fis	ACX60_RS06640	ABUW_1533	A1S_2186	KZA74_06670	1258.79	-0.488032	1.00894	-0.35084	0.859886	0.579561	0.894581
chromosome	KZA74_06675	1,422,222..1,423,064	843	<=	zinc-ribbon and DUF3426 domain-containingprotein	NA	ACX60_RS06645	ABUW_1534	A1S_2185	KZA74_06675	219.774	-0.620596	-0.0534315	-0.562333	0.260678	0.965794	0.220251
chromosome	prmA	1,423,078..1,423,983	906	<=	prmA, 50S ribosomal protein L11 methyltransferase	prmA	ACX60_RS06650	ABUW_1535	A1S_2184	KZA74_06680	669.803	-0.70444	0.000272417	-0.501754	0.26407	1	0.458596
chromosome	KZA74_06685	1,424,140..1,424,370	231	<=	KZA74_06685	NA	ACX60_RS06655	ABUW_1536	A1S_2183	KZA74_06685	2720.35	-1.11359	-0.355517	0.0585495	0.584757	0.916436	0.993611
chromosome	mnmG	1,424,603..1,426,483	1881	=>	mnmG, tRNA uridine-5-carboxymethylaminomethyl(34)synthesis enzyme MnmG	gidA, mnmG, MTO1	ACX60_RS06660	ABUW_1537	A1S_2182	KZA74_06690	2803.7	-0.511704	0.70398	-0.240246	0.724425	0.554197	0.891384
chromosome	KZA74_06695	1,426,871..1,427,878	1008	<=	WYL domain-containing protein	NA	ACX60_RS06665	ABUW_1539	A1S_2181	KZA74_06695	304.909	-0.052345	-0.0275372	-0.596964	0.986515	0.98499	0.177655
chromosome	KZA74_06700	1,428,104..1,429,654	1551	=>	circularly permuted type 2 ATP-grasp protein	NA	ACX60_RS06670	ABUW_1540	A1S_2180	KZA74_06700	871.396	-0.94281	-0.426519	-0.154647	0.13152	0.722459	0.915716
chromosome	KZA74_06705	1,429,677..1,430,273	597	=>	alpha-E domain-containing protein	NA	ACX60_RS06675	ABUW_1541	A1S_2179	KZA74_06705	195.255	-0.604771	-0.0868695	-0.543315	0.326223	0.947686	0.329581
chromosome	KZA74_06710	1,430,276..1,431,055	780	=>	transglutaminase family protein	NA	ACX60_RS06680	ABUW_1542	A1S_2178	KZA74_06710	394.714	-0.583641	-0.39384	-0.386645	0.435912	0.728382	0.645156
chromosome	KZA74_06715	1,431,072..1,431,806	735	=>	proteasome-type protease	K07395	ACX60_RS06685	ABUW_1543	A1S_2177	KZA74_06715	869.48	-0.442034	-0.0569862	0.025714	0.693203	0.973795	0.993854
chromosome	alr	1,431,858..1,432,928	1071	<=	alr, alanine racemase	alr	ACX60_RS06690	ABUW_1544	A1S_2176	KZA74_06720	336.678	-0.186234	-0.258258	-0.593814	0.857851	0.794995	0.157677
chromosome	dnaB	1,432,961..1,434,406	1446	<=	dnaB, replicative DNA helicase	dnaB	ACX60_RS06695	ABUW_1545	A1S_2174	KZA74_06725	565.859	-0.101446	-0.471235	-0.710239	0.971139	0.642897	0.245981
chromosome	rplI	1,434,607..1,435,053	447	<=	rplI, 50S ribosomal protein L9	RP-L9, MRPL9, rplI	ACX60_RS06700	ABUW_1546	A1S_2173	KZA74_06730	6612.22	-0.948583	2.54979	-0.57908	0.775511	0.134104	0.871443
chromosome	rpsR	1,435,062..1,435,289	228	<=	rpsR, 30S ribosomal protein S18	RP-S18, MRPS18, rpsR	ACX60_RS06705	ABUW_1547	A1S_2172	KZA74_06735	2165.09	-1.14673	2.5423	-0.726588	0.682781	0.113742	0.817433
chromosome	rpsF	1,435,301..1,435,684	384	<=	rpsF, 30S ribosomal protein S6	RP-S6, MRPS6, rpsF	ACX60_RS06710	ABUW_1548	A1S_2171	KZA74_06740	8178.35	-1.44027	2.12739	-0.698902	0.551786	0.236919	0.830657
chromosome	cyoE	1,435,869..1,436,747	879	<=	cyoE, heme o synthase	COX10, ctaB, cyoE	ACX60_RS06715	ABUW_1549	A1S_2170	KZA74_06745	912.115	-1.16812	0.344061	-0.678014	0.0895194	0.830886	0.425357
chromosome	KZA74_06750	1,436,758..1,437,087	330	<=	cyoD, cytochrome o ubiquinol oxidase subunit IV	cyoD	ACX60_RS06720	ABUW_1550	A1S_2169	KZA74_06750	1195.4	-1.05767	0.991809	-0.53636	0.579161	0.630795	0.830087
chromosome	cyoC	1,437,087..1,437,707	621	<=	cyoC, cytochrome o ubiquinol oxidase subunit III	cyoC	ACX60_RS06725	ABUW_1551	A1S_2168	KZA74_06755	3915.37	-1.3454	0.876222	-0.592784	0.481775	0.755509	0.830657
chromosome	cyoB	1,437,712..1,439,703	1992	<=	cyoB, cytochrome o ubiquinol oxidase subunit I	cyoB	ACX60_RS06730	ABUW_1552	A1S_2167	KZA74_06760	11899.5	-1.5434	0.806074	-0.594389	0.311759	0.760778	0.809267
chromosome	cyoA	1,439,707..1,440,759	1053	<=	cyoA, ubiquinol oxidase subunit II	cyoA	ACX60_RS06735	ABUW_1553	A1S_2166	KZA74_06765	6991.19	-1.86665	0.432896	-0.826552	0.156824	0.888886	0.675682
chromosome	KZA74_06770	1,441,075..1,441,830	756	<=	RDD family protein	NA	ACX60_RS06740	ABUW_1554	A1S_2165	KZA74_06770	466.479	-0.952433	0.128376	-0.291979	0.295981	0.947686	0.85341
chromosome	ppsA	1,441,895..1,444,282	2388	<=	ppsA, phosphoenolpyruvate synthase	pps, ppsA	ACX60_RS06745	ABUW_1555	A1S_2164	KZA74_06775	11469	-0.673722	0.863054	0.0656647	0.803237	0.742532	0.993111
chromosome	KZA74_06780	1,444,429..1,445,265	837	=>	kinase/pyrophosphorylase	ppsR	ACX60_RS06750	ABUW_1556	A1S_2163	KZA74_06780	475.435	-0.445572	-0.119858	-0.629223	0.2862	0.892081	0.0322208
chromosome	pgaA	1,445,651..1,448,089	2439	=>	pgaA, poly-beta-1,6 N-acetyl-D-glucosamine exporterporin PgaA	pgaA	ACX60_RS06755	ABUW_1557	A1S_2162	KZA74_06785	894.549	-0.740036	-0.601687	-1.14647	0.462166	0.621742	0.0931706
chromosome	pgaB	1,448,089..1,449,918	1830	=>	pgaB, poly-beta-1,6-N-acetyl-D-glucosamineN-deacetylase PgaB	pgaB	ACX60_RS06760	ABUW_1558	A1S_2161	KZA74_06790	496.576	-0.754726	-0.405703	-0.890018	0.42117	0.799062	0.227657
chromosome	pgaC	1,449,918..1,451,165	1248	=>	pgaC, poly-beta-1,6 N-acetyl-D-glucosamine synthase	pgaC, icaA	ACX60_RS06765	ABUW_1559	A1S_2160	KZA74_06795	375.524	-0.317332	-0.461709	-0.957883	0.822915	0.722263	0.124023
chromosome	pgaD	1,451,162..1,451,626	465	=>	pgaD, poly-beta-1,6-N-acetyl-D-glucosaminebiosynthesis protein PgaD	pgaD	ACX60_RS06770	ABUW_1560	A1S_3792	KZA74_06800	115.017	-0.767794	-0.307024	-0.636375	0.254805	0.82412	0.319015
chromosome	KZA74_06805	1,451,667..1,452,230	564	<=	flavoprotein	NA	ACX60_RS06775	ABUW_1561	A1S_2159	KZA74_06805	154.548	-0.725288	-0.770945	-0.00945745	0.254805	0.2291	0.998341
chromosome	KZA74_06810	1,452,377..1,453,381	1005	<=	LLM class flavin-dependent oxidoreductase	NA	ACX60_RS06780	ABUW_1562	A1S_2158	KZA74_06810	294.452	-0.0854129	0.217897	0.826688	0.984842	0.888886	0.214129
chromosome	KZA74_06815	1,453,516..1,454,019	504	<=	KZA74_06815	NA	ACX60_RS06785	ABUW_1563	A1S_3791	KZA74_06815	692.05	-0.312034	0.207655	0.329337	0.869558	0.91857	0.83181
chromosome	KZA74_06820	1,454,254..1,454,676	423	<=	KZA74_06820	NA	ACX60_RS06790	ABUW_1564	A1S_2157	KZA74_06820	477.87	-0.257389	0.369413	0.295298	0.899864	0.824133	0.845165
chromosome	KZA74_06825	1,454,875..1,455,777	903	<=	LysR family transcriptional regulator	NA	ACX60_RS06795	ABUW_1565	A1S_2156	KZA74_06825	129.434	0.287275	-0.446125	-0.672766	0.864641	0.763254	0.43498
chromosome	KZA74_06830	1,455,897..1,456,736	840	=>	type 1 glutamine amidotransferasedomain-containing protein	NA	ACX60_RS06800	ABUW_1566	A1S_2155	KZA74_06830	140.407	-0.0438668	-0.472976	0.0067316	0.990942	0.755509	0.999061
chromosome	prfA	1,456,927..1,458,015	1089	=>	prfA, peptide chain release factor 1	prfA, MTRF1, MRF1	ACX60_RS06805	ABUW_1567	A1S_2154	KZA74_06835	672.382	-0.266158	0.159892	-0.616281	0.761597	0.887141	0.162693
chromosome	prmC	1,458,015..1,458,836	822	=>	prmC, peptide chain release factor N(5)-glutamine methyltransferase	hemK, prmC, HEMK	ACX60_RS06810	ABUW_1568	A1S_2153	KZA74_06840	284.591	-0.301248	-0.391695	-0.516617	0.752492	0.660036	0.348345
chromosome	KZA74_06845	1,458,844..1,459,872	1029	<=	AraC family transcriptional regulator	NA	ACX60_RS06815	ABUW_1571	A1S_2151	KZA74_06845	200.217	-0.391914	-0.174071	-0.497235	0.633171	0.888886	0.379536
chromosome	KZA74_06850	1,460,038..1,460,808	771	=>	3-hydroxyacyl-CoA dehydrogenase	NA	ACX60_RS06820	ABUW_1572	A1S_2150	KZA74_06850	705.039	-0.678682	0.937111	2.42789	0.870877	0.806672	0.145644
chromosome	KZA74_06855	1,460,827..1,461,963	1137	=>	acyl-CoA dehydrogenase family protein	NA	ACX60_RS06825	ABUW_1573	A1S_2149	KZA74_06855	1185.51	-0.56907	1.19657	2.43866	0.876776	0.620949	0.0652028
chromosome	KZA74_06860	1,462,184..1,463,827	1644	=>	AMP-binding protein	ACSS, acs	ACX60_RS06830	ABUW_1574	A1S_2148	KZA74_06860	814.88	-0.667004	0.368681	2.44506	0.801108	0.901624	0.0201991
chromosome	KZA74_06865	1,463,872..1,464,450	579	<=	flavin reductase family protein	NA	ACX60_RS06835	ABUW_1575	A1S_2147	KZA74_06865	181.979	-0.103894	-0.279711	-0.147054	0.958827	0.812712	0.89162
chromosome	KZA74_06870	1,464,620..1,465,396	777	=>	HesA/MoeB/ThiF family protein	moeB	ACX60_RS06840	ABUW_1576	A1S_2146	KZA74_06870	356.6	-0.299801	-0.0694253	-0.195353	0.579161	0.942711	0.733607
chromosome	KZA74_06875	1,465,455..1,466,753	1299	=>	AarF/ABC1/UbiB kinase family protein	NA	ACX60_RS06845	ABUW_1577	A1S_2145	KZA74_06875	1157.55	-0.572485	0.481555	-0.103096	0.645721	0.754671	0.971891
chromosome	folB	1,466,769..1,467,149	381	=>	folB, dihydroneopterin aldolase	folB	ACX60_RS06850	ABUW_1578	A1S_2144	KZA74_06880	209.104	-0.588529	0.302898	-0.208646	0.487507	0.829536	0.868935
chromosome	KZA74_06885	1,467,106..1,467,558	453	=>	2-amino-4-hydroxy-6-hydroxymethyldihydropteridine diphosphokinase	folK	ACX60_RS06855	ABUW_1579	A1S_2143	KZA74_06885	149.055	-0.267594	-0.376007	-0.0365127	0.682139	0.519798	0.977484
chromosome	kdpA	1,467,803..1,469,512	1710	=>	kdpA, potassium-transporting ATPase subunit KdpA	kdpA	ACX60_RS06860	ABUW_1581	A1S_2141	KZA74_06890	433.248	0.273403	-0.427918	1.10559	0.904515	0.82412	0.199986
chromosome	kdpB	1,469,521..1,471,560	2040	=>	kdpB, potassium-transporting ATPase subunit KdpB	kdpB	ACX60_RS06865	ABUW_1582	A1S_2140	KZA74_06895	478.23	0.0228589	-0.408619	0.665074	0.996558	0.799062	0.469202
chromosome	kdpC	1,471,574..1,472,179	606	=>	kdpC, potassium-transporting ATPase subunit KdpC	kdpC	ACX60_RS06870	ABUW_1583	A1S_2139	KZA74_06900	197.412	0.147017	-0.222323	0.619344	0.952019	0.888886	0.473087
chromosome	KZA74_06905	1,472,218..1,474,872	2655	=>	kdpD, sensor histidine kinase KdpD	kdpD	ACX60_RS06875	ABUW_1584	A1S_2138	KZA74_06905	654.205	-0.169728	-0.35865	-0.387201	0.85469	0.560833	0.423197
chromosome	KZA74_06910	1,474,884..1,475,600	717	=>	response regulator transcription factor	kdpE	ACX60_RS06880	ABUW_1585	A1S_2137	KZA74_06910	199.887	-0.323807	-0.273983	-0.457668	0.682139	0.788545	0.376162
chromosome	KZA74_06915	1,475,678..1,477,102	1425	<=	glutamine synthetase family protein	puuA	ACX60_RS06885	ABUW_1586	A1S_2136	KZA74_06915	191.416	0.112883	-0.296544	-0.54459	0.984718	0.885797	0.701047
chromosome	KZA74_06920	1,477,510..1,478,058	549	=>	DUF2799 domain-containing protein	NA	ACX60_RS06890	ABUW_1587	A1S_2135	KZA74_06920	176.189	-0.139062	-0.0226092	-0.691282	0.905346	0.986755	0.0625572
chromosome	coq7	1,478,106..1,478,741	636	<=	coq7, 2-polyprenyl-3-methyl-6-methoxy-1,4-benzoquinone monooxygenase	COQ7	ACX60_RS06895	ABUW_1588	A1S_2134	KZA74_06925	505.31	-0.287706	0.62126	0.143625	0.876278	0.599719	0.944714
chromosome	KZA74_06930	1,478,745..1,480,067	1323	<=	MFS transporter	NA	ACX60_RS06900	ABUW_1589	A1S_2133	KZA74_06930	467.681	-0.307915	-0.564604	-0.629191	0.52992	0.101857	0.0209126
chromosome	KZA74_06935	1,480,233..1,482,953	2721	=>	BamA/TamA family outer membrane protein	tamA	ACX60_RS06905	ABUW_1590	A1S_2132	KZA74_06935	2285.7	-0.534558	-0.154886	-0.233369	0.52992	0.919757	0.845165
chromosome	KZA74_06940	1,482,980..1,487,485	4506	=>	translocation/assembly module TamBdomain-containing protein	tamB	ACX60_RS06910	ABUW_1591	A1S_2130	KZA74_06940	3627.24	-0.560704	-0.0482844	-0.313984	0.611158	0.981211	0.813071
chromosome	KZA74_06945	1,487,628..1,487,990	363	=>	KZA74_06945	NA	ACX60_RS06915	ABUW_1592	A1S_2129	KZA74_06945	132.508	0.0224795	-0.278622	-0.618184	0.992804	0.778892	0.122215
chromosome	KZA74_06950	1,488,249..1,490,888	2640	=>	bifunctional aconitate hydratase2/2-methylisocitrate dehydratase	acnB	ACX60_RS06920	ABUW_1593	A1S_2126	KZA74_06950	11188.9	-0.649681	1.57762	0.210946	0.847866	0.408035	0.971891
chromosome	KZA74_06955	1,491,116..1,491,550	435	=>	KZA74_06955	NA	ACX60_RS06925	ABUW_1594	A1S_3788	KZA74_06955	92.8603	0.168363	-0.622738	0.167173	0.92869	0.504362	0.90084
chromosome	KZA74_06960	1,491,689..1,492,672	984	=>	ion transporter	kch, trkA, mthK, pch	ACX60_RS06930	ABUW_1595	A1S_2125	KZA74_06960	262.412	0.274992	-0.151541	0.245674	0.694021	0.880143	0.697971
chromosome	KZA74_06965	1,492,698..1,493,897	1200	<=	MFS transporter	ydhP	ACX60_RS06935	ABUW_1596	A1S_2124	KZA74_06965	448.082	0.15955	-0.384484	-0.714402	0.960407	0.828688	0.462254
chromosome	KZA74_06970	1,494,126..1,494,554	429	=>	KZA74_06970	NA	ACX60_RS06940	ABUW_1597	A1S_3787	KZA74_06970	104.96	0.177102	-0.127726	0.369783	0.910573	0.934009	0.689786
chromosome	KZA74_06975	1,494,712..1,495,506	795	=>	DUF4198 domain-containing protein	NA	ACX60_RS06945	ABUW_1598	A1S_2123	KZA74_06975	86.3395	-0.0977942	0.0736583	-0.0291306	0.976989	0.965389	0.993334
chromosome	KZA74_06980	1,495,732..1,496,652	921	=>	LysR family transcriptional regulator	metR	ACX60_RS06950	ABUW_1599	A1S_2122	KZA74_06980	537.106	-0.100182	0.243673	0.00824631	0.960407	0.830886	0.998341
chromosome	KZA74_06985	1,496,703..1,497,155	453	<=	DUF441 domain-containing protein	NA	ACX60_RS06955	ABUW_1600	A1S_2121	KZA74_06985	139.741	-0.198337	-0.446767	-0.187324	0.782377	0.310101	0.729846
chromosome	KZA74_06990	1,497,409..1,497,627	219	=>	KZA74_06990	NA	ACX60_RS06960	ABUW_1601	A1S_3786	KZA74_06990	98.8088	-0.347254	-0.666611	-0.0975376	0.876313	0.699248	0.977484
chromosome	KZA74_06995	1,497,728..1,498,432	705	=>	rRNA pseudouridine synthase	rsuA	ACX60_RS06965	ABUW_1602	A1S_2120	KZA74_06995	326.118	-0.0861793	-0.0040539	-0.0816964	0.960407	0.997578	0.942381
chromosome	KZA74_07000	1,498,425..1,498,868	444	<=	GNAT family N-acetyltransferase	NA	ACX60_RS06970	ABUW_1603	A1S_2119	KZA74_07000	145.539	0.206695	0.195575	-0.197682	0.86685	0.878672	0.843927
chromosome	KZA74_07005	1,498,966..1,499,274	309	<=	type II toxin-antitoxin system RelB/DinJ family antitoxin	dinJ	ACX60_RS06975	ABUW_1604	A1S_2118	KZA74_07005	79.3473	-0.177015	-0.259418	-0.591804	0.915094	0.861962	0.327386
chromosome	KZA74_07010	1,499,386..1,500,294	909	<=	pseudouridylate synthase	rluA	ACX60_RS06980	ABUW_1605	A1S_2117	KZA74_07010	187.272	0.229846	-0.0184003	-1.04405	0.905242	0.991088	0.121039
chromosome	tsaE	1,500,414..1,500,887	474	=>	tsaE, tRNA(adenosine(37)-N6)-threonylcarbamoyltransferase complex ATPase subunit type 1 TsaE	tsaE	ACX60_RS06985	ABUW_1606	A1S_2116	KZA74_07015	249.145	-0.127943	-0.10451	-0.153846	0.840317	0.887523	0.72103
chromosome	mutL	1,500,880..1,502,832	1953	=>	mutL, DNA mismatch repair endonuclease MutL	mutL	ACX60_RS06990	ABUW_1607	A1S_2114	KZA74_07020	890.517	-0.183414	-0.217756	-0.238721	0.673338	0.599465	0.420971
chromosome	miaA	1,502,838..1,503,782	945	=>	miaA, tRNA (adenosine(37)-N6)-dimethylallyltransferaseMiaA	miaA, TRIT1	ACX60_RS06995	ABUW_1608	A1S_2113	KZA74_07025	1168.21	-0.506806	-0.715595	-0.516199	0.65591	0.404489	0.585559
chromosome	hfq	1,503,877..1,504,383	507	=>	hfq, RNA chaperone Hfq	hfq	ACX60_RS07000	ABUW_1609	A1S_3785	KZA74_07030	747.946	-0.422366	0.247645	-0.00273511	0.803237	0.895469	1
chromosome	KZA74_07035	1,504,515..1,505,372	858	=>	DMT family transporter	NA	ACX60_RS07005	ABUW_1610	A1S_2112	KZA74_07035	131.379	0.283093	0.0400559	0.363358	0.83851	0.982885	0.71953
chromosome	nfsB	1,505,411..1,506,064	654	<=	nfsB, oxygen-insensitive NAD(P)H nitroreductase	nfnB, nfsB	ACX60_RS07010	ABUW_1611	A1S_2111	KZA74_07040	200.415	-0.00665776	0.268668	-0.014861	0.998543	0.790426	0.993854
chromosome	KZA74_07045	1,506,204..1,506,422	219	=>	KZA74_07045	NA	ACX60_RS07015	ABUW_1612	NA	KZA74_07045	6.17937	0.3531	0.0649991	0.561205	NA	0.989046	0.843945
chromosome	KZA74_07050	1,506,430..1,507,149	720	<=	UDP-2,3-diacylglucosamine diphosphatase	lpxH	ACX60_RS07020	ABUW_1613	A1S_2110	KZA74_07050	199.89	-0.0578173	0.0299506	-0.88763	0.985918	0.984413	0.0181592
chromosome	KZA74_07055	1,507,165..1,507,674	510	<=	peptidyl-prolyl cis-trans isomerase	PPIB, ppiB	ACX60_RS07025	ABUW_1614	A1S_2109	KZA74_07055	1075.38	-0.621884	0.882466	-0.649109	0.768925	0.612903	0.71717
chromosome	KZA74_07060	1,507,843..1,509,570	1728	=>	glutamine--tRNA ligase/YqeY domain fusionprotein	QARS, glnS	ACX60_RS07030	ABUW_1615	A1S_2108	KZA74_07060	2257.76	-0.226407	0.779254	-0.0937465	0.930439	0.533436	0.977484
chromosome	KZA74_07065	1,509,970..1,510,692	723	<=	glutamine amidotransferase	guaA, GMPS	ACX60_RS07035	ABUW_1617	A1S_2107	KZA74_07065	136.132	0.146158	-0.0364569	-0.984302	0.958852	0.986755	0.139553
chromosome	eutC	1,510,857..1,511,672	816	<=	eutC, ethanolamine ammonia-lyase subunit EutC	eutC	ACX60_RS07040	ABUW_1618	A1S_2105	KZA74_07070	176.536	0.286302	-0.380719	-0.545398	0.896291	0.841104	0.677951
chromosome	KZA74_07075	1,511,683..1,513,068	1386	<=	eutB, ethanolamine ammonia-lyase subunit EutB	eutB	ACX60_RS07045	ABUW_1619	A1S_2104	KZA74_07075	407.001	0.360746	-0.0636066	-0.53134	0.890761	0.983203	0.767053
chromosome	eat	1,513,085..1,514,521	1437	<=	eat, ethanolamine permease	eat, eutP	ACX60_RS07050	ABUW_1620	A1S_2103	KZA74_07080	471.892	0.368066	-0.230776	-1.71687	0.838836	0.906078	0.00698877
chromosome	KZA74_07085	1,514,743..1,516,254	1512	<=	aldehyde dehydrogenase family protein	aldB	ACX60_RS07055	ABUW_1621	A1S_2102	KZA74_07085	7169.82	-0.74808	-0.170289	-1.41983	0.71046	0.952925	0.217052
chromosome	KZA74_07090	1,516,398..1,517,588	1191	=>	transcriptional regulator	NA	ACX60_RS07060	ABUW_1622	A1S_2101	KZA74_07090	502.928	0.0846634	-0.190187	0.223541	0.952019	0.830025	0.72103
chromosome	KZA74_07095	1,517,585..1,518,553	969	<=	alpha/beta hydrolase	NA	ACX60_RS07065	ABUW_1623	A1S_2099	KZA74_07095	467.177	0.204469	-0.365843	-1.33606	0.904515	0.784139	0.00473711
chromosome	KZA74_07100	1,518,749..1,519,921	1173	<=	iron-containing alcohol dehydrogenase	yiaY	ACX60_RS07070	ABUW_1624	A1S_2098	KZA74_07100	1800.77	-0.36031	-0.663596	-1.9266	0.808594	0.532201	0.000178729
chromosome	KZA74_07105	1,520,152..1,521,864	1713	=>	AAA family ATPase	NA	ACX60_RS07075	ABUW_1625	A1S_2097	KZA74_07105	897.372	-0.277423	-0.111646	-0.507841	0.630949	0.894376	0.123626
chromosome	KZA74_07110	1,521,908..1,522,267	360	=>	5-carboxymethyl-2-hydroxymuconateDelta-isomerase	hpaF, hpcD	ACX60_RS07080	ABUW_1626	A1S_2096	KZA74_07110	162.527	-0.149896	0.0488802	-0.331639	0.899864	0.966794	0.564354
chromosome	thiM	1,522,389..1,523,216	828	<=	thiM, hydroxyethylthiazole kinase	thiM	ACX60_RS07085	ABUW_1627	A1S_2095	KZA74_07115	336.642	0.0753728	-0.0625745	-0.00831837	0.952019	0.945051	0.995128
chromosome	KZA74_07120	1,523,250..1,524,407	1158	<=	KZA74_07120	NA	ACX60_RS07090	ABUW_1628	A1S_2094	KZA74_07120	326.369	0.27111	-0.121557	-0.26117	0.803237	0.932311	0.77715
chromosome	KZA74_07125	1,524,559..1,524,816	258	<=	KZA74_07125	NA	ACX60_RS07095	ABUW_1629	A1S_2093	KZA74_07125	336.325	-0.467728	-0.279567	1.05322	0.853542	0.925341	0.43498
chromosome	pepN	1,525,135..1,527,741	2607	=>	pepN, aminopeptidase N	pepN	ACX60_RS07100	ABUW_1630	A1S_2092	KZA74_07130	4092.22	-1.13832	-0.0467107	-0.616459	0.307541	0.986755	0.675048
chromosome	KZA74_07135	1,528,296..1,528,823	528	=>	spore coat U domain-containing protein	NA	ACX60_RS07105	ABUW_1631	A1S_2091	KZA74_07135	140.261	-0.0173686	-0.579514	-0.461255	0.996558	0.546294	0.591485
chromosome	KZA74_07140	1,528,896..1,529,600	705	=>	fimbria/pilus periplasmic chaperone	fimC	ACX60_RS07110	ABUW_1632	A1S_2090	KZA74_07140	113.003	0.0260144	-0.300725	-0.703003	0.990942	0.761475	0.0825045
chromosome	KZA74_07145	1,529,610..1,532,069	2460	=>	fimbria/pilus outer membrane usher protein	NA	ACX60_RS07115	ABUW_1633	A1S_2089	KZA74_07145	613.319	0.386538	-0.305612	-0.353697	0.801108	0.860255	0.80009
chromosome	KZA74_07150	1,532,060..1,533,079	1020	=>	spore coat U domain-containing protein	NA	ACX60_RS07120	ABUW_1634	A1S_2088	KZA74_07150	209.521	0.297607	-0.148779	-0.462466	0.841786	0.933629	0.647096
chromosome	KZA74_07155	1,533,306..1,533,992	687	=>	glutathione S-transferase family protein	GST, gst	ACX60_RS07125	ABUW_1635	A1S_2087	KZA74_07155	129.36	0.347808	-0.353932	-0.209237	0.725402	0.760778	0.850435
chromosome	KZA74_07160	1,534,000..1,534,761	762	=>	SDR family NAD(P)-dependent oxidoreductase	NA	ACX60_RS07130	ABUW_1636	A1S_2086	KZA74_07160	203.203	0.282704	-0.469002	-0.510713	0.841786	0.70104	0.576932
chromosome	KZA74_07165	1,534,771..1,535,454	684	=>	SDR family NAD(P)-dependent oxidoreductase	NA	ACX60_RS07135	ABUW_1637	A1S_2085	KZA74_07165	168.23	0.289784	-0.263371	-0.454415	0.819843	0.856134	0.59827
chromosome	KZA74_07170	1,535,532..1,536,089	558	=>	chorismate mutase	pheA1	ACX60_RS07140	ABUW_1638	A1S_2084	KZA74_07170	134.163	-0.247514	-0.518758	-0.725458	0.7533	0.331731	0.0376527
chromosome	KZA74_07175	1,536,118..1,536,603	486	<=	Lrp/AsnC family transcriptional regulator	lrp	ACX60_RS07145	ABUW_1639	A1S_2083	KZA74_07175	169.094	0.153711	-0.00846075	0.548626	0.92869	0.997006	0.405924
chromosome	KZA74_07180	1,537,213..1,537,551	339	=>	KZA74_07180	NA	ACX60_RS07150	ABUW_1641	NA	KZA74_07180	35.1936	0.531174	-0.13571	0.148883	NA	0.952668	0.965542
chromosome	KZA74_07185	1,538,490..1,539,044	555	=>	TetR/AcrR family transcriptional regulator	NA	ACX60_RS07155	ABUW_1645	A1S_2082	KZA74_07185	70.5656	0.492119	-0.0526784	0.307334	0.706099	0.981211	0.845597
chromosome	KZA74_07190	1,539,107..1,541,377	2271	<=	TonB-dependent receptor	iutA, TC.FEV.OM	ACX60_RS07160	ABUW_1646	A1S_2080	KZA74_07190	756.725	0.355671	-0.216405	-1.26526	0.857851	0.925341	0.111215
chromosome	KZA74_07195	1,541,829..1,543,064	1236	=>	mechanosensitive ion channel family protein	ybdG, mscM	ACX60_RS07165	ABUW_1648	A1S_2079	KZA74_07195	433.996	-0.0910519	0.245707	0.17419	0.986515	0.895469	0.932275
chromosome	KZA74_07200	1,543,363..1,543,614	252	=>	KZA74_07200	NA	ACX60_RS07170	ABUW_1649	NA	KZA74_07200	229.153	-0.20502	-0.535725	0.211281	0.906555	0.620949	0.882291
chromosome	KZA74_07205	1,544,027..1,544,497	471	=>	KZA74_07205	NA	ACX60_RS07175	ABUW_1651	A1S_3784	KZA74_07205	50.0374	0.207758	-0.377838	0.57923	NA	0.866885	0.716843
chromosome	KZA74_07210	1,544,686..1,544,967	282	=>	KZA74_07210	NA	ACX60_RS07180	ABUW_1652	NA	KZA74_07210	41.6482	0.510805	-0.114214	-0.732606	NA	0.950757	0.336856
chromosome	KZA74_07215	1,545,142..1,545,525	384	=>	KZA74_07215	NA	ACX60_RS07185	ABUW_1653	NA	KZA74_07215	32.9158	-0.213854	-0.500436	-1.16534	NA	0.753482	0.0570886
chromosome	KZA74_07220	1,545,558..1,546,064	507	<=	N-acetyltransferase	yhbS	ACX60_RS07190	ABUW_1654	A1S_2078	KZA74_07220	80.136	0.283522	-0.0630109	-0.344966	0.811951	0.965794	0.708018
chromosome	KZA74_07225	1,546,257..1,548,413	2157	=>	TonB-dependent siderophore receptor	TC.FEV.OM1, fhuE, fpvA, fptA	ACX60_RS07195	ABUW_1655	A1S_2076	KZA74_07225	503.191	0.595958	-0.109263	-0.138793	0.67125	0.957882	0.956474
chromosome	KZA74_07230	1,548,719..1,549,831	1113	=>	OmpW family protein	ompW	ACX60_RS07200	ABUW_1656	A1S_2075	KZA74_07230	201.351	0.531818	-0.0972032	0.162312	0.761597	0.966522	0.954439
chromosome	KZA74_07235	1,550,011..1,550,142	132	=>	KZA74_07235		ACX60_RS07205	ABUW_1657	NA	KZA74_07235	94.1955	-0.467679	-0.0521461	0.658526	0.753482	0.982885	0.488876
chromosome	KZA74_07240	1,550,566..1,550,991	426	=>	DNA breaking-rejoining protein	pliG	ACX60_RS07210	ABUW_1659	A1S_2074	KZA74_07240	33.703	0.415508	-0.0102743	0.0424391	NA	0.997578	0.993854
chromosome	KZA74_07245	1,551,065..1,552,648	1584	<=	ATP-binding cassette domain-containing protein	yheS	ACX60_RS07215	ABUW_1660	A1S_2073	KZA74_07245	323.002	0.29806	-0.00880594	0.0057581	0.871705	0.997578	0.999789
chromosome	KZA74_07250	1,552,908..1,553,351	444	<=	usp, universal stress protein	NA	ACX60_RS07220	ABUW_1661	A1S_2072	KZA74_07250	4366.35	-1.671	-0.0418989	-0.996761	0.255797	0.989046	0.583411
chromosome	KZA74_07255	1,553,639..1,553,866	228	=>	KZA74_07255	NA	ACX60_RS07225	ABUW_1662	A1S_3783	KZA74_07255	40.8191	0.835588	-0.260222	0.871616	NA	0.932318	0.639581
chromosome	KZA74_07260	1,554,045..1,554,218	174	=>	KZA74_07260		ACX60_RS07230	NA	NA	KZA74_07260	17.5509	0.810892	-0.55265	-0.365344	NA	0.85092	0.905344
chromosome	KZA74_07265	1,554,491..1,554,934	444	=>	RDD family protein	NA	ACX60_RS07235	ABUW_1664	A1S_2071	KZA74_07265	114.044	0.401943	-0.222868	-0.338368	0.704755	0.88179	0.723452
chromosome	KZA74_07270	1,555,236..1,555,397	162	=>	KZA74_07270	NA	NA	NA	NA	KZA74_07270	59.1656	1.12994	0.861256	2.95501	0.365588	0.597306	2.46597e-05
chromosome	mgtA	1,555,498..1,558,254	2757	=>	mgtA, magnesium-translocating P-type ATPase	mgtA, mgtB	ACX60_RS07240	ABUW_1666	A1S_2070	KZA74_07275	889.761	0.953058	1.11714	3.02817	0.511757	0.371756	2.14717e-05
chromosome	KZA74_07280	1,558,270..1,558,989	720	=>	MgtC/SapB family protein	mgtC	ACX60_RS07245	NA	A1S_2069	KZA74_07280	229.722	0.685248	0.93625	2.01292	0.609969	0.368506	0.00145272
chromosome	KZA74_07285	1,559,063..1,560,235	1173	<=	benzoate/H(+) symporter BenE family transporter	benE	ACX60_RS07250	ABUW_1668	A1S_2068	KZA74_07285	277.043	0.559091	0.0898561	1.8782	0.722853	0.968002	0.00536915
chromosome	KZA74_07290	1,560,422..1,560,895	474	=>	Lrp/AsnC family transcriptional regulator	NA	ACX60_RS07255	ABUW_1669	A1S_2067	KZA74_07290	213.36	0.515124	0.394021	0.677381	0.471402	0.67818	0.20018
chromosome	leuE	1,560,932..1,561,582	651	<=	leuE, leucine efflux protein LeuE	leuE	ACX60_RS07260	ABUW_1670	A1S_2066	KZA74_07295	194.865	0.373181	0.0972421	-0.372877	0.720564	0.947222	0.665179
chromosome	tal	1,561,655..1,562,644	990	<=	tal, transaldolase	E2.2.1.2, talA, talB	ACX60_RS07265	ABUW_1671	A1S_2065	KZA74_07300	1439.64	-0.138936	1.10754	0.286571	0.984718	0.39123	0.90084
chromosome	KZA74_07305	1,562,775..1,563,668	894	<=	LysR family transcriptional regulator	yahB	ACX60_RS07270	ABUW_1672	A1S_2064	KZA74_07305	224.648	0.579902	0.185128	0.131602	0.682139	0.932314	0.963113
chromosome	aceI	1,563,759..1,564,193	435	=>	aceI, chlorhexidine efflux PACE transporter AceI	aceI	ACX60_RS07275	ABUW_1673	A1S_2063	KZA74_07310	167.493	0.362474	0.441828	0.594738	0.899864	0.860255	0.739087
chromosome	KZA74_07315	1,564,261..1,565,829	1569	<=	acetyl-CoA C-acetyltransferase	fadI, E2.3.1.9, atoB	ACX60_RS07280	ABUW_1674	A1S_3780	KZA74_07315	3167.83	0.00180617	1.47176	-0.460359	0.999632	0.149162	0.803993
chromosome	KZA74_07320	1,566,065..1,567,456	1392	=>	3-oxoacyl-ACP reductase	fabG	ACX60_RS07285	ABUW_1675	A1S_2061	KZA74_07320	3080.38	0.840743	2.44837	0.403122	0.668343	0.00871282	0.866671
chromosome	KZA74_07325	1,567,531..1,568,385	855	=>	KZA74_07325	NA	ACX60_RS07290	ABUW_1676	A1S_2060	KZA74_07325	804.465	0.124283	1.47485	0.282467	0.984718	0.113742	0.891578
chromosome	KZA74_07330	1,568,457..1,569,716	1260	=>	beta-lactamase family protein	NA	ACX60_RS07295	ABUW_1677	A1S_2059	KZA74_07330	726.775	0.075668	0.676455	0.285128	0.984718	0.308596	0.775622
chromosome	KZA74_07335	1,569,764..1,570,342	579	<=	TetR family transcriptional regulator	NA	ACX60_RS07300	ABUW_1678	A1S_2058	KZA74_07335	296.679	-0.500894	-0.367305	-0.280872	0.80009	0.872717	0.893375
chromosome	amvA	1,570,467..1,571,945	1479	=>	amvA, multidrug efflux MFS transporter AmvA	amvA, smvA, qacA, lfrA	ACX60_RS07305	ABUW_1679	A1S_2057	KZA74_07340	1884.45	-0.801543	-0.0815379	-0.935582	0.676509	0.979197	0.523485
chromosome	KZA74_07345	1,572,119..1,574,239	2121	=>	DNA polymerase III subunit gamma/tau	dnaX	ACX60_RS07310	ABUW_1680	A1S_2056	KZA74_07345	1202.07	-0.100175	0.229105	-0.149114	0.958625	0.833665	0.886597
chromosome	KZA74_07350	1,574,563..1,576,791	2229	=>	phospholipase C, phosphocholine-specific	plc, plcN	ACX60_RS07315	ABUW_1682	A1S_2055	KZA74_07350	673.944	0.653007	-0.176377	0.508892	0.676175	0.94049	0.738007
chromosome	KZA74_07355	1,576,840..1,577,274	435	<=	acyl-CoA thioesterase	ybgC	ACX60_RS07320	ABUW_1683	A1S_2054	KZA74_07355	138.539	0.0316111	0.201436	0.0392109	0.990942	0.872717	0.98147
chromosome	KZA74_07360	1,577,274..1,578,431	1158	<=	iron-containing alcohol dehydrogenase	E1.1.1.1, adh	ACX60_RS07325	ABUW_1684	A1S_2053	KZA74_07360	385.062	0.0652766	0.089266	-0.367561	0.968816	0.932017	0.392899
chromosome	KZA74_07365	1,578,663..1,579,901	1239	=>	lactonase family protein	pgl	ACX60_RS07330	ABUW_1685	A1S_2052	KZA74_07365	811.535	-0.0768969	0.748634	0.379093	0.986515	0.535084	0.807339
chromosome	KZA74_07370	1,580,202..1,580,705	504	=>	low molecular weight phosphotyrosine protein phosphatase	yfkJ, E3.1.3.48	ACX60_RS07335	ABUW_1686	A1S_2051	KZA74_07370	279.232	0.318548	1.12819	1.03054	0.801108	0.0389408	0.042332
chromosome	murB	1,580,725..1,581,759	1035	=>	murB, UDP-N-acetylmuramate dehydrogenase	murB	ACX60_RS07340	ABUW_1687	A1S_2050	KZA74_07375	460.372	0.586526	0.921846	0.945849	0.332026	0.0464696	0.021149
chromosome	KZA74_07380	1,581,764..1,582,894	1131	=>	YdcF family protein	ydcF	ACX60_RS07345	ABUW_1688	A1S_2048	KZA74_07380	466.436	0.36847	0.581166	0.652657	0.516932	0.176829	0.0579624
chromosome	KZA74_07385	1,582,894..1,583,922	1029	=>	alpha/beta hydrolase	menH	ACX60_RS07350	ABUW_1689	A1S_2047	KZA74_07385	470.172	-0.0443737	0.433087	0.281455	0.986515	0.538913	0.715335
chromosome	KZA74_07390	1,583,964..1,585,637	1674	<=	FMN-binding glutamate synthase family protein	NA	ACX60_RS07355	ABUW_1690	A1S_2044	KZA74_07390	533.459	0.440094	0.2434	-0.0797932	0.55956	0.831975	0.963725
chromosome	KZA74_07395	1,585,802..1,587,139	1338	<=	PepSY domain-containing protein	NA	ACX60_RS07360	ABUW_1691	A1S_2043	KZA74_07395	319.044	0.785757	-0.181715	-0.369888	0.594514	0.94261	0.849966
chromosome	KZA74_07400	1,587,751..1,588,323	573	<=	TetR/AcrR family transcriptional regulator	NA	ACX60_RS07365	ABUW_1692	A1S_2042	KZA74_07400	190.717	-0.486826	-1.0152	-0.265301	0.682139	0.172067	0.845762
chromosome	KZA74_07405	1,588,647..1,589,510	864	=>	iron-containing redox enzyme family protein	NA	ACX60_RS07370	ABUW_1693	A1S_2041	KZA74_07405	1409.19	0.0799735	0.414956	0.471876	0.989967	0.88179	0.839138
chromosome	KZA74_07410	1,590,009..1,591,271	1263	=>	integrase family protein	NA	ACX60_RS07375	NA	A1S_2040	KZA74_07410	381.982	2.30281	1.43269	1.70012	8.71684e-07	0.0113178	0.000619883
chromosome	KZA74_07415	1,591,277..1,591,546	270	<=	DNA-binding protein	NA	ACX60_RS07380	NA	NA	KZA74_07415	654.019	4.44236	3.70287	8.33155	7.5424e-13	2.21914e-09	8.72172e-42
chromosome	KZA74_07420	1,591,547..1,591,804	258	<=	KZA74_07420	NA	ACX60_RS07385	NA	NA	KZA74_07420	721.205	4.29387	4.62212	8.40722	1.32318e-10	5.8351e-12	2.75357e-38
chromosome	KZA74_07425	1,591,808..1,592,092	285	<=	KZA74_07425	NA	ACX60_RS07390	NA	NA	KZA74_07425	482.876	4.11242	4.09316	8.38754	3.46477e-08	3.25952e-08	1.20077e-32
chromosome	KZA74_07430	1,592,089..1,592,496	408	<=	KZA74_07430	NA	ACX60_RS07395	NA	A1S_3603	KZA74_07430	268.429	4.03874	4.22163	9.19566	1.45298e-06	3.19313e-07	9.68895e-30
chromosome	KZA74_07435	1,592,497..1,592,748	252	<=	KZA74_07435	NA	ACX60_RS07400	NA	A1S_3604	KZA74_07435	296.776	3.63434	4.31941	9.21719	9.31242e-06	7.8548e-08	8.82064e-31
chromosome	KZA74_07440	1,592,750..1,593,958	1209	<=	KZA74_07440	NA	ACX60_RS07405	NA	A1S_3776	KZA74_07440	3595.96	3.8508	4.44498	9.56763	7.08991e-07	6.46851e-09	4.0333e-41
chromosome	KZA74_07445	1,593,955..1,595,076	1122	<=	ATP-binding protein	NA	ACX60_RS07410	NA	A1S_2039	KZA74_07445	4509.75	3.86809	5.49601	10.1011	6.6591e-06	4.46897e-11	1.17963e-38
chromosome	KZA74_07450	1,595,087..1,595,410	324	<=	KZA74_07450	NA	ACX60_RS07415	NA	NA	KZA74_07450	804.414	3.53026	4.53575	10.8684	1.25815e-05	6.38832e-09	1.9953e-40
chromosome	KZA74_07455	1,595,413..1,595,853	441	<=	KZA74_07455	NA	ACX60_RS07420	NA	A1S_2038	KZA74_07455	1390.87	2.87231	3.59797	11.5816	0.00290469	5.27946e-05	1.37516e-43
chromosome	KZA74_07460	1,596,056..1,596,922	867	<=	KZA74_07460	NA	ACX60_RS07425	NA	A1S_3775	KZA74_07460	642.206	1.25731	1.19088	0.953677	0.085254	0.116034	0.215902
chromosome	KZA74_07465	1,596,923..1,597,813	891	<=	KZA74_07465	NA	ACX60_RS07430	NA	A1S_3774	KZA74_07465	446.717	1.20603	0.459373	-0.181812	0.0223281	0.67818	0.894436
chromosome	KZA74_07470	1,597,886..1,598,575	690	<=	helix-turn-helix domain-containing protein	NA	ACX60_RS07435	NA	A1S_2037	KZA74_07470	221.719	1.46861	0.435302	-0.878067	0.00494802	0.752253	0.177655
chromosome	KZA74_07475	1,598,703..1,598,879	177	=>	Cro/Cl family transcriptional regulator	NA	ACX60_RS07440	NA	A1S_3773	KZA74_07475	380.36	3.30146	4.82554	10.3099	0.00025178	8.06239e-09	3.35047e-32
chromosome	KZA74_07480	1,598,876..1,599,139	264	=>	YdaU family protein	NA	ACX60_RS07445	NA	NA	KZA74_07480	918.985	4.54665	5.67498	10.9062	1.09814e-07	2.20796e-11	2.5411e-32
chromosome	KZA74_07485	1,599,183..1,599,458	276	=>	KZA74_07485	NA	NA	NA	NA	KZA74_07485	690.304	4.56294	4.82589	10.2114	2.69157e-10	2.14575e-11	6.68925e-43
chromosome	KZA74_07490	1,599,455..1,599,739	285	=>	KZA74_07490	NA	ACX60_RS07450	NA	A1S_3772	KZA74_07490	880.098	3.93968	5.01359	9.77781	8.89443e-07	2.24421e-10	1.07523e-35
chromosome	KZA74_07495	1,599,736..1,601,289	1554	=>	DNA cytosine methyltransferase	DNMT1, dcm	ACX60_RS07455	NA	A1S_2036	KZA74_07495	3983.22	3.90287	4.55196	9.63409	3.37339e-06	3.59945e-08	1.64161e-36
chromosome	KZA74_07500	1,601,286..1,602,236	951	=>	KZA74_07500	NA	ACX60_RS07460	NA	A1S_3771	KZA74_07500	1529.93	4.07815	4.757	8.92819	1.80978e-08	3.95675e-11	3.1999e-40
chromosome	KZA74_07505	1,602,229..1,602,978	750	=>	KZA74_07505	NA	ACX60_RS07465	NA	A1S_3770	KZA74_07505	1607.89	3.4398	4.0163	8.75451	1.50918e-05	2.41904e-07	5.94149e-34
chromosome	KZA74_07510	1,602,975..1,603,316	342	=>	KZA74_07510	NA	ACX60_RS07470	NA	NA	KZA74_07510	575.515	3.63543	3.8975	8.37381	6.59888e-07	8.56343e-08	3.16011e-32
chromosome	KZA74_07515	1,603,303..1,603,683	381	=>	HNH endonuclease	NA	ACX60_RS07475	NA	A1S_2035	KZA74_07515	919.347	3.40317	3.10601	8.48109	9.55963e-07	1.3299e-05	4.01281e-37
chromosome	KZA74_07520	1,603,999..1,604,187	189	=>	KZA74_07520		ACX60_RS07480	NA	A1S_3769	KZA74_07520	219.653	3.07135	2.98518	8.07026	6.11114e-06	1.3386e-05	2.31225e-30
chromosome	KZA74_07525	1,604,187..1,604,591	405	=>	DUF1064 domain-containing protein	NA	ACX60_RS07490	NA	NA	KZA74_07525	391.539	3.25847	2.74907	7.50959	1.81939e-08	3.47189e-06	4.80332e-40
chromosome	KZA74_07530	1,604,594..1,605,031	438	=>	antitermination protein	NA	ACX60_RS07495	NA	A1S_3768	KZA74_07530	289.522	3.51822	2.58737	6.70806	3.08118e-10	7.5957e-06	8.494e-36
chromosome	KZA74_07535	1,605,292..1,606,092	801	=>	phage antirepressor protein	NA	ACX60_RS07500	NA	A1S_2034	KZA74_07535	485.471	1.84027	0.967673	2.69234	0.000573023	0.217204	1.04501e-08
chromosome	KZA74_07540	1,606,307..1,606,480	174	=>	KZA74_07540	NA	ACX60_RS07505	NA	NA	KZA74_07540	299.347	2.57412	0.40307	2.63402	0.00350113	0.884227	0.00176785
chromosome	KZA74_07545	1,606,846..1,607,079	234	<=	KZA74_07545	NA	ACX60_RS07510	ABUW_1284	NA	KZA74_07545	202.984	3.06224	1.39254	-0.134461	3.66713e-27	7.46443e-06	0.883673
chromosome	KZA74_07550	1,607,491..1,607,709	219	=>	KZA74_07550	NA	ACX60_RS07515	NA	NA	KZA74_07550	410.739	4.61589	2.15936	5.23899	1.4377e-20	7.04719e-05	1.23215e-29
chromosome	KZA74_07555	1,607,956..1,608,331	376	=>	KZA74_07555	NA	ACX60_RS07520	NA	NA	KZA74_07555	171.809	3.74507	2.26114	4.08783	9.2309e-11	0.000327476	5.02895e-15
chromosome	KZA74_07560	1,608,434..1,608,862	429	=>	KZA74_07560	NA	ACX60_RS07525	NA	A1S_2033	KZA74_07560	165.982	3.59728	2.03139	9.01111	1.43071e-07	0.0158637	2.43537e-29
chromosome	KZA74_07565	1,608,831..1,609,472	642	=>	KZA74_07565	NA	ACX60_RS07530	NA	A1S_2032	KZA74_07565	1028.47	3.58965	2.87429	9.5698	2.39728e-06	0.0004399	9.12165e-37
chromosome	KZA74_07570	1,609,531..1,610,001	471	=>	DUF2280 domain-containing protein	NA	ACX60_RS07535	ABUW_1291	A1S_2031	KZA74_07570	649.609	4.30616	3.62428	9.10897	1.81005e-08	3.77957e-06	4.23141e-34
chromosome	terL	1,609,991..1,611,418	1428	=>	terL, phage terminase large subunit	terL	ACX60_RS07540	ABUW_1292	A1S_2030	KZA74_07575	2286.35	3.77563	3.08541	8.63913	1.14276e-06	0.000183958	3.54328e-33
chromosome	KZA74_07580	1,611,415..1,612,866	1452	=>	DUF4055 domain-containing protein	NA	ACX60_RS07545	ABUW_1293	A1S_2029	KZA74_07580	2248.38	4.06203	3.29642	8.94577	2.47798e-08	1.18323e-05	9.10557e-39
chromosome	KZA74_07585	1,612,868..1,613,971	1104	=>	KZA74_07585	NA	ACX60_RS07550	NA	A1S_2028	KZA74_07585	2196.33	4.25475	3.55194	7.49748	6.08473e-09	1.96601e-06	1.37391e-28
chromosome	KZA74_07590	1,613,980..1,614,408	429	=>	KZA74_07590	NA	ACX60_RS07555	ABUW_1295	A1S_3767	KZA74_07590	736.793	3.01575	2.61466	2.76554	3.69029e-05	0.000729033	0.00016048
chromosome	KZA74_07595	1,614,507..1,614,743	237	=>	KZA74_07595	NA	ACX60_RS07560	ABUW_0778|ABUW_1296	NA	KZA74_07595	602.514	4.52913	4.7492	6.99265	1.52094e-10	2.2573e-11	6.51301e-27
chromosome	KZA74_07600	1,614,967..1,615,158	192	=>	KZA74_07600	NA	ACX60_RS07565	ABUW_1297	NA	KZA74_07600	520.414	4.58432	4.37771	9.0595	7.37556e-10	3.80238e-09	2.61229e-36
chromosome	KZA74_07605	1,615,272..1,616,039	768	=>	KZA74_07605	NA	ACX60_RS07570	ABUW_1298	A1S_2027	KZA74_07605	3743.45	4.79664	4.78179	10.4283	5.64337e-09	5.32775e-09	6.77084e-41
chromosome	KZA74_07610	1,616,067..1,617,023	957	=>	phage capsid protein	NA	ACX60_RS07575	ABUW_1299	A1S_2025	KZA74_07610	5235.73	5.14685	5.06837	7.9	3.63017e-11	5.63186e-11	1.92497e-28
chromosome	KZA74_07615	1,617,089..1,617,754	666	=>	stress-responsive nuclear envelope protein	NA	ACX60_RS07580	ABUW_1300	A1S_3765	KZA74_07615	1795.73	4.91745	4.70883	9.47284	1.28563e-09	6.20151e-09	4.62251e-35
chromosome	KZA74_07620	1,617,759..1,618,148	390	=>	KZA74_07620	NA	ACX60_RS07585	ABUW_1301	A1S_3764	KZA74_07620	634.108	5.2908	4.92631	8.05965	5.25368e-12	1.29763e-10	4.05706e-28
chromosome	KZA74_07625	1,618,150..1,618,518	369	=>	glutamate 5-kinase	NA	ACX60_RS07590	ABUW_0785|ABUW_1302	A1S_2024	KZA74_07625	577.999	4.61517	4.2154	7.52435	1.51596e-10	5.2305e-09	4.08595e-28
chromosome	KZA74_07630	1,618,527..1,618,934	408	=>	KZA74_07630	NA	ACX60_RS07595	ABUW_1303	A1S_3763	KZA74_07630	674.911	4.10989	3.62961	6.57232	1.05222e-09	8.76069e-08	4.07308e-25
chromosome	KZA74_07635	1,618,906..1,619,274	369	=>	HK97 gp10 family phage protein	NA	ACX60_RS07600	ABUW_1304	NA	KZA74_07635	774.187	3.98963	3.58734	6.97238	8.34305e-11	4.74579e-09	5.17486e-33
chromosome	KZA74_07640	1,619,276..1,619,674	399	=>	DUF4128 domain-containing protein	NA	ACX60_RS07605	ABUW_0787|ABUW_1305	A1S_2023	KZA74_07640	673.925	3.82854	3.07297	5.36091	1.90795e-10	5.39369e-07	1.35492e-21
chromosome	KZA74_07645	1,619,676..1,619,894	219	=>	KZA74_07645	NA	ACX60_RS07610	ABUW_0788|ABUW_1306	A1S_3762	KZA74_07645	385.189	4.56705	4.07686	5.29794	1.80406e-11	1.80855e-09	1.09556e-16
chromosome	KZA74_07650	1,620,003..1,620,524	522	=>	SH3 domain-containing protein	NA	ACX60_RS07615	NA	NA	KZA74_07650	818.806	3.70228	2.63694	4.02428	9.2309e-11	7.5957e-06	3.94025e-14
chromosome	KZA74_07655	1,620,621..1,620,974	354	=>	KZA74_07655	NA	ACX60_RS07620	ABUW_0789|ABUW_1307	A1S_3761	KZA74_07655	759.364	4.15669	3.90301	9.13751	5.2089e-07	3.7504e-06	1.63418e-28
chromosome	KZA74_07660	1,620,974..1,622,152	1179	=>	phage tail protein	NA	ACX60_RS07625	ABUW_0790|ABUW_1308	A1S_2022	KZA74_07660	2859.55	4.34879	4.00434	8.53288	1.47747e-08	2.10635e-07	4.08967e-33
chromosome	KZA74_07665	1,622,205..1,623,122	918	=>	KZA74_07665	NA	ACX60_RS07630	ABUW_0791|ABUW_1309	A1S_2021	KZA74_07665	2659.59	4.6384	4.54064	9.71039	3.36432e-08	6.88851e-08	7.21148e-35
chromosome	KZA74_07670	1,623,192..1,623,707	516	=>	KZA74_07670	NA	ACX60_RS07635	ABUW_0792|ABUW_1310	A1S_3760	KZA74_07670	1141.53	4.35189	4.10692	9.43972	1.34731e-07	8.61611e-07	6.3195e-33
chromosome	KZA74_07675	1,624,033..1,624,215	183	=>	type II toxin-antitoxin system HicA familytoxin	NA	ACX60_RS07640	NA	NA	KZA74_07675	486.343	2.72337	2.81022	3.37902	0.0798738	0.0659247	0.00804492
chromosome	KZA74_07680	1,624,308..1,624,712	405	=>	type II toxin-antitoxin system HicB familyantitoxin	NA	ACX60_RS07645	NA	A1S_2019	KZA74_07680	1321.76	3.28268	3.34279	3.02086	0.00367313	0.00313754	0.007692
chromosome	KZA74_07685	1,624,812..1,624,988	177	=>	KZA74_07685	NA	ACX60_RS07650	ABUW_0796	NA	KZA74_07685	105.823	2.85203	2.28255	2.05123	8.30098e-05	0.00510039	0.00959586
chromosome	KZA74_07690	1,624,997..1,625,320	324	=>	DUF4236 domain-containing protein	NA	NA	NA	NA	KZA74_07690	265.215	1.70917	1.31291	2.21979	0.0152694	0.120643	0.00029926
chromosome	KZA74_07695	1,625,354..1,625,743	390	=>	KZA74_07695	NA	ACX60_RS07655	NA	A1S_3759	KZA74_07695	565.17	1.9781	1.73107	1.84532	0.00448334	0.0236137	0.0078208
chromosome	KZA74_07700	1,625,836..1,630,731	4896	=>	tape measure protein	NA	ACX60_RS07660	ABUW_0804	A1S_2018	KZA74_07700	8016.75	3.99466	3.24036	5.14139	1.01579e-09	1.2334e-06	3.00521e-17
chromosome	KZA74_07705	1,630,781..1,631,179	399	=>	KZA74_07705	NA	ACX60_RS07665	ABUW_0805|ABUW_1320	A1S_3758	KZA74_07705	574.411	3.97291	2.9856	8.41417	5.64337e-09	2.76291e-05	4.14088e-34
chromosome	KZA74_07710	1,631,179..1,631,685	507	=>	DUF1833 domain-containing protein	NA	ACX60_RS07670	ABUW_0806|ABUW_1321	NA	KZA74_07710	857.177	4.3438	3.45136	8.38077	2.90768e-09	4.51998e-06	1.71309e-32
chromosome	KZA74_07715	1,631,682..1,632,044	363	=>	KZA74_07715	NA	ACX60_RS07675	ABUW_0807|ABUW_1322	A1S_3757	KZA74_07715	520.833	4.10886	3.92406	7.83625	3.0132e-08	1.44329e-07	7.88761e-27
chromosome	KZA74_07720	1,632,037..1,635,483	3447	=>	KZA74_07720	esvI	ACX60_RS07680	ABUW_0808|ABUW_1323	A1S_2017	KZA74_07720	6983.23	3.8359	3.37085	6.67944	1.43071e-07	6.69862e-06	1.45349e-23
chromosome	KZA74_07725	1,635,550..1,635,825	276	=>	holin	NA	ACX60_RS07685	NA	A1S_3755	KZA74_07725	427.583	3.74498	2.88389	12.0152	2.9955e-07	0.000223588	9.42279e-18
chromosome	KZA74_07730	1,635,809..1,636,318	510	=>	lysozyme	NA	ACX60_RS07690	NA	A1S_2016	KZA74_07730	690.647	4.00447	3.17701	11.0617	1.56026e-06	0.000393481	1.76413e-26
chromosome	KZA74_07735	1,636,318..1,636,686	369	=>	KZA74_07735	NA	ACX60_RS07695	NA	A1S_3754	KZA74_07735	534.333	4.11981	3.79875	10.81	7.55543e-08	1.0365e-06	4.19355e-26
chromosome	KZA74_07740	1,636,655..1,636,825	171	=>	KZA74_07740	NA	NA	NA	NA	KZA74_07740	154.526	4.39072	3.67398	11.0646	5.13859e-09	1.47936e-06	4.92244e-15
chromosome	KZA74_07745	1,636,850..1,637,272	423	<=	KZA74_07745	NA	ACX60_RS07700	NA	NA	KZA74_07745	329.695	2.66506	0.782835	0.311393	5.80578e-07	0.447244	0.841314
chromosome	KZA74_07750	1,637,301..1,638,593	1293	<=	Y-family DNA polymerase, A1S_2015 umuC	umuC (P1)	ACX60_RS07705	NA	A1S_2015	KZA74_07750	945.757	2.63072	1.38055	0.73582	1.18449e-05	0.0968007	0.508219
chromosome	KZA74_07755	1,638,709..1,639,347	639	<=	SRAP, SOS response-associated peptidase familyprotein	NA	ACX60_RS07710	NA	A1S_2014	KZA74_07755	226.1	2.26275	0.448202	-0.346941	2.84785e-05	0.785814	0.809267
chromosome	KZA74_07760	1,639,443..1,640,150	708	<=	KZA74_07760	NA	ACX60_RS07715	NA	A1S_3753	KZA74_07760	101.562	1.39769	0.192939	0.162941	0.0915526	0.932318	0.945896
chromosome	KZA74_07765	1,640,668..1,641,831	1164	=>	MFS transporter	hcaT	ACX60_RS07720	ABUW_1694	A1S_2013	KZA74_07765	274.379	0.705176	-0.105041	0.380734	0.450888	0.952925	0.751044
chromosome	KZA74_07770	1,641,979..1,642,482	504	=>	KZA74_07770	NA	ACX60_RS07725	ABUW_1695	A1S_2012	KZA74_07770	511.166	0.0965584	0.129754	0.00756962	0.986515	0.950757	0.999061
chromosome	accC	1,642,537..1,643,907	1371	<=	accC, acetyl-CoA carboxylase biotin carboxylasesubunit	accC	ACX60_RS07730	ABUW_1696	A1S_2011	KZA74_07775	1741.92	-0.563737	0.310304	-0.405038	0.690942	0.875368	0.781087
chromosome	accB	1,643,924..1,644,343	420	<=	accB, acetyl-CoA carboxylase biotin carboxyl carrierprotein	accB, bccP	ACX60_RS07735	ABUW_1697	A1S_2010	KZA74_07780	406.306	-0.251527	0.184588	-0.530343	0.885836	0.91857	0.575453
chromosome	aroQ	1,644,361..1,644,816	456	<=	aroQ, type II 3-dehydroquinate dehydratase	aroQ, qutE	ACX60_RS07740	ABUW_1698	A1S_2009	KZA74_07785	273.584	0.108533	-0.0776569	-0.190249	0.918337	0.939906	0.758917
chromosome	KZA74_07790	1,645,052..1,646,380	1329	<=	Y-family DNA polymerase, umuC, A1S_2008	umuC	ACX60_RS07745	ABUW_1699	A1S_2008	KZA74_07790	1332.67	1.13997	-0.322395	-0.27388	0.125822	0.85092	0.856115
chromosome	KZA74_07795	1,646,597..1,646,715	119	=>	nitrate transporter	nasF	NA	NA	NA	KZA74_07795	26.088	1.01235	0.15404	0.781338	NA	0.957264	0.71129
chromosome	KZA74_07800	1,646,712..1,647,722	1011	<=	ABC transporter substrate-binding protein	nasS	ACX60_RS07750	ABUW_1701	A1S_2007	KZA74_07800	188.302	0.618005	-0.0669167	-0.983459	0.652782	0.976331	0.260991
chromosome	KZA74_07805	1,647,723..1,648,313	591	<=	ANTAR domain-containing protein, nitrate response regulator	nasT, avnR, pdtaR	ACX60_RS07755	ABUW_1702	A1S_2006	KZA74_07805	105.035	0.749542	-0.00547194	-1.22405	0.750118	0.999354	0.440931
chromosome	KZA74_07810	1,648,698..1,649,039	342	=>	KZA74_07810	NA	ACX60_RS07760	ABUW_1703	NA	KZA74_07810	45.2347	0.342912	-0.0647318	-0.619277	NA	0.982885	0.71953
chromosome	nirB	1,649,051..1,651,597	2547	=>	nirB, nitrite reductase large subunit NirB	nirB, nasD	ACX60_RS07765	ABUW_1704	A1S_2005	KZA74_07815	778.781	0.629966	-0.14394	-0.0384107	0.704755	0.952333	0.993854
chromosome	nirD	1,651,610..1,653,232	1623	=>	nirD, nitrite reductase small subunit NirD	nirD, norW	ACX60_RS07770	ABUW_1705	A1S_2003	KZA74_07820	504.513	0.748917	-0.245274	0.355509	0.635038	0.925341	0.86273
chromosome	KZA74_07825	1,653,251..1,656,031	2781	=>	molybdopterin-dependent oxidoreductase	nasA	ACX60_RS07775	ABUW_1706	A1S_2002	KZA74_07825	806.038	0.444295	-0.163004	0.0992583	0.741695	0.932311	0.971891
chromosome	KZA74_07830	1,656,028..1,656,657	630	=>	NTP transferase domain-containing protein	mobA	ACX60_RS07780	ABUW_1707	A1S_2001	KZA74_07830	140.027	0.0730291	0.163672	0.0942061	0.976989	0.888886	0.941626
chromosome	KZA74_07835	1,656,808..1,659,081	2274	=>	molybdopterin-dependent oxidoreductase	mobB	ACX60_RS07785	ABUW_1708	A1S_2000	KZA74_07835	500.883	0.601775	-0.241768	0.536897	0.669862	0.900211	0.676424
chromosome	moaA	1,659,308..1,660,348	1041	=>	moaA, GTP 3',8-cyclase MoaA	moaA, CNX2	ACX60_RS07790	ABUW_1709	A1S_1999	KZA74_07840	331.923	0.00235465	-0.0988432	-0.0837711	0.999632	0.929267	0.932436
chromosome	KZA74_07845	1,660,349..1,660,603	255	=>	MoaD/ThiS family protein	moaD	ACX60_RS07795	ABUW_1710	A1S_1998	KZA74_07845	70.6053	0.0790473	-0.265267	-0.349866	0.984335	0.85092	0.683177
chromosome	KZA74_07850	1,660,607..1,661,095	489	=>	molybdenum cofactor biosynthesis protein MoaE	moaE, MOCS2B, moaE	ACX60_RS07800	ABUW_1711	A1S_1997	KZA74_07850	221.248	0.0673885	-0.163907	-0.0549347	0.981168	0.887692	0.973672
chromosome	moaCB	1,661,119..1,662,042	924	=>	moaCB, bifunctional molybdenum cofactor biosynthesisprotein MoaC/MoaB	moaCB, NA	ACX60_RS07805	ABUW_1712	A1S_1996	KZA74_07855	539.918	0.0381302	-0.1694	-0.0487769	0.986515	0.856134	0.971891
chromosome	KZA74_07860	1,662,042..1,663,277	1236	=>	molybdopterin molybdotransferase MoeA	moeA	ACX60_RS07810	ABUW_1713	A1S_1995	KZA74_07860	553.544	0.179985	0.0568835	-0.285339	0.839724	0.956215	0.619529
chromosome	KZA74_07865	1,663,486..1,663,968	483	=>	helix-turn-helix transcriptional regulator	NA	ACX60_RS07815	ABUW_1714	A1S_1994	KZA74_07865	494.673	-0.290692	0.353459	-0.00979659	0.897876	0.858516	0.998908
chromosome	KZA74_07870	1,663,965..1,665,368	1404	<=	PLP-dependent aminotransferase family protein	NA	ACX60_RS07820	ABUW_1715	A1S_1993	KZA74_07870	397.109	0.52602	0.221534	0.0894846	0.553662	0.880143	0.967842
chromosome	KZA74_07875	1,665,491..1,666,354	864	=>	DMT family transporter	NA	ACX60_RS07825	ABUW_1716	A1S_1992	KZA74_07875	286.989	0.537369	0.55276	0.878104	0.629247	0.620949	0.202909
chromosome	KZA74_07880	1,666,359..1,666,670	312	<=	TusE/DsrC/DsvC family sulfur relay protein	tusE, dsrC	ACX60_RS07830	ABUW_1717	A1S_1991	KZA74_07880	82.2466	0.032888	0.163201	-0.0944215	0.99336	0.934009	0.971891
chromosome	KZA74_07885	1,666,690..1,666,974	285	<=	DsrH like protein	NA	ACX60_RS07835	ABUW_1718	A1S_1990	KZA74_07885	50.2453	0.54431	-0.106323	-0.206701	NA	0.946077	0.849232
chromosome	KZA74_07890	1,666,992..1,667,342	351	<=	KZA74_07890	NA	ACX60_RS07840	ABUW_1719	A1S_1989	KZA74_07890	114.957	-0.151529	-0.263708	-0.312596	0.904515	0.818074	0.641012
chromosome	tusD	1,667,387..1,667,755	369	<=	tusD, sulfurtransferase complex subunit TusD	tusD, dsrE	ACX60_RS07845	ABUW_1720	A1S_1988	KZA74_07895	1053.41	0.0163773	1.2723	-0.506803	0.998778	0.379645	0.830087
chromosome	galE	1,667,821..1,668,828	1008	=>	galE, UDP-glucose 4-epimerase GalE	galE, GALE	ACX60_RS07850	ABUW_1721	A1S_1987	KZA74_07900	1959.71	-0.113368	1.05694	1.17839	0.986515	0.577762	0.436581
chromosome	fumC	1,668,943..1,670,337	1395	=>	fumC, class II fumarate hydratase	E4.2.1.2B, fumC, FH	ACX60_RS07855	ABUW_1722	A1S_1986	KZA74_07905	2051.81	0.108316	1.08839	0.930455	0.986515	0.370913	0.446207
chromosome	KZA74_07910	1,670,471..1,670,767	297	<=	KZA74_07910	NA	ACX60_RS07860	ABUW_1723	A1S_3750	KZA74_07910	68.9568	-0.212328	-0.0193676	0.676263	0.953908	0.993579	0.627882
chromosome	KZA74_07915	1,670,949..1,671,410	462	<=	KZA74_07915	NA	ACX60_RS07865	ABUW_1724	NA	KZA74_07915	98.2942	0.435597	0.131952	0.18568	0.742377	0.942722	0.901584
chromosome	KZA74_07920	1,671,722..1,672,213	492	=>	KZA74_07920	NA	ACX60_RS07870	ABUW_1725	A1S_1985	KZA74_07920	131.682	-0.0680813	0.113219	-0.303371	0.986515	0.942722	0.75975
chromosome	KZA74_07925	1,672,624..1,673,868	1245	=>	D-amino acid dehydrogenase	dadA	ACX60_RS07875	ABUW_1726	A1S_1984	KZA74_07925	4990.64	-1.66084	-0.602849	-0.529061	0.245404	0.831975	0.836413
chromosome	KZA74_07930	1,673,915..1,674,559	645	<=	KZA74_07930	NA	ACX60_RS07880	ABUW_1727	A1S_1983	KZA74_07930	165.921	0.276724	-0.222855	0.296895	0.753482	0.840479	0.66571
chromosome	ispF	1,674,663..1,675,145	483	=>	ispF, 2-C-methyl-D-erythritol 2,4-cyclodiphosphatesynthase	ispF	ACX60_RS07885	ABUW_1728	A1S_1982	KZA74_07935	184.813	0.0687165	-0.0750582	-0.323715	0.963548	0.942325	0.455742
chromosome	KZA74_07940	1,675,142..1,675,666	525	<=	protein tyrosine phosphatase family protein	NA	ACX60_RS07890	ABUW_1729	A1S_1981	KZA74_07940	109.736	0.416412	-0.234411	-0.265546	0.632734	0.859153	0.760072
chromosome	argF	1,675,861..1,676,781	921	<=	argF, ornithine carbamoyltransferase	OTC, argF, argI	ACX60_RS07895	ABUW_1730	A1S_1980	KZA74_07945	1131.05	-0.0434081	0.62916	-0.062913	0.990942	0.595194	0.980408
chromosome	adeN	1,676,894..1,677,547	654	<=	adeN, multidrug efflux transcriptional repressor AdeN	adeN	ACX60_RS07900	ABUW_1731	A1S_1979	KZA74_07950	506.513	0.117624	-0.0131144	-0.420941	0.952715	0.991434	0.564354
chromosome	glnG	1,677,823..1,679,316	1494	<=	glnG, nitrogen regulation protein NR(I)	glnG, ntrC	ACX60_RS07905	ABUW_1732	A1S_1978	KZA74_07955	1395.49	-0.504987	0.478849	-0.861687	0.7533	0.790919	0.363735
chromosome	KZA74_07960	1,679,303..1,680,412	1110	<=	PAS domain-containing protein	glnL, ntrB	ACX60_RS07910	ABUW_1733	A1S_1977	KZA74_07960	544.793	-0.386907	0.186592	-0.940177	0.704755	0.892081	0.0593537
chromosome	KZA74_07965	1,680,614..1,680,706	93	=>	KZA74_07965	NA	ACX60_RS07915	ABUW_1734	NA	KZA74_07965	26.631	0.614635	-0.426947	-0.20472	NA	0.785814	0.885778
chromosome	rimO	1,680,754..1,682,097	1344	=>	rimO, 30S ribosomal protein S12 methylthiotransferaseRimO	rimO	ACX60_RS07920	ABUW_1735	A1S_1976	KZA74_07970	1073.7	-0.338243	0.661204	-0.298287	0.803237	0.458974	0.811981
chromosome	pyrH	1,682,149..1,682,877	729	=>	pyrH, UMP kinase	pyrH	ACX60_RS07925	ABUW_1736	A1S_1975	KZA74_07975	939.248	-0.0750317	1.36494	-0.149021	0.986515	0.0767055	0.949721
chromosome	frr	1,682,963..1,683,517	555	=>	frr, ribosome recycling factor	frr, MRRF, RRF	ACX60_RS07930	ABUW_1737	A1S_1974	KZA74_07980	760.791	-0.154423	2.22106	-0.276333	0.984718	0.0235541	0.918126
chromosome	uppS	1,683,523..1,684,275	753	=>	uppS, di-trans,poly-cis-decaprenylcistransferase	uppS	ACX60_RS07935	ABUW_1738	A1S_1973	KZA74_07985	650.804	-0.0712658	0.987243	-0.339899	0.986515	0.232402	0.810728
chromosome	KZA74_07990	1,684,275..1,685,099	825	=>	phosphatidate cytidylyltransferase	E2.7.7.41, CDS1, CDS2, cdsA	ACX60_RS07940	ABUW_1739	A1S_1972	KZA74_07990	911.753	0.093538	0.502043	-0.311421	0.960407	0.386012	0.65083
chromosome	ispC	1,685,100..1,686,296	1197	=>	ispC, 1-deoxy-D-xylulose-5-phosphate reductoisomerase	dxr, ispC	ACX60_RS07945	ABUW_1740	A1S_1971	KZA74_07995	941.707	-0.154226	0.46398	-0.422466	0.931773	0.647311	0.624374
chromosome	rseP	1,686,298..1,687,653	1356	=>	rseP, RIP metalloprotease RseP	rseP	ACX60_RS07950	ABUW_1741	A1S_1970	KZA74_08000	1009.9	-0.278329	0.132408	-0.36652	0.820101	0.932017	0.683177
chromosome	bamA	1,687,634..1,690,201	2568	=>	bamA, outer membrane protein assembly factor BamA	SAM50, TOB55, bamA	ACX60_RS07955	ABUW_1742	A1S_1969	KZA74_08005	3247.83	-0.680254	0.222466	-0.569786	0.682139	0.931477	0.71953
chromosome	KZA74_08010	1,690,243..1,690,746	504	=>	OmpH family outer membrane protein	hlpA, ompH	ACX60_RS07960	ABUW_1743	A1S_1968	KZA74_08010	905.492	-1.37307	-0.673251	-1.10523	0.242778	0.753482	0.345869
chromosome	lpxD	1,690,751..1,691,821	1071	=>	lpxD, UDP-3-O-(3-hydroxymyristoyl)glucosamine N-acyltransferase	lpxD	ACX60_RS07965	ABUW_1744	A1S_1967	KZA74_08015	735.538	-0.181565	0.0148785	-0.700131	0.897982	0.989941	0.17064
chromosome	fabZ	1,691,828..1,692,313	486	=>	fabZ, 3-hydroxyacyl-ACP dehydratase FabZ	fabZ	ACX60_RS07970	ABUW_1745	A1S_1966	KZA74_08020	601.94	-1.33118	0.282631	-0.720301	0.28991	0.920598	0.663152
chromosome	lpxA	1,692,310..1,693,098	789	=>	lpxA, acyl-ACP--UDP-N-acetylglucosamineO-acyltransferase	lpxA	NA	NA	A1S_1965	KZA74_08025	1370.91	-0.733427	0.568243	-0.548859	0.722853	0.82412	0.793968
chromosome	KZA74_08030	1,693,153..1,694,037	885	<=	tetratricopeptide repeat protein	NA	ACX60_RS07975	ABUW_1746	A1S_1964	KZA74_08030	389.977	0.066301	-0.00489777	0.065158	0.963548	0.997334	0.947199
chromosome	ffs	1,694,353..1,694,449	97	=>	ffs, signal recognition particle sRNA small type	ffs	NA	NA	NA	KZA74_08035	8484.23	-0.426131	1.52934	-0.54272	0.952019	0.628701	0.900361
chromosome	KZA74_08040	1,694,464..1,694,946	483	<=	recombination regulator RecX	recX	ACX60_RS07980	ABUW_1747	A1S_1963	KZA74_08040	271.52	0.649303	0.838923	2.39972	0.254805	0.0869655	1.14742e-14
chromosome	recA	1,695,000..1,696,049	1050	<=	recA, recombinase RecA	recA	ACX60_RS07985	ABUW_1748	A1S_1962	KZA74_08045	41447.9	2.25231	4.42282	3.48118	0.26523	0.00091899	0.0152397
chromosome	KZA74_08050	1,696,195..1,696,635	441	<=	RNA-binding protein	hslR	ACX60_RS07990	ABUW_1749	A1S_1961	KZA74_08050	758.325	-0.512305	-0.429536	-0.151213	0.664686	0.766015	0.929445
chromosome	KZA74_08055	1,696,619..1,697,305	687	<=	HAD-IA family hydrolase	yrfG	ACX60_RS07995	ABUW_1750	A1S_1960	KZA74_08055	171.825	-0.143061	-0.165769	-0.261701	0.899864	0.878672	0.681182
chromosome	KZA74_08060	1,697,478..1,697,837	360	=>	YcgJ family protein	ycgJ	ACX60_RS08000	ABUW_1751	NA	KZA74_08060	58.6625	-0.629389	-0.998246	-0.897375	0.570261	0.251235	0.214129
chromosome	KZA74_08065	1,697,936..1,698,172	237	=>	KZA74_08065	NA	ACX60_RS08005	ABUW_1752	A1S_3748	KZA74_08065	105.096	-1.24983	-1.7259	-1.26085	0.156147	0.0250786	0.107767
chromosome	KZA74_08070	1,698,287..1,698,580	294	=>	KZA74_08070	NA	ACX60_RS08010	ABUW_1753	A1S_3747	KZA74_08070	124.564	-0.682401	-0.866908	-0.624831	0.538778	0.368506	0.532732
chromosome	KZA74_08075	1,698,632..1,699,168	537	<=	GNAT family N-acetyltransferase	NA	ACX60_RS08015	ABUW_1754	A1S_1959	KZA74_08075	89.6761	0.474106	-0.0369021	-0.516368	0.672835	0.985175	0.575453
chromosome	KZA74_08080	1,699,215..1,699,664	450	<=	Lrp/AsnC family transcriptional regulator	kynR	ACX60_RS08020	ABUW_1755	A1S_1958	KZA74_08080	36.3218	0.185208	-0.274203	0.482462	NA	0.873181	0.624192
chromosome	kynU	1,699,811..1,701,061	1251	=>	kynU, kynureninase	KYNU, kynU	ACX60_RS08025	ABUW_1756	A1S_1957	KZA74_08085	304.27	0.625597	0.0685205	0.788365	0.533246	0.970155	0.307165
chromosome	KZA74_08090	1,701,102..1,702,508	1407	=>	Phenylalanine-specific permease	pheP	ACX60_RS08030	ABUW_1757	A1S_1956	KZA74_08090	346.032	0.563562	-0.0059624	0.796886	0.690942	0.997787	0.422459
chromosome	KZA74_08095	1,702,516..1,703,262	747	=>	alpha/beta hydrolase	NA	ACX60_RS08035	ABUW_1758	A1S_1955	KZA74_08095	124.977	0.378007	-0.215112	0.234174	0.801108	0.900759	0.883673
chromosome	KZA74_08100	1,704,493..1,705,671	1179	=>	S8 family peptidase	NA	ACX60_RS08040	ABUW_1759	A1S_1954	KZA74_08100	335.133	0.319018	0.133626	-0.138127	0.668445	0.895469	0.884167
chromosome	KZA74_08105	1,705,718..1,707,172	1455	<=	SulP family inorganic anion transporter	bicA, sulP, TC.SULP	ACX60_RS08045	ABUW_1760	A1S_1953	KZA74_08105	304.845	0.539065	-0.255816	-0.0527801	0.645721	0.88179	0.983956
chromosome	KZA74_08110	1,707,419..1,708,048	630	<=	SRAP, SOS response-associated peptidase	SRAP	ACX60_RS08050	ABUW_1761	A1S_1952	KZA74_08110	93.9088	0.48988	-0.104709	-0.161636	0.690942	0.952925	0.923764
chromosome	KZA74_08115	1,708,403..1,709,845	1443	=>	PQQ-dependent sugar dehydrogenase	gcd, gdhB	ACX60_RS08055	ABUW_1762|ABUW_1907	A1S_1951	KZA74_08115	997.973	-1.14731	-0.181281	-0.516259	0.144706	0.931477	0.658434
chromosome	KZA74_08120	1,709,900..1,710,343	444	<=	usp, universal stress protein	usp	ACX60_RS08060	ABUW_1763	A1S_1950	KZA74_08120	1256.72	-1.25633	0.548089	0.214278	0.458703	0.851164	0.956404
chromosome	KZA74_08125	1,710,469..1,712,562	2094	<=	EAL domain-containing protein	NA	ACX60_RS08065	ABUW_1764	A1S_1949	KZA74_08125	849.55	-0.0193488	-0.388685	-0.343423	0.993367	0.595194	0.593763
chromosome	KZA74_08130	1,713,170..1,713,385	216	<=	KZA74_08130	NA	ACX60_RS08070	ABUW_1767	NA	KZA74_08130	89.5382	-1.03207	-2.48598	-2.03189	0.481775	0.00650555	0.0181592
chromosome	KZA74_08135	1,713,576..1,714,040	465	<=	MarR family transcriptional regulator	NA	ACX60_RS08075	ABUW_1768	A1S_1948	KZA74_08135	113.315	0.169299	-0.271838	-1.08138	0.905242	0.82412	0.0030714
chromosome	KZA74_08140	1,714,708..1,716,426	1719	<=	fructose-specific PTS transporter subunit EIIC	PTS-Fru-EIIC, fruA	ACX60_RS08080	ABUW_1770	A1S_1947	KZA74_08140	468.825	0.028415	-0.145042	-0.82421	0.986515	0.858046	0.000423488
chromosome	pfkB	1,716,413..1,717,360	948	<=	pfkB, 1-phosphofructokinase	fruK, lacC, pfkB	ACX60_RS08085	ABUW_1771	A1S_1946	KZA74_08145	226.508	-0.0502902	-0.186329	-1.02115	0.986515	0.864563	0.00194485
chromosome	ptsP	1,717,375..1,720,233	2859	<=	ptsP, phosphoenolpyruvate--protein phosphotransferase	ptsP, PTS-EI.PTSI, ptsI	ACX60_RS08090	ABUW_1772	A1S_1945	KZA74_08150	985.865	0.0960053	-0.290038	-1.10251	0.969381	0.820944	0.0134761
chromosome	KZA74_08155	1,720,458..1,721,318	861	<=	alpha/beta fold hydrolase	NA	ACX60_RS08095	ABUW_1773	A1S_1944	KZA74_08155	145.388	0.139275	0.0115456	-0.423581	0.961672	0.995686	0.710413
chromosome	KZA74_08160	1,721,456..1,721,911	456	=>	KZA74_08160	NA	ACX60_RS08100	ABUW_1774	A1S_1943	KZA74_08160	203.455	0.205074	-0.228899	0.019393	0.887577	0.865123	0.993854
chromosome	KZA74_08165	1,721,945..1,722,190	246	<=	KZA74_08165	NA	ACX60_RS08105	ABUW_1775	NA	KZA74_08165	1467.29	-0.371305	1.40432	0.59254	0.934843	0.497153	0.842532
chromosome	KZA74_08170	1,722,450..1,722,869	420	<=	heme-binding protein	NA	ACX60_RS08110	ABUW_1776	A1S_1942	KZA74_08170	560.685	-0.924158	-0.554577	-0.733548	0.467918	0.780527	0.572549
chromosome	brnQ	1,723,061..1,724,362	1302	<=	brnQ, branched-chain amino acid transport system IIcarrier protein	brnQ, TC.LIVCS	ACX60_RS08115	ABUW_1777	A1S_1941	KZA74_08175	741.368	0.25363	0.0598278	-0.424242	0.856143	0.970155	0.62478
chromosome	KZA74_08180	1, 724,747..1,725,511	795	=>	map, type I methionyl aminopeptidase	map	ACX60_RS08120	ABUW_1778	A1S_1940	KZA74_08180	614.738	-0.329905	0.207307	0.0530859	0.841786	0.91242	0.984823
chromosome	KZA74_08185	1,725,562..1,726,464	903	<=	LysR family transcriptional regulator	NA	ACX60_RS08125	ABUW_1779	A1S_1939	KZA74_08185	371.239	-0.160404	0.56241	0.0596913	0.899864	0.315711	0.971891
chromosome	KZA74_08190	1,726,708..1,727,031	324	=>	KZA74_08190	NA	ACX60_RS08130	ABUW_1780	A1S_1938	KZA74_08190	53.8898	0.143133	-0.152313	0.379767	0.934843	0.920179	0.584284
chromosome	grxD	1,727,078..1,727,419	342	<=	grxD, Grx4 family monothiol glutaredoxin	grxD, GLRX5	ACX60_RS08135	ABUW_1781	A1S_1937	KZA74_08195	939.779	-0.82777	0.622004	-0.512169	0.632734	0.78274	0.793968
chromosome	KZA74_08200	1,727,647..1,728,855	1209	=>	aspartate aminotransferase family protein	argD	ACX60_RS08140	ABUW_1782	A1S_1936	KZA74_08200	688.621	-0.0551828	0.447515	-0.0464147	0.986515	0.56787	0.980408
chromosome	KZA74_08205	1,728,904..1,729,335	432	<=	CBS domain-containing protein	NA	ACX60_RS08145	ABUW_1783	A1S_1935	KZA74_08205	703.596	-0.458538	0.305387	-0.528488	0.841786	0.899691	0.772534
chromosome	KZA74_08210	1,729,476..1,729,850	375	<=	DUF2750 domain-containing protein	NA	ACX60_RS08150	ABUW_1784	A1S_1934	KZA74_08210	367.635	-0.0906856	0.582501	0.17609	0.986515	0.78002	0.950473
chromosome	KZA74_08215	1,730,186..1,730,419	234	<=	KZA74_08215	NA	ACX60_RS08155	ABUW_1786	A1S_1933	KZA74_08215	2281.42	-1.11823	0.268847	-1.05659	0.585188	0.938598	0.568432
chromosome	KZA74_08220	1,730,635..1,730,994	360	=>	KZA74_08220	NA	ACX60_RS08160	ABUW_1787	A1S_1932	KZA74_08220	3996.67	-0.658804	1.02811	1.53778	0.863662	0.755365	0.436581
chromosome	KZA74_08225	1,731,095..1,731,421	327	=>	KZA74_08225	NA	ACX60_RS08165	ABUW_1788	A1S_1931	KZA74_08225	311.302	-0.363151	0.563339	0.645007	0.904438	0.821306	0.72103
chromosome	ftsY	1,731,529..1,732,635	1107	=>	ftsY, signal recognition particle-docking proteinFtsY	ftsY	ACX60_RS08170	ABUW_1789	A1S_1930	KZA74_08230	1542.9	-0.179053	1.02537	0.385073	0.963548	0.375656	0.841314
chromosome	KZA74_08235	1,732,823..1,733,419	597	=>	nitroreductase family protein	K07078	ACX60_RS08175	ABUW_1790	A1S_1929	KZA74_08235	432.167	-0.192603	0.538922	-0.318863	0.939316	0.722459	0.837562
chromosome	KZA74_08240	1,733,645..1,734,316	672	=>	DUF2057 domain-containing protein	K09909	ACX60_RS08180	ABUW_1791	A1S_1928	KZA74_08240	145.532	0.368108	-0.150832	-0.707028	0.774641	0.932318	0.315714
chromosome	KZA74_08245	1,734,389..1,734,913	525	=>	GNAT family N-acetyltransferase	NA	ACX60_RS08185	NA	A1S_1927	KZA74_08245	51.2294	0.0418457	0.155706	-0.835927	NA	0.932017	0.211305
chromosome	KZA74_08250	1,734,926..1,735,225	300	<=	cyd operon YbgE family protein	NA	ACX60_RS08190	ABUW_1792	A1S_1926	KZA74_08250	1058.13	-2.58756	-1.67148	-2.29965	2.60032e-05	0.0306977	0.000224557
chromosome	cydX	1,735,226..1,735,327	102	<=	cydX, cytochrome bd-I oxidase subunit CydX	cydX	ACX60_RS08195	ABUW_1793	NA	KZA74_08255	137.706	-2.73372	-1.46202	-2.51821	0.000105606	0.171639	0.000517314
chromosome	cydB	1,735,341..1,736,486	1146	<=	cydB, cytochrome d ubiquinol oxidase subunit II	cydB	ACX60_RS08200	ABUW_1794	A1S_1925	KZA74_08260	3756.38	-2.64995	-1.58793	-2.06098	5.33931e-05	0.0667742	0.00331281
chromosome	KZA74_08265	1,736,483..1,738,069	1587	<=	cydA, cytochrome ubiquinol oxidase subunit I	cydA	ACX60_RS08205	ABUW_1795	A1S_1924	KZA74_08265	5041.38	-2.43004	-1.45727	-2.0617	0.000218541	0.0972706	0.00258355
chromosome	KZA74_08270	1,738,069..1,738,263	195	<=	KZA74_08270, 5'UTR of cydA maybe	NA	ACX60_RS08210	ABUW_1796	NA	KZA74_08270	93.7848	-0.766983	-0.75564	-2.19028	0.588926	0.620486	2.1111e-05
chromosome	KZA74_08275	1,738,646..1,739,254	609	<=	yqiJ, membrane protein	NA	ACX60_RS08215	ABUW_1797	A1S_1923	KZA74_08275	170.981	0.231348	0.186786	-0.349927	0.838836	0.88179	0.627613
chromosome	KZA74_08280	1,739,280..1,739,588	309	<=	Rieske (2Fe-2S) protein	NA	ACX60_RS08220	ABUW_1798	NA	KZA74_08280	282.831	-0.508449	0.650738	-0.416145	0.766724	0.683161	0.799085
chromosome	KZA74_08285	1,739,605..1,740,609	1005	<=	adenosine kinase	iolC	ACX60_RS08225	ABUW_1799	A1S_1922	KZA74_08285	1097.01	-0.361502	0.198719	-0.424975	0.808432	0.912619	0.72103
chromosome	KZA74_08290	1,740,847..1,742,946	2100	=>	TonB-dependent siderophore receptor	fiu, bfrD	ACX60_RS08230	ABUW_1800	A1S_1921	KZA74_08290	606.542	0.0491183	-0.249932	-0.943906	0.986515	0.824133	0.019291
chromosome	KZA74_08295	1,743,198..1,746,137	2940	=>	insulinase family protein	PITRM1, PreP, CYM1	ACX60_RS08235	ABUW_1802	A1S_1920	KZA74_08295	3956.33	-0.198833	1.1243	0.305806	0.962384	0.36847	0.891653
chromosome	KZA74_08300	1,746,158..1,747,309	1152	=>	phospholipase A	pldA	ACX60_RS08240	ABUW_1803	A1S_1919	KZA74_08300	1192.9	0.0691795	1.14696	0.232979	0.986515	0.238685	0.908195
chromosome	KZA74_08305	1,747,351..1,748,688	1338	<=	TrkH family potassium uptake protein	trkH, trkG, ktrB	ACX60_RS08245	ABUW_1804	A1S_1918	KZA74_08305	314.43	0.0791046	-0.104759	-0.544591	0.963548	0.925644	0.168655
chromosome	KZA74_08310	1,748,707..1,749,357	651	<=	TrkA family potassium uptake protein	trkA, ktrA	ACX60_RS08250	ABUW_1805	A1S_1917	KZA74_08310	173.997	-0.039901	-0.133396	-0.650271	0.986515	0.878672	0.00802329
chromosome	ilvA	1,749,502..1,751,049	1548	<=	ilvA, threonine ammonia-lyase, biosynthetic	E4.3.1.19, ilvA, tdcB	ACX60_RS08255	ABUW_1806	A1S_1916	KZA74_08315	1491.12	-0.0101352	0.690536	-0.220803	0.999444	0.548226	0.899989
chromosome	rpiA	1,751,151..1,751,822	672	=>	rpiA, ribose-5-phosphate isomerase RpiA	rpiA	ACX60_RS08260	ABUW_1807	A1S_1915	KZA74_08320	493.172	-0.456147	0.29811	-0.221909	0.682139	0.841104	0.868935
chromosome	KZA74_08325	1,751,822..1,752,502	681	=>	M48 family metallopeptidase	K07043	ACX60_RS08265	ABUW_1808	A1S_1914	KZA74_08325	292.713	-0.31075	0.0366511	-0.389328	0.690942	0.977696	0.482887
chromosome	KZA74_08330	1,752,499..1,754,019	1521	<=	KZA74_08330	NA	ACX60_RS08270	ABUW_1809	A1S_3745	KZA74_08330	432.554	0.132199	0.134644	-0.529853	0.903018	0.888886	0.172106
chromosome	argC	1,754,202..1,755,257	1056	=>	argC, N-acetyl-gamma-glutamyl-phosphate reductase	argC	ACX60_RS08275	ABUW_1811	A1S_1913	KZA74_08335	696.521	-0.492973	0.336949	-0.356615	0.632734	0.817274	0.735526
chromosome	KZA74_08340	1,755,333..1,756,091	759	=>	KZA74_08340	NA	ACX60_RS08280	ABUW_1812	A1S_1912	KZA74_08340	628.028	-0.757937	0.134232	-0.464491	0.435339	0.942722	0.687186
chromosome	clpS	1,756,101..1,756,514	414	=>	clpS, ATP-dependent Clp protease adapter ClpS	clpS	ACX60_RS08285	ABUW_1813	A1S_1911	KZA74_08345	310.061	-0.703461	-0.0546999	-0.753532	0.450934	0.978183	0.321379
chromosome	clpA	1,756,524..1,758,800	2277	=>	clpA, ATP-dependent Clp protease ATP-binding subunitClpA	clpA	ACX60_RS08290	ABUW_1814	A1S_1910	KZA74_08350	6484.84	-1.03685	0.581674	-0.115456	0.57637	0.830886	0.980408
chromosome	KZA74_08355	1,758,804..1,759,166	363	=>	YnfA family protein	TC.SMR3	ACX60_RS08295	ABUW_1815	A1S_1909	KZA74_08355	192.417	-0.544155	0.0842934	-0.629039	0.398007	0.948021	0.208251
chromosome	KZA74_08360	1,759,593..1,760,648	1056	=>	3-deoxy-7-phosphoheptulonate synthase	E2.5.1.54, aroF, aroG, aroH	ACX60_RS08300	ABUW_1816	A1S_1908	KZA74_08360	971.938	-0.774797	0.26017	-0.576216	0.452679	0.888886	0.598347
chromosome	KZA74_08365	1,760,692..1,761,609	918	<=	alpha/beta hydrolase	menH	ACX60_RS08305	ABUW_1817	A1S_1907	KZA74_08365	294.524	-0.214945	-0.435614	-0.158233	0.792732	0.423011	0.841314
chromosome	KZA74_08370	1,761,612..1,762,172	561	<=	PadR family transcriptional regulator	padR	ACX60_RS08310	ABUW_1818	A1S_1906	KZA74_08370	133.487	-0.170327	-0.514089	-0.626631	0.897982	0.477377	0.193849
chromosome	KZA74_08375	1,762,308..1,764,332	2025	=>	NADPH-dependent 2,4-dienoyl-CoA reductase	fadH	ACX60_RS08315	ABUW_1819	A1S_1905	KZA74_08375	580.34	0.102673	-0.195619	0.0847767	0.966176	0.888886	0.969741
chromosome	KZA74_08380	1,764,403..1,764,810	408	=>	nuclear transport factor 2 family protein	NA	ACX60_RS08320	ABUW_1820	A1S_1904	KZA74_08380	84.51	0.149694	-0.018656	-0.251112	0.914865	0.989046	0.77715
chromosome	KZA74_08385	1,764,849..1,765,565	717	=>	SGNH/GDSL hydrolase family protein	NA	ACX60_RS08325	ABUW_1821	A1S_1903	KZA74_08385	193.708	-0.226744	0.18008	-0.446598	0.801108	0.862058	0.345869
chromosome	KZA74_08390	1,765,585..1,766,679	1095	=>	alpha/beta hydrolase	K07019	ACX60_RS08330	ABUW_1822	A1S_1902	KZA74_08390	310.027	-0.0564904	-0.407576	-0.0500254	0.963548	0.239678	0.954803
chromosome	KZA74_08395	1,766,733..1,767,578	846	<=	metal-dependent hydrolase	K07044	ACX60_RS08335	ABUW_1823	A1S_1901	KZA74_08395	170.809	0.120914	-0.433925	0.241182	0.943625	0.594476	0.826554
chromosome	KZA74_08400	1,767,814..1,768,302	489	<=	internalin	NA	ACX60_RS08340	ABUW_1824	A1S_3744	KZA74_08400	1698.92	-0.247367	1.53926	0.31728	0.960407	0.270771	0.913536
chromosome	KZA74_08405	1,768,526..1,770,163	1638	=>	CTP synthase	pyrG, CTPS	ACX60_RS08345	ABUW_1825	A1S_1900	KZA74_08405	4117.4	-0.343892	1.2889	-0.0846789	0.915094	0.369925	0.984823
chromosome	kdsA	1,770,195..1,771,052	858	=>	kdsA, 3-deoxy-8-phosphooctulonate synthase	kdsA	ACX60_RS08350	ABUW_1826	A1S_1899	KZA74_08410	1033.67	-0.575324	0.792388	-0.392868	0.7419	0.579998	0.830657
chromosome	eno	1,771,098..1,772,387	1290	=>	eno, phosphopyruvate hydratase	ENO, eno	ACX60_RS08355	ABUW_1827	A1S_1898	KZA74_08415	2484.9	-0.332268	1.53965	-0.223502	0.92869	0.266099	0.95042
chromosome	KZA74_08420	1,772,484..1,773,161	678	<=	DUF421 domain-containing protein	NA	ACX60_RS08360	ABUW_1828	A1S_1897	KZA74_08420	114.629	0.240656	-0.280391	0.0624816	0.864641	0.843646	0.977484
chromosome	ftsB	1,773,789..1,774,178	390	=>	ftsB, cell division protein FtsB	ftsB	ACX60_RS08365	ABUW_1829	A1S_1896	KZA74_08425	574.698	-0.837769	-0.184608	-0.267957	0.358975	0.925644	0.864684
chromosome	ispD	1,774,144..1,774,860	717	=>	ispD, 2-C-methyl-D-erythritol 4-phosphatecytidylyltransferase	ispD	ACX60_RS08370	ABUW_1830	A1S_1895	KZA74_08430	320.579	-0.515475	-0.166185	-0.0390215	0.575789	0.916252	0.986298
chromosome	KZA74_08435	1,775,210..1,775,881	672	=>	pcaA, 3-oxoacid CoA-transferase subunit A	pcaI, pcaA	ACX60_RS08375	ABUW_1831	A1S_1894	KZA74_08435	288.714	-0.426391	-1.0125	1.08158	0.801108	0.282427	0.186708
chromosome	KZA74_08440	1,775,900..1,776,553	654	=>	pcaB, 3-oxoacid CoA-transferase subunit B	pcaJ, pcaB	ACX60_RS08380	ABUW_1832	A1S_1847	KZA74_08440	253.735	-0.0839174	-1.07151	0.958734	0.986515	0.217204	0.242551
chromosome	pcaF	1,776,566..1,777,777	1212	=>	pcaF, 3-oxoadipyl-CoA thiolase	pcaF	ACX60_RS08385	ABUW_1833	A1S_1891	KZA74_08445	510.474	-0.107737	-0.771175	0.942302	0.981168	0.418846	0.206124
chromosome	KZA74_08450	1,777,780..1,779,135	1356	=>	3-carboxy-cis,cis-muconate cycloisomerase	pcaB	ACX60_RS08390	ABUW_1834	A1S_1890	KZA74_08450	601.007	-0.139265	-0.71302	0.673829	0.961672	0.457929	0.44172
chromosome	pcaD	1,779,132..1,779,917	786	=>	pcaD, 3-oxoadipate enol-lactonase	pcaD	ACX60_RS08395	ABUW_1835	A1S_1889	KZA74_08455	247.861	-0.417913	-0.507169	0.646449	0.751591	0.691946	0.448121
chromosome	KZA74_08460	1,779,960..1,781,315	1356	=>	MFS transporter	pcaK	ACX60_RS08400	ABUW_1836	A1S_1887	KZA74_08460	548.758	-0.133756	-0.619372	0.596627	0.966995	0.618316	0.576932
chromosome	pcaC	1,781,331..1,781,744	414	=>	pcaC, 4-carboxymuconolactone decarboxylase	pcaC	ACX60_RS08405	ABUW_1837	A1S_1886	KZA74_08465	152.606	-0.464918	-0.535611	0.0983818	0.769279	0.752253	0.974096
chromosome	pcaH	1,781,755..1,782,480	726	=>	pcaH, protocatechuate 3,4-dioxygenase subunit beta	pcaH	ACX60_RS08410	ABUW_1838	A1S_1885	KZA74_08470	273.881	-0.538765	-0.462216	0.218559	0.629719	0.742259	0.885778
chromosome	pcaG	1,782,495..1,783,124	630	=>	pcaG, protocatechuate 3,4-dioxygenase subunit alpha	pcaG	ACX60_RS08415	ABUW_1839	A1S_1884	KZA74_08475	264.417	-0.611523	-0.718607	0.229202	0.575311	0.474604	0.885778
chromosome	aroD	1,783,193..1,784,020	828	=>	aroD, type I 3-dehydroquinate dehydratase	quiD, aroD	ACX60_RS08420	ABUW_1840	A1S_1883	KZA74_08480	185.559	-0.247554	-0.469168	0.333185	0.890761	0.742171	0.801924
chromosome	KZA74_08485	1,784,040..1,785,491	1452	=>	right-handed parallel beta-helixrepeat-containing protein	quiC	ACX60_RS08425	ABUW_1841	A1S_1882	KZA74_08485	406.713	0.282642	-0.20173	0.326254	0.859886	0.900211	0.801924
chromosome	KZA74_08490	1,785,551..1,786,870	1320	=>	carbohydrate porin	quiB, oprB	ACX60_RS08430	ABUW_1842	A1S_1881	KZA74_08490	334.693	0.101972	-0.19797	0.367376	0.973163	0.893854	0.723452
chromosome	KZA74_08495	1,786,953..1,789,382	2430	=>	glucose/quinate/shikimate family membrane-bound PQQ-dependent dehydrogenase	quiA	ACX60_RS08435	ABUW_1843	A1S_1880	KZA74_08495	1073.22	-0.204831	-0.314895	0.577058	0.876278	0.782023	0.328172
chromosome	KZA74_08500	1,790,013..1,790,480	468	=>	KZA74_08500	NA	ACX60_RS08440	ABUW_1844	A1S_1879	KZA74_08500	315.925	-0.996241	-0.366054	-1.35357	0.202309	0.824133	0.0181592
chromosome	KZA74_08505	1,790,616..1,791,029	414	=>	YeeE/YedE family protein	K07112	ACX60_RS08445	ABUW_1845	A1S_1878	KZA74_08505	66.8583	0.276013	0.271817	-0.632884	0.899864	0.889178	0.581209
chromosome	KZA74_08510	1,791,034..1,791,447	414	=>	YeeE/YedE family protein	K07112	ACX60_RS08450	ABUW_1846	A1S_1877	KZA74_08510	98.3009	0.352469	0.216297	-0.927593	0.808594	0.895469	0.213853
chromosome	KZA74_08515	1,791,452..1,792,318	867	=>	MBL fold metallo-hydrolase	NA	ACX60_RS08455	ABUW_1847	A1S_1876	KZA74_08515	173.055	0.141911	0.0309473	-0.147853	0.934843	0.985958	0.908536
chromosome	pcaU	1,792,411..1,793,223	813	<=	pcaU, IclR family transcriptional regulator PcaU	pcaR, pcaU	ACX60_RS08460	ABUW_1848	A1S_1875	KZA74_08520	122.354	0.0315031	-0.368095	-0.439982	0.993824	0.841104	0.735526
chromosome	KZA74_08525	1,793,266..1,794,186	921	<=	LysR family transcriptional regulator	pcpR	ACX60_RS08465	ABUW_1849	A1S_1874	KZA74_08525	119.102	-0.060447	-0.16021	-0.6572	0.986515	0.931688	0.424049
chromosome	KZA74_08530	1,794,275..1,795,519	1245	=>	acyl-CoA dehydrogenase family protein	bbsG	ACX60_RS08470	ABUW_1850	A1S_1873	KZA74_08530	359.241	0.0412837	-0.183781	-0.330043	0.986515	0.878672	0.651497
chromosome	KZA74_08535	1,795,539..1,796,660	1122	=>	phosphotransferase family protein	NA	ACX60_RS08475	ABUW_1851	A1S_1872	KZA74_08535	489.293	-0.0785699	0.0316565	-0.339798	0.924592	0.965794	0.239325
chromosome	KZA74_08540	1,796,657..1,797,355	699	=>	phosphoglycerate mutase family protein	NA	ACX60_RS08480	ABUW_1852	A1S_1871	KZA74_08540	201.318	-0.371861	-0.361895	-0.521575	0.38518	0.474604	0.0755534
chromosome	KZA74_08545	1,797,371..1,798,114	744	=>	SDR family oxidoreductase	NA	ACX60_RS08485	ABUW_1853	A1S_1870	KZA74_08545	308.986	-0.304684	-0.159367	-0.29924	0.576171	0.856753	0.514809
chromosome	KZA74_08550	1,798,151..1,799,407	1257	<=	OprD family porin	benP, nciP	ACX60_RS08490	ABUW_1854	A1S_1868	KZA74_08550	264.137	-0.27238	-0.999491	0.535841	0.92869	0.474604	0.770862
chromosome	KZA74_08555	1,799,517..1,800,866	1350	<=	MFS transporter	NA	ACX60_RS08495	ABUW_1855	A1S_1867	KZA74_08555	450.161	-0.580289	-1.34401	0.813791	0.869558	0.532201	0.746376
chromosome	KZA74_08560	1,801,267..1,801,734	468	<=	MarR family transcriptional regulator	NA	ACX60_RS08500	ABUW_1856	A1S_1866	KZA74_08560	207.987	-0.570025	-0.275332	-0.419395	0.416533	0.824133	0.554557
chromosome	KZA74_08565	1,801,884..1,802,993	1110	=>	Glutamyl-tRNA(Gln) amidotransferase subunit A	E3.5.1.4, amiE, gatA	ACX60_RS08505	ABUW_1857	A1S_1865	KZA74_08565	851.306	-1.41214	-2.41599	-0.0774065	0.703919	0.331077	0.993854
chromosome	KZA74_08570	1,803,030..1,804,178	1149	=>	iacA, acyl-CoA dehydrogenase	iacA, hsaA	ACX60_RS08510	ABUW_1858	A1S_1864	KZA74_08570	1153.78	-1.18968	-1.84361	0.388864	0.755077	0.529419	0.943852
chromosome	KZA74_08575	1,804,207..1,804,566	360	=>	IacB protein	lacB	ACX60_RS08515	ABUW_1859	A1S_1863	KZA74_08575	311.97	-1.44365	-2.00918	0.569531	0.623683	0.368979	0.886597
chromosome	KZA74_08580	1,804,577..1,805,104	528	=>	nuclear transport factor 2 family protein	ntf2	ACX60_RS08520	ABUW_1860	A1S_1862	KZA74_08580	234.198	-1.33879	-1.75183	0.183497	0.691728	0.543359	0.980408
chromosome	KZA74_08585	1,805,134..1,806,411	1278	=>	aromatic ring-hydroxylating dioxygenase subunitalpha	antA	ACX60_RS08525	ABUW_1861	A1S_1860	KZA74_08585	722.574	-1.20807	-1.75831	0.332348	0.509127	0.207235	0.913536
chromosome	KZA74_08590	1,806,422..1,806,907	486	=>	KZA74_08590	NA	ACX60_RS08530	ABUW_1862	A1S_3741	KZA74_08590	298.494	-1.6147	-1.97107	0.242828	NA	NA	NA
chromosome	KZA74_08595	1,806,918..1,807,655	738	=>	SDR family oxidoreductase	fabG	ACX60_RS08535	ABUW_1863	A1S_1858	KZA74_08595	549.868	-1.41292	-1.83145	0.572868	0.28991	0.110071	0.786147
chromosome	KZA74_08600	1,807,690..1,808,643	954	=>	PDR/VanB family oxidoreductase, Carnitine monooxygenase reductase subunit	yeaX	ACX60_RS08540	ABUW_1864	A1S_1857	KZA74_08600	462.751	-1.24259	-1.66476	0.567282	0.325543	0.118682	0.763517
chromosome	KZA74_08605	1,808,689..1,809,645	957	=>	flavin reductase family protein	C1-hpah_1	ACX60_RS08545	ABUW_1865	A1S_1856	KZA74_08605	405.609	-1.28498	-1.33919	0.628612	0.142349	0.119849	0.61471
chromosome	feaR	1,809,844..1,810,758	915	=>	feaR, transcriptional regulator FeaR	feaR	ACX60_RS08550	ABUW_1866	A1S_1855	KZA74_08610	133.743	-0.125103	-0.312139	-0.372984	0.960294	0.82412	0.717093
chromosome	tynA	1,810,967..1,813,282	2316	=>	tynA, primary-amine oxidase	tynA, AOC3, AOC2, tynA	ACX60_RS08555	ABUW_1867	A1S_1854	KZA74_08615	495.009	0.394615	-0.325097	0.0938214	0.838284	0.875368	0.977484
chromosome	tynE	1,813,427..1,814,644	1218	=>	KZA74_08620	tynE	ACX60_RS08560	ABUW_1868	A1S_1853	KZA74_08620	159.499	0.214584	-0.356013	0.768058	0.934843	0.860255	0.52233
chromosome	KZA74_08625	1,814,678..1,816,165	1488	=>	NAD-dependent phenylacetaldehyde dehydrogenase	feaB	ACX60_RS08565	ABUW_1869	A1S_1852	KZA74_08625	300.89	0.0932035	-0.167953	-0.111494	0.984944	0.932017	0.967489
chromosome	KZA74_08630	1,816,237..1,818,699	2463	<=	penicillin acylase family protein	pac, E3.5.1.11	ACX60_RS08570	ABUW_1870	A1S_1851	KZA74_08630	466.914	-0.0699603	-0.527319	-0.26826	0.990534	0.82412	0.915716
chromosome	KZA74_08635	ND	ND	<=	pcaD, 3-oxoadipate enol-lactonase	pcaD, catD	ACX60_RS08575	ABUW_1871	A1S_1850	KZA74_08635	322.565	-1.08349	-0.601402	-0.102815	0.311759	0.749749	0.977484
chromosome	KZA74_08640	ND	ND	<=	pcaF, 3-oxoadipyl-CoA thiolase	pcaF	ACX60_RS08580	ABUW_1872	A1S_1849	KZA74_08640	451.317	-0.921322	-1.00541	0.0697641	0.406038	0.331077	0.982032
chromosome	KZA74_08645	1,821,470..1,822,120	651	<=	pcaB, 3-oxoacid CoA-transferase subunit B	pcaJ, pcaB	ACX60_RS08585	ABUW_1873	NA	KZA74_08645	301.246	-1.33983	-1.50201	0.611962	0.276302	0.193382	0.735908
chromosome	KZA74_08650	1,822,139..1,822,810	672	<=	pcaA, 3-oxoacid CoA-transferase subunit A	pcaI, pcaA	ACX60_RS08590	ABUW_1874	A1S_1846	KZA74_08650	271.334	-1.72253	-1.58994	0.677233	0.142408	0.204422	0.723491
chromosome	catA	1,822,945..1,823,865	921	<=	catA, catechol 1,2-dioxygenase	catA	ACX60_RS08595	ABUW_1875	A1S_1845	KZA74_08655	1053.27	-2.78339	-2.0235	0.404068	0.00222124	0.0701433	0.873059
chromosome	catC	1,824,027..1,824,317	291	<=	catC, muconolactone Delta-isomerase	catC	ACX60_RS08600	ABUW_1876	A1S_1844	KZA74_08660	170.198	-3.36137	-2.09379	0.145971	0.00585744	0.216294	0.980408
chromosome	KZA74_08665	1,824,341..1,825,447	1107	<=	muconate/chloromuconate family cycloisomerase	catB	ACX60_RS08605	ABUW_1877	A1S_1843	KZA74_08665	721.41	-2.43428	-1.75432	0.38319	0.0230377	0.187747	0.89075
chromosome	KZA74_08670	1,825,548..1,826,462	915	=>	LysR family transcriptional regulator	catM	ACX60_RS08610	ABUW_1878	A1S_1842	KZA74_08670	305.29	-0.0961623	-0.267801	-0.219748	0.936299	0.739045	0.723452
chromosome	KZA74_08675	1,826,544..1,827,338	795	=>	TorF family putative porin	NA	ACX60_RS08615	ABUW_1879	A1S_1841	KZA74_08675	175.358	-0.311958	-0.709555	-1.0086	0.839724	0.453131	0.12418
chromosome	KZA74_08680	1,827,406..1,828,122	717	<=	FadR family transcriptional regulator	pdhR	ACX60_RS08620	ABUW_1880	A1S_1840	KZA74_08680	325.145	-0.507513	-0.218092	-0.849121	0.360175	0.836348	0.0180973
chromosome	KZA74_08685	1,828,206..1,829,939	1734	<=	dihydroxy-acid dehydratase	K13875, araC	ACX60_RS08625	ABUW_1881	A1S_1839	KZA74_08685	467.116	0.186266	-0.349789	0.399252	0.963548	0.888433	0.852344
chromosome	abaQ	1,830,109..1,831,413	1305	=>	abaQ, multidrug efflux MFS transporter AbaQ	abaQ, ttub	ACX60_RS08630	NA	A1S_1837	KZA74_08690	301.503	0.325278	-0.52439	0.137782	0.897982	0.799481	0.971891
chromosome	KZA74_08695	1,831,424..1,832,422	999	=>	FAH family protein	NA	ACX60_RS08635	ABUW_1883	A1S_1836	KZA74_08695	196.459	0.212963	-0.48761	-0.332384	0.952019	0.82412	0.874048
chromosome	KZA74_08700	1,832,434..1,834,008	1575	=>	aldehyde dehydrogenase (NADP(+))	aldH	ACX60_RS08640	ABUW_1884	A1S_1835	KZA74_08700	345.115	0.0955113	-0.461552	-0.0831808	0.985868	0.776931	0.977484
chromosome	KZA74_08705	1,834,060..1,834,956	897	<=	acetoacetate decarboxylase	NA	ACX60_RS08645	ABUW_1885	A1S_1834	KZA74_08705	141.405	0.246433	-0.357839	0.312553	0.906555	0.849939	0.843927
chromosome	KZA74_08710	1,835,286..1,836,116	831	=>	alpha/beta hydrolase	cpo	ACX60_RS08650	ABUW_1886	A1S_1833	KZA74_08710	1308.5	-1.32814	-0.0335116	-0.531547	0.280345	0.989046	0.779876
chromosome	KZA74_08715	1,836,278..1,837,516	1239	=>	NADH:flavin oxidoreductase/NADH oxidase familyprotein	namA	ACX60_RS08655	ABUW_1887	A1S_1832	KZA74_08715	267.956	0.0369875	-0.361186	0.22436	0.99336	0.85092	0.904507
chromosome	KZA74_08720	1,837,532..1,838,599	1068	=>	saccharopine dehydrogenase NADP-bindingdomain-containing protein	NA	ACX60_RS08660	ABUW_1888	A1S_1831	KZA74_08720	360.497	0.0404788	-0.16585	0.187161	0.986515	0.888886	0.850435
chromosome	KZA74_08725	1,838,809..1,839,384	576	=>	dihydrofolate reductase family protein	yyaP	ACX60_RS08665	NA	A1S_1830	KZA74_08725	157.25	-0.337311	-0.253619	-0.201362	0.664072	0.812712	0.817734
chromosome	KZA74_08730	1,839,452..1,840,258	807	<=	type 1 glutamine amidotransferasedomain-containing protein	NA	ACX60_RS08670	ABUW_1889	A1S_1829	KZA74_08730	169.084	0.261678	-0.311357	0.342925	0.899864	0.863944	0.818868
chromosome	KZA74_08735	1,840,334..1,840,750	417	<=	MerR family transcriptional regulator	hmrR	ACX60_RS08675	ABUW_1890	A1S_1828	KZA74_08735	93.3503	-0.417939	-0.400455	-0.569926	0.64341	0.706548	0.309698
chromosome	KZA74_08740	1,840,906..1,841,598	693	=>	type 1 glutamine amidotransferasedomain-containing protein	NA	ACX60_RS08680	ABUW_1891	A1S_1827	KZA74_08740	280.916	-0.125514	-0.359213	0.286168	0.952019	0.755509	0.76886
chromosome	KZA74_08745	1,841,690..1,842,895	1206	<=	FAD-dependent oxidoreductase	ndh	ACX60_RS08685	ABUW_1892	A1S_1826	KZA74_08745	348.115	0.129734	-0.452282	-0.500756	0.978673	0.818074	0.723452
chromosome	KZA74_08750	1,843,054..1,843,602	549	<=	Rrf2 family transcriptional regulator	iscR	ACX60_RS08690	ABUW_1893	A1S_1825	KZA74_08750	210.832	-0.203264	-0.29676	-0.911624	0.912795	0.856134	0.169822
chromosome	KZA74_08755	1,843,801..1,844,820	1020	<=	MBL fold metallo-hydrolase	NA	ACX60_RS08695	ABUW_1894	A1S_1824	KZA74_08755	319.816	0.158207	-0.215211	-0.304843	0.948935	0.894299	0.818868
chromosome	KZA74_08760	1,844,959..1,845,528	570	<=	TetR/AcrR family transcriptional regulator	NA	ACX60_RS08700	ABUW_1895	A1S_1823	KZA74_08760	101.844	0.322066	-0.397326	0.0889559	0.904515	0.864463	0.980408
chromosome	KZA74_08765	1,845,622..1,846,557	936	<=	LysR family transcriptional regulator	pcpR_2	ACX60_RS08705	NA	A1S_1822	KZA74_08765	149.147	0.486336	0.199867	-0.125006	0.661338	0.895469	0.943635
chromosome	KZA74_08770	1,846,737..1,847,501	765	=>	4-formylbenzenesulfonate dehydrogenaseTsaC1/TsaC2	tsaC1	ACX60_RS08710	NA	A1S_1821	KZA74_08770	160.839	0.256423	0.21916	0.704166	0.883057	0.894299	0.408107
chromosome	KZA74_08775	1,847,514..1,848,269	756	=>	glucose 1-dehydrogenase	lvr_1	ACX60_RS08715	NA	A1S_1820	KZA74_08775	340.322	0.251588	0.0361135	0.388561	0.899864	0.986755	0.77399
chromosome	KZA74_08780	1,848,314..1,849,225	912	=>	SDR family NAD(P)-dependent oxidoreductase	NA	ACX60_RS08720	NA	A1S_1819	KZA74_08780	349.959	0.0666543	-0.207606	0.0274724	0.986515	0.894165	0.993854
chromosome	KZA74_08785	1,849,228..1,849,689	462	=>	MaoC family dehydratase	NA	ACX60_RS08725	NA	A1S_1818	KZA74_08785	99.6239	0.0211094	-0.0521196	-0.0531551	0.996435	0.975434	0.980408
chromosome	KZA74_08790	1,849,699..1,851,522	1824	=>	acyl-CoA dehydrogenase	dmdC_4	ACX60_RS08730	NA	A1S_1817	KZA74_08790	612.152	-0.0447889	-0.0925061	0.0840555	0.986515	0.942722	0.95777
chromosome	KZA74_08795	1,851,680..1,853,053	1374	=>	outer membrane protein transport protein	NA	ACX60_RS08735	NA	A1S_1816	KZA74_08795	389.114	0.304142	-0.309901	-0.0624778	0.899864	0.885614	0.984823
chromosome	KZA74_08800	1,853,191..1,854,831	1641	=>	long-chain-fatty-acid--CoA ligase	ACSL, fadD	ACX60_RS08740	NA	A1S_1815	KZA74_08800	290.459	0.0665578	-0.334686	-0.378709	0.986515	0.855861	0.78988
chromosome	KZA74_08805	1,854,906..1,855,808	903	=>	bile acid:sodium symporter family protein	panS_2, TC.BASS	ACX60_RS08745	NA	A1S_1814	KZA74_08805	154.024	0.15545	-0.208616	-0.00345932	0.961672	0.920598	1
chromosome	KZA74_08810	1,856,573..1,857,151	579	=>	TetR/AcrR family transcriptional regulator	NA	ACX60_RS08750	ABUW_1912	A1S_1813	KZA74_08810	65.8805	0.474747	-0.148136	-0.243086	0.802984	0.949467	0.930302
chromosome	KZA74_08815	1,857,231..1,857,746	516	=>	KZA74_08815	NA	ACX60_RS08755	ABUW_1913	A1S_3735	KZA74_08815	95.072	0.0655906	-0.318863	0.096297	0.990942	0.91117	0.980408
chromosome	KZA74_08820	1,858,536..1,859,015	480	=>	KZA74_08820	NA	ACX60_RS08760	NA	NA	KZA74_08820	96.178	-0.01376	-0.236807	-0.201543	0.996558	0.860255	0.850435
chromosome	KZA74_08825	1,859,115..1,859,621	507	=>	DUF2247 family protein	NA	ACX60_RS08770	ABUW_1916	NA	KZA74_08825	94.5444	0.0999602	0.188283	-0.0389104	0.969038	0.892081	0.984823
chromosome	KZA74_08830	1,859,688..1,860,167	480	=>	SMI1/KNR4 family protein	NA	ACX60_RS08775	ABUW_1917	NA	KZA74_08830	118.451	-0.749484	-0.39727	-0.239895	0.323539	0.776931	0.845935
chromosome	KZA74_08835	1,860,286..1,860,747	462	=>	KZA74_08835	NA	ACX60_RS08780	NA	A1S_3733	KZA74_08835	96.4356	-0.0796942	0.0767521	-0.155596	0.985918	0.965389	0.917806
chromosome	KZA74_08840	1,860,814..1,861,671	858	=>	immunity 49 family protein	NA	ACX60_RS08785	NA	A1S_1812	KZA74_08840	150.063	-0.621914	-0.231429	-0.280617	0.438592	0.878672	0.800571
chromosome	KZA74_08845	1,861,874..1,862,014	141	=>	KZA74_08845		ACX60_RS08790	NA	NA	KZA74_08845	14.8616	0.267414	-0.503749	0.722925	NA	0.782338	0.51658
chromosome	KZA74_08850	1,862,161..1,862,472	312	=>	KZA74_08850	NA	ACX60_RS08795	ABUW_1919	A1S_3732	KZA74_08850	53.7617	-0.400607	-0.191213	-1.34696	0.807566	0.928705	0.0277774
chromosome	KZA74_08855	1,862,713..1,863,426	714	=>	DUF2314 domain-containing protein	NA	ACX60_RS08800	ABUW_1920	A1S_1811	KZA74_08855	132.031	-0.770083	-0.451667	-1.29016	0.531994	0.820583	0.0969447
chromosome	KZA74_08860	1,863,541..1,864,881	1341	<=	MFS transporter	ttuB_2	ACX60_RS08805	ABUW_1921	A1S_1810	KZA74_08860	280.294	0.240651	-0.129643	-0.157005	0.904515	0.945398	0.934811
chromosome	KZA74_08865	1,864,891..1,865,703	813	<=	amidohydrolase family protein	NA	ACX60_RS08810	ABUW_1922	A1S_1809	KZA74_08865	150.77	0.248727	-0.51521	0.600297	0.932758	0.817903	0.719942
chromosome	KZA74_08870	1,865,711..1,867,000	1290	<=	SLC13 family permease	NA	ACX60_RS08815	ABUW_1923	A1S_1808	KZA74_08870	218.419	0.3126	0.0352942	0.156483	0.904515	0.989046	0.965401
chromosome	KZA74_08875	1,867,112..1,867,843	732	=>	GntR family transcriptional regulator	K03710	ACX60_RS08820	ABUW_1924	A1S_1807	KZA74_08875	233.473	-0.647559	-0.550642	-0.554373	0.089137	0.225321	0.119208
chromosome	KZA74_08880	1,867,937..1,868,815	879	<=	SMP-30/gluconolactonase/LRE family protein	K13874, araB	ACX60_RS08825	ABUW_1925	A1S_1806	KZA74_08880	164.764	0.219464	-0.02542	0.133549	0.916921	0.989046	0.95777
chromosome	KZA74_08885	1,869,112..1,870,455	1344	=>	MFS transporter	sauU	ACX60_RS08830	ABUW_1926	A1S_1805	KZA74_08885	362.805	0.169855	-0.197038	0.201961	0.944591	0.912619	0.90084
chromosome	KZA74_08890	1,870,557..1,871,489	933	<=	LysR family transcriptional regulator	NA	ACX60_RS08835	ABUW_1927	A1S_1804	KZA74_08890	222.825	0.406688	-0.210173	-0.552646	0.881825	0.941681	0.775721
chromosome	KZA74_08895	1,871,589..1,872,023	435	=>	DMT family transporter	TC.BAT2	ACX60_RS08840	ABUW_1928	A1S_1803	KZA74_08895	149.683	0.561293	-0.196342	0.374613	0.768812	0.939906	0.86273
chromosome	KZA74_08900	1,872,033..1,872,491	459	=>	DMT family transporter	TC.BAT2	ACX60_RS08845	ABUW_1929	A1S_1802	KZA74_08900	144.03	0.279787	-0.0884479	0.607188	0.905242	0.969356	0.663152
chromosome	KZA74_08905	1,872,591..1,873,676	1086	<=	HlyD family secretion protein	emrA	ACX60_RS08850	ABUW_1930	A1S_1800	KZA74_08905	225.384	0.184732	-0.30243	-0.100951	0.958852	0.888886	0.977484
chromosome	KZA74_08910	1,873,673..1,875,250	1578	<=	MFS transporter	emrB, emrY	ACX60_RS08855	ABUW_1931	A1S_1799	KZA74_08910	337.513	0.230283	0.00659512	-0.524675	0.941154	0.997787	0.749421
chromosome	KZA74_08915	1,875,417..1,876,037	621	=>	TetR/AcrR family transcriptional regulator	slmA	ACX60_RS08860	ABUW_1932	A1S_1798	KZA74_08915	195.898	-0.445459	-0.058435	-0.527239	0.18724	0.944889	0.0272173
chromosome	KZA74_08920	1,876,116..1,877,693	1578	<=	aldehyde dehydrogenase (NADP(+))	aldH	ACX60_RS08865	ABUW_1933	A1S_1796	KZA74_08920	356.603	0.100387	-0.235432	0.169408	0.984718	0.892081	0.923928
chromosome	KZA74_08925	1,877,710..1,879,497	1788	<=	dihydroxy-acid dehydratase family protein	xylD, araC_2	ACX60_RS08870	ABUW_1934	A1S_1795	KZA74_08925	536.028	0.184019	-0.252061	0.265625	0.963696	0.925644	0.912883
chromosome	KZA74_08930	1,879,585..1,880,760	1176	<=	fumarylacetoacetate hydrolase family protein	NA	ACX60_RS08875	ABUW_1935	A1S_1794	KZA74_08930	232.419	0.278727	-0.0743636	0.19357	0.930439	0.981211	0.954362
chromosome	KZA74_08935	1,880,872..1,881,807	936	=>	LysR family transcriptional regulator	NA	ACX60_RS08880	ABUW_1936	A1S_1793	KZA74_08935	195.653	0.098317	-0.205493	-0.104879	0.984718	0.907095	0.971226
chromosome	KZA74_08940	1,882,019..1,882,990	972	=>	SDR family oxidoreductase	denD	ACX60_RS08885	ABUW_1937	A1S_1792	KZA74_08940	172.887	0.0856466	-0.226204	0.088938	0.986515	0.934009	0.982107
chromosome	KZA74_08945	1,883,024..1,884,400	1377	=>	MFS transporter	ttuB_3	ACX60_RS08890	ABUW_1938	A1S_1791	KZA74_08945	306.449	0.193911	-0.377996	-0.118967	0.963548	0.878947	0.976905
chromosome	KZA74_08950	1,884,400..1,885,272	873	=>	NAD(P)-dependent oxidoreductase	garR, glxR	ACX60_RS08895	ABUW_1939	A1S_1790	KZA74_08950	259.847	0.208315	-0.0197942	0.248085	0.955071	0.993579	0.917806
chromosome	KZA74_08955	1,885,368..1,886,252	885	<=	AraC family transcriptional regulator	NA	ACX60_RS08900	NA	A1S_1789	KZA74_08955	171.052	0.0200041	-0.305603	-0.54493	0.996558	0.83464	0.501282
chromosome	KZA74_08960	1,886,538..1,887,590	1053	=>	NAD(P)-dependent alcohol dehydrogenase	yahK, adhA	ACX60_RS08905	NA	A1S_1788	KZA74_08960	206.98	0.296368	-0.214416	0.098499	0.877905	0.91549	0.973345
chromosome	KZA74_08965	1,888,020..1,889,039	1020	=>	ABC transporter substrate-binding protein	yclQ, ABC.FEV.S	ACX60_RS08910	NA	A1S_1787	KZA74_08965	153.56	0.100394	-0.337235	-0.241773	0.986515	0.888886	0.919274
chromosome	KZA74_08970	1,889,042..1,890,052	1011	=>	iron ABC transporter permease	ABC.FEV.P	ACX60_RS08915	NA	A1S_1786	KZA74_08970	238.523	0.103435	-0.09125	-0.342183	0.985918	0.965794	0.84165
chromosome	KZA74_08975	1,890,049..1,890,813	765	=>	ABC transporter ATP-binding protein	fepC, ABC.FEV.A	ACX60_RS08920	NA	A1S_1785	KZA74_08975	144.877	-0.123147	-0.164732	-0.144039	0.963548	0.925644	0.92708
chromosome	KZA74_08980	1,890,810..1,891,301	492	=>	GNAT family N-acetyltransferase	NA	ACX60_RS08925	NA	A1S_1784	KZA74_08980	69.2308	0.217789	0.190461	-0.69213	0.915094	0.925341	0.464887
chromosome	KZA74_08985	1,891,296..1,892,084	789	<=	helix-turn-helix transcriptional regulator	nimR_2	ACX60_RS08930	NA	A1S_1783	KZA74_08985	129.955	0.345387	-0.356615	0.419499	0.870877	0.864463	0.808712
chromosome	KZA74_08990	1,892,183..1,892,986	804	=>	sulfite exporter TauE/SafE family protein	NA	ACX60_RS08935	NA	A1S_1782	KZA74_08990	215.756	0.267947	-0.286832	0.0245154	0.926525	0.900211	0.995629
chromosome	KZA74_08995	1,893,168..1,894,052	885	=>	ribose-phosphate pyrophosphokinase	PRPS, prsA	ACX60_RS08940	ABUW_1942	A1S_1781	KZA74_08995	248.109	0.151788	-0.0876203	-0.267321	0.948898	0.958165	0.841314
chromosome	KZA74_09000	1,894,064..1,895,557	1494	=>	nicotinate phosphoribosyltransferase	NAMPT	ACX60_RS08945	ABUW_1943	A1S_1780	KZA74_09000	574.857	-0.045792	0.1954	0.150726	0.986515	0.830886	0.853267
chromosome	KZA74_09005	1,895,618..1,896,385	768	=>	NUDIX hydrolase	NA	ACX60_RS08950	ABUW_1944	A1S_1779	KZA74_09005	302.386	0.0100133	-0.0768361	-0.0808279	0.996558	0.942722	0.940981
chromosome	KZA74_09010	1,896,459..1,897,853	1395	=>	methylenetetrahydrofolate reductase C-terminal domain-containing protein	metF, MTHFR	ACX60_RS08955	ABUW_1945	A1S_1777	KZA74_09010	303.432	-0.0172726	-0.0829992	-0.0356666	0.996558	0.953767	0.987899
chromosome	KZA74_09015	1,898,303..1,898,764	462	<=	KZA74_09015	NA	ACX60_RS08960	NA	NA	KZA74_09015	73.8069	-0.0099954	-0.628556	-0.841594	0.998776	0.578639	0.228074
chromosome	KZA74_09020	1,899,051..1,899,389	339	=>	KZA74_09020	NA	ACX60_RS08965	NA	NA	KZA74_09020	56.918	-0.213442	-0.501922	-0.121307	0.922865	0.754671	0.961654
chromosome	KZA74_09025	1,899,617..1,900,045	429	=>	KZA74_09025	NA	ACX60_RS08970	NA	NA	KZA74_09025	65.927	-0.202985	-0.537327	-1.17318	0.929843	0.722459	0.0870008
chromosome	KZA74_09030	1,900,245..1,900,964	720	=>	helix-turn-helix transcriptional regulator	NA	ACX60_RS08975	ABUW_1947	A1S_1775	KZA74_09030	128.352	0.290507	-0.172014	-0.399194	0.849583	0.925341	0.723452
chromosome	iaaH	1,901,056..1,902,516	1461	=>	iaaH, indoleacetamide hydrolase	iaaH, mdlY	ACX60_RS08980	ABUW_1948	A1S_1774	KZA74_09035	316.872	0.0491092	-0.271085	0.437437	0.990942	0.884347	0.736029
chromosome	KZA74_09040	1,903,212..1,904,273	1062	=>	HlyD family secretion protein	NA	ACX60_RS08985	ABUW_1949	A1S_1773	KZA74_09040	432.411	-0.226447	-0.359116	-0.307472	0.857851	0.749749	0.733978
chromosome	KZA74_09045	1,904,298..1,905,845	1548	=>	DHA2 family efflux MFS transporter permeasesubunit	emrB	ACX60_RS08990	ABUW_1950	A1S_1772	KZA74_09045	452.192	0.043306	-0.156365	0.553074	0.99336	0.947222	0.723452
chromosome	KZA74_09050	1,906,033..1,906,821	789	=>	KZA74_09050	NA	ACX60_RS08995	ABUW_1951	A1S_1771	KZA74_09050	113.824	0.0931754	0.150311	0.208306	0.986515	0.942151	0.905145
chromosome	KZA74_09055	1,906,818..1,908,404	1587	=>	GH3 auxin-responsive promoter family protein	NA	ACX60_RS09000	ABUW_1952	A1S_1770	KZA74_09055	335.408	-0.00602899	-0.32656	0.153452	0.999632	0.864463	0.948174
chromosome	KZA74_09060	1,908,401..1,909,729	1329	=>	TolC family protein	bepC	ACX60_RS09005	ABUW_1953	A1S_1769	KZA74_09060	266.846	0.148114	-0.324296	-0.182327	0.979994	0.888886	0.950114
chromosome	KZA74_09065	1,909,722..1,910,882	1161	=>	KZA74_09065	NA	ACX60_RS09010	NA	A1S_1768	KZA74_09065	231.045	0.173348	-0.0268194	-0.11457	0.958625	0.989046	0.971891
chromosome	KZA74_09070	1,911,009..1,911,980	972	=>	acid phosphatase	surE_2	ACX60_RS09015	ABUW_1955	A1S_1767	KZA74_09070	258.688	0.168147	-0.585074	-0.103958	0.956084	0.691217	0.971891
chromosome	KZA74_09075	1,911,992..1,912,636	645	=>	KZA74_09075	NA	ACX60_RS09020	ABUW_1956	A1S_1766	KZA74_09075	120.978	0.0721843	-0.129077	-0.0252669	0.986515	0.942722	0.993854
chromosome	KZA74_09080	1,912,671..1,913,111	441	<=	HD domain-containing protein	NA	ACX60_RS09025	ABUW_1957	A1S_3729	KZA74_09080	98.9129	0.203697	-0.143969	0.0126735	0.912795	0.935429	0.998081
chromosome	KZA74_09085	1,913,407..1,914,738	1332	=>	HipA domain-containing protein	hipA	ACX60_RS09030	NA	A1S_1765	KZA74_09085	216.44	0.181037	0.069423	0.626262	0.927539	0.967515	0.440791
chromosome	KZA74_09090	1,914,735..1,915,043	309	=>	helix-turn-helix domain-containing protein	NA	ACX60_RS09035	NA	A1S_1764	KZA74_09090	39.1433	0.210356	0.126748	0.468844	NA	0.949171	0.716654
chromosome	KZA74_09095	1,915,769..1,916,320	552	=>	TetR/AcrR family transcriptional regulator	NA	ACX60_RS09040	NA	A1S_1763	KZA74_09095	86.2501	0.0168371	-0.163811	2.04572	0.998216	0.952333	0.135138
chromosome	KZA74_09100	1,916,536..1,917,156	621	=>	KZA74_09100	NA	ACX60_RS09045	NA	A1S_3727	KZA74_09100	1337.53	0.575419	2.49163	2.38542	0.808594	0.00781456	0.00837738
chromosome	KZA74_09105	1,917,174..1,918,256	1083	=>	ImmA/IrrE family metallo-endopeptidase	NA	ACX60_RS09050	NA	A1S_1762	KZA74_09105	3176.45	0.772285	2.86792	2.31999	0.741695	0.00340124	0.0251761
chromosome	KZA74_09110	1,918,298..1,918,813	516	=>	KZA74_09110	NA	ACX60_RS09055	NA	A1S_3726	KZA74_09110	32.3817	0.55164	-0.242947	2.32467	NA	0.927709	0.031971
chromosome	KZA74_09115	1,918,961..1,919,479	519	=>	GNAT family N-acetyltransferase	ttr	ACX60_RS09060	ABUW_1964	A1S_1761	KZA74_09115	164.455	-0.240783	0.300716	1.23834	0.850523	0.818109	0.00223556
chromosome	KZA74_09120	1,919,668..1,920,342	675	<=	KZA74_09120	NA	ACX60_RS09065	NA	A1S_3725	KZA74_09120	165.101	-0.444466	0.00380795	-0.13421	0.584461	0.997787	0.90963
chromosome	KZA74_09125	1,920,349..1,921,164	816	<=	PAAR domain-containing protein	NA	ACX60_RS09070	NA	A1S_1760	KZA74_09125	272.82	-0.304858	0.0895219	-0.0915373	0.440494	0.907745	0.883939
chromosome	KZA74_09130	1,921,340..1,922,041	702	<=	KZA74_09130	NA	ACX60_RS09075	NA	A1S_3723	KZA74_09130	96.8949	-0.258479	-0.340236	-0.202074	0.83851	0.780224	0.860513
chromosome	KZA74_09135	1,922,038..1,922,325	288	<=	PAAR domain-containing protein	NA	ACX60_RS09080	NA	NA	KZA74_09135	90.0683	0.0247529	-0.035466	-0.223576	0.992804	0.981395	0.802188
chromosome	KZA74_09140	1,922,336..1,923,178	843	<=	SDR family NAD(P)-dependent oxidoreductase	hcaB_2	ACX60_RS09085	ABUW_1967	A1S_1759	KZA74_09140	175.739	0.176074	-0.142805	0.0722774	0.952715	0.944889	0.980408
chromosome	KZA74_09145	1,923,224..1,924,078	855	<=	SDR family NAD(P)-dependent oxidoreductase	hcaB_3	ACX60_RS09090	ABUW_1968	A1S_1758	KZA74_09145	220.723	0.192002	-0.512585	0.374512	0.960407	0.812712	0.859031
chromosome	KZA74_09150	1,924,109..1,925,023	915	<=	alpha/beta hydrolase	K06889	ACX60_RS09095	ABUW_1969	A1S_1757	KZA74_09150	293.933	0.316379	-0.402564	0.764337	0.904515	0.860255	0.626847
chromosome	KZA74_09155	1,925,215..1,926,240	1026	=>	AraC family transcriptional regulator	virS_2	ACX60_RS09100	ABUW_1970	A1S_1756	KZA74_09155	219.206	-0.0624723	0.0425762	0.0426043	0.985918	0.97615	0.980408
chromosome	adeT1	1,926,316..1,927,311	996	<=	adeT1, putative multidrug efflux protein AdeT1	adeT1	ACX60_RS09105	NA	A1S_1755	KZA74_09160	170.806	0.13032	-0.189618	-0.350532	0.975208	0.932017	0.830657
chromosome	KZA74_09165	1,927,543..1,927,956	414	=>	KZA74_09165	NA	ACX60_RS09110	ABUW_1971	NA	KZA74_09165	110.351	0.00631604	-0.0755591	-0.964024	0.999632	0.965389	0.12363
chromosome	adeS	1,927,982..1,929,067	1086	<=	adeS, two-component sensor histidine kinase AdeS	adeS	ACX60_RS09115	ABUW_1972	A1S_1754	KZA74_09170	192.619	0.0716407	-0.130447	-0.290068	0.986515	0.942711	0.830087
chromosome	adeR	1,929,099..1,929,842	744	<=	adeR, efflux system response regulator transcriptionfactor AdeR	adeR	ACX60_RS09120	ABUW_1973	A1S_1753	KZA74_09175	174.183	0.213818	-0.0708384	-0.527796	0.884325	0.964752	0.458596
chromosome	adeA	1,929,988..1,931,178	1191	=>	adeA, multidrug efflux RND transporter periplasmicadaptor subunit AdeA	adeA	ACX60_RS09125	ABUW_1974	A1S_1751	KZA74_09180	267.983	0.248223	-0.27547	0.012997	0.931773	0.903134	0.998809
chromosome	adeB	1,931,175..1,934,285	3111	=>	adeB, multidrug efflux RND transporter permeasesubunit AdeB	adeB	ACX60_RS09130	ABUW_1975	A1S_1750	KZA74_09185	710.748	0.0586202	-0.131081	0.539445	0.987932	0.947396	0.652953
chromosome	KZA74_09190	1,934,433..1,936,694	2262	<=	excinuclease ABC subunit UvrA	uvrA	ACX60_RS09135	NA	A1S_1749	KZA74_09190	285.239	0.0631053	-0.382474	0.029583	0.986515	0.815261	0.993854
chromosome	KZA74_09195	1,937,153..1,937,455	303	<=	KZA74_09195	NA	ACX60_RS09140	NA	A1S_3722	KZA74_09195	1.91564	-0.432014	-0.575244	1.67478	NA	0.925644	0.647096
chromosome	KZA74_09215	1,940,355..1,940,612	258	<=	KZA74_09215	KZA74_09215	NA	NA	NA	KZA74_09215	46.7169	0.0689148	-0.0188816	-0.25455	NA	0.991088	0.863642
chromosome	KZA74_09220	1,940,625..1,941,839	1215	<=	zonular occludens toxin domain-containingprotein	KZA74_09220	NA	NA	NA	KZA74_09220	129.194	0.206699	-0.0703792	0.143919	0.948898	0.977696	0.962232
chromosome	KZA74_09225	1,941,843..1,942,184	342	<=	DUF2523 domain-containing protein	KZA74_09225	NA	NA	NA	KZA74_09225	39.8897	0.626533	0.207081	0.164234	NA	0.939906	0.971891
chromosome	KZA74_09230	1,942,184..1,943,875	1692	<=	KZA74_09230	KZA74_09230	NA	NA	NA	KZA74_09230	353.461	0.409921	-0.113036	-0.0196419	0.841786	0.964752	0.99669
chromosome	KZA74_09235	1,943,941..1,944,192	252	<=	KZA74_09235	KZA74_09235	NA	NA	NA	KZA74_09235	246.091	-0.996693	0.0369063	-0.628715	0.227439	0.986755	0.514826
chromosome	KZA74_09240	1,944,689..1,944,991	303	<=	KZA74_09240	KZA74_09240	NA	NA	A1S_3722	KZA74_09240	2.70262	-2.63787	0.407351	-0.224286	NA	0.925644	0.955323
chromosome	KZA74_09260	1,948,319..1,948,609	291	=>	KZA74_09260	KZA74_09260	NA	NA	NA	KZA74_09260	14.9854	0.0933195	-0.322521	-0.121945	NA	0.888886	0.971891
chromosome	KZA74_09265	1,949,115..1,949,633	519	=>	smf-1, type 1 fimbrial protein	smf-1	NA	NA	NA	KZA74_09265	3454.7	-1.77385	-0.55808	-0.907728	0.195086	0.85092	0.62478
chromosome	KZA74_09270	1,949,720..1,950,454	735	=>	yadV, fimbria/pilus periplasmic chaperone	yadV	NA	NA	NA	KZA74_09270	393.093	-1.08128	-0.197876	-0.533032	0.185092	0.925189	0.632573
chromosome	KZA74_09275	1,950,513..1,953,071	2559	=>	htrE, fimbrial biogenesis outer membrane usherprotein	htrE	NA	NA	NA	KZA74_09275	682.792	-0.205036	0.09917	-0.385517	0.904515	0.950757	0.7106
chromosome	KZA74_09280	1,953,068..1,954,096	1029	=>	mrkD, fimbrial protein	mrkD	NA	NA	NA	KZA74_09280	268.878	-0.0036899	-0.0508353	-0.0357824	0.999632	0.972297	0.985265
chromosome	KZA74_09285	1,954,210..1,955,163	954	=>	DUF4882 domain-containing protein	KZA74_09285	NA	NA	NA	KZA74_09285	152.034	0.101587	-0.282817	0.0487989	0.975208	0.851371	0.983956
chromosome	KZA74_09290	1,955,221..1,956,330	1110	<=	frmA, S-(hydroxymethyl)glutathione dehydrogenase/classIII alcohol dehydrogenase	frmA	NA	NA	NA	KZA74_09290	894.074	-0.277648	0.708936	0.182546	0.859179	0.400792	0.901605
chromosome	KZA74_09295	1,956,560..1,958,431	1872	<=	phage capsid protein	KZA74_09295	NA	NA	NA	KZA74_09295	527.33	-0.453317	-0.237202	-0.952418	0.632973	0.862058	0.0650207
chromosome	KZA74_09300	1,958,614..1,959,777	1164	=>	catalase family protein	katX	NA	NA	NA	KZA74_09300	184.149	-0.0112877	-0.157639	-0.462324	0.998216	0.925341	0.598796
chromosome	KZA74_09305	1,959,855..1,960,220	366	<=	KZA74_09305	KZA74_09305	NA	NA	NA	KZA74_09305	67.2959	-1.23565	-1.98402	0.0362229	0.2817	0.0339422	0.993854
chromosome	KZA74_09310	1,961,033..1,961,500	468	<=	KZA74_09310	KZA74_09310	NA	NA	NA	KZA74_09310	95.5783	-0.168892	-0.205903	-0.547657	0.950567	0.913597	0.593941
chromosome	KZA74_09315	1,961,932..1,963,491	1560	=>	clsC_2, phospholipase D family protein	clsC_2	NA	NA	NA	KZA74_09315	381.095	-0.836715	-0.526189	-1.13835	0.0914341	0.452718	0.00292093
chromosome	KZA74_09320	1,963,500..1,964,087	588	<=	uracil-DNA glycosylase family protein	KZA74_09320	NA	NA	NA	KZA74_09320	113.996	-0.583212	-0.118713	-0.390471	0.421165	0.934828	0.61623
chromosome	KZA74_09325	1,964,254..1,964,490	237	<=	KZA74_09325	KZA74_09325	NA	NA	NA	KZA74_09325	35.4976	0.16463	-0.551339	-0.233504	NA	0.755509	0.900361
chromosome	KZA74_09330	1,965,503..1,966,555	1053	<=	dipeptidase	KZA74_09330	NA	NA	NA	KZA74_09330	274.39	-0.0718213	-0.158036	-0.306249	0.986515	0.92014	0.768503
chromosome	pqqE	1,966,572..1,967,726	1155	<=	pqqE, pyrroloquinoline quinone biosynthesis proteinPqqE	pqqE	NA	NA	NA	KZA74_09335	444.616	-0.236689	-0.0763494	-0.139172	0.7533	0.942722	0.865247
chromosome	pqqD	1,967,723..1,968,007	285	<=	pqqD, pyrroloquinoline quinone biosynthesis peptidechaperone PqqD	pqqD	NA	NA	NA	KZA74_09340	66.9427	-1.06443	-0.0955297	-0.490777	0.0569311	0.952925	0.464876
chromosome	pqqC	1,968,004..1,968,762	759	<=	pqqC, pyrroloquinoline-quinone synthase PqqC	pqqC	NA	NA	NA	KZA74_09345	455.823	-0.398263	-0.187486	-0.284367	0.493794	0.85092	0.643987
chromosome	pqqB	1,968,771..1,969,682	912	<=	pqqB, pyrroloquinoline quinone biosynthesis proteinPqqB	pqqB	NA	NA	NA	KZA74_09350	376.322	-0.64679	-0.189318	-0.331905	0.099807	0.843736	0.51658
chromosome	pqqA	1,969,758..1,969,832	75	<=	pqqA, pyrroloquinoline quinone precursor peptide PqqA	pqqA	NA	NA	NA	KZA74_09355	256.858	-1.71745	0.908643	0.677993	0.338391	0.773377	0.811981
chromosome	ppk1	1,970,056..1,972,131	2076	<=	ppk1, polyphosphate kinase 1	ppk1	NA	NA	NA	KZA74_09360	1138.73	-0.773181	-0.397552	-0.284506	0.0498769	0.53674	0.665031
chromosome	KZA74_09365	1,972,437..1,974,218	1782	=>	bifunctional metallophosphatase/5'-nucleotidase	KZA74_09365	NA	NA	NA	KZA74_09365	437.288	0.123512	-0.298438	-0.824977	0.985918	0.896573	0.537385
chromosome	KZA74_09370	1,974,286..1,974,687	402	<=	transcriptional repressor	fur?	NA	NA	NA	KZA74_09370	41.6404	-0.000156649	-0.125104	-0.0263202	NA	0.941681	0.993854
chromosome	KZA74_09375	1,975,214..1,975,855	642	<=	isochorismatase family protein	entB?	NA	NA	NA	KZA74_09375	151.841	-0.110552	-0.0253876	-1.12032	0.985918	0.989941	0.224432
chromosome	KZA74_09380	1,975,928..1,976,698	771	<=	SDR family oxidoreductase	entA?	NA	NA	NA	KZA74_09380	207.186	0.119841	-0.0596768	0.107676	0.985918	0.984413	0.977484
chromosome	KZA74_09385	1,977,058..1,977,678	621	<=	ATP-binding cassette domain-containing protein	modC	NA	NA	NA	KZA74_09385	109.225	-0.0906146	0.0211147	-0.205929	0.986515	0.991434	0.922169
chromosome	modB	1,977,683..1,978,375	693	<=	modB, molybdate ABC transporter permease subunit	modB	NA	NA	NA	KZA74_09390	237.637	-0.149785	-0.0551064	0.211269	0.945761	0.97443	0.87859
chromosome	modA	1,978,372..1,979,157	786	<=	modA, molybdate ABC transporter substrate-bindingprotein	modA	NA	NA	NA	KZA74_09395	198.539	-0.144776	-0.130094	0.0512807	0.960407	0.943927	0.984823
chromosome	KZA74_09400	1,979,346..1,979,696	351	<=	LysR family transcriptional regulator	modE	NA	NA	NA	KZA74_09400	74.6802	0.0932577	-0.385046	0.178937	0.984718	0.812595	0.915289
chromosome	antA	1,979,919..1,981,334	1416	=>	antA, anthranilate 1,2-dioxygenase large subunit	antA	NA	NA	NA	KZA74_09405	275.841	0.0265774	-0.431991	0.579106	0.996558	0.860255	0.749421
chromosome	antB	1,981,337..1,981,828	492	=>	antB, anthranilate 1,2-dioxygenase small subunit	antB	NA	NA	NA	KZA74_09410	75.2487	0.0442501	0.0120556	0.667185	0.992804	0.997334	0.636911
chromosome	antC	1,981,834..1,982,868	1035	=>	antC, anthranilate 1,2-dioxygenase electron transfercomponent AntC	antC	NA	NA	NA	KZA74_09415	252.918	-0.0990218	-0.116013	0.292513	0.981168	0.946077	0.830087
chromosome	KZA74_09420	1,983,318..1,984,376	1059	=>	AraC family transcriptional regulator	NA	ACX60_RS09155	ABUW_2084	A1S_1746	KZA74_09420	306.308	0.430144	0.429695	2.34654	0.803237	0.821306	6.25698e-05
chromosome	KZA74_09425	1,984,433..1,985,380	948	<=	transporter	NA	ACX60_RS09160	ABUW_2085	A1S_1745	KZA74_09425	163.626	0.102505	-0.316988	-1.01418	0.986515	0.878975	0.287919
chromosome	KZA74_09430	1,985,434..1,985,964	531	<=	flavin reductase family protein	NA	ACX60_RS09165	ABUW_2086	A1S_1744	KZA74_09430	114.745	-0.258615	-0.143991	0.474053	0.912795	0.947686	0.77715
chromosome	KZA74_09435	1,985,993..1,987,231	1239	<=	FAD-binding oxidoreductase	NA	ACX60_RS09170	ABUW_2087	A1S_1743	KZA74_09435	258.912	-0.0873354	-0.450761	0.757317	0.986515	0.860255	0.661317
chromosome	KZA74_09440	1,987,275..1,988,060	786	<=	SDR family oxidoreductase	NA	ACX60_RS09175	ABUW_2088	A1S_1742	KZA74_09440	256.37	0.232315	-0.319735	-0.0824689	0.95606	0.900211	0.986298
chromosome	KZA74_09445	1,988,073..1,989,323	1251	<=	dienelactone hydrolase family protein	E3.1.1.45	ACX60_RS09180	ABUW_2089	A1S_1741	KZA74_09445	271.317	0.145421	-0.253302	0.47643	0.984944	0.932318	0.849232
chromosome	KZA74_09450	1,989,653..1,990,996	1344	=>	MFS transporter	NA	ACX60_RS09185	ABUW_2090	A1S_1739	KZA74_09450	302.794	0.134806	-0.218054	0.00522539	0.981168	0.928585	1
chromosome	KZA74_09455	1,991,064..1,992,050	987	<=	AraC family transcriptional regulator	NA	ACX60_RS09190	ABUW_2091	A1S_1738	KZA74_09455	329.231	-1.12555	-1.04928	0.0302731	0.100145	0.156132	0.993854
chromosome	KZA74_09460	1,992,381..1,993,166	786	<=	3-hydroxybutyrate dehydrogenase	E1.1.1.30, bdh	ACX60_RS09195	ABUW_2092	A1S_1737	KZA74_09460	1055.48	-1.38402	0.178125	0.224736	0.408075	0.956603	0.955323
chromosome	KZA74_09465	1,993,200..1,994,621	1422	<=	GntP family permease	NA	ACX60_RS09200	ABUW_2093	A1S_1736	KZA74_09465	966.195	-0.77037	0.555676	0.488471	0.675768	0.818109	0.809267
chromosome	KZA74_09470	1,995,088..1,995,504	417	<=	KZA74_09470	NA	ACX60_RS09205	NA	NA	KZA74_09470	83.0683	-0.540527	-0.544358	-1.02175	0.48245	0.524456	0.0181592
chromosome	KZA74_09475	1,995,606..1,996,220	615	<=	TetR/AcrR family transcriptional regulator	NA	ACX60_RS09210	NA	A1S_3721	KZA74_09475	126.014	0.0303328	0.0363568	-0.728424	0.992804	0.985175	0.270086
chromosome	KZA74_09480	1,996,330..1,996,730	401	=>	DoxX family membrane protein	NA	ACX60_RS09215	NA	A1S_1735	KZA74_09480	55.4474	-0.296154	-0.234331	-0.788371	0.899864	0.916436	0.532649
chromosome	KZA74_09485	1,996,933..1,997,760	828	<=	RsiV family protein	rsiV	ACX60_RS09220	NA	A1S_1734	KZA74_09485	164.53	-0.0888267	-0.377868	-1.43149	0.981168	0.764399	0.00110709
chromosome	KZA74_09490	1,997,958..1,998,347	390	=>	KZA74_09490	NA	ACX60_RS09225	NA	NA	KZA74_09490	38.5865	-0.163381	-0.279299	-0.180137	NA	0.878672	0.91089
chromosome	KZA74_09495	1,998,495..1,999,376	882	=>	LysR family transcriptional regulator	dhcR	ACX60_RS09230	ABUW_2095	A1S_1733	KZA74_09495	166.267	-0.124603	-0.170106	-0.319901	0.960407	0.915863	0.75975
chromosome	KZA74_09500	1,999,622..2,000,326	705	=>	CoA transferase subunit A	E2.8.3.5A, scoA	ACX60_RS09235	ABUW_2096	A1S_1732	KZA74_09500	787.042	-0.620422	1.09576	1.29388	0.878793	0.734855	0.568432
chromosome	KZA74_09505	2,000,328..2,000,969	642	=>	3-oxoacid CoA-transferase subunit B	E2.8.3.5B, scoB	ACX60_RS09240	ABUW_2097	A1S_1731	KZA74_09505	1440.05	-0.347634	1.38294	1.48432	0.952019	0.548226	0.43498
chromosome	KZA74_09510	2,001,086..2,002,495	1410	=>	TIGR00366 family protein	atoE	ACX60_RS09245	ABUW_2098	A1S_1730	KZA74_09510	945.582	-0.595634	0.596639	1.02367	0.801108	0.818141	0.481718
chromosome	KZA74_09515	2,002,561..2,003,733	1173	=>	thiolase family protein	E2.3.1.9, atoB	ACX60_RS09250	ABUW_2099	A1S_1729	KZA74_09515	1949.43	-1.29294	0.22995	0.0651857	0.43805	0.942722	0.992715
chromosome	KZA74_09520	2,003,794..2,004,690	897	<=	LysR family transcriptional regulator	NA	ACX60_RS09255	ABUW_2100	A1S_1728	KZA74_09520	328.209	-0.623967	-0.519868	-0.728736	0.283175	0.447244	0.112579
chromosome	KZA74_09525	2,004,928..2,005,824	897	<=	LysR family transcriptional regulator	hypT, qseD	ACX60_RS09260	ABUW_2101	A1S_1727	KZA74_09525	225.126	-0.791734	-0.705449	-0.763104	0.202721	0.296061	0.161032
chromosome	KZA74_09530	2,006,602..2,006,823	222	<=	KZA74_09530, sRNA maybe	NA	ACX60_RS09265	ABUW_2102	NA	KZA74_09530	60.0369	-0.62244	-0.625375	-0.968836	0.71046	0.752253	0.321379
chromosome	KZA74_09535	2,006,915..2,007,100	186	<=	KZA74_09535, sRNA maybe	NA	ACX60_RS09270	ABUW_2103	NA	KZA74_09535	43.4914	-1.11842	-0.322131	-1.07693	NA	0.887692	0.157677
chromosome	KZA74_09540	2,007,514..2,008,932	1419	=>	aspartate ammonia-lyase	aspA	ACX60_RS09275	ABUW_2104	A1S_1726	KZA74_09540	1108.59	-1.47251	-0.0634929	-0.921706	0.226717	0.98499	0.523485
chromosome	KZA74_09545	2,008,989..2,011,199	2211	<=	TonB-dependent siderophore receptor	TC.FEV.OM	ACX60_RS09280	ABUW_2105	A1S_1725	KZA74_09545	482.274	-0.223534	-0.182998	-0.593012	0.836937	0.876933	0.223048
chromosome	KZA74_09550	2,011,718..2,013,004	1287	=>	MFS transporter	pcaT	ACX60_RS09285	ABUW_2106	A1S_1724	KZA74_09550	426.444	-0.107008	-0.145217	0.767804	0.963548	0.925341	0.174869
chromosome	KZA74_09555	2,013,044..2,013,325	282	<=	DUF971 domain-containing protein	NA	ACX60_RS09290	ABUW_2107	NA	KZA74_09555	37.8721	-0.283509	-0.0773634	-0.326626	NA	0.965389	0.759973
chromosome	KZA74_09560	2,013,309..2,014,307	999	<=	HEAT repeat domain-containing protein	NA	ACX60_RS09295	ABUW_2108	A1S_1723	KZA74_09560	137.071	-0.3715	-0.0021494	-0.259053	0.740427	0.999797	0.829646
chromosome	KZA74_09565	2,014,304..2,015,143	840	<=	ABC transporter ATP-binding protein	ABC.SN.A	ACX60_RS09300	ABUW_2109	A1S_1722	KZA74_09565	156.432	-0.0568313	0.0876617	-0.0368355	0.986515	0.963231	0.992345
chromosome	KZA74_09570	2,015,145..2,015,999	855	<=	ABC transporter permease	ABC.SN.P	ACX60_RS09305	ABUW_2110	A1S_1721	KZA74_09570	201.606	0.0486191	-0.101746	-0.198065	0.988844	0.952925	0.900361
chromosome	KZA74_09575	2,016,034..2,017,464	1431	<=	ABC transporter substrate-binding protein	ABC.SN.S	ACX60_RS09310	ABUW_2111	A1S_1720	KZA74_09575	205.976	-0.0854371	-0.327812	-0.116402	0.986515	0.877878	0.971891
chromosome	KZA74_09580	2,017,484..2,017,729	246	<=	ferredoxin family protein	NA	ACX60_RS09315	ABUW_2112	A1S_1719	KZA74_09580	30.6889	-0.00980176	0.0400453	-0.314922	NA	0.989046	0.903629
chromosome	KZA74_09585	2,017,750..2,019,483	1734	<=	fumarate reductase/succinate dehydrogenaseflavoprotein subunit	NA	ACX60_RS09320	ABUW_2113	A1S_1718	KZA74_09585	357.09	0.0481665	-0.244784	0.218452	0.992804	0.927671	0.932421
chromosome	KZA74_09590	2,019,512..2,020,255	744	<=	GntR family transcriptional regulator	K03710	ACX60_RS09325	ABUW_2114	A1S_1717	KZA74_09590	140.485	-0.00351243	-0.46813	0.263315	0.999632	0.85092	0.921686
chromosome	chrA	2,020,497..2,021,846	1350	=>	chrA, chromate efflux transporter	chrA	ACX60_RS09330	ABUW_2115	A1S_1716	KZA74_09595	395.263	0.0440604	-0.0158837	0.159609	0.990942	0.993579	0.938677
chromosome	KZA74_09600	2,021,930..2,022,538	609	<=	NAD(P)H-dependent oxidoreductase	acpD, azoR	ACX60_RS09335	ABUW_2116	A1S_1715	KZA74_09600	126.434	-0.115642	-0.306713	-0.216902	0.979994	0.872717	0.900361
chromosome	KZA74_09605	2,022,634..2,023,029	396	=>	helix-turn-helix transcriptional regulator		ACX60_RS09340	NA	A1S_1714	KZA74_09605	142.216	-0.175208	-0.139478	-0.512924	0.849583	0.891705	0.185042
chromosome	KZA74_09610	2,023,026..2,023,880	855	<=	AraC family transcriptional regulator	K07506	ACX60_RS09345	ABUW_2118	A1S_1713	KZA74_09610	401.607	-0.288599	-0.130023	-0.0689941	0.458703	0.855861	0.917806
chromosome	KZA74_09615	2,024,047..2,024,964	918	=>	DMT family transporter	NA	ACX60_RS09350	ABUW_2119	A1S_1712	KZA74_09615	155.416	-0.15196	-0.143519	0.227385	0.969381	0.948021	0.912883
chromosome	KZA74_09620	2,024,997..2,026,001	1005	<=	homoserine dehydrogenase	E1.1.1.3	ACX60_RS09355	ABUW_2120	A1S_1711	KZA74_09620	190.285	0.365873	-0.312372	-0.190774	0.801108	0.85092	0.904928
chromosome	KZA74_09625	2,026,111..2,026,902	792	<=	sulfite exporter TauE/SafE family protein	K07090	ACX60_RS09360	ABUW_2121	A1S_1710	KZA74_09625	255.225	0.0819558	-0.303818	-0.160123	0.986515	0.85092	0.923928
chromosome	KZA74_09630	2,027,078..2,028,733	1656	<=	TIGR01244 family phosphatase	sqr	ACX60_RS09365	ABUW_2122	A1S_1709	KZA74_09630	515.959	-0.155943	-0.494126	-0.0688639	0.960407	0.755509	0.980408
chromosome	KZA74_09635	2,028,743..2,029,438	696	<=	MBL fold metallo-hydrolase	NA	ACX60_RS09370	ABUW_2123	A1S_1708	KZA74_09635	113.65	-0.341013	-0.395557	0.398746	0.904438	0.875921	0.846856
chromosome	KZA74_09640	2,029,631..2,030,902	1272	=>	sigma-54 dependent transcriptional regulator	fisR	ACX60_RS09375	ABUW_2124	A1S_1707	KZA74_09640	318.428	0.0144423	0.050425	1.26354	0.996558	0.975434	0.00568025
chromosome	KZA74_09645	2,030,972..2,031,883	912	=>	bestrophin family protein	yneE, BEST	ACX60_RS09380	ABUW_2125	A1S_1706	KZA74_09645	206.085	-0.029855	-0.0266673	0.0409066	0.99336	0.989046	0.987987
chromosome	KZA74_09650	2,031,931..2,032,989	1059	<=	2,3-butanediol dehydrogenase	BDH, butB	ACX60_RS09385	ABUW_2126	A1S_1705	KZA74_09650	852.28	-1.31695	-0.40687	0.281219	0.0701772	0.818109	0.86273
chromosome	KZA74_09655	2,033,019..2,033,804	786	<=	acetoin reductase	butA, budC	ACX60_RS09390	ABUW_2127	A1S_1704	KZA74_09655	304.98	-1.13413	-0.74794	0.502029	0.235344	0.569603	0.735526
chromosome	KZA74_09660	ND	ND	ND	lpdA, dihydrolipoyl dehydrogenase	lpdA, DLD, lpd, pdhD	ACX60_RS09395	ABUW_2128	A1S_1702	KZA74_09660	753.1	-1.71286	-0.681541	0.789856	0.0586516	0.718526	0.561113
chromosome	KZA74_09665	2,035,245..2,036,780	1536	<=	2-oxo acid dehydrogenase subunit E2	DLAT, aceF, pdhC	ACX60_RS09400	ABUW_2129	A1S_1701	KZA74_09665	1144.71	-2.27745	-1.19698	0.781154	0.016873	0.407313	0.645156
chromosome	KZA74_09670	2,036,782..2,037,801	1020	<=	alpha-ketoacid dehydrogenase subunit beta	acoB	ACX60_RS09405	ABUW_2130	A1S_1700	KZA74_09670	746.724	-2.35265	-1.38613	0.672248	0.0304803	0.36621	0.756956
chromosome	KZA74_09675	2,037,815..2,038,777	963	<=	thiamine pyrophosphate-dependent dehydrogenaseE1 component subunit alpha	acoA	ACX60_RS09410	ABUW_2131	A1S_1699	KZA74_09675	942.676	-2.59313	-1.44072	0.186318	0.0235665	0.386012	0.971891
chromosome	KZA74_09680	ND	ND	ND	lipA, lipoyl synthase	lipA	ACX60_RS09415	ABUW_2132	A1S_1698	KZA74_09680	187.348	-0.848672	-0.464823	-0.852992	0.324545	0.75576	0.264742
chromosome	KZA74_09685	2,040,286..2,041,425	1140	=>	transcriptional regulator	NA	ACX60_RS09420	ABUW_2133	A1S_1697	KZA74_09685	364.243	-0.294914	-0.340732	-0.271483	0.693203	0.655329	0.683177
chromosome	KZA74_09690	2,041,472..2,042,224	753	<=	iron-containing redox enzyme family protein	NA	ACX60_RS09425	ABUW_2134	A1S_1696	KZA74_09690	692.559	-0.295997	0.894153	0.510136	0.889074	0.374357	0.695718
chromosome	KZA74_09695	2,042,545..2,043,774	1230	=>	GGDEF domain-containing protein	NA	ACX60_RS09430	ABUW_2135	A1S_1695	KZA74_09695	221.375	-0.160672	-0.249843	0.208561	0.896291	0.814082	0.803993
chromosome	aroC	2,043,871..2,044,962	1092	<=	aroC, chorismate synthase	aroC	ACX60_RS09435	ABUW_2136	A1S_1694	KZA74_09700	883.91	-0.278484	0.682226	-0.0400725	0.821706	0.316286	0.984823
chromosome	prmB	2,044,975..2,045,979	1005	<=	prmB, 50S ribosomal protein L3 N(5)-glutamine methyltransferase	prmB	ACX60_RS09440	ABUW_2137	A1S_1693	KZA74_09705	495.264	-0.588675	0.709001	-0.431799	0.510657	0.360302	0.64199
chromosome	KZA74_09710	ND	ND	ND	trpB, tryptophan synthase subunit beta	trpB	ACX60_RS09445	NA	A1S_1692	KZA74_09710	528.79	-0.4405	0.0765725	0.0473617	0.391089	0.942722	0.974096
chromosome	KZA74_09715	2,047,458..2,048,645	1188	<=	VWA domain-containing protein	K09989	ACX60_RS09450	ABUW_2139	A1S_1691	KZA74_09715	815.113	-0.32467	0.160883	-0.065721	0.7533	0.899396	0.973672
chromosome	KZA74_09720	2,048,661..2,049,512	852	<=	MoxR family ATPase	NA	ACX60_RS09455	ABUW_2140	A1S_1690	KZA74_09720	1022.35	-0.719321	0.254294	-0.288052	0.52992	0.892081	0.86273
chromosome	KZA74_09725	2,049,542..2,049,928	387	<=	YcgL domain-containing protein	NA	ACX60_RS09460	ABUW_2141	A1S_1689	KZA74_09725	611.788	-0.586985	-0.243858	-0.165157	0.588503	0.888433	0.92112
chromosome	KZA74_09730	2,049,921..2,050,226	306	<=	KZA74_09730	K09902	ACX60_RS09465	ABUW_2142	A1S_1688	KZA74_09730	709.612	-1.01241	-0.0392658	-0.556805	0.387537	0.989046	0.717093
chromosome	KZA74_09735	2,050,669..2,050,833	165	=>	KZA74_09735		ACX60_RS09470	NA	NA	KZA74_09735	288.314	-0.0886511	0.121828	1.15509	0.988844	0.970155	0.448121
chromosome	KZA74_09740	2,050,904..2,051,245	342	<=	KZA74_09740	NA	ACX60_RS09475	ABUW_2144	A1S_3716	KZA74_09740	150.764	-0.419173	0.112932	0.00679579	0.739096	0.947222	0.999061
chromosome	KZA74_09745	2,051,376..2,051,642	267	<=	KZA74_09745	NA	ACX60_RS09480	ABUW_2145	A1S_3715	KZA74_09745	273.62	-0.591012	-1.44496	-0.471612	0.693203	0.0844859	0.744064
chromosome	KZA74_09750	2,052,145..2,053,269	1125	<=	HRDC domain-containing protein	rnd	ACX60_RS09485	ABUW_2146	A1S_1686	KZA74_09750	478.036	-1.01124	-0.699496	-0.743827	0.0889183	0.358097	0.233457
chromosome	recR	2,053,575..2,054,171	597	<=	recR, recombination mediator RecR	recR	ACX60_RS09490	ABUW_2147	A1S_1685	KZA74_09755	544.417	-0.926287	0.0730928	-0.576351	0.161604	0.965389	0.464876
chromosome	KZA74_09760	2,054,181..2,054,510	330	<=	YbaB/EbfC family nucleoid-associated protein	K09747	ACX60_RS09495	ABUW_2148	A1S_1684	KZA74_09760	379.379	-1.26079	-0.118728	-0.376058	0.113818	0.952925	0.800571
chromosome	KZA74_09765	2,054,776..2,055,012	237	<=	KZA74_09765	NA	ACX60_RS09500	ABUW_2149	A1S_3714	KZA74_09765	46.7266	-0.132689	0.0314985	-0.559066	NA	0.989046	0.603768
chromosome	KZA74_09770	2,055,190..2,056,377	1188	<=	O-succinylhomoserine sulfhydrylase	metZ	ACX60_RS09505	ABUW_2150	A1S_1683	KZA74_09770	759.913	-0.780569	-0.266298	-0.958967	0.05393	0.78002	0.00431148
chromosome	KZA74_09775	2,056,511..2,057,596	1086	=>	alpha/beta fold hydrolase	NA	ACX60_RS09510	ABUW_2151	A1S_1682	KZA74_09775	254.771	0.041677	-0.123256	-1.25891	0.990534	0.940459	0.00877516
chromosome	KZA74_09780	2,057,677..2,058,444	768	<=	methyltransferase domain-containing protein	NA	ACX60_RS09515	ABUW_2152	A1S_1681	KZA74_09780	109.334	0.538301	-0.0839423	-0.582913	0.756823	0.972297	0.683177
chromosome	KZA74_09785	2,058,619..2,058,993	375	<=	TonB C-terminal domain-containing protein	NA	ACX60_RS09520	ABUW_2154	NA	KZA74_09785	74.7143	-0.281776	-0.263121	-0.882544	0.761597	0.816711	0.0122783
chromosome	KZA74_09790	2,059,172..2,059,396	225	<=	KZA74_09790	NA	ACX60_RS09525	ABUW_2155	A1S_3713	KZA74_09790	33.71	0.136646	-0.12143	-1.12924	NA	0.94706	0.0319976
chromosome	KZA74_09795	2,059,896..2,060,096	201	<=	KZA74_09795	NA	ACX60_RS09530	ABUW_2156	A1S_1680	KZA74_09795	232.43	-0.709559	-0.569498	0.117449	0.68047	0.791255	0.973672
chromosome	KZA74_09800	2,060,227..2,060,652	426	<=	GFA family protein	NA	ACX60_RS09535	ABUW_2157	NA	KZA74_09800	119.519	-0.253904	-0.258947	-0.303833	0.786005	0.814082	0.638857
chromosome	KZA74_09805	2,060,917..2,061,186	270	=>	YARHG domain-containing protein	NA	ACX60_RS09540	ABUW_2158	A1S_1679	KZA74_09805	384.188	-2.205	-0.519005	-1.04426	0.00285718	0.808559	0.311718
chromosome	KZA74_09810	2,061,205..2,061,618	414	=>	HIT family protein	HINT1, hinT, hit	ACX60_RS09545	ABUW_2159	A1S_1678	KZA74_09810	800.364	-1.63475	0.116599	-0.811615	0.0896889	0.965389	0.544963
chromosome	KZA74_09815	2,061,873..2,062,979	1107	=>	porin	NA	ACX60_RS09550	ABUW_2160	A1S_1677	KZA74_09815	233.369	-0.300231	-0.310302	-0.935894	0.806196	0.821306	0.0740872
chromosome	KZA74_09820	2,063,088..2,063,678	591	<=	DUF937 domain-containing protein	NA	ACX60_RS09555	ABUW_2161	A1S_1676	KZA74_09820	551.075	-0.91377	-0.268112	-0.791611	0.280345	0.88179	0.328145
chromosome	KZA74_09825	2,063,778..2,064,239	462	<=	KZA74_09825	NA	ACX60_RS09560	ABUW_2162	A1S_1675	KZA74_09825	202.506	-0.635506	-0.122621	-0.343271	0.560293	0.947222	0.800571
chromosome	KZA74_09830	2,064,279..2,065,148	870	=>	DUF2797 domain-containing protein	NA	ACX60_RS09565	ABUW_2163	A1S_1674	KZA74_09830	822.044	-0.346364	0.536664	0.375072	0.859886	0.753482	0.815254
chromosome	KZA74_09835	2,065,198..2,066,316	1119	<=	ABC transporter permease	ABC-2.P	ACX60_RS09570	NA	A1S_1673	KZA74_09835	212.416	-0.223124	-0.16262	-0.252849	0.904515	0.928585	0.856115
chromosome	KZA74_09840	2,066,321..2,067,445	1125	<=	ABC transporter permease	ABC-2.P	ACX60_RS09575	NA	A1S_1672	KZA74_09840	303.292	-0.414843	-0.343705	-0.487779	0.519649	0.675412	0.337329
chromosome	KZA74_09845	2,067,456..2,069,213	1758	<=	ATP-binding cassette domain-containing protein	ABC-2.A	ACX60_RS09580	NA	A1S_1671	KZA74_09845	420.244	-0.865424	-0.42232	-0.711887	0.042758	0.564706	0.110121
chromosome	KZA74_09850	2,069,206..2,070,228	1023	<=	HlyD family efflux transporter periplasmicadaptor subunit	ABC-2.TX	ACX60_RS09585	NA	A1S_1670	KZA74_09850	207.948	-0.884909	-0.292002	-0.594144	0.149776	0.830886	0.413943
chromosome	KZA74_09855	2,070,347..2,070,994	648	=>	CerR family C-terminal domain-containingprotein	NA	ACX60_RS09590	NA	A1S_1669	KZA74_09855	177.232	-0.378973	-0.442517	-0.724317	0.622577	0.544494	0.0749347
chromosome	lpxB	2,070,991..2,072,166	1176	<=	lpxB, lipid-A-disaccharide synthase	lpxB	ACX60_RS09595	ABUW_2164	A1S_1668	KZA74_09860	324.841	-0.349083	-0.0370031	-0.558344	0.682139	0.979174	0.275024
chromosome	KZA74_09865	2,072,388..2,074,523	2136	=>	TonB-dependent siderophore receptor	TC.FEV.OM1, fhuE, fpvA, fptA	ACX60_RS09600	ABUW_2165	A1S_1667	KZA74_09865	850.677	-0.253628	0.118487	0.0342649	0.772022	0.919011	0.983269
chromosome	KZA74_09870	2,074,586..2,074,885	300	=>	KZA74_09870	NA	ACX60_RS09605	ABUW_2166	NA	KZA74_09870	44.808	0.0724479	0.23143	-0.227553	NA	0.925644	0.917806
chromosome	KZA74_09875	2,074,878..2,076,434	1557	=>	PepSY domain-containing protein	NA	ACX60_RS09610	ABUW_2167	A1S_1666	KZA74_09875	302.976	0.193363	-0.138235	-0.42262	0.961672	0.955086	0.830087
chromosome	KZA74_09880	2,076,431..2,076,733	303	=>	DUF1634 domain-containing protein	NA	ACX60_RS09615	ABUW_2168	A1S_3712	KZA74_09880	54.397	0.0558881	-0.10893	-0.0425163	0.990942	0.965389	0.993611
chromosome	KZA74_09885	2,076,866..2,077,753	888	=>	sulfite exporter TauE/SafE family protein	K07090	ACX60_RS09620	ABUW_2169	A1S_1665	KZA74_09885	355.696	0.114223	0.293745	-0.759195	0.963548	0.833212	0.217952
chromosome	KZA74_09890	2,077,871..2,078,959	1089	=>	3-deoxy-7-phosphoheptulonate synthase	E2.5.1.54, aroF, aroG, aroH	ACX60_RS09625	ABUW_2170	A1S_1664	KZA74_09890	1266.82	-0.794031	0.152334	-0.714721	0.365529	0.934009	0.38761
chromosome	KZA74_09895	2,079,036..2,079,779	744	<=	adenosylcobinamide-GDP ribazoletransferase	E2.7.8.26, cobS, cobV	ACX60_RS09630	ABUW_2171	A1S_1663	KZA74_09895	163.788	0.150787	-0.0129483	-0.316546	0.960407	0.994899	0.837388
chromosome	KZA74_09900	2,079,886..2,081,454	1569	<=	histidine-type phosphatase	NA	ACX60_RS09635	ABUW_2172	A1S_1662	KZA74_09900	257.754	-0.157414	-0.142539	-0.341943	0.96269	0.944889	0.831016
chromosome	KZA74_09905	2,081,579..2,082,178	600	<=	histidine phosphatase family protein	cobC, phpB	ACX60_RS09640	ABUW_2173	A1S_1661	KZA74_09905	137.48	-0.231253	0.0346076	-0.429535	0.841786	0.983203	0.523485
chromosome	cobT	2,082,171..2,083,226	1056	<=	cobT, nicotinate-nucleotide--dimethylbenzimidazole phosphoribosyltransferase	E2.4.2.21, cobU, cobT	ACX60_RS09645	ABUW_2174	A1S_1660	KZA74_09910	488.73	-0.22805	0.00593681	-0.279025	0.68047	0.994095	0.484749
chromosome	cobU	2,083,228..2,083,746	519	<=	cobU, bifunctional adenosylcobinamide kinase/adenosylcobinamide-phosphate guanylyltransferase	cobP, cobU	ACX60_RS09650	ABUW_2175	A1S_1659	KZA74_09915	131.454	-0.524141	-0.20521	-0.536536	0.370278	0.860255	0.266402
chromosome	KZA74_09920	2,083,734..2,084,360	627	<=	2'-5' RNA ligase family protein	NA	ACX60_RS09655	ABUW_2176	A1S_3711	KZA74_09920	74.08	-0.335159	-0.412652	-0.486821	0.809023	0.778892	0.603768
chromosome	KZA74_09925	2,084,465..2,086,612	2148	<=	HAD-IA family hydrolase	NA	ACX60_RS09660	ABUW_2177	A1S_1658	KZA74_09925	825.32	-0.505069	-0.0986685	-0.680418	0.7533	0.965389	0.552166
chromosome	KZA74_09930	2,086,943..2,087,563	621	<=	acetyltransferase	NA	ACX60_RS09665	ABUW_2178	A1S_1657	KZA74_09930	207.418	0.137666	-0.0848139	-0.39498	0.984335	0.974983	0.841314
chromosome	KZA74_09935	2,087,699..2,088,037	339	<=	KZA74_09935	NA	ACX60_RS09670	ABUW_2179	NA	KZA74_09935	45.2962	-0.391154	-0.231067	-0.547781	NA	0.927709	0.716843
chromosome	KZA74_09940	2,088,034..2,089,557	1524	<=	PepSY domain-containing protein	bfnL	ACX60_RS09675	ABUW_2180	A1S_1656	KZA74_09940	340.184	-0.0409053	-0.0526028	-0.716647	0.991208	0.981211	0.436581
chromosome	KZA74_09945	2,089,558..2,089,851	294	<=	KZA74_09945	bfnK	ACX60_RS09680	ABUW_2181	NA	KZA74_09945	29.4319	-0.263515	0.290672	-0.45467	NA	0.892081	0.75975
chromosome	KZA74_09950	2,089,936..2,092,254	2319	<=	TonB-dependent receptor	bfnJ	ACX60_RS09685	ABUW_2182	A1S_1655	KZA74_09950	1489.4	-0.68926	0.326722	-0.781419	0.52992	0.856134	0.367514
chromosome	KZA74_09955	2,092,340..2,092,957	618	<=	RraA family protein	bfnI	ACX60_RS09690	ABUW_2183	A1S_1654	KZA74_09955	152.676	-0.0029751	-0.257325	-1.23185	0.999632	0.885614	0.0557487
chromosome	KZA74_09960	2,092,944..2,093,714	771	<=	(2Fe-2S)-binding protein	bfnH	ACX60_RS09695	ABUW_2184	A1S_1653	KZA74_09960	92.6569	0.00757425	-0.116996	-1.13847	0.999632	0.954907	0.132654
chromosome	KZA74_09965	2,093,727..2,095,637	1911	<=	IucA/IucC family siderophore biosynthesisprotein	bfnG	ACX60_RS09700	ABUW_2185	A1S_1652	KZA74_09965	482.898	0.010378	-0.0373153	-1.09891	0.999444	0.988249	0.15959
chromosome	KZA74_09970	2,095,647..2,097,488	1842	<=	IucA/IucC family siderophore biosynthesisprotein	bfnF	ACX60_RS09705	ABUW_2186	A1S_1650	KZA74_09970	486.849	-0.133057	-0.39087	-0.897012	0.963699	0.818109	0.229985
chromosome	KZA74_09975	2,097,500..2,098,939	1440	<=	DHA2 family efflux MFS transporter permeasesubunit	bfnC	ACX60_RS09710	ABUW_2187	A1S_1649	KZA74_09975	338.813	-0.0935378	-0.207732	-0.760757	0.986515	0.938648	0.603768
chromosome	KZA74_09980	2,098,960..2,100,393	1434	<=	SidA/IucD/PvdA family monooxygenase	bfnB	ACX60_RS09715	ABUW_2188	A1S_1648	KZA74_09980	326.585	-0.0309477	-0.108973	-0.654962	0.996435	0.964752	0.607699
chromosome	KZA74_09985	2,100,386..2,102,170	1785	<=	siderophore biosynthesis protein	bfnA	ACX60_RS09720	ABUW_2189	A1S_1647	KZA74_09985	363.062	-0.217169	-0.0747612	0.0243581	0.934843	0.97443	0.993854
chromosome	ybaK	2,102,544..2,103,008	465	<=	ybaK, Cys-tRNA(Pro) deacylase	ybaK, ebsC	ACX60_RS09725	ABUW_2190	A1S_1646	KZA74_09990	149.445	-0.63051	-0.489071	-0.999428	0.388721	0.612568	0.0415387
chromosome	KZA74_09995	2,103,199..2,103,501	303	=>	KZA74_09995	NA	ACX60_RS09730	ABUW_2191	A1S_1645	KZA74_09995	312.965	-1.12832	-0.966866	-0.761574	0.261709	0.38469	0.499379
chromosome	KZA74_10000	2,103,738..2,105,111	1374	=>	AarF/ABC1/UbiB kinase family protein	NA	ACX60_RS09735	ABUW_2192	A1S_1644	KZA74_10000	1252.72	-0.976224	0.157669	-0.423773	0.131953	0.925644	0.663152
chromosome	KZA74_10005	2,105,341..2,106,624	1284	=>	acyl-CoA dehydrogenase family protein	acd	ACX60_RS09740	ABUW_2193	A1S_1643	KZA74_10005	307.554	-0.410727	-0.227411	-1.05495	0.761597	0.892081	0.10369
chromosome	KZA74_10010	2,106,646..2,107,851	1206	=>	acyl-CoA dehydrogenase family protein	ACADM, acd	ACX60_RS09745	ABUW_2194	A1S_1642	KZA74_10010	382.863	-0.452275	-0.33501	-0.600438	0.71046	0.829536	0.488876
chromosome	KZA74_10015	2,107,967..2,109,190	1224	<=	alkane 1-monooxygenase	alkB1_2, alkM	ACX60_RS09750	ABUW_2195	A1S_1641	KZA74_10015	230.779	-0.0333919	-0.28087	-0.49893	0.992804	0.860255	0.607699
chromosome	KZA74_10020	2,109,362..2,110,327	966	=>	AraC family transcriptional regulator	alkR	ACX60_RS09755	ABUW_2196	A1S_1640	KZA74_10020	144.326	-0.297983	-0.270269	-1.18978	0.771717	0.82412	0.00186527
chromosome	KZA74_10025	2,110,366..2,112,231	1866	<=	SurA N-terminal domain-containing protein	NA	ACX60_RS09760	ABUW_2197	A1S_1638	KZA74_10025	2109.98	-1.10834	0.428849	-0.59561	0.325757	0.847506	0.693426
chromosome	KZA74_10030	2,112,363..2,112,635	273	<=	HU family DNA-binding protein	hupB	ACX60_RS09765	ABUW_2198	A1S_1637	KZA74_10030	2312.81	-0.463183	-0.32537	-0.768924	0.899864	0.928585	0.735699
chromosome	KZA74_10035	2,112,805..2,113,260	456	<=	phasin family protein	NA	ACX60_RS09770	ABUW_2199	A1S_1636	KZA74_10035	188.622	-0.830705	-0.403206	-0.465158	0.113647	0.674085	0.444414
chromosome	KZA74_10040	2,113,471..2,114,118	648	=>	KZA74_10040	NA	ACX60_RS09775	ABUW_2200	A1S_1635	KZA74_10040	207.07	-0.379336	-0.341392	-1.12658	0.627591	0.722037	0.000717201
chromosome	KZA74_10045	2,114,229..2,114,702	474	=>	Rrf2 family transcriptional regulator	iscR	ACX60_RS09780	ABUW_2201	A1S_1634	KZA74_10045	556.665	-0.559619	0.869471	0.165754	0.682139	0.368979	0.932421
chromosome	KZA74_10050	2,114,704..2,115,921	1218	=>	IscS subfamily cysteine desulfurase	iscS, NFS1	ACX60_RS09785	ABUW_2202	A1S_1632	KZA74_10050	1877.13	-0.579966	1.29251	0.130296	0.78714	0.287532	0.973672
chromosome	iscU	2,115,988..2,116,374	387	=>	iscU, Fe-S cluster assembly scaffold IscU	iscU, nifU	ACX60_RS09790	ABUW_2203	A1S_1631	KZA74_10055	1894.46	-0.797765	0.70658	0.251908	0.739096	0.799062	0.941626
chromosome	iscA	2,116,405..2,116,725	321	=>	iscA, iron-sulfur cluster assembly protein IscA	iscA	ACX60_RS09795	ABUW_2204	A1S_1630	KZA74_10060	1108.52	-0.645767	1.08705	0.446204	0.808432	0.582532	0.869729
[truncated: 1,859 more rows]
