# Supplementary material for: DNA damage response coregulator ddrR affects many cellular pathways and processes in Acinetobacter baumannii 17978
Source: Front Cell Infect Microbiol. 2024 Jan 11;13:1324091. doi: 10.3389/fcimb.2023.1324091 (PMC10808703; doi:10.3389/fcimb.2023.1324091)
Supplement: Supplementary file 5 [file Table_4.xlsx]

## Sheet: AbaAL44
											Basal Expression Differences Mutant vs WT							DNA Damage Response Expression Differences MMC treated vs Untreated
ENSEMBL GENE	location bp	size bp	direction	ENSEMBL GENE	gene	17978-mff RefSeq locus	AB5075-UW ortholog	ATCC 17978 ID	17978 UN ID	baseMean	recA log(2)FC	umuDAb l2FC	ddrR l2FC	recA padj	umuDAb padj	ddrR padj	MMC baseMean	WT log2FC	umuDAb log2FC	ddrR log2FC	WT padj	umuDAb padj	padj
KZA74_09215	1,940,355..1,940,612	258	<=	KZA74_09215	KZA74_09215	NA	NA	NA	KZA74_09215	57.8439	0.60685	0.570901	-0.144289	0.973209	0.837046	0.777644	46.7169	0.0689148	-0.0188816	-0.25455	NA	0.991088	0.863642
KZA74_09220	1,940,625..1,941,839	1215	<=	zonular occludens toxin domain-containingprotein	KZA74_09220	NA	NA	NA	KZA74_09220	151.161	-0.0943456	0.130617	-1.83185	0.988413	0.990942	0.000360931	129.194	0.206699	-0.0703792	0.143919	0.948898	0.977696	0.962232
KZA74_09225	1,941,843..1,942,184	342	<=	DUF2523 domain-containing protein	KZA74_09225	NA	NA	NA	KZA74_09225	43.2565	0.649033	0.940376	-3.44501	0.973209	0.837046	9.90592e-06	39.8897	0.626533	0.207081	0.164234	NA	0.939906	0.971891
KZA74_09230	1,942,184..1,943,875	1692	<=	KZA74_09230	KZA74_09230	NA	NA	NA	KZA74_09230	405.862	0.17147	0.359804	-3.04802	0.980598	0.92525	1.92052e-07	353.461	0.409921	-0.113036	-0.0196419	0.841786	0.964752	0.99669
KZA74_09235	1,943,941..1,944,192	252	<=	KZA74_09235	KZA74_09235	NA	NA	NA	KZA74_09235	331.133	-0.350914	-0.671447	-0.0870425	0.973209	0.837046	0.885285	246.091	-0.996693	0.0369063	-0.628715	0.227439	0.986755	0.514826
KZA74_09240	1,944,689..1,944,991	303	<=	KZA74_09240	KZA74_09240	NA	NA	A1S_3722	KZA74_09240	3.74393	-1.78819	0.389602	1.24042	0.973209	0.976489	0.223884	2.70262	-2.63787	0.407351	-0.224286	NA	0.925644	0.955323
KZA74_09260	1,948,319..1,948,609	291	=>	KZA74_09260	KZA74_09260	NA	NA	NA	KZA74_09260	18.7497	-0.349836	0.889182	0.257846	0.97575	0.837046	0.720116	14.9854	0.0933195	-0.322521	-0.121945	NA	0.888886	0.971891
KZA74_09265	1,949,115..1,949,633	519	=>	smf-1, type 1 fimbrial protein	smf-1	NA	NA	NA	KZA74_09265	5556.86	-0.821975	-0.434687	2.98734	0.973209	0.946187	0.000374981	3454.7	-1.77385	-0.55808	-0.907728	0.195086	0.85092	0.62478
KZA74_09270	1,949,720..1,950,454	735	=>	yadV, fimbria/pilus periplasmic chaperone	yadV	NA	NA	NA	KZA74_09270	567.879	-0.421229	-0.369108	1.63847	0.973209	0.883051	0.00105265	393.093	-1.08128	-0.197876	-0.533032	0.185092	0.925189	0.632573
KZA74_09275	1,950,513..1,953,071	2559	=>	htrE, fimbrial biogenesis outer membrane usherprotein	htrE	NA	NA	NA	KZA74_09275	860.357	-0.406789	-0.198015	0.259103	0.973209	0.95893	0.593107	682.792	-0.205036	0.09917	-0.385517	0.904515	0.950757	0.7106
KZA74_09280	1,953,068..1,954,096	1029	=>	mrkD, fimbrial protein	mrkD	NA	NA	NA	KZA74_09280	329.906	-0.127222	0.0323938	-0.55081	0.978617	0.996962	0.170817	268.878	-0.0036899	-0.0508353	-0.0357824	0.999632	0.972297	0.985265
KZA74_09285	1,954,210..1,955,163	954	=>	DUF4882 domain-containing protein	KZA74_09285	NA	NA	NA	KZA74_09285	183.996	0.247225	0.490743	-1.50976	0.973209	0.837046	0.000544571	152.034	0.101587	-0.282817	0.0487989	0.975208	0.851371	0.983956
KZA74_09290	1,955,221..1,956,330	1110	<=	frmA, S-(hydroxymethyl)glutathione dehydrogenase/classIII alcohol dehydrogenase	frmA	NA	NA	NA	KZA74_09290	1010.19	0.0673892	-0.565638	-0.53793	0.988568	0.837046	0.201704	894.074	-0.277648	0.708936	0.182546	0.859179	0.400792	0.901605
KZA74_09295	1,956,560..1,958,431	1872	<=	phage capsid protein	KZA74_09295	NA	NA	NA	KZA74_09295	726.568	-0.218344	-0.130621	-0.671361	0.973209	0.968227	0.0382019	527.33	-0.453317	-0.237202	-0.952418	0.632973	0.862058	0.0650207
KZA74_09300	1,958,614..1,959,777	1164	=>	catalase family protein	katX	NA	NA	NA	KZA74_09300	232.923	0.190239	0.456479	-0.905435	0.974056	0.837046	0.0172143	184.149	-0.0112877	-0.157639	-0.462324	0.998216	0.925341	0.598796
KZA74_09305	1,959,855..1,960,220	366	<=	KZA74_09305	KZA74_09305	NA	NA	NA	KZA74_09305	104.132	-1.34277	-0.0505828	-1.37391	0.769546	0.996962	0.053964	67.2959	-1.23565	-1.98402	0.0362229	0.2817	0.0339422	0.993854
KZA74_09310	1,961,033..1,961,500	468	<=	KZA74_09310	KZA74_09310	NA	NA	NA	KZA74_09310	123.483	-0.24174	0.125754	-0.464069	0.97575	0.990942	0.36595	95.5783	-0.168892	-0.205903	-0.547657	0.950567	0.913597	0.593941
KZA74_09315	1,961,932..1,963,491	1560	=>	clsC_2, phospholipase D family protein	clsC_2	NA	NA	NA	KZA74_09315	578.185	-0.596642	-0.265662	0.645125	0.870139	0.870021	0.0566143	381.095	-0.836715	-0.526189	-1.13835	0.0914341	0.452718	0.00292093
KZA74_09320	1,963,500..1,964,087	588	<=	uracil-DNA glycosylase family protein	KZA74_09320	NA	NA	NA	KZA74_09320	148.436	-0.00365105	0.127737	-0.189455	0.999942	0.976374	0.611993	113.996	-0.583212	-0.118713	-0.390471	0.421165	0.934828	0.61623
KZA74_09325	1,964,254..1,964,490	237	<=	KZA74_09325	KZA74_09325	NA	NA	NA	KZA74_09325	43.4415	0.319038	0.644989	-0.817086	0.97575	0.837046	0.235649	35.4976	0.16463	-0.551339	-0.233504	NA	0.755509	0.900361
KZA74_09330	1,965,503..1,966,555	1053	<=	dipeptidase	KZA74_09330	NA	NA	NA	KZA74_09330	341.14	-0.453903	-0.131781	-0.347764	0.973209	0.98051	0.411898	274.39	-0.0718213	-0.158036	-0.306249	0.986515	0.92014	0.768503
pqqE	1,966,572..1,967,726	1155	<=	pqqE, pyrroloquinoline quinone biosynthesis proteinPqqE	pqqE	NA	NA	NA	KZA74_09335	566.045	-0.413187	-0.261854	0.0649604	0.973209	0.837046	0.826855	444.616	-0.236689	-0.0763494	-0.139172	0.7533	0.942722	0.865247
pqqD	1,967,723..1,968,007	285	<=	pqqD, pyrroloquinoline quinone biosynthesis peptidechaperone PqqD	pqqD	NA	NA	NA	KZA74_09340	92.5988	-0.681509	-0.532016	1.05081	0.876491	0.837046	0.00268745	66.9427	-1.06443	-0.0955297	-0.490777	0.0569311	0.952925	0.464876
pqqC	1,968,004..1,968,762	759	<=	pqqC, pyrroloquinoline-quinone synthase PqqC	pqqC	NA	NA	NA	KZA74_09345	590.977	-0.711216	-0.348728	-0.0889769	0.138065	0.837046	0.749971	455.823	-0.398263	-0.187486	-0.284367	0.493794	0.85092	0.643987
pqqB	1,968,771..1,969,682	912	<=	pqqB, pyrroloquinoline quinone biosynthesis proteinPqqB	pqqB	NA	NA	NA	KZA74_09350	511.655	-0.544526	-0.310772	0.479292	0.752285	0.837046	0.095216	376.322	-0.64679	-0.189318	-0.331905	0.099807	0.843736	0.51658
pqqA	1,969,758..1,969,832	75	<=	pqqA, pyrroloquinoline quinone precursor peptide PqqA	pqqA	NA	NA	NA	KZA74_09355	271.298	-0.543937	-0.776107	-0.0757526	0.973209	0.837894	0.934806	256.858	-1.71745	0.908643	0.677993	0.338391	0.773377	0.811981
ppk1	1,970,056..1,972,131	2076	<=	ppk1, polyphosphate kinase 1	ppk1	NA	NA	NA	KZA74_09360	1562.27	-0.963791	-0.445539	0.452026	0.198605	0.837046	0.237774	1138.73	-0.773181	-0.397552	-0.284506	0.0498769	0.53674	0.665031
KZA74_09365	1,972,437..1,974,218	1782	=>	bifunctional metallophosphatase/5'-nucleotidase	KZA74_09365	NA	NA	NA	KZA74_09365	534.205	-0.123235	0.0892996	-1.88392	0.988308	0.996962	0.00130081	437.288	0.123512	-0.298438	-0.824977	0.985918	0.896573	0.537385
KZA74_09370	1,974,286..1,974,687	402	<=	transcriptional repressor	fur?	NA	NA	NA	KZA74_09370	51.0506	0.524792	0.988246	-0.512059	0.973209	0.837046	0.204508	41.6404	-0.000156649	-0.125104	-0.0263202	NA	0.941681	0.993854
KZA74_09375	1,975,214..1,975,855	642	<=	isochorismatase family protein	entB?	NA	NA	NA	KZA74_09375	195.213	0.134499	0.0182419	-0.478056	0.988413	0.997921	0.516828	151.841	-0.110552	-0.0253876	-1.12032	0.985918	0.989941	0.224432
KZA74_09380	1,975,928..1,976,698	771	<=	SDR family oxidoreductase	entA?	NA	NA	NA	KZA74_09380	236.846	-0.292522	-0.0667448	-2.75699	0.97575	0.996962	0.000131325	207.186	0.119841	-0.0596768	0.107676	0.985918	0.984413	0.977484
KZA74_09385	1,977,058..1,977,678	621	<=	ATP-binding cassette domain-containing protein	modC	NA	NA	NA	KZA74_09385	131.452	-0.307402	-0.0574472	-1.93508	0.974056	0.996962	0.00164442	109.225	-0.0906146	0.0211147	-0.205929	0.986515	0.991434	0.922169
modB	1,977,683..1,978,375	693	<=	modB, molybdate ABC transporter permease subunit	modB	NA	NA	NA	KZA74_09390	286.712	-0.354557	-0.134565	-1.70911	0.973209	0.990549	0.000304389	237.637	-0.149785	-0.0551064	0.211269	0.945761	0.97443	0.87859
modA	1,978,372..1,979,157	786	<=	modA, molybdate ABC transporter substrate-bindingprotein	modA	NA	NA	NA	KZA74_09395	249.664	-0.427256	-0.0770415	-0.958513	0.973209	0.996962	0.0844751	198.539	-0.144776	-0.130094	0.0512807	0.960407	0.943927	0.984823
KZA74_09400	1,979,346..1,979,696	351	<=	LysR family transcriptional regulator	modE	NA	NA	NA	KZA74_09400	92.2581	-0.280926	0.090854	-1.98878	0.973209	0.996962	8.26027e-05	74.6802	0.0932577	-0.385046	0.178937	0.984718	0.812595	0.915289
antA	1,979,919..1,981,334	1416	=>	antA, anthranilate 1,2-dioxygenase large subunit	antA	NA	NA	NA	KZA74_09405	339.554	-0.639406	-0.163334	-4.16907	0.973209	0.993335	1.36638e-09	275.841	0.0265774	-0.431991	0.579106	0.996558	0.860255	0.749421
antB	1,981,337..1,981,828	492	=>	antB, anthranilate 1,2-dioxygenase small subunit	antB	NA	NA	NA	KZA74_09410	87.5646	-0.954256	-0.521216	-3.42797	0.973209	0.883051	1.37512e-06	75.2487	0.0442501	0.0120556	0.667185	0.992804	0.997334	0.636911
antC	1,981,834..1,982,868	1035	=>	antC, anthranilate 1,2-dioxygenase electron transfercomponent AntC	antC	NA	NA	NA	KZA74_09415	306.667	-0.573959	-0.372877	-2.30631	0.973209	0.883051	4.02852e-06	252.918	-0.0990218	-0.116013	0.292513	0.981168	0.946077	0.830087
																		0.304085
																		1.87728
															-1
