# Supplementary material for: DNA damage response coregulator ddrR affects many cellular pathways and processes in Acinetobacter baumannii 17978
Source: Front Cell Infect Microbiol. 2024 Jan 11;13:1324091. doi: 10.3389/fcimb.2023.1324091 (PMC10808703; doi:10.3389/fcimb.2023.1324091)
Supplement: Supplementary file 6 [file Table_5.xlsx]

## Sheet: All repressed genes by strain
											Basal Expression Differences Mutant vs WT							DNA Damage Response Expression Differences MMC treated vs Untreated
Repressed in	ENSEMBL GENE	location bp	size	direction	ENSEMBL GENE	gene	17978-mff RefSeq locus	AB5075-UW ortholog	ATCC 17978 ID	17978 UN ID	basal baseMean	recA log(2)FC	umuDAb l2FC	ddrR l2FC	recA padj	umuDAb padj	ddrR padj	MMC baseMean	WT log2FC	umuDAb log2FC	ddrR log2FC	WT padj	umuDAb padj	padj
ddrR	KZA74_17825	3,743,410..3,747,060	3651	<=	outer membrane lipoprotein-sorting protein	K07003	ACX60_RS17490	ABUW_3769	A1S_0116	KZA74_17825	2070.27	-0.242167	-0.013376	0.249469	0.986689	0.998578	0.826855	1590.03	0.481542	-0.110763	-2.27217	0.884875	0.975427	0.0423481
ddrR	KZA74_16905	3,560,779..3,561,495	717	=>	KZA74_16905	NA	ACX60_RS16575	NA	A1S_0302	KZA74_16905	124.659	0.448144	0.693717	-0.698298	0.973209	0.837046	0.144152	99.9891	0.468851	-0.251699	-1.51559	0.7533	0.892081	0.0186256
ddrR	KZA74_16480	3,464,657..3,464,911	255	=>	type B 50S ribosomal protein L31	rpmE, RP-L31	ACX60_RS16155	ABUW_3490	A1S_0391	KZA74_16480	227.067	0.156846	0.59349	4.29198	0.988413	0.907866	8.55229e-07	118.327	0.244198	-0.165963	-2.92349	0.960294	0.956603	0.000476007
ddrR	KZA74_15805	3,319,625..3,320,059	435	<=	excinuclease	NA	ACX60_RS15480	NA	A1S_0526	KZA74_15805	350.236	-0.46233	-0.485566	0.0465804	0.973209	0.838573	0.938141	237.952	-0.932811	-0.373567	-1.25272	0.209302	0.812595	0.0252184
ddrR	KZA74_15630	3,278,040..3,278,549	510	=>	KZA74_15630	NA	ACX60_RS15310	ABUW_3343	A1S_0561	KZA74_15630	479.058	-0.0925679	0.221797	1.3993	0.988413	0.956633	0.00361786	326.149	0.0406916	-0.657771	-1.29839	0.990942	0.544937	0.030668
ddrR	tilS	3,229,784..3,231,187	1404	<=	tilS, tRNA lysidine(34) synthetase TilS	tilS, mesJ	ACX60_RS15075	ABUW_3273	A1S_0609	KZA74_15390	662.59	-0.0171942	0.0432407	-0.612778	0.991879	0.990942	0.000204546	504.631	-0.331208	-0.290106	-0.62748	0.296303	0.430298	0.00188709
ddrR	KZA74_15215	3,190,031..3,190,657	627	<=	CoA pyrophosphatase	CoaP	ACX60_RS14900	ABUW_3238	A1S_0697	KZA74_15215	433.555	-0.143232	-0.257969	0.172323	0.973209	0.837046	0.354601	333.562	-0.224004	-0.123217	-0.622961	0.516932	0.832662	0.000131863
ddrR	KZA74_15045	3,156,494..3,157,861	1368	<=	amidohydrolase	NA	ACX60_RS14730	ABUW_3204	A1S_0731	KZA74_15045	868.687	-0.548598	-0.443375	-0.70193	0.834709	0.837046	0.02066	634.868	-0.543308	-0.326316	-0.823293	0.15842	0.57375	0.00356148
ddrR	KZA74_14705	3,074,919..3,075,671	753	=>	biotin--[acetyl-CoA-carboxylase] ligase	birA	ACX60_RS14390	ABUW_3132	A1S_0794	KZA74_14705	389.714	-0.401561	-0.1881	0.360572	0.973209	0.877353	0.15761	283.327	-0.500144	-0.398834	-0.663774	0.211207	0.42059	0.022279
ddrR	KZA74_14500	3,037,967..3,039,676	1710	=>	tetratricopeptide repeat protein	bepA	ACX60_RS14185	ABUW_3090	A1S_0836	KZA74_14500	845.91	-0.290211	0.0236074	0.688654	0.973209	0.996962	0.000784884	607.699	-0.338394	-0.362269	-0.777147	0.416533	0.370913	0.000709206
ddrR	KZA74_14235	2,983,170..2,983,625	456	<=	bacteriohemerythrin	mchR, K07216	ACX60_RS13925	ABUW_3037	A1S_0891	KZA74_14235	418.667	-0.174323	0.106988	0.96135	0.986689	0.996962	0.200473	247.131	-1.11803	-1.27934	-1.78362	0.27621	0.181881	0.0112883
ddrR	KZA74_13995	2,929,520..2,929,861	342	<=	FKBP-type peptidyl-prolyl cis-trans isomerase	E5.2.1.8	ACX60_RS13690	ABUW_2961	A1S_0937	KZA74_13995	331.998	-0.0475705	-0.160291	0.107474	0.988413	0.907866	0.686324	243.138	-0.396212	-0.303652	-0.627941	0.329299	0.582641	0.0181592
ddrR	KZA74_13855	2,900,428..2,901,573	1146	=>	galactose mutarotase	galM, GALM	ACX60_RS13550	ABUW_2933	A1S_0965	KZA74_13855	868.727	-0.575881	-0.301326	0.623097	0.973209	0.921139	0.225321	556.188	-1.09911	-0.601253	-1.2093	0.0789691	0.53674	0.0252184
ddrR	KZA74_13690	2,861,470..2,861,907	438	<=	SRPBCC domain-containing protein	NA	ACX60_RS13395	ABUW_2901	A1S_0996	KZA74_13690	264.203	-0.443429	-0.0305524	-0.841587	0.973209	0.996962	0.0891515	176.575	-0.735966	-0.90561	-1.27412	0.35398	0.213603	0.0160586
ddrR	ureG	2,839,774..2,840,388	615	<=	ureG, urease accessory protein UreG	ureG	ACX60_RS13290	ABUW_2879	A1S_1017	KZA74_13580	324.237	-0.144942	-0.386105	-0.694287	0.97575	0.837046	0.0351193	240.953	-0.33188	-0.167768	-0.791955	0.588926	0.862524	0.0123865
ddrR	KZA74_13560	2,835,829..2,836,347	519	<=	KZA74_13560	NA	ACX60_RS13270	ABUW_2875	A1S_1021	KZA74_13560	412.226	-0.490274	-0.223706	1.26593	0.973209	0.904708	0.000101498	282.437	-0.633504	-0.351625	-0.864109	0.239128	0.708457	0.025181
ddrR	KZA74_13245	2,754,945..2,755,823	879	<=	NLPA lipoprotein	metQ	ACX60_RS12965	ABUW_2820	A1S_1080	KZA74_13245	744.314	-0.495339	-0.833801	1.10923	0.973209	0.837046	0.0318682	481.343	-0.907301	-0.0900976	-1.1385	0.173522	0.956215	0.0311389
ddrR	KZA74_12415	2,589,022..2,591,493	2472	<=	actP_2, Copper-transporting P-type ATPase	copA, ATP7	ACX60_RS12135	ABUW_2707	A1S_1217	KZA74_12415	6824.28	-1.12944	-1.01737	2.47835	0.973209	0.837046	0.0102943	3659.38	-0.620637	-0.197978	-2.71567	0.803237	0.947686	0.00310663
ddrR	cueR	2,588,545..2,588,946	402	<=	cueR	cueR	ACX60_RS12130	ABUW_2706	A1S_1218	KZA74_12410	471.409	-1.09365	-0.816735	1.8855	0.973209	0.837046	0.00451244	271.197	-0.626371	-0.447505	-2.23682	0.664072	0.821278	0.000177329
ddrR	KZA74_12405	2,588,109..2,588,516	408	<=	gfa, Glutathione-dependent formaldehyde-activatingenzyme	gfa	ACX60_RS12125	ABUW_2705	A1S_1219	KZA74_12405	220.936	-0.184786	0.0792415	1.199	0.97967	0.996962	0.0626683	156.767	0.143375	-0.275443	-1.49844	0.963548	0.887692	0.0172787
ddrR	KZA74_12200	2,553,882..2,554,412	531	=>	GNAT family N-acetyltransferase	NA	ACX60_RS11910	ABUW_2635	A1S_1250	KZA74_12200	252.829	-0.418877	-0.331312	0.914351	0.973209	0.837046	0.00262648	186.119	-0.186036	0.040605	-0.787769	0.850523	0.973621	0.0213655
ddrR	KZA74_12175	2,546,531..2,547,463	933	<=	lauroyl acyltransferase	lpxL, htrB	ACX60_RS11885	ABUW_2630	A1S_1255	KZA74_12175	882.496	-0.394219	-0.277347	0.835055	0.973209	0.837894	0.00445022	609.081	-0.422537	-0.42332	-0.925183	0.544358	0.563952	0.0153728
ddrR	KZA74_11855	2,470,441..2,471,598	1158	<=	winged helix DNA-binding domain-containingprotein	K09927	ACX60_RS11570	ABUW_2559	A1S_1317	KZA74_11855	576.688	-0.281456	-0.0280964	0.606102	0.973209	0.996962	0.0319871	428.748	-0.0857531	-0.364266	-0.737219	0.956084	0.560652	0.0252184
ddrR	KZA74_11850	2,469,906..2,470,361	456	=>	GNAT family N-acetyltransferase	NA	ACX60_RS11565	ABUW_2558	A1S_1318	KZA74_11850	202.543	-0.181003	0.0428168	1.4626	0.97575	0.996962	0.00010024	128.967	-0.920759	-0.518925	-1.20487	0.0979762	0.55378	0.00288373
ddrR	KZA74_11405	2,372,087..2,372,947	861	<=	transporter substrate-binding domain-containingprotein	glnQ1, ABC.PA.S	ACX60_RS11125	ABUW_2421	A1S_1399	KZA74_11405	383.056	-0.480297	-0.267756	0.444617	0.973209	0.839664	0.150285	273.018	-0.254554	-0.292534	-1.16183	0.78876	0.776931	0.000560279
ddrR	KZA74_11400	2,371,138..2,372,004	867	<=	cysteine ABC transporter substrate-bindingprotein	ABC.PA.S	ACX60_RS11120	ABUW_2420	A1S_1400	KZA74_11400	383.834	-0.386627	-0.298034	0.112364	0.973209	0.838573	0.756591	279.064	-0.440303	-0.264999	-0.946502	0.57637	0.824133	0.0257867
ddrR	KZA74_11105	2,312,654..2,314,660	2007	=>	alpha/beta fold hydrolase	NA	ACX60_RS10835	ABUW_2364	A1S_1461	KZA74_11105	523.911	-0.391922	-0.213152	0.162018	0.973209	0.897898	0.627966	389.429	-0.363177	-0.191712	-0.725827	0.554239	0.849415	0.0355901
ddrR	KZA74_11075	2,302,993..2,304,300	1308	=>	dicarboxylate/amino acid:cation symporter	bioB	ACX60_RS10805	ABUW_2358	A1S_1467	KZA74_11075	1139.28	-0.616448	-0.323021	1.71976	0.973209	0.86872	1.16688e-05	684.557	-1.04903	-0.374649	-1.78489	0.0745899	0.778183	3.10616e-05
ddrR	dapC	2,297,183..2,298,352	1170	=>	dapC, succinyldiaminopimelate transaminase	dapC	ACX60_RS10775	ABUW_2352	A1S_1473	KZA74_11045	854.326	-0.318503	-0.175399	2.21379	0.973209	0.956275	7.86569e-10	578.025	-0.410941	-0.152897	-0.89538	0.640202	0.907946	0.0490575
ddrR	KZA74_11030	2,292,757..2,293,146	390	=>	tautomerase family protein, anthranilate synthase component II	NA	ACX60_RS10760	ABUW_2349	A1S_1476	KZA74_11030	535.774	-0.226442	-0.0810133	3.54925	0.973209	0.993335	2.14256e-26	316.461	-0.797159	-0.397187	-1.3793	0.206299	0.742285	0.000454204
ddrR	KZA74_11005	2,289,700..2,290,392	693	=>	Crp/Fnr family transcriptional regulator	crp	ACX60_RS10735	ABUW_2344	A1S_1479	KZA74_11005	151.381	0.0481525	0.446125	-0.427321	0.9888	0.837046	0.220722	113.531	-0.265155	-0.384094	-0.85711	0.797468	0.667312	0.0392165
ddrR	KZA74_10855	2,260,410..2,261,429	1020	=>	fimbrial protein	fimE, merkD_2	ACX60_RS10585	ABUW_2313	A1S_1507	KZA74_10855	222.121	0.148929	0.236431	-1.83578	0.976052	0.938813	8.07575e-06	177.4	-0.0798476	-0.037111	-1.23829	0.986515	0.986184	0.0402805
ddrR	KZA74_10715	2,231,242..2,231,949	708	=>	NAD-dependent deacylase	npdA	ACX60_RS10445	ABUW_2284	A1S_1531	KZA74_10715	225.476	0.106247	-0.0936604	-0.374309	0.97575	0.982425	0.213469	172.777	-0.183203	-0.048599	-0.753663	0.838836	0.965389	0.0188554
ddrR	KZA74_10665	2,221,238..2,222,401	1164	=>	cupin domain-containing protein	ycfD	ACX60_RS10395	ABUW_2274	A1S_1541	KZA74_10665	598.064	-0.129421	-0.108952	2.35606	0.97575	0.982425	1.84971e-13	392.378	-0.744668	-0.233265	-1.03653	0.227439	0.860255	0.0181592
ddrR	KZA74_10620	2,211,689..2,212,378	690	<=	nucleotidyltransferase family protein	murU	ACX60_RS10350	ABUW_2265	A1S_1549	KZA74_10620	563.292	-0.0699368	-0.470683	0.994918	0.987406	0.837046	0.00135708	411.104	-0.527055	0.0748488	-0.702492	0.273168	0.945051	0.0440864
ddrR	KZA74_10485	2,190,441..2,191,352	912	=>	lysine exporter LysO family protein	NA	ACX60_RS10215	ABUW_2238	A1S_1576	KZA74_10485	283.035	0.00803018	0.173974	0.406388	0.997643	0.913014	0.147526	205.75	-0.363872	-0.162157	-0.993089	0.742377	0.915863	0.0474442
ddrR	KZA74_10200	2,147,760..2,148,173	414	=>	biopolymer transporter ExbD	exbD	ACX60_RS09930	ABUW_2232	A1S_1603	KZA74_10200	135.421	-0.124725	0.0156513	-0.966529	0.97575	0.996962	0.00159379	101.637	-0.264283	-0.308082	-0.809097	0.734934	0.712302	0.0180076
ddrR	KZA74_10195	2,147,318..2,147,740	423	=>	biopolymer transporter ExbD	exbD	ACX60_RS09925	ABUW_2231	A1S_1604	KZA74_10195	72.8971	0.356181	0.349849	-0.0857029	0.973209	0.853057	0.851764	54.8943	-0.411202	-0.0743012	-1.39803	0.755077	0.966232	0.00804492
ddrR	KZA74_10190	2,146,421..2,147,302	882	=>	MotA/TolQ/ExbB proton channel family protein	exbB	ACX60_RS09920	ABUW_2230	A1S_1605	KZA74_10190	275.108	-0.581956	-0.109189	-0.993774	0.973209	0.990942	0.0202969	211.825	-0.243027	-0.398876	-1.06249	0.870877	0.75576	0.0489706
ddrR	KZA74_10150	2,134,316..2,135,458	1143	<=	ABC transporter permease	gsiB, ABC.PE.P1	ACX60_RS09885	ABUW_2222	A1S_1612	KZA74_10150	549.83	-0.467607	-0.359825	-0.0937607	0.973209	0.837046	0.79094	396.194	-0.557943	-0.263201	-0.784701	0.254805	0.78002	0.0270711
ddrR	KZA74_10100	2,125,820..2,126,752	933	<=	Dyp-type peroxidase	K07223	ACX60_RS09835	ABUW_2212	A1S_1621	KZA74_10100	525.544	-0.0152855	0.0238524	0.357322	0.992114	0.996962	0.243171	374.78	-0.474069	-0.225958	-0.90774	0.445268	0.831975	0.0147189
ddrR	KZA74_10040	2,113,471..2,114,118	648	=>	KZA74_10040	NA	ACX60_RS09775	ABUW_2200	A1S_1635	KZA74_10040	304.017	-0.111786	0.162159	1.70473	0.97575	0.921139	8.23466e-12	207.07	-0.379336	-0.341392	-1.12658	0.627591	0.722037	0.000717201
ddrR	KZA74_10020	2,109,362..2,110,327	966	=>	AraC family transcriptional regulator	alkR	ACX60_RS09755	ABUW_2196	A1S_1640	KZA74_10020	197.479	0.0385971	0.345957	0.127336	0.991879	0.837046	0.705385	144.326	-0.297983	-0.270269	-1.18978	0.771717	0.82412	0.00186527
ddrR	ybaK	2,102,544..2,103,008	465	<=	ybaK, Cys-tRNA(Pro) deacylase	ybaK, ebsC	ACX60_RS09725	ABUW_2190	A1S_1646	KZA74_09990	209.686	-0.121735	-0.0935903	-0.492001	0.97967	0.993335	0.258997	149.445	-0.63051	-0.489071	-0.999428	0.388721	0.612568	0.0415387
ddrR	KZA74_09775	2,056,511..2,057,596	1086	=>	alpha/beta fold hydrolase	NA	ACX60_RS09510	ABUW_2151	A1S_1682	KZA74_09775	352.261	0.214645	0.234726	1.24988	0.973209	0.927203	0.00132618	254.771	0.041677	-0.123256	-1.25891	0.990534	0.940459	0.00877516
ddrR	KZA74_09770	2,055,190..2,056,377	1188	<=	O-succinylhomoserine sulfhydrylase	metZ	ACX60_RS09505	ABUW_2150	A1S_1683	KZA74_09770	1110.28	-0.516178	-0.504736	0.661118	0.973209	0.837046	0.0584314	759.913	-0.780569	-0.266298	-0.958967	0.05393	0.78002	0.00431148
ddrR	KZA74_09485	1,996,933..1,997,760	828	<=	RsiV family protein	rsiV	ACX60_RS09220	NA	A1S_1734	KZA74_09485	226.611	0.303875	0.532311	0.406312	0.973209	0.837046	0.269705	164.53	-0.0888267	-0.377868	-1.43149	0.981168	0.764399	0.00110709
ddrR	KZA74_08915	1,875,417..1,876,037	621	=>	TetR/AcrR family transcriptional regulator	slmA	ACX60_RS08860	ABUW_1932	A1S_1798	KZA74_08915	262.931	-0.318567	-0.228242	0.818089	0.973209	0.839664	0.00105265	195.898	-0.445459	-0.058435	-0.527239	0.18724	0.944889	0.0272173
ddrR	KZA74_08680	1,827,406..1,828,122	717	<=	FadR family transcriptional regulator	pdhR	ACX60_RS08620	ABUW_1880	A1S_1840	KZA74_08680	456.762	-0.459014	-0.102598	1.02181	0.973209	0.976892	0.00028775	325.145	-0.507513	-0.218092	-0.849121	0.360175	0.836348	0.0180973
ddrR	KZA74_08500	1,790,013..1,790,480	468	=>	KZA74_08500	NA	ACX60_RS08440	ABUW_1844	A1S_1879	KZA74_08500	515.962	-0.259894	-0.433838	2.4701	0.97575	0.870021	2.68786e-06	315.925	-0.996241	-0.366054	-1.35357	0.202309	0.824133	0.0181592
ddrR	KZA74_08310	1,748,707..1,749,357	651	<=	TrkA family potassium uptake protein	trkA, ktrA	ACX60_RS08250	ABUW_1805	A1S_1917	KZA74_08310	228.026	0.117398	0.066262	0.679689	0.973209	0.987661	0.00166192	173.997	-0.039901	-0.133396	-0.650271	0.986515	0.878672	0.00802329
ddrR	KZA74_08290	1,740,847..1,742,946	2100	=>	TonB-dependent siderophore receptor	fiu, bfrD	ACX60_RS08230	ABUW_1800	A1S_1921	KZA74_08290	816.91	-0.30508	-0.0742185	0.755759	0.973209	0.993335	0.0302726	606.542	0.0491183	-0.249932	-0.943906	0.986515	0.824133	0.019291
ddrR	ptsP	1,717,375..1,720,233	2859	<=	ptsP, phosphoenolpyruvate--protein phosphotransferase	ptsP, PTS-EI.PTSI, ptsI	ACX60_RS08090	ABUW_1772	A1S_1945	KZA74_08150	1346.07	-0.412695	-0.232855	0.672606	0.973209	0.913014	0.0722308	985.865	0.0960053	-0.290038	-1.10251	0.969381	0.820944	0.0134761
ddrR	pfkB	1,716,413..1,717,360	948	<=	pfkB, 1-phosphofructokinase	fruK, lacC, pfkB	ACX60_RS08085	ABUW_1771	A1S_1946	KZA74_08145	304.22	-0.400643	-0.270458	0.636002	0.973209	0.864665	0.0580117	226.508	-0.0502902	-0.186329	-1.02115	0.986515	0.864563	0.00194485
ddrR	KZA74_08140	1,714,708..1,716,426	1719	<=	fructose-specific PTS transporter subunit EIIC	PTS-Fru-EIIC, fruA	ACX60_RS08080	ABUW_1770	A1S_1947	KZA74_08140	627.343	-0.370265	-0.31051	0.470875	0.973209	0.837046	0.0561084	468.825	0.028415	-0.145042	-0.82421	0.986515	0.858046	0.000423488
ddrR	KZA74_08135	1,713,576..1,714,040	465	<=	MarR family transcriptional regulator	NA	ACX60_RS08075	ABUW_1768	A1S_1948	KZA74_08135	165.082	0.239571	0.556802	2.2272	0.973209	0.837046	4.35433e-10	113.315	0.169299	-0.271838	-1.08138	0.905242	0.82412	0.0030714
ddrR	KZA74_07170	1,535,532..1,536,089	558	=>	chorismate mutase	pheA1	ACX60_RS07140	ABUW_1638	A1S_2084	KZA74_07170	182.623	-0.841819	-0.535914	-0.889858	0.0931592	0.837046	0.000902174	134.163	-0.247514	-0.518758	-0.725458	0.7533	0.331731	0.0376527
ddrR	KZA74_07100	1,518,749..1,519,921	1173	<=	iron-containing alcohol dehydrogenase	yiaY	ACX60_RS07070	ABUW_1624	A1S_2098	KZA74_07100	3066.68	-0.185374	-0.108458	2.52782	0.978617	0.996962	1.16688e-05	1800.77	-0.36031	-0.663596	-1.9266	0.808594	0.532201	0.000178729
ddrR	KZA74_07095	1,517,585..1,518,553	969	<=	alpha/beta hydrolase	NA	ACX60_RS07065	ABUW_1623	A1S_2099	KZA74_07095	653.438	0.234043	0.292099	1.26959	0.973209	0.898744	0.00242772	467.177	0.204469	-0.365843	-1.33606	0.904515	0.784139	0.00473711
ddrR	eat	1,513,085..1,514,521	1437	<=	eat, ethanolamine permease	eat, eutP	ACX60_RS07050	ABUW_1620	A1S_2103	KZA74_07080	580.071	-0.0400353	0.105488	-1.10162	0.991879	0.996962	0.0559076	471.892	0.368066	-0.230776	-1.71687	0.838836	0.906078	0.00698877
ddrR	KZA74_07050	1,506,430..1,507,149	720	<=	UDP-2,3-diacylglucosamine diphosphatase	lpxH	ACX60_RS07020	ABUW_1613	A1S_2110	KZA74_07050	263.151	0.135604	-0.066088	0.423169	0.973209	0.990942	0.106291	199.89	-0.0578173	0.0299506	-0.88763	0.985918	0.984413	0.0181592
ddrR	KZA74_06930	1,478,745..1,480,067	1323	<=	MFS transporter	NA	ACX60_RS06900	ABUW_1589	A1S_2133	KZA74_06930	649.352	-0.224214	0.101298	0.453615	0.973209	0.961029	0.0517588	467.681	-0.307915	-0.564604	-0.629191	0.52992	0.101857	0.0209126
ddrR	KZA74_06780	1,444,429..1,445,265	837	=>	kinase/pyrophosphorylase	ppsR	ACX60_RS06750	ABUW_1556	A1S_2163	KZA74_06780	650.274	0.0941455	-0.367744	1.03172	0.978617	0.837046	0.000151909	475.435	-0.445572	-0.119858	-0.629223	0.2862	0.892081	0.0322208
ddrR	KZA74_06600	1,406,362..1,407,090	729	=>	aspartate/glutamate racemase family protein	racD	ACX60_RS06570	ABUW_1519	A1S_2202	KZA74_06600	220.082	-0.136004	0.191549	-1.40531	0.97575	0.944581	7.48555e-05	158.215	-0.210111	-0.70906	-1.32762	0.907764	0.434396	0.0181304
ddrR	KZA74_06590	1,404,938..1,405,648	711	=>	PqiC family protein	pqiC, K09857	ACX60_RS06560	ABUW_1503	A1S_2203	KZA74_06590	329.44	-0.524577	-0.391294	-0.384644	0.425751	0.837046	0.0921187	241.945	-0.38773	-0.3324	-0.678124	0.27621	0.452718	0.00290393
ddrR	KZA74_06575	1,401,862..1,402,479	618	=>	paraquat-inducible protein A	pqiA	ACX60_RS06545	ABUW_1500	A1S_2206	KZA74_06575	238.014	-0.137073	-0.192318	-0.504773	0.973209	0.87316	0.0389151	179.501	-0.40767	-0.0188231	-0.985251	0.263861	0.985175	3.5076e-06
ddrR	KZA74_06555	1,397,840..1,398,598	759	<=	HD domain-containing protein	NA	ACX60_RS06525	NA	A1S_2210	KZA74_06555	109.895	0.0393472	0.495123	-0.11333	0.991879	0.837894	0.846336	82.5359	0.140388	-0.483366	-1.93607	0.97217	0.796299	0.00255851
ddrR	thiS	1,345,521..1,345,718	198	<=	thiS, sulfur carrier protein ThiS	thiS	ACX60_RS06230	ABUW_1373	A1S_2264	KZA74_06260	158.987	-0.457839	-0.406019	-0.0343091	0.973209	0.837046	0.910743	118.255	-0.613252	-0.0844344	-0.757614	0.144325	0.940581	0.0157654
ddrR	rtcR	1,340,751..1,342,352	1602	=>	rtcR, RNA repair transcriptional activator RtcR	rtcR	ACX60_RS06205	NA	A1S_2269	KZA74_06235	543.281	-0.309232	-0.121637	-0.100013	0.973209	0.953069	0.719562	405.947	-0.532412	-0.27773	-0.660373	0.099807	0.61662	0.00983203
ddrR	KZA74_06180	1,328,061..1,329,206	1146	=>	acyl-CoA dehydrogenase family protein	ACADL	ACX60_RS06150	ABUW_1363	A1S_2279	KZA74_06180	523.567	-0.214531	-0.236767	0.144367	0.973209	0.839922	0.622873	372.911	-0.553005	-0.533508	-0.636569	0.159594	0.212803	0.046038
ddrR	KZA74_06135	1,317,842..1,319,200	1359	=>	GHKL domain-containing protein	qseC	ACX60_RS06105	ABUW_1354	A1S_2287	KZA74_06135	533.38	-0.0144138	0.0374182	-0.0299612	0.991879	0.996962	0.916245	397.506	-0.437072	-0.227552	-0.725123	0.38518	0.799062	0.0268584
ddrR	yegQ	1,307,652..1,309,022	1371	<=	yegQ, tRNA 5-hydroxyuridine modification protein YegQ	K08303	ACX60_RS06060	ABUW_1345	A1S_2296	KZA74_06090	1222.44	0.107225	-0.474978	1.4577	0.97575	0.837046	3.23911e-08	863.463	-0.577959	-0.247406	-0.708112	0.101986	0.742171	0.0123223
ddrR	KZA74_05785	1,240,927..1,243,698	2772	=>	M1 family metallopeptidase	E3.4.11.14	ACX60_RS05755	ABUW_1203	A1S_2356	KZA74_05785	1098.99	-0.493122	-0.328371	-0.423062	0.769546	0.837046	0.115415	802.019	-0.359022	-0.464525	-0.715368	0.527834	0.331077	0.0298921
ddrR	KZA74_05450	1,154,506..1,157,124	2619	<=	AAA family ATPase	NA	ACX60_RS05425	ABUW_1133	A1S_2428	KZA74_05450	2570.59	-0.512223	-0.277974	0.944918	0.670159	0.837046	0.000195151	1829.93	-0.545985	-0.351227	-0.628001	0.0632996	0.370395	0.0119187
ddrR	hflD	1,146,247..1,146,981	735	<=	hflD, high frequency lysogenization protein HflD	hflD	ACX60_RS05375	ABUW_1123	A1S_2440	KZA74_05400	393.649	-0.163911	-0.311851	0.582778	0.973209	0.837046	0.000913976	292.65	-0.381393	-0.166031	-0.492412	0.239128	0.812595	0.0299211
ddrR	pstA	1,138,145..1,139,542	1398	=>	pstA, phosphate ABC transporter permease PstA	pstA	ACX60_RS05345	ABUW_1117	A1S_2446	KZA74_05370	1116.79	-0.718118	-0.404992	1.78374	0.973209	0.870021	0.000365583	708.892	-0.224391	-0.322203	-1.6449	0.924053	0.864463	0.00959123
ddrR	pstC	1,136,769..1,138,148	1380	=>	pstC, phosphate ABC transporter permease subunit PstC	pstC	ACX60_RS05340	ABUW_1116	A1S_2447	KZA74_05365	1151.28	-0.140122	-0.167427	1.54396	0.978912	0.976892	0.000866314	745.394	-0.371374	-0.384253	-1.54515	0.810564	0.822589	0.008358
ddrR	KZA74_05145	1,083,133..1,084,038	906	<=	KZA74_05145	NA	ACX60_RS05125	ABUW_1062	A1S_2488	KZA74_05145	303.526	0.0752019	0.364132	0.294389	0.982385	0.837046	0.309458	218.738	-0.153266	-0.535913	-0.905251	0.904515	0.35856	0.0132508
ddrR	KZA74_05060	1,063,477..1,064,913	1437	<=	diguanylate cyclase	dgc	ACX60_RS05040	ABUW_1045	A1S_2506	KZA74_05060	515.188	-0.3351	0.0463338	0.605236	0.973209	0.996962	0.0261835	367.215	-0.467437	-0.550859	-0.761516	0.325843	0.221042	0.0160586
ddrR	KZA74_04955	1,046,159..1,046,614	456	=>	acyl-CoA thioesterase	ybgC	ACX60_RS04940	ABUW_1028	A1S_2524	KZA74_04955	234.285	-0.0640924	0.0280234	-0.0353306	0.984557	0.996962	0.899567	173.517	-0.286624	-0.300764	-0.710306	0.697925	0.722459	0.0406676
ddrR	ybgC	970,038..970,445	408	<=	ybgC, tol-pal system-associated acyl-CoA thioesterase	ybgC	ACX60_RS04610	ABUW_0997	A1S_2590	KZA74_04635	209.658	-0.257688	0.00664377	0.810155	0.973209	0.997921	0.00272173	151.004	-0.2359	-0.559115	-0.651175	0.752492	0.217204	0.0322208
ddrR	tolR	968,864..969,316	453	<=	tolR, protein TolR	tolR	ACX60_RS04600	ABUW_0995	A1S_2592	KZA74_04625	239.955	-0.357518	-0.335878	0.64173	0.973209	0.837046	0.0120586	172.185	-0.387408	-0.203994	-0.777147	0.437926	0.82412	0.00442873
ddrR	KZA74_04510	944,271..944,756	486	=>	YaiI/YqxD family protein	yaiI, yqxD, K09768	ACX60_RS04485	ABUW_0972	A1S_2615	KZA74_04510	251.141	-0.236713	0.0808107	0.437608	0.973209	0.976892	0.0580117	181.726	-0.275472	-0.465291	-0.569257	0.565943	0.201377	0.0180973
ddrR	KZA74_04270	892,758..893,870	1113	<=	transglycosylase SLT domain-containing protein	NA	ACX60_RS04250	ABUW_0928	A1S_2654	KZA74_04270	865.013	-0.349738	-0.564449	1.1518	0.973209	0.837046	0.00428201	581.668	-0.502853	-0.108306	-1.19827	0.50738	0.939906	0.00289512
ddrR	KZA74_03830	789,976..790,326	351	<=	YbjQ family protein	NA	ACX60_RS03820	ABUW_0841	A1S_2738	KZA74_03830	191.15	0.440296	0.105516	-0.138766	0.870139	0.962184	0.597152	138.63	-0.387352	-0.0532869	-1.06462	0.438592	0.956603	2.3238e-05
ddrR	znuD	623,514..625,589	2076	=>	znuD, zinc piracy TonB-dependent receptor ZnuD	znuD, TC.FEV.OM	ACX60_RS03050	ABUW_0600	A1S_2892	KZA74_03055	1594.38	-0.131358	-0.0550409	1.43972	0.988793	0.996962	0.0859187	1083.42	0.0537866	-0.0902961	-2.11578	0.990942	0.972297	0.00536915
ddrR	KZA74_02775	562,644..563,564	921	=>	copB	pcoB, copB	ACX60_RS02775	NA	A1S_2935	KZA74_02775	896.301	-0.0241462	-0.0847954	1.80314	0.994359	0.996962	0.00318313	581.801	-0.439654	0.0662637	-1.79951	0.756823	0.973621	0.00099842
ddrR	KZA74_02770	560,687..562,657	1971	=>	copA, multicopper oxidase domain-containing protein	copA pcoA	ACX60_RS02770	NA	A1S_2936	KZA74_02770	1947.98	-0.2976	-0.25834	2.29448	0.97575	0.976892	0.00159439	1121.42	-0.629643	-0.0415968	-2.53867	0.67181	0.987342	2.3254e-05
ddrR	KZA74_02745	554,966..555,346	381	<=	copC	copC, pcoC	ACX60_RS02745	ABUW_3326	A1S_2940	KZA74_02745	565.125	-0.112625	0.205599	4.5005	0.991879	0.996962	2.39899e-05	271.172	-0.65041	0.0123716	-3.76949	0.801108	0.997578	6.59726e-06
ddrR	KZA74_02740	554,017..554,898	882	<=	copD	copD, pcoD	ACX60_RS02740	ABUW_3327	A1S_2941	KZA74_02740	295.992	0.350816	0.692815	1.00667	0.97575	0.837894	0.203193	200.934	0.346685	-0.538738	-3.63849	0.904515	0.82412	3.59012e-07
ddrR	KZA74_01775	372,048..372,692	645	<=	parA family protein	parA, soj	ACX60_RS01780	ABUW_0341	A1S_3141	KZA74_01775	1062.71	-0.09895	0.138312	2.10019	0.983996	0.97666	1.04708e-08	729.373	-0.357686	-0.414707	-0.865878	0.645651	0.564975	0.0227257
ddrR	hutG	88,187..89,107	921	=>	hutG, formimidoylglutamase	hutG	ACX60_RS00400	ABUW_0081	A1S_3402	KZA74_00405	2382.92	-1.03795	-0.4554	0.772021	0.973209	0.919586	0.321333	1449.81	-1.02771	-0.322963	-1.82197	0.415697	0.888886	0.0236853
ddrR	hutI	86,971..88,176	1206	=>	hutI, imidazolonepropionase	hutI, AMDHD1	ACX60_RS00395	ABUW_0080	A1S_3403	KZA74_00400	4630.57	-1.08696	-0.661329	0.624401	0.973209	0.853057	0.458794	2738.86	-1.27931	-0.460974	-1.83371	0.276302	0.847506	0.0328985
ddrR	KZA74_13315	2,781,220..2,781,615	396	=>	KZA74_13315	NA	ACX60_RS13040	NA	A1S_3594	KZA74_13315	155.207	-0.150821	0.235913	1.05209	0.978617	0.946187	0.0225215	107.043	-0.640893	-0.344803	-1.0611	0.41949	0.800546	0.0277013
ddrR	KZA74_09790	2,059,172..2,059,396	225	<=	KZA74_09790	NA	ACX60_RS09525	ABUW_2155	A1S_3713	KZA74_09790	44.3451	0.0675772	0.532401	1.3751	0.989848	0.837046	0.00449842	33.71	0.136646	-0.12143	-1.12924	NA	0.94706	0.0319976
ddrR	KZA74_08850	1,862,161..1,862,472	312	=>	KZA74_08850	NA	ACX60_RS08795	ABUW_1919	A1S_3732	KZA74_08850	79.7769	0.0627467	0.407108	1.57857	0.989848	0.839664	0.00040127	53.7617	-0.400607	-0.191213	-1.34696	0.807566	0.928705	0.0277774
ddrR	KZA74_06595	1,405,728..1,406,222	495	<=	GNAT family N-acetyltransferase	NA	ACX60_RS06565	ABUW_1518	A1S_3794	KZA74_06595	88.6904	0.139276	0.287502	0.169008	0.986689	0.953069	0.800506	56.2074	-1.33667	-0.452876	-1.71166	0.159806	0.824133	0.0173899
ddrR	KZA74_05825	1,253,355..1,253,555	201	=>	KZA74_05825	NA	ACX60_RS05795	ABUW_1211	A1S_3800	KZA74_05825	49.6157	0.637015	0.695878	0.198914	0.973209	0.837046	0.655191	36.4336	-0.148183	-0.587239	-1.33181	NA	0.709637	0.0490575
ddrR	KZA74_02765	560,255..560,605	351	=>	KZA74_02765	NA	ACX60_RS02765	ABUW_3322	NA	KZA74_02765	499.431	-0.00687669	0.240676	3.43808	0.999942	0.983857	4.26762e-06	264.252	-0.103275	-0.316898	-3.24053	0.986515	0.894165	1.05232e-06
ddrR	KZA74_05020	1,055,873..1,056,007	135	=>	KZA74_05020	NA	NA	NA	NA	KZA74_05020	80.2715	-0.296958	-0.134775	-1.60206	0.973209	0.98051	8.60153e-05	59.9039	-0.196209	-0.498162	-1.44106	0.907764	0.675988	0.00611851
ddrR	KZA74_08270	1,738,069..1,738,263	195	<=	KZA74_08270, 5'UTR of cydA maybe	NA	ACX60_RS08210	ABUW_1796	NA	KZA74_08270	182.197	0.737695	0.441891	4.91586	0.973209	0.867939	5.87645e-23	93.7848	-0.766983	-0.75564	-2.19028	0.588926	0.620486	2.1111e-05
ddrR	KZA74_09315	1,961,932..1,963,491	1560	=>	clsC_2, phospholipase D family protein	clsC_2	NA	NA	NA	KZA74_09315	578.185	-0.596642	-0.265662	0.645125	0.870139	0.870021	0.0566143	381.095	-0.836715	-0.526189	-1.13835	0.0914341	0.452718	0.00292093
ddrR	KZA74_09470	1,995,088..1,995,504	417	<=	KZA74_09470	NA	ACX60_RS09205	NA	NA	KZA74_09470	119.346	-0.373845	0.080465	0.376481	0.973209	0.996962	0.383101	83.0683	-0.540527	-0.544358	-1.02175	0.48245	0.524456	0.0181592
ddrR	KZA74_09785	2,058,619..2,058,993	375	<=	TonB C-terminal domain-containing protein	NA	ACX60_RS09520	ABUW_2154	NA	KZA74_09785	106.323	0.514916	0.308347	0.49729	0.973209	0.839664	0.161589	74.7143	-0.281776	-0.263121	-0.882544	0.761597	0.816711	0.0122783
ddrR	KZA74_10655	2,220,231..2,220,614	384	=>	DUF2237 domain-containing protein	K09966	ACX60_RS10385	ABUW_2272	NA	KZA74_10655	248.317	-0.0633934	0.17372	2.32235	0.988413	0.9518	3.86851e-12	163.515	-0.207406	-0.628207	-1.03211	0.857851	0.302068	0.00290393
ddrR	KZA74_10735	2,238,351..2,238,824	474	=>	GrpB family protein	NA	ACX60_RS10465	ABUW_2288	NA	KZA74_10735	67.6672	0.458743	0.508158	0.161733	0.973209	0.837046	0.770073	52.3292	0.0514325	0.0193649	-1.68138	NA	0.991091	0.00459019
ddrR	KZA74_12420	2,591,660..2,591,860	201	=>	heavy-metal-associated domain-containingprotein	copB	ACX60_RS12140	ABUW_2708	NA	KZA74_12420	2269.74	-1.40969	-0.291492	3.27081	0.973209	0.988928	0.00110016	1152.25	-1.47884	-1.19444	-2.43776	0.416701	0.58148	0.0423481
ddrR	KZA74_19035	97,108..98,166	1059	<=	KZA74_19035	NA	NA	NA	NA	KZA74_19035	66.001	0.4426	0.123833	2.11293	0.973209	0.990942	3.08796e-07	51.5799	0.723503	0.835507	-1.11343	NA	0.312539	0.0329234
ddrR umuDAb	KZA74_11845	2,468,930..2,469,589	660	=>	queH, epoxyqueuosine reductase QueH	queH	ACX60_RS11560	ABUW_2557	A1S_1319	KZA74_11845	624.458	-0.268677	0.0882959	2.31602	0.973209	0.991966	2.93546e-11	357.242	-0.646688	-1.2737	-1.77395	0.481804	0.0413167	0.000155767
ddrR umuDAb	KZA74_08130	1,713,170..1,713,385	216	<=	KZA74_08130	NA	ACX60_RS08070	ABUW_1767	NA	KZA74_08130	167.726	-0.94026	0.393745	0.757725	0.973209	0.94447	0.314523	89.5382	-1.03207	-2.48598	-2.03189	0.481775	0.00650555	0.0181592
umuDAb	KZA74_13275	2,763,234..2,763,593	360	=>	RidA family protein	ridA	ACX60_RS12995	NA	A1S_1074	KZA74_13275	592.242	-1.42014	-0.174438	-0.450615	0.119212	0.976892	0.389041	383.796	-1.33092	-1.52466	-0.217428	0.050093	0.0176951	0.894581
umuDAb	KZA74_13270	2,761,991..2,763,232	1242	=>	D-amino acid dehydrogenase	dadA	ACX60_RS12990	NA	A1S_1075	KZA74_13270	1610.44	-1.6462	0.202291	-0.249749	0.138065	0.978885	0.701689	969.753	-1.25414	-1.93499	-0.626203	0.165873	0.00571565	0.619529
umuDAb	KZA74_13260	2,759,489..2,760,916	1428	<=	gluconate:proton symporter	NA	ACX60_RS12980	NA	A1S_1077	KZA74_13260	1798.17	-1.39984	-0.0685696	-0.953032	0.144652	0.996962	0.0665259	1100.43	-1.1908	-1.5989	-0.749594	0.131953	0.0152214	0.428544
umuDAb	KZA74_12480	2,607,578..2,607,793	216	=>	KTSC domain-containing protein	NA	ACX60_RS12200	ABUW_2720	A1S_1204	KZA74_12480	208.513	-0.48539	0.483019	1.00207	0.973209	0.837046	0.0225097	141.36	-0.0437229	-1.12028	-0.825759	0.987932	0.042554	0.12142
umuDAb	pobA	2,428,500..2,429,315	816	=>	pobA, 4-hydroxybenzoate 3-monooxygenase,	pobA	ACX60_RS11360	ABUW_2487	A1S_1356	KZA74_11645	603.06	-0.761363	0.107867	-2.12725	0.425751	0.982425	4.10852e-11	450.483	-0.188792	-0.949675	-0.157314	0.87951	0.0357037	0.886226
umuDAb	KZA74_08065	1,697,936..1,698,172	237	=>	KZA74_08065	NA	ACX60_RS08005	ABUW_1752	A1S_3748	KZA74_08065	178.354	-1.17225	-0.00652269	-0.323244	0.665374	0.998814	0.610426	105.096	-1.24983	-1.7259	-1.26085	0.156147	0.0250786	0.107767
umuDAb	KZA74_09305	1,959,855..1,960,220	366	<=	KZA74_09305	KZA74_09305	NA	NA	NA	KZA74_09305	104.132	-1.34277	-0.0505828	-1.37391	0.769546	0.996962	0.053964	67.2959	-1.23565	-1.98402	0.0362229	0.2817	0.0339422	0.993854
WT	KZA74_16950	3,569,473..3,570,054	582	<=	outer membrane beta-barrel protein	ompW	ACX60_RS16620	ABUW_3583	A1S_0292	KZA74_16950	19330.3	-1.11941	-0.861261	0.282192	0.973209	0.837894	0.778935	10543	-2.14548	-1.64902	-1.65672	0.0331345	0.171496	0.1287
WT	KZA74_14830	3,102,835..3,104,511	1677	<=	mechanosensitive ion channel	NA	ACX60_RS14515	ABUW_3157	A1S_0771	KZA74_14830	22083.4	-1.02835	-1.24552	-1.52245	0.973209	0.837046	0.116993	13533	-2.66363	-0.510519	-0.367015	0.0111689	0.862534	0.899695
WT	KZA74_14620	3,054,540..3,055,331	792	=>	segregation/condensation protein A	scpA	ACX60_RS14305	ABUW_3114	A1S_0812	KZA74_14620	486.312	0.0520086	-0.0442881	2.00014	0.988413	0.996962	1.40963e-13	360.67	-0.68119	-0.218323	-0.333076	0.0294246	0.782211	0.38025
WT	KZA74_10940	2,276,386..2,277,063	678	<=	amino acid ABC transporter permease	gltK, aatM	ACX60_RS10670	ABUW_2331	A1S_1492	KZA74_10940	617.471	-0.612538	-0.77438	-0.699343	0.973209	0.837046	0.17299	443.311	-1.4102	-0.194748	-0.361334	0.0173083	0.913597	0.76886
WT	KZA74_10910	2,271,212..2,271,772	561	=>	TetR/AcrR family transcriptional regulator	NA	ACX60_RS10640	ABUW_2325	A1S_1498	KZA74_10910	282.139	-0.878925	-0.0354582	0.561196	0.973209	0.996962	0.507981	159.937	-2.00976	-1.69414	-1.29466	0.0264125	0.107989	0.21672
WT	KZA74_10905	2,270,073..2,270,936	864	<=	iron-containing redox enzyme family protein	NA	ACX60_RS10635	ABUW_2324	A1S_1499	KZA74_10905	450.344	-0.49051	-0.189464	-0.495665	0.973209	0.953069	0.229956	312.999	-0.976951	-0.495471	-0.706726	0.0225974	0.481241	0.132654
WT	KZA74_10790	2,247,923..2,248,483	561	<=	FxsA family protein	fxsA	ACX60_RS10520	ABUW_2299	A1S_1518	KZA74_10790	3082.31	-1.02973	-0.756532	-0.495855	0.973209	0.837894	0.559614	1904.93	-1.8942	-0.937684	-0.520885	0.0283266	0.509401	0.766199
WT	KZA74_10080	2,119,631..2,121,100	1470	<=	adenylate/guanylate cyclase domain-containingprotein	E4.6.1.1	ACX60_RS09815	ABUW_2208	A1S_1625	KZA74_10080	915.912	-0.471583	-0.379431	1.02906	0.973209	0.837046	0.00131776	666.968	-0.715283	-0.118029	-0.522663	0.0262633	0.894299	0.130195
WT	KZA74_09845	2,067,456..2,069,213	1758	<=	ATP-binding cassette domain-containing protein	ABC-2.A	ACX60_RS09580	NA	A1S_1671	KZA74_09845	588.869	-0.859293	-0.447988	-1.40203	0.241706	0.837046	1.98202e-05	420.244	-0.865424	-0.42232	-0.711887	0.042758	0.564706	0.110121
WT	KZA74_09805	2,060,917..2,061,186	270	=>	YARHG domain-containing protein	NA	ACX60_RS09540	ABUW_2158	A1S_1679	KZA74_09805	631.627	-1.07835	-0.775171	1.10787	0.973209	0.837046	0.119294	384.188	-2.205	-0.519005	-1.04426	0.00285718	0.808559	0.311718
WT	KZA74_09675	2,037,815..2,038,777	963	<=	thiamine pyrophosphate-dependent dehydrogenaseE1 component subunit alpha	acoA	ACX60_RS09410	ABUW_2131	A1S_1699	KZA74_09675	1579.06	-1.58085	-1.19239	-4.73963	0.870139	0.837046	4.1063e-08	942.676	-2.59313	-1.44072	0.186318	0.0235665	0.386012	0.971891
WT	KZA74_09670	2,036,782..2,037,801	1020	<=	alpha-ketoacid dehydrogenase subunit beta	acoB	ACX60_RS09405	ABUW_2130	A1S_1700	KZA74_09670	1247.29	-1.89228	-1.39859	-4.70991	0.386004	0.837046	2.83375e-09	746.724	-2.35265	-1.38613	0.672248	0.0304803	0.36621	0.756956
WT	KZA74_09665	2,035,245..2,036,780	1536	<=	2-oxo acid dehydrogenase subunit E2	DLAT, aceF, pdhC	ACX60_RS09400	ABUW_2129	A1S_1701	KZA74_09665	1885.69	-2.03011	-1.62973	-4.30052	0.232756	0.837046	2.39847e-08	1144.71	-2.27745	-1.19698	0.781154	0.016873	0.407313	0.645156
WT	KZA74_08665	1,824,341..1,825,447	1107	<=	muconate/chloromuconate family cycloisomerase	catB	ACX60_RS08605	ABUW_1877	A1S_1843	KZA74_08665	1355.91	-3.31275	-1.50281	-5.91886	0.0304445	0.837046	9.63548e-10	721.41	-2.43428	-1.75432	0.38319	0.0230377	0.187747	0.89075
WT	catC	1,824,027..1,824,317	291	<=	catC, muconolactone Delta-isomerase	catC	ACX60_RS08600	ABUW_1876	A1S_1844	KZA74_08660	345.886	-3.8902	-1.69272	-5.14358	0.074147	0.837046	3.80799e-05	170.198	-3.36137	-2.09379	0.145971	0.00585744	0.216294	0.980408
WT	catA	1,822,945..1,823,865	921	<=	catA, catechol 1,2-dioxygenase	catA	ACX60_RS08595	ABUW_1875	A1S_1845	KZA74_08655	2036.13	-3.33211	-1.45024	-5.05724	0.0189303	0.837046	7.54702e-08	1053.27	-2.78339	-2.0235	0.404068	0.00222124	0.0701433	0.873059
WT	KZA74_06650	1,416,284..1,417,309	1026	<=	methionine ABC transporter ATP-binding protein	metN	ACX60_RS06620	ABUW_1529	A1S_2192	KZA74_06650	1207.44	-0.172002	-0.587426	2.33565	0.97575	0.837046	5.07801e-07	750.27	-1.36286	-0.385417	-1.13493	0.0294706	0.816711	0.0746605
WT	KZA74_06380	1,366,486..1,367,994	1509	=>	DUF3336 domain-containing protein	NA	ACX60_RS06350	ABUW_1456	A1S_2241	KZA74_06380	695.518	-0.274187	-0.135822	-0.0846072	0.973209	0.883051	0.675206	516.879	-0.518759	-0.368634	-0.396566	0.0426	0.270704	0.131827
WT	KZA74_06170	1,325,027..1,326,040	1014	<=	glycosyl transferase family protein	NA	ACX60_RS06140	ABUW_1361	A1S_2281	KZA74_06170	470.621	-0.339211	-0.0590635	0.110376	0.973209	0.995687	0.733528	363.986	-0.671618	-0.148772	-0.162183	0.042758	0.865149	0.811981
WT	KZA74_05795	1,244,675..1,246,477	1803	<=	aminopeptidase P family protein	pepP	ACX60_RS05765	ABUW_1205	A1S_2354	KZA74_05795	1466.49	-0.794776	-0.599334	-0.358592	0.928724	0.837046	0.471389	997.72	-1.08658	-0.455024	-0.626326	0.0307658	0.641201	0.323515
WT	KZA74_05310	1,122,593..1,123,687	1095	=>	acyl-CoA desaturase	E1.14.19.3	ACX60_RS05285	ABUW_1105	A1S_2458	KZA74_05310	5284.72	-0.139009	-0.990809	1.61027	0.988413	0.837046	0.0479718	3537.06	-2.66904	0.00439019	-0.753438	0.00509315	0.999797	0.695718
WT	KZA74_05305	1,121,510..1,122,580	1071	=>	ferredoxin reductase	NA	ACX60_RS05280	ABUW_1104	A1S_2459	KZA74_05305	5517.86	-0.596244	-1.06596	0.587399	0.973209	0.837046	0.506824	3528	-2.94602	-0.441083	-0.776989	0.00111393	0.878672	0.675682
WT	KZA74_05010	1,054,797..1,055,555	759	=>	SDR family oxidoreductase	NA	ACX60_RS04995	ABUW_1038	A1S_2514	KZA74_05010	371.313	-0.154905	0.0446353	0.166776	0.97575	0.996962	0.646436	260.131	-0.761409	-0.658689	-0.449	0.0320554	0.113742	0.281607
WT	KZA74_04435	926,307..927,194	888	=>	xerC, tyrosine recombinase XerC	xerC	ACX60_RS04415	ABUW_0957	A1S_2629	KZA74_04435	451.186	-0.0656576	-0.0134997	0.427268	0.980598	0.996962	0.0678836	340.175	-0.547469	-0.330173	-0.230398	0.0264125	0.365504	0.505204
WT	KZA74_04205	877,933..878,871	939	=>	NAD(+)/NADH kinase	NA	ACX60_RS04185	ABUW_0914	A1S_2667	KZA74_04205	493.379	-0.593576	-0.363794	0.117574	0.973209	0.902412	0.844361	319.887	-1.31437	-0.641387	-0.788592	0.0229391	0.51492	0.260741
WT	KZA74_03595	740,961..741,539	579	<=	DJ-1/PfpI family protein	pfpI	ACX60_RS03585	ABUW_0711	A1S_2785	KZA74_03595	933.226	-0.0135673	-0.242435	-0.00705435	0.99858	0.95893	0.991406	631.002	-1.30094	-0.732589	-0.952979	0.042758	0.442228	0.175417
WT	KZA74_03405	700,179..700,520	342	=>	YegP family protein	K09946, yegP	ACX60_RS03400	ABUW_0673	A1S_2820	KZA74_03405	2093.66	-0.601375	0.0376112	1.84678	0.973209	0.996962	0.00764505	1291.47	-1.86075	-0.599602	-1.14394	0.0262529	0.763254	0.260377
WT	KZA74_03390	698,585..699,034	450	=>	SRPBCC family protein	NA	ACX60_RS03385	ABUW_0667	A1S_2823	KZA74_03390	675.806	-0.806074	-0.56194	-0.6718	0.973209	0.837046	0.247487	435.511	-1.73702	-0.83388	-0.686813	0.00253363	0.36621	0.452476
WT	mscL	688,590..689,021	432	=>	mscL, large conductance mechanosensitive channelprotein MscL	mscL	ACX60_RS03330	ABUW_0656	A1S_2834	KZA74_03335	965.65	-0.570398	-0.524395	1.43137	0.973209	0.837894	0.00954268	624.667	-1.53165	-0.428375	-0.930737	0.00858741	0.780224	0.190679
WT	KZA74_02980	606,838..608,106	1269	=>	HAMP domain-containing histidine kinase	rcsC_2	ACX60_RS02975	ABUW_0585	A1S_2906	KZA74_02980	2135.63	-0.734554	-0.498538	0.5562	0.973209	0.837046	0.251931	1430.61	-1.23568	-0.557388	-0.634002	0.00460827	0.45474	0.283087
WT	KZA74_01040	232,221..232,847	627	<=	ycaC, hydrolase	ycaC	ACX60_RS01060	ABUW_0206	A1S_3278	KZA74_01040	1193.94	-0.809161	-0.595172	0.125215	0.973209	0.837046	0.843945	776.132	-1.50317	-0.645337	-0.808695	0.0151914	0.565125	0.319015
WT	KZA74_02675	543,983..544,474	492	<=	YfbU family protein, stress response	yfbU	ACX60_RS02680	NA	A1S_3858	KZA74_02675	1812.12	-0.894312	-0.622308	3.40058	NA	NA	NA	951.515	-2.42748	-1.10581	-1.83794	0.0248077	0.559875	0.117939
WT	KZA74_03465	717,478..717,621	144	<=	entericidin A/B family lipoprotein	NA	ACX60_RS03460	ABUW_0687	NA	KZA74_03465	5269.07	-0.653223	0.467675	1.5689	0.973209	0.968746	0.19418	3139.67	-2.68255	-1.3057	-0.95119	0.046597	0.558773	0.683177
WT	ppk1	1,970,056..1,972,131	2076	<=	ppk1, polyphosphate kinase 1	ppk1	NA	NA	NA	KZA74_09360	1562.27	-0.963791	-0.445539	0.452026	0.198605	0.837046	0.237774	1138.73	-0.773181	-0.397552	-0.284506	0.0498769	0.53674	0.665031
WT ddrR	KZA74_15700	3,296,294..3,296,866	573	=>	TetR/AcrR family transcriptional regulator	NA	ACX60_RS15375	ABUW_3352	A1S_0548	KZA74_15700	366.204	-1.04981	-0.551812	0.0799373	0.973209	0.857384	0.91627	211.386	-1.8823	-1.05373	-1.60211	0.0116244	0.337499	0.0343973
WT ddrR	KZA74_15695	3,295,100..3,295,963	864	<=	iron-containing redox enzyme family protein	NA	ACX60_RS15370	ABUW_3351	A1S_0549	KZA74_15695	920.85	-0.764856	-0.543415	-0.124795	0.973209	0.837046	0.820395	554.147	-1.36497	-1.12051	-1.54915	0.00555058	0.0544428	0.000594632
WT ddrR	yghU	2,361,122..2,361,982	861	=>	yghU, glutathione-dependent disulfide-bondoxidoreductase	yghU, yfcG	ACX60_RS11075	ABUW_2411	A1S_1411	KZA74_11345	703.384	-0.400075	-0.455991	0.571596	0.973209	0.837046	0.106126	489.04	-0.881752	-0.170832	-0.860726	0.0383413	0.885614	0.0290044
WT ddrR	KZA74_10660	2,220,614..2,221,207	594	=>	Maf family nucleotide pyrophosphatase	NA	ACX60_RS10390	ABUW_2273	A1S_1542	KZA74_10660	218.033	-0.460011	-0.428671	1.1741	0.973209	0.837046	1.08101e-05	147.374	-0.841403	-0.277551	-0.852982	0.0225974	0.772909	0.00505912
WT ddrR	KZA74_10625	2,212,378..2,213,391	1014	<=	phosphotransferase	amgK	ACX60_RS10355	ABUW_2266	A1S_1548	KZA74_10625	603.828	-0.332086	-0.349054	1.27655	0.973209	0.837046	1.02013e-05	416.56	-0.874829	-0.0467262	-0.815135	0.0439228	0.971779	0.0434352
WT ddrR	KZA74_10115	2,128,224..2,128,889	666	<=	nucleoside-diphosphate sugar epimerase	NA	ACX60_RS09850	ABUW_2215	A1S_1618	KZA74_10115	186.373	-0.674848	-0.376778	-0.476934	0.870139	0.837046	0.217051	125.117	-1.07489	-0.439084	-0.916812	0.0162067	0.630796	0.0369805
WT ddrR	KZA74_10105	2,126,898..2,127,680	783	<=	glutathione S-transferase N-terminaldomain-containing protein	gst	ACX60_RS09840	ABUW_2213	A1S_1620	KZA74_10105	306.507	-0.122202	0.0853868	-0.0553473	0.973209	0.97666	0.82999	227.333	-0.606938	-0.157602	-0.837248	0.0225974	0.824133	4.59051e-05
WT ddrR	KZA74_08265	1,736,483..1,738,069	1587	<=	cydA, cytochrome ubiquinol oxidase subunit I	cydA	ACX60_RS08205	ABUW_1795	A1S_1924	KZA74_08265	9608.29	-1.09757	-1.21245	1.19144	0.973209	0.837046	0.130898	5041.38	-2.43004	-1.45727	-2.0617	0.000218541	0.0972706	0.00258355
WT ddrR	cydB	1,735,341..1,736,486	1146	<=	cydB, cytochrome d ubiquinol oxidase subunit II	cydB	ACX60_RS08200	ABUW_1794	A1S_1925	KZA74_08260	7157.55	-1.00527	-1.28354	1.00188	0.973209	0.837046	0.21017	3756.38	-2.64995	-1.58793	-2.06098	5.33931e-05	0.0667742	0.00331281
WT ddrR	KZA74_06610	1,408,367..1,409,734	1368	=>	sorbosone dehydrogenase family protein	NA	ACX60_RS06580	ABUW_1521|ABUW_1902	A1S_2200	KZA74_06610	864.854	-0.696109	-0.640116	-1.05893	0.207134	0.837046	4.54137e-05	609.322	-0.755969	-0.499147	-0.845699	0.00165268	0.132671	0.00016048
WT ddrR	KZA74_06585	1,403,281..1,404,948	1668	=>	MCE family protein	pqiB	ACX60_RS06555	ABUW_1502	A1S_2204	KZA74_06585	945.679	-0.54102	-0.529915	-0.537251	0.397189	0.837046	0.0224741	669.183	-0.595079	-0.320711	-0.747901	0.042758	0.504362	0.00231284
WT ddrR	KZA74_06265	1,345,732..1,346,097	366	<=	DUF423 domain-containing protein	NA	ACX60_RS06235	ABUW_1374	A1S_2263	KZA74_06265	333.19	-0.318089	-0.537515	0.68836	0.973209	0.837046	0.0163244	238.496	-0.889498	-0.041705	-0.708878	0.014372	0.972297	0.0494657
WT ddrR	KZA74_06250	1,343,962..1,344,585	624	=>	metal-dependent hydrolase	NA	ACX60_RS06220	NA	A1S_2266	KZA74_06250	204.862	-0.499758	-0.228804	0.506615	0.973209	0.874317	0.0845444	143.33	-0.953931	-0.256831	-0.712896	0.00664315	0.79442	0.0414138
WT ddrR	KZA74_06130	1,317,183..1,317,845	663	=>	response regulator transcription factor ompR family	K02483	ACX60_RS06100	ABUW_1353	A1S_2288	KZA74_06130	374.162	-0.281661	-0.145355	-0.184237	0.973209	0.944245	0.511673	260.75	-0.872987	-0.417106	-0.959753	0.000650543	0.318132	3.11631e-05
WT ddrR	KZA74_05975	1,285,251..1,285,868	618	<=	septal ring lytic transglycosylase RlpA familyprotein	rlpA	ACX60_RS05950	ABUW_1242	A1S_2317	KZA74_05975	3232.63	-0.985826	-0.905631	1.74409	0.973209	0.837046	0.0293919	1653.83	-2.29533	-1.5736	-2.16369	0.00385578	0.121502	0.00592434
WT ddrR	KZA74_05865	1,257,574..1,258,812	1239	<=	multifunctional CCA addition/repair protein	cca	ACX60_RS05835	ABUW_1219	A1S_2339	KZA74_05865	1288.39	-0.25147	-0.282177	1.08847	0.973209	0.837894	0.000199516	894.563	-0.695749	-0.576702	-0.659735	0.0201089	0.105898	0.0194476
WT ddrR	KZA74_05855	1,255,397..1,256,155	759	<=	Nif3-like dinuclear metal center hexamericprotein	NA	ACX60_RS05825	ABUW_1217	A1S_2342	KZA74_05855	337.843	-0.0920171	-0.141707	0.994817	0.97575	0.93164	1.66404e-05	236.279	-0.772715	-0.347117	-0.722027	0.00169803	0.430496	0.000731888
WT ddrR	KZA74_05040	1,057,890..1,059,590	1701	=>	Hsp70 family protein	hscC, hsp70	ACX60_RS05020	NA	A1S_2510	KZA74_05040	1558.91	-0.590206	-0.346442	0.119208	0.973209	0.899809	0.832468	985.405	-1.18455	-0.834828	-1.11017	0.0303873	0.227015	0.0359639
WT ddrR	KZA74_03825	789,534..789,968	435	<=	YbjQ family protein	NA	ACX60_RS03815	ABUW_0840	A1S_2739	KZA74_03825	223.05	-0.42338	-0.428919	-0.198349	0.973209	0.837046	0.600442	151.754	-0.835942	-0.408062	-0.760491	0.0331345	0.566408	0.0376527
WT ddrR	cydX	1,735,226..1,735,327	102	<=	cydX, cytochrome bd-I oxidase subunit CydX	cydX	ACX60_RS08195	ABUW_1793	NA	KZA74_08255	254.045	-1.4635	-1.57188	-2.33856	0.654835	0.837046	0.00131776	137.706	-2.73372	-1.46202	-2.51821	0.000105606	0.171639	0.000517314
WT ddrR umuDAb	KZA74_08250	1,734,926..1,735,225	300	<=	cyd operon YbgE family protein	ybgE	ACX60_RS08190	ABUW_1792	A1S_1926	KZA74_08250	1989.67	-1.07757	-1.21909	0.60584	0.973209	0.837046	0.404176	1058.13	-2.58756	-1.67148	-2.29965	2.60032e-05	0.0306977	0.000224557
