# Supplementary material for: DNA damage response coregulator ddrR affects many cellular pathways and processes in Acinetobacter baumannii 17978
Source: Front Cell Infect Microbiol. 2024 Jan 11;13:1324091. doi: 10.3389/fcimb.2023.1324091 (PMC10808703; doi:10.3389/fcimb.2023.1324091)
Supplement: Supplementary file 9 [file Table_8.xlsx]

## Sheet: All strains and genes upregulat
											Basal Expression Differences Mutant vs WT							DNA Damage Response Expression Differences MMC treated vs Untreated
Strainsregulated in	ENSEMBL GENE	location bp	size bp	direction	ENSEMBL GENE	gene	17978-mff RefSeq locus	AB5075-UW ortholog	ATCC 17978 ID	17978 UN ID	basal baseMean	recA log(2)FC	umuDAb l2FC	ddrR l2FC	recA padj	umuDAb padj	ddrR padj	MMC baseMean	WT log2FC	umuDAblog2FC	ddrR log2FC	WT padj	umuDAb padj	padj
ddrR	dnaA	1..1398	1398	=>	dnaA, chromosomal replication initiator protein DnaA	dnaA	ACX60_RS00005	ABUW_0001	A1S_0001	KZA74_00005	2192.61	-0.299156	-0.334049	1.57015	0.973209	0.877353	0.000282488	1798.34	-0.432547	0.491335	0.0774548	0.67181	0.600936	0.971891
ddrR	dnaN	1496..2644	1149	=>	dnaN, DNA polymerase III subunit beta	dnaN	ACX60_RS00010	ABUW_0002	A1S_0002	KZA74_00010	1864.44	-0.213162	-0.278489	2.30326	0.973209	0.894028	1.56294e-09	1767.46	0.0595306	1.12028	0.367886	0.986515	0.107989	0.766199
ddrR	tyrS	16,066..17,298	1233	=>	tyrS, tyrosine--tRNA ligase	YARS, tyrS	ACX60_RS00070	ABUW_0014	A1S_0014	KZA74_00070	952.371	0.246168	-0.259723	1.18282	0.973209	0.837046	1.764e-06	971.126	0.255859	1.20433	0.588562	0.803721	0.00188661	0.258545
ddrR	KZA74_00105	24,343..25,035	693	<=	ombb, TIGR04219 family outer membrane beta-barrelprotein	ombB	ACX60_RS00105	ABUW_0021	A1S_3459	KZA74_00105	336.915	-0.0416531	-0.250276	0.853909	0.991879	0.909182	0.0266538	293.554	-0.0335748	0.758577	0.0207138	0.990942	0.28648	0.993854
ddrR	KZA74_00135	32,097..33,386	1290	=>	KZA74_00135	NA	ACX60_RS00135	ABUW_0027	A1S_3454	KZA74_00135	784.282	0.00627693	-0.0976879	1.32449	0.999942	0.979374	1.69416e-06	741.203	0.235384	0.607779	0.451623	0.704755	0.07152	0.184521
ddrR	KZA74_00175	44,767..45,144	378	=>	KZA74_00175	NA	ACX60_RS00175	ABUW_0036	A1S_3444	KZA74_00175	290.648	0.244747	0.238024	1.03026	0.973209	0.867939	0.000342809	265.035	0.358926	0.411017	0.309549	0.725402	0.691584	0.735526
ddrR	dnaJ	45,249..46,361	1113	=>	dnaJ, molecular chaperone DnaJ	dnaJ	ACX60_RS00180	ABUW_0037	A1S_3443	KZA74_00180	2600.83	-0.119413	-0.580134	1.07494	0.986689	0.837046	0.0463743	2189.98	-0.454592	0.731828	0.222785	0.740991	0.45474	0.890374
ddrR	KZA74_00255	57,144..57,506	363	<=	HIT hydrolase	HIT	ACX60_RS00250	ABUW_0051	A1S_3431	KZA74_00255	745.756	-0.126914	-0.466961	1.93787	0.986689	0.853057	0.000378667	667.837	-0.147412	1.2212	0.110373	0.976609	0.239447	0.974096
ddrR	KZA74_00295	63,602..64,321	720	<=	purC, phosphoribosylaminoimidazolesuccinocarboxamidesynthase	purC	ACX60_RS00290	ABUW_0059	A1S_3425	KZA74_00295	1357.9	0.255432	-0.336023	2.84884	0.973209	0.867939	9.71092e-13	1204.75	-0.156266	0.986787	0.237188	0.95073	0.170817	0.868672
ddrR	KZA74_00300	64,358..64,960	603	<=	nlpB, lipoprotein-34 precursor (NlpB)	nlpB	ACX60_RS00295	ABUW_0060	A1S_3424	KZA74_00300	1757.35	-0.0840515	-0.482956	2.186	0.9888	0.839664	4.12892e-05	1612.12	-0.0714456	1.38023	0.221439	0.986882	0.148484	0.920279
ddrR	dapA	64,976..65,869	894	<=	dapA, 4-hydroxy-tetrahydrodipicolinate synthase	dapA	ACX60_RS00300	ABUW_0061	A1S_3423	KZA74_00305	4230.85	0.0433806	-0.478797	1.99636	0.991879	0.877353	0.00146723	3771.55	-0.292795	1.14057	0.221741	0.914077	0.331731	0.92708
ddrR	glmS	96,329..98,167	1839	<=	glmS, glutamine--fructose-6-phosphate transaminase (isomerizing)	glmS, GFPT	ACX60_RS00440	ABUW_0089	A1S_3395	KZA74_00440	4752.12	-0.178421	-0.737391	1.79151	0.984383	0.837046	0.0112428	4367.19	-0.184313	1.56069	0.187119	0.971139	0.170817	0.955323
ddrR	glmU	98,180..99,544	1365	<=	glmU, bifunctional UDP-N-acetylglucosamine diphosphorylase/glucosamine-1-phosphate N-acetyltransferase GlmU	glmU	ACX60_RS00445	ABUW_0090	A1S_3393	KZA74_00445	2082.24	-0.222263	-0.748028	1.22524	0.97575	0.837046	0.0128919	1825.33	-0.284651	1.15047	0.15116	0.8839	0.144143	0.941626
ddrR	KZA74_00450	99,561..100,076	516	<=	pgpA, phosphatidylglycerophosphatase A	pgpA	ACX60_RS00450	ABUW_0091	A1S_3392	KZA74_00450	536.84	0.491612	0.371646	1.11967	0.463457	0.837046	1.02012e-07	506.056	0.397119	0.380323	0.600255	0.348226	0.389931	0.0342169
ddrR	thiL	100,054..100,971	918	<=	thiL, thiamine-phosphate kinase	thiL	ACX60_RS00455	ABUW_0092	A1S_3391	KZA74_00455	809.104	-0.298066	-0.195724	0.580212	0.973209	0.899809	0.0439846	661.828	0.219339	0.0944665	-0.222547	0.83851	0.940363	0.800508
ddrR	KZA74_00470	101,922..103,043	1122	<=	ribBA, bifunctional3,4-dihydroxy-2-butanone-4-phosphate synthase/GTP cyclohydrolase II	ribBA	ACX60_RS00470	ABUW_0095	A1S_3388	KZA74_00470	2071.64	-0.760176	-0.862486	1.34116	0.973209	0.837046	0.00951324	1737.24	-0.274961	0.899389	-0.00296898	0.899864	0.367109	1
ddrR	KZA74_00475	103,283..104,590	1308	<=	KZA74_00475	advA	ACX60_RS00475	ABUW_0096	A1S_3387	KZA74_00475	1954.61	-0.151434	-0.459606	1.41811	0.978617	0.837046	0.00221657	1829.12	-0.0964092	0.996629	0.377113	0.985868	0.240172	0.786147
ddrR	KZA74_00515	111,680..112,528	849	=>	rhdA, sulfurtransferase	rhdA, TST, MPST, sseA	ACX60_RS00515	ABUW_0102	A1S_3379	KZA74_00515	756.093	-0.367345	-0.306721	0.774455	0.973209	0.837046	0.00954215	604.4	0.0684798	0.0125332	-0.212731	0.964862	0.989046	0.735908
ddrR	asd	112,525..113,376	852	=>	asd, psd, archaetidylserine decarboxylase	asd, psd, PISD	ACX60_RS00520	ABUW_0103	A1S_3378	KZA74_00520	1099.5	0.237205	-0.287519	1.25061	0.973209	0.873284	0.000490379	1063.93	0.301215	1.1469	0.41476	0.835491	0.052003	0.675682
ddrR	phoR	114,863..116,221	1359	<=	phoR, phosphate regulon sensor histidine kinase PhoR	phoR	ACX60_RS00530	ABUW_0105	A1S_3376	KZA74_00530	905.023	-0.145631	-0.0564241	0.815084	0.97575	0.996962	0.0116481	755.589	0.312692	0.252181	-0.297891	0.673338	0.787509	0.638055
ddrR	phoB	116,231..116,941	711	<=	phoB, phosphate regulon transcriptional regulatorPhoB	phoB	ACX60_RS00535	ABUW_0106	A1S_3375	KZA74_00535	832.219	0.0444879	-0.194139	1.18998	0.989848	0.937955	0.00035883	732.451	0.361633	0.646847	-0.065913	0.686228	0.270771	0.971891
ddrR	KZA74_00555	120,429..121,583	1155	<=	ybdL, pyridoxal phosphate-dependent aminotransferase	ybdL	ACX60_RS00555	ABUW_0110	A1S_3370	KZA74_00555	842.179	-0.296512	-0.269318	0.704775	0.973209	0.839664	0.0183615	759.105	0.180433	0.406092	0.290205	0.818567	0.387758	0.56699
ddrR	KZA74_00565	122,935..123,498	564	<=	KZA74_00565	NA	ACX60_RS00565	ABUW_0112	A1S_3368	KZA74_00565	472.045	0.213219	-0.059081	1.31018	0.973209	0.996962	3.18659e-05	449.51	0.138411	0.409825	0.535993	0.906858	0.534251	0.21672
ddrR	KZA74_00570	123,558..124,097	540	<=	DUF924 domain-containing protein	NA	ACX60_RS00570	ABUW_0113	A1S_3367	KZA74_00570	320.308	-0.342723	-0.283641	0.881423	0.973209	0.837046	0.000165873	292.195	-0.0684551	0.451341	0.407175	0.960407	0.24835	0.20018
ddrR	gshA	124,266..125,843	1578	=>	gshA, glutamate--cysteine ligase	gshA	ACX60_RS00575	ABUW_0114	A1S_3904	KZA74_00575	1179.94	-0.242668	-0.329685	0.769768	0.973209	0.837046	0.00186961	999.14	-0.0125722	0.346659	0.090034	0.993824	0.371086	0.894581
ddrR	KZA74_00650	143,131..143,856	726	<=	tsx ion channel	tsx	ACX60_RS00670	ABUW_0128	A1S_3355	KZA74_00650	362.779	-0.312763	-0.301382	1.03764	0.973209	0.868096	0.00521714	292.606	-0.0483589	0.584034	-0.38667	0.986515	0.387758	0.603768
ddrR	KZA74_00685	148,578..149,345	768	=>	transporter	tp	ACX60_RS00705	ABUW_0135	A1S_3348	KZA74_00685	1340.03	0.019296	-0.589272	1.38656	0.994359	0.837046	0.0045498	1214.77	-0.205107	1.24227	0.189053	0.943625	0.160694	0.92708
ddrR	dsbD	149,374..151,188	1815	=>	dsbD, protein-disulfide reductase DsbD	dsbD	ACX60_RS00710	ABUW_0136	A1S_3346	KZA74_00690	1659.61	-0.168501	-0.323521	0.858796	0.973209	0.837046	0.00332679	1414.92	0.048876	0.477013	-0.00564486	0.984944	0.270771	0.998809
ddrR	KZA74_00705	153,610..154,047	438	=>	KZA74_00705	NA	ACX60_RS00725	ABUW_0139	A1S_3343	KZA74_00705	4536.24	-0.0842845	-0.240054	1.54719	0.991879	0.983538	0.046102	3967.76	0.0645493	0.659273	0.159666	0.990942	0.778183	0.971226
ddrR	KZA74_00725	156,645..156,839	195	=>	KZA74_00725	NA	ACX60_RS00745	NA	NA	KZA74_00725	41.2688	0.713226	0.98169	0.953539	0.973209	0.837046	0.0248918	35.6576	0.781956	-0.190011	0.348476	NA	0.927651	0.778612
ddrR	lpxC	168,209..169,111	903	=>	lpxC, UDP-3-O-acyl-N-acetylglucosamine deacetylase	lpxC	ACX60_RS00795	ABUW_0152	A1S_3330	KZA74_00775	997.628	-0.316596	-0.195282	0.86473	0.973209	0.929991	0.00914538	780.031	-0.253302	0.169638	-0.263473	0.837694	0.894299	0.788415
ddrR	guaB	180,487..181,953	1467	=>	guaB, IMP dehydrogenase	IMPDH, guaB	ACX60_RS00845	ABUW_0162	A1S_3321	KZA74_00825	4493.57	0.165402	-0.640378	1.2475	0.978912	0.837046	0.0266798	4839.08	0.0946054	1.92633	0.664431	0.986515	0.0357152	0.681182
ddrR	prfB	187,013..188,108	1096	=>	prfB, peptide chain release factor 2	prfB	ACX60_RS00870	ABUW_0167	A1S_3316	KZA74_00850	2168.99	-0.270497	-0.53834	1.33876	0.973209	0.837046	0.00231607	1881.35	-0.275709	0.944986	0.0989921	0.896291	0.295811	0.972306
ddrR	KZA74_00855	188,308..188,610	303	=>	arsR fam transcriptional regulator	arsR	ACX60_RS00875	ABUW_0169	A1S_3315	KZA74_00855	333.649	0.111655	-0.359839	1.05814	0.978912	0.837271	0.00377222	299.576	-0.0610122	0.942191	0.172328	0.986515	0.201377	0.913536
ddrR	KZA74_00910	199,225..199,875	651	=>	exaE, transcriptional activator	exaE	ACX60_RS00930	ABUW_0180	A1S_3304	KZA74_00910	515.126	-0.0399432	-0.161492	1.68214	0.9888	0.92285	2.53743e-11	444.483	-0.137673	0.198168	0.191564	0.909153	0.855232	0.820746
ddrR	KZA74_00915	199,918..200,685	768	<=	KZA74_00915	NA	ACX60_RS00935	ABUW_0181	A1S_3303	KZA74_00915	1565.56	-0.0329621	0.328265	2.08165	0.991879	0.937955	0.000239664	1053.77	-0.65302	-0.46266	-0.967189	0.553662	0.762809	0.19004
ddrR	omp33-36	209,871..210,770	900	<=	omp33-36	omp33-36	ACX60_RS00965	ABUW_0187	A1S_3297	KZA74_00945	9452.95	-1.0276	-1.34065	2.19046	0.973209	0.837046	0.0329922	6106.15	-1.68521	0.916395	-0.840467	0.312184	0.752253	0.72103
ddrR	KZA74_01160	251,348..251,683	336	<=	hxlR, transcriptional regulator	hxlR	ACX60_RS01175	ABUW_0227	A1S_3259	KZA74_01160	107.717	0.22975	0.224782	0.882293	0.973209	0.904023	0.00675081	96.7141	0.0273782	0.303409	0.154006	0.990942	0.768146	0.868135
ddrR	KZA74_01205	258,263..258,706	444	<=	KZA74_01205	NA	ACX60_RS01220	ABUW_0233	A1S_3253	KZA74_01205	424.59	-0.256215	0.219055	1.12309	0.973209	0.953069	0.0145598	415.306	0.197964	0.161282	0.782074	0.907855	0.925644	0.22731
ddrR	KZA74_01285	270,227..270,775	549	<=	DUF805 domain-containing protein	NA	ACX60_RS01300	ABUW_0248	A1S_3236	KZA74_01285	377.66	0.204428	0.204656	1.23355	0.973209	0.864665	2.44834e-07	299.704	0.362276	-0.186907	-0.272284	0.622579	0.864415	0.703617
ddrR	hisH	270,929..271,546	618	<=	hisH, imidazole glycerol phosphate synthase subunitHisH	hisH	ACX60_RS01305	ABUW_0249	A1S_3235	KZA74_01290	685.899	0.108763	-0.334515	0.77814	0.978617	0.837271	0.0243601	657.63	0.20015	0.985074	0.400123	0.91925	0.186111	0.731338
ddrR	hisB	271,546..272,139	594	<=	hisB, imidazoleglycerol-phosphate dehydratase HisB	hisB	ACX60_RS01310	ABUW_0250	A1S_3234	KZA74_01295	1158.41	-0.121833	-0.648229	1.06425	0.986689	0.837046	0.0442027	1049.52	-0.463475	1.10404	0.31978	0.802984	0.275556	0.865247
ddrR	KZA74_01350	283,251..284,141	891	<=	acr1, Fatty acyl-CoA reductase	acr1	ACX60_RS01360	ABUW_0260	A1S_3224	KZA74_01350	632.783	-0.284493	-0.369746	1.36849	0.973209	0.837046	4.81302e-06	547.278	0.0847012	0.983156	-0.23195	0.981421	0.0776027	0.842532
ddrR	ettA	288,117..289,778	1662	=>	ettA, energy dependent transcriptional throttle	ettA	ACX60_RS01385	ABUW_0262	A1S_3221	KZA74_01375	7365.07	-0.219782	-1.11871	1.96008	0.978617	0.837046	0.007235	6509.02	-0.355784	1.97302	-0.0564228	0.922267	0.114932	0.993611
ddrR	KZA74_01390	291,385..291,783	399	=>	cation transporter	NA	ACX60_RS01400	ABUW_0265	A1S_3220	KZA74_01390	317.526	-0.481016	0.0209997	1.05999	0.973209	0.996962	0.00737688	274.156	-0.0153832	0.0493001	0.331381	0.996558	0.972297	0.673758
ddrR	KZA74_01430	300,486..300,561	76	<=	trnE	trnE	NA	NA	A1S_3188	KZA74_01430	94.6701	1.19755	0.571121	2.2563	0.364864	0.837046	2.80117e-06	80.0557	0.413777	0.407682	0.0215828	0.839724	0.85092	0.994793
ddrR	gltX	303,484..304,992	1509	<=	gltX, glutamate--tRNA ligase	EARS, gltX	ACX60_RS01465	ABUW_0278	A1S_3209	KZA74_01455	2139.37	-0.254909	-0.600363	1.48199	0.973209	0.837046	0.00053736	1890.11	-0.177414	1.10382	0.127178	0.949257	0.170817	0.958523
ddrR	rsmH	307,029..307,952	924	=>	rsmH, 16S rRNA (cytosine(1402)-N(4))-methyltransferaseRsmH	mraW, rsmH	ACX60_RS01480	ABUW_0281	A1S_3206	KZA74_01470	855.03	-0.0701206	-0.205978	0.619406	0.980598	0.864665	0.0142277	701.819	-0.17976	0.0324342	0.123068	0.845472	0.978025	0.89075
ddrR	ponA	315,397..317,952	2556	<=	ponA, mrcA, penicillin-binding protein PBP1a	mrcA, pbp1a	ACX60_RS01520	ABUW_0289	A1S_3196	KZA74_01510	2783.17	-0.501099	-0.378505	1.24926	0.973209	0.837046	0.000133668	2257.97	-0.27224	0.203404	0.0103124	0.758133	0.85092	0.995965
ddrR	KZA74_01550	325,030..325,905	876	=>	KZA74_01550	NA	ACX60_RS01560	ABUW_0297	A1S_3186	KZA74_01550	661.073	-0.236309	-0.279163	1.14797	0.973209	0.837046	3.11606e-05	535.695	-0.19825	0.279635	-0.0814861	0.78714	0.670276	0.923764
ddrR	gltB	326,366..330,841	4476	=>	gltB, glutamate synthase large subunit	gltB	ACX60_RS01565	ABUW_0298	A1S_3185	KZA74_01555	12281.1	-0.407858	-1.11493	1.66943	0.973209	0.837046	0.0307969	9415.4	-0.327709	1.18505	-0.513845	0.91925	0.42534	0.817433
ddrR	KZA74_01560	330,912..332,333	1422	=>	gltD, glutamate synthase subunit beta	gltD	ACX60_RS01570	ABUW_0299	A1S_3182	KZA74_01560	2857.44	-0.493277	-0.994897	1.31025	0.973209	0.837046	0.0368119	2392.78	-0.184264	1.32816	-0.224449	0.963548	0.229282	0.927551
ddrR	KZA74_01590	336,729..338,357	1629	=>	O-antigen ligase C-terminal domain-containingprotein	pglL, pgyA	ACX60_RS01600	ABUW_0305	A1S_3176	KZA74_01590	937.398	-0.46951	-0.175241	1.05214	0.973209	0.95893	0.0071617	768.485	-0.374347	0.28048	-0.0377881	0.668343	0.803694	0.983956
ddrR	KZA74_01600	339,110..339,304	195	<=	bfd, bacterioferritin-associated ferredoxin	bfd	ACX60_RS01610	ABUW_0307	A1S_3174	KZA74_01600	136.028	-0.57627	0.0605811	1.90207	0.973209	0.996962	0.000574983	104.888	0.122785	-0.17377	-0.379429	0.981168	0.938598	0.800571
ddrR	KZA74_01605	339,514..339,897	384	<=	yabJ, ridA fam, endoribonuclease	yabJ	ACX60_RS01615	ABUW_0308	A1S_3173	KZA74_01605	461.719	0.099703	-0.164084	1.36798	0.97967	0.953069	3.43763e-05	364.502	-0.262949	0.374735	-0.284637	0.824368	0.734697	0.760144
ddrR	KZA74_01610	340,018..342,123	2106	<=	spoT, Bifunctional (p)ppGpp synthase/hydrolase	spoT	ACX60_RS01620	ABUW_0309	A1S_3172	KZA74_01610	1947.99	-0.213622	-0.0949816	1.76992	0.973209	0.98051	9.69672e-11	1471.75	-0.325728	-0.0922704	-0.30617	0.487507	0.916436	0.460204
ddrR	rpoZ	342,332..342,610	279	<=	rpoZ, DNA-directed RNA polymerase subunit omega	rpoZ	ACX60_RS01625	ABUW_0310	A1S_3171	KZA74_01620	2557.59	-0.203423	-0.494824	1.59264	0.980598	0.904023	0.0333494	2504.58	-0.200724	1.15764	0.539573	0.976989	0.544937	0.8364
ddrR	gmk	342,683..343,312	630	<=	gmk, guanylate kinase	E2.7.4.8, gmk	ACX60_RS01630	ABUW_0311	A1S_3170	KZA74_01625	873.139	-0.498101	-0.243684	1.51062	0.973209	0.906349	2.36911e-05	674.569	-0.468867	0.176645	-0.234241	0.59036	0.894299	0.831904
ddrR	rpsP	352,329..352,580	252	=>	rpsP, 30S ribosomal protein S16	RP-S16, MRPS16, rpsP	ACX60_RS01675	ABUW_0320	A1S_3164	KZA74_01670	3013.05	0.333682	-1.10261	2.39333	0.97575	0.837046	0.00466748	2832.52	-0.293258	2.64717	-0.0178525	0.962384	0.0558234	0.998908
ddrR	rimM	352,600..353,148	549	=>	rimM, ribosome maturation factor RimM	rimM	ACX60_RS01680	ABUW_0321	A1S_3163	KZA74_01675	8729.88	0.202031	-1.38259	1.88842	0.987173	0.837046	0.0403999	8295.98	-0.407715	2.78566	-0.00046049	0.930485	0.0495377	1
ddrR	trmD	353,194..353,934	741	=>	trmD, tRNA (guanosine(37)-N1)-methyltransferase TrmD	trmD	ACX60_RS01685	ABUW_0322	A1S_3162	KZA74_01680	6359.84	0.340384	-1.18741	2.2971	0.97575	0.837046	0.00264092	6319.53	-0.0885389	2.91807	0.119379	0.990942	0.0144531	0.980408
ddrR	rplS	354,142..354,510	369	=>	rplS, 50S ribosomal protein L19	RP-L19, MRPL19, rplS	ACX60_RS01690	ABUW_0323	A1S_3161	KZA74_01685	4840.51	0.949393	-1.07897	3.37121	0.973209	0.837046	7.52837e-05	5340.63	0.177428	3.41892	0.506625	0.986515	0.0105038	0.886597
ddrR	KZA74_01710	358,717..359,160	444	=>	hemerythrin	NA	ACX60_RS01715	ABUW_0328	A1S_3155	KZA74_01710	292.63	-0.0593199	0.0634219	1.31713	0.989848	0.996962	0.00301576	205.986	-0.529036	-0.241732	-0.576047	0.62683	0.882288	0.485592
ddrR	serA	361,102..362,334	1233	<=	serA, phosphoglycerate dehydrogenase	serA, PHGDH	ACX60_RS01730	ABUW_0331	A1S_3152	KZA74_01725	4014.16	0.430094	-0.897027	1.83504	0.973209	0.837046	0.0114545	4444.78	0.135222	2.36247	0.600727	0.986515	0.0544786	0.815873
ddrR	KZA74_01730	362,714..364,123	1410	=>	FAD-binding oxidoreductase	NA	ACX60_RS01735	ABUW_0332	A1S_3151	KZA74_01730	3091.12	0.304219	-0.613393	1.17204	0.973209	0.837046	0.048706	3314.86	0.00432663	1.89401	0.577729	0.999632	0.0749922	0.770862
ddrR	KZA74_01755	366,507..367,736	1230	=>	mdfA, MFS transporter	mdfA, cmr	ACX60_RS01760	ABUW_0337	A1S_3146	KZA74_01755	814.75	0.598705	-0.168794	1.01131	0.973209	0.968129	0.013564	999.925	0.15731	1.69052	1.16397	0.966731	0.0298197	0.187322
ddrR	KZA74_01765	370,116..370,691	576	<=	superoxide dismutase	SOD1	ACX60_RS01770	ABUW_0339	A1S_3143	KZA74_01765	894.45	-0.0101754	-0.433492	1.01984	0.999942	0.849862	0.0469669	776.69	-0.566295	0.565705	0.230406	0.684526	0.712008	0.899695
ddrR	KZA74_01770	370,807..371,925	1119	<=	ydiK, AI-2E family transporter	ydiK	ACX60_RS01775	ABUW_0340	A1S_3142	KZA74_01770	1002.52	0.127281	0.193224	1.474	0.973209	0.839664	3.84405e-13	751.219	0.0236646	-0.254132	-0.446319	0.991208	0.793862	0.370557
ddrR	KZA74_01775	372,048..372,692	645	<=	parA family protein	parA, soj	ACX60_RS01780	ABUW_0341	A1S_3141	KZA74_01775	1062.71	-0.09895	0.138312	2.10019	0.983996	0.97666	1.04708e-08	729.373	-0.357686	-0.414707	-0.865878	0.645651	0.564975	0.0227257
ddrR	KZA74_01855	390,415..390,846	432	<=	KZA74_01855	NA	ACX60_RS01860	ABUW_0359	A1S_3125	KZA74_01855	259.732	0.45734	0.407787	1.12939	0.973209	0.864665	0.025653	213.72	0.437738	-0.295991	-0.0772761	0.740427	0.860255	0.977484
ddrR	glyS	396,016..398,085	2070	<=	glyS, glycine--tRNA ligase subunit beta	glyS	ACX60_RS01895	ABUW_0366	A1S_3119	KZA74_01890	2732.35	-0.470522	-0.915524	1.11949	0.973209	0.837046	0.0243601	2460.01	-0.246679	1.31267	0.157814	0.930439	0.181881	0.956404
ddrR	KZA74_01930	405,382..407,205	1824	<=	dmdC_1, 3-methylmercaptopropionyl-CoA dehydrogenase	dmdC	ACX60_RS01935	ABUW_0374	A1S_3111	KZA74_01930	3584.06	0.084214	-0.704278	2.08192	0.989453	0.837046	0.000804192	2735.32	-0.33922	0.649442	-0.303534	0.896291	0.732653	0.885778
ddrR	hemF	410,776..411,726	951	<=	hemF, oxygen-dependent coproporphyrinogen oxidase	CPOX, hemF	ACX60_RS01950	ABUW_0377	A1S_3108	KZA74_01945	2008.75	-0.0198648	-0.275591	1.88646	0.992114	0.894028	6.87045e-07	1369.59	-0.68701	-0.0958154	-0.782102	0.254805	0.943927	0.115315
ddrR	ribA	411,854..412,456	603	<=	ribA, GTP cyclohydrolase II	ribA, RIB1	ACX60_RS01955	ABUW_0378	A1S_3107	KZA74_01950	432.265	-0.0148277	0.0541341	1.2592	0.992114	0.996962	1.30327e-05	353.251	0.0236531	-0.152003	-0.00152682	0.990942	0.887692	1
ddrR	KZA74_01960	414,787..415,617	831	=>	suhB, Inositol-1-monophosphatase	suhB, E3.1.3.25, IMPA	ACX60_RS01965	ABUW_0380	A1S_3105	KZA74_01960	2223.16	-0.203422	-0.510368	1.26022	0.97575	0.837046	0.00743491	1778.62	-0.449377	0.399105	-0.0623933	0.77748	0.824133	0.983269
ddrR	KZA74_01965	416,027..417,874	1848	=>	deaD, DEAD/DEAH box helicase	deaD	ACX60_RS01970	ABUW_0381	A1S_3104	KZA74_01965	27413.6	-2.35141	-2.149	2.80328	0.159691	0.837046	0.00113494	20024.1	-1.09519	1.92616	-0.416268	0.668343	0.242474	0.90084
ddrR	KZA74_01970	417,966..418,151	186	=>	KZA74_01970		ACX60_RS01975	ABUW_0382	NA	KZA74_01970	320.257	-0.337899	0.308358	2.25641	0.973209	0.946187	7.58662e-05	234.676	-0.619871	-0.959859	-0.166878	0.61972	0.295811	0.927702
ddrR	KZA74_01975	418,278..419,096	819	=>	mlaF, putative phospholipid import ATP-binding proteinMlaF	mlaF, linL, mkl	ACX60_RS01980	ABUW_0383	A1S_3103	KZA74_01975	1843.19	-0.229626	-0.78206	1.04281	0.97575	0.837046	0.0373305	1490.51	-0.732567	0.818198	-0.0254034	0.496909	0.400184	0.993854
ddrR	KZA74_01985	419,869..420,549	681	=>	mlaD, outer membrane lipid asymmetry maintenanceprotein MlaD	mlaD, linM	ACX60_RS01990	ABUW_0385	A1S_3101	KZA74_01985	1891.69	-0.340416	-0.802608	1.26664	0.973209	0.837046	0.0430469	1544.64	-0.840938	1.03783	-0.113834	0.567691	0.399827	0.975162
ddrR	KZA74_01990	420,576..421,217	642	=>	mlaC, ABC transporter substrate-binding protein	mlaC	ACX60_RS01995	ABUW_0386	A1S_3100	KZA74_01990	2761.59	-0.158715	-0.493436	1.47927	0.987406	0.903802	0.0473933	2583.05	-0.605477	1.48908	0.219619	0.811116	0.282226	0.950895
ddrR	KZA74_02025	426,451..427,266	816	=>	NAD(P)H-binding protein, nucleoside-diphosphate sugar epimerase	NA	ACX60_RS02030	ABUW_0393	A1S_3093	KZA74_02025	437.73	0.103639	0.0341688	0.780332	0.973209	0.995763	1.11717e-06	336.587	-0.284236	-0.252263	-0.184527	0.41949	0.552095	0.603768
ddrR	adeT2	427,346..428,332	987	=>	adeT2, putative multidrug efflux protein AdeT2	adeT2	ACX60_RS02035	ABUW_0394	A1S_3092	KZA74_02030	494.003	0.169237	0.125148	0.610785	0.973209	0.950588	0.0154367	375.399	0.000355036	-0.231825	-0.548059	0.999632	0.840627	0.294191
ddrR	plsB	428,376..430,949	2574	<=	plsB, glycerol-3-phosphate 1-O-acyltransferase PlsB	plsB	ACX60_RS02040	ABUW_0395	A1S_3091	KZA74_02035	2449.36	-0.256559	-0.341268	1.44734	0.973209	0.837894	2.76719e-05	2195.09	-0.239942	0.612597	0.349263	0.869346	0.44467	0.723578
ddrR	KZA74_02040	431,225..432,097	873	=>	tesB, Acyl-CoA thioesterase 2	tesB	ACX60_RS02045	ABUW_0396	A1S_3090	KZA74_02040	1512.26	-0.117689	-0.360084	1.75492	0.980598	0.851553	1.87448e-05	1256.97	-0.27852	0.242903	0.106289	0.850523	0.878672	0.96094
ddrR	yihA	434,586..435,362	777	<=	yihA, engB, GTP-binding protein	engB, yihA	ACX60_RS02060	ABUW_0399	A1S_3087	KZA74_02055	669.108	-0.125633	-0.0323035	2.18432	0.97575	0.996962	2.64192e-12	505.2	-0.087027	-0.17685	-0.404433	0.969381	0.887692	0.535023
ddrR	KZA74_02060	435,471..435,908	438	<=	nsrR, Rrf2 family transcriptional regulator	nsrR	ACX60_RS02065	ABUW_0400	A1S_3086	KZA74_02060	213.808	-0.162894	0.197692	1.25459	0.97575	0.934861	0.000151385	169.902	-0.0197447	-0.0975463	-0.245876	0.996558	0.952333	0.841314
ddrR	KZA74_02065	435,994..436,758	765	<=	hmp, flavohemoprotein	hmp	ACX60_RS02070	ABUW_0401	A1S_3085	KZA74_02065	590.946	-0.409464	-0.542746	1.34794	0.973209	0.837046	0.007235	461.989	-0.627083	0.193159	-0.101693	0.635038	0.930571	0.972306
ddrR	rpsJ	440,833..441,144	312	=>	rpsJ, 30S ribosomal protein S10	RP-S10, MRPS10, rpsJ	ACX60_RS02090	ABUW_0405	A1S_3081	KZA74_02090	11792.2	-0.351238	-1.63555	2.50423	0.977542	0.837046	0.0136289	9378.78	-0.983227	2.33057	-0.276031	0.7419	0.160227	0.955323
ddrR	rplC	441,202..441,840	639	=>	rplC, 50S ribosomal protein L3	RP-L3, MRPL3, rplC	ACX60_RS02095	ABUW_0406	A1S_3080	KZA74_02095	17096.5	-0.190345	-1.71366	2.2824	0.988413	0.837046	0.0233331	14888.1	-0.470502	2.85018	-0.157287	0.918693	0.0624624	0.980408
ddrR	rplD	441,852..442,454	603	=>	rplD, 50S ribosomal protein L4	RP-L4, MRPL4, rplD	ACX60_RS02100	ABUW_0407	A1S_3079	KZA74_02100	8202.26	0.0300276	-1.63749	2.37052	0.996314	0.837046	0.0093477	7342.7	-0.298445	3.00055	-0.124095	0.963548	0.0302911	0.983022
ddrR	rplE	446,663..447,199	537	=>	rplE, 50S ribosomal protein L5	RP-L5, MRPL5, rplE	ACX60_RS02155	ABUW_0418	A1S_3069	KZA74_02155	10589.3	-0.425218	-1.54705	2.06068	0.97575	0.837046	0.0361624	8386.31	-0.88472	2.16949	-0.38852	0.774219	0.18926	0.917806
ddrR	rplO	449,520..449,960	441	=>	rplO, 50S ribosomal protein L15	RP-L15, MRPL15, rplO	ACX60_RS02190	ABUW_0425	A1S_3062	KZA74_02190	9388.26	-0.0904921	-1.49846	1.94532	0.991879	0.837046	0.0477178	8119.7	-0.617743	2.48218	-0.251179	0.876278	0.119737	0.965232
ddrR	rpsK	451,946..452,332	387	=>	rpsK, 30S ribosomal protein S11	RP-S11, MRPS11, rpsK	ACX60_RS02210	ABUW_0429	A1S_3058	KZA74_02210	10089.8	-0.145692	-1.56713	2.11279	0.9888	0.837046	0.0421406	7942.7	-0.985007	2.27782	-0.437919	0.7533	0.191981	0.906678
ddrR	rpoA	452,989..453,996	1008	=>	rpoA, DNA-directed RNA polymerase subunit alpha	rpoA	ACX60_RS02220	ABUW_0431	A1S_3056	KZA74_02220	23146.4	-0.136456	-1.59033	2.31224	0.989848	0.837046	0.0351193	19222	-0.887028	2.55105	-0.301483	0.804612	0.158216	0.955323
ddrR	KZA74_02265	463,159..463,590	432	<=	KZA74_02265	NA	ACX60_RS02265	ABUW_0441	A1S_3876	KZA74_02265	311.193	-0.134216	0.0489538	1.25598	0.974111	0.996962	5.01192e-07	238.904	-0.283331	-0.334508	-0.111055	0.701413	0.654452	0.900361
ddrR	KZA74_02275	463,852..465,906	2055	<=	M3 family metallopeptidase	prlC	ACX60_RS02275	ABUW_0443	A1S_3046	KZA74_02275	4446.88	-0.65438	-0.576932	1.38375	0.973209	0.837046	0.016	2923.58	-1.15493	-0.476426	-0.679442	0.0889183	0.730375	0.422459
ddrR	rnr	466,040..468,457	2418	<=	rnr, ribonuclease R	rnr, vacB	ACX60_RS02280	ABUW_0444	A1S_3045	KZA74_02280	2234.32	-0.213603	-0.276637	1.02037	0.973209	0.837894	0.000406706	1848.64	-0.194079	0.258811	0.0148111	0.848027	0.790426	0.993854
ddrR	KZA74_02320	473,845..474,342	498	=>	YcxB family protein	ycxB	ACX60_RS02320	ABUW_0452	A1S_3041	KZA74_02320	272.721	0.0869063	0.178499	0.739351	0.984806	0.946187	0.0325216	201.23	-0.512124	-0.188909	-0.509284	0.438592	0.878672	0.342739
ddrR	KZA74_02325	474,382..475,023	642	=>	fumarylacetoacetate hydrolase family protein	NA	ACX60_RS02325	ABUW_0453	A1S_3040	KZA74_02325	454.922	0.0463431	-0.0847731	0.627311	0.988413	0.976892	0.00736343	368.433	-0.194915	-0.0150898	-0.01008	0.802984	0.989046	0.993951
ddrR	KZA74_02350	479,116..479,691	576	<=	xanthine phosphoribosyltransferase	xpt	ACX60_RS02350	ABUW_0458	A1S_3035	KZA74_02350	552.627	-0.188463	-0.240993	2.49751	0.973209	0.881802	2.63216e-16	485.741	-0.236065	1.00336	0.0718047	0.907764	0.2291	0.980408
ddrR	KZA74_02355	479,764..480,477	714	<=	DUF3108 domain-containing protein	NA	ACX60_RS02355	ABUW_0459	A1S_3034	KZA74_02355	733.77	-0.56309	-0.195226	1.6126	0.973209	0.95893	0.000170732	615.93	-0.633128	0.549661	0.104748	0.517535	0.628701	0.965542
ddrR	KZA74_02360	480,635..481,306	672	<=	KZA74_02360	NA	ACX60_RS02360	ABUW_0460	A1S_3033	KZA74_02360	497.818	-0.633412	-0.0599313	1.30204	0.973209	0.996962	0.0112064	339.586	-1.12126	-0.726359	-0.475195	0.0812285	0.399827	0.620618
ddrR	ybeY	482,511..482,987	477	<=	ybeY, rRNA maturation RNase YbeY	ybeY, yqfG	ACX60_RS02370	ABUW_0462	A1S_3031	KZA74_02370	857.644	-0.562785	-0.212819	1.29315	0.973209	0.976892	0.035167	620.196	-0.974766	-0.180691	-0.352253	0.307541	0.932318	0.826554
ddrR	KZA74_02375	482,997..484,085	1089	<=	PhoH family protein	ybeZ, phoH, phoL	ACX60_RS02375	ABUW_0463	A1S_3030	KZA74_02375	2948.77	-0.330859	-0.5783	1.12179	0.973209	0.837046	0.0439311	2227.83	-0.82723	0.105398	-0.197446	0.41416	0.957264	0.915289
ddrR	miaB	484,123..485,574	1452	<=	miaB, tRNA (N6-isopentenyl adenosine(37)-C2)-methylthiotransferase MiaB	miaB	ACX60_RS02380	ABUW_0464	A1S_3028	KZA74_02380	2451.76	-0.271544	-0.571426	2.15419	0.973209	0.837046	3.35995e-06	1966.09	-0.531406	0.68348	-0.0783355	0.680546	0.530505	0.977484
ddrR	KZA74_02395	488,738..489,724	987	=>	malate dehydrogenase	mdh	ACX60_RS02395	ABUW_0467	A1S_3025	KZA74_02395	3838.65	0.499246	-0.881713	1.54431	0.973209	0.837046	0.0329798	3471.71	-0.54647	1.43615	0.159886	0.838836	0.296124	0.971891
ddrR	KZA74_02405	490,181..490,708	528	<=	KZA74_02405	NA	ACX60_RS02405	ABUW_0469	NA	KZA74_02405	1194.63	-0.182134	-0.480885	1.32128	0.978912	0.87316	0.0321579	865.29	-1.07633	-0.297586	-0.121065	0.245404	0.88179	0.968605
ddrR	rlmJ	491,499..492,356	858	=>	rlmJ, 23S rRNA (adenine(2030)-N(6))-methyltransferaseRlmJ	rlmJ	ACX60_RS02415	ABUW_0471	A1S_3021	KZA74_02415	2085.32	-0.311693	-0.860457	1.32527	0.973209	0.837046	0.0215991	1667.5	-0.810652	0.568606	-0.0824128	0.53093	0.755509	0.980408
ddrR	KZA74_02510	512,446..512,874	429	<=	ClpXP protease specificity-enhancing factor	sspB	ACX60_RS02510	ABUW_0491	A1S_3003	KZA74_02510	610.353	-0.788456	-0.255431	1.76344	0.973209	0.946187	0.000250295	391.118	-1.0406	-0.777959	-0.959775	0.073893	0.274314	0.0749347
ddrR	rpsI	513,705..514,091	387	<=	rpsI, 30S ribosomal protein S9	RP-S9, MRPS9, rpsI	ACX60_RS02520	ABUW_0493	A1S_3001	KZA74_02520	4219.88	0.405302	-0.568782	3.85759	0.973209	0.874715	4.39623e-08	3361.56	-0.428591	1.70517	-0.239615	0.907533	0.270165	0.95474
ddrR	rplM	514,104..514,532	429	<=	rplM, 50S ribosomal protein L13	RP-L13, MRPL13, rplM	ACX60_RS02525	ABUW_0494	A1S_3000	KZA74_02525	7443.44	0.65027	-0.364911	4.76914	0.973209	0.95893	1.34318e-09	5327.87	-0.99754	0.793078	-0.434573	0.612856	0.753482	0.866671
ddrR	pdxA	514,705..515,688	984	=>	pdxA, 4-hydroxythreonine-4-phosphate dehydrogenasePdxA	pdxA	ACX60_RS02530	ABUW_0495	A1S_2999	KZA74_02530	880.437	0.115294	-0.275825	0.886684	0.978617	0.874715	0.013564	801.52	-0.0759464	0.727047	0.276652	0.986515	0.368979	0.831016
ddrR	rsmA	515,712..516,524	813	=>	rsmA, 16S rRNA(adenine(1518)-N(6)/adenine(1519)-N(6))- dimethyltransferase RsmA	ksgA	ACX60_RS02535	ABUW_0496	A1S_2998	KZA74_02535	982.908	-0.258589	-0.749576	0.837397	0.973209	0.837046	0.0423134	821.499	-0.6355	0.671889	0.12929	0.561387	0.533436	0.953484
ddrR	KZA74_02540	516,525..517,364	840	=>	symmetrical bis(5'-nucleosyl)-tetraphosphatase	apaH	ACX60_RS02540	ABUW_0497	A1S_2997	KZA74_02540	740.883	-0.025127	-0.335231	0.669678	0.991879	0.837046	0.0345953	644.197	-0.185007	0.388452	0.23217	0.876776	0.630796	0.79077
ddrR	KZA74_02555	518,620..518,991	372	<=	KZA74_02555	NA	ACX60_RS02555	ABUW_0500	A1S_2994	KZA74_02555	189.392	0.0485085	0.0136997	1.02301	0.9888	0.996962	0.00083587	144.086	-0.352677	-0.190675	-0.241103	0.516932	0.831622	0.627882
ddrR	hflX	519,034..520,368	1335	<=	hflX, GTPase HflX	hflX	ACX60_RS02560	ABUW_0501	A1S_2991	KZA74_02560	731.419	-0.0665571	0.118018	1.03033	0.988413	0.977085	0.00222468	561.671	-0.107541	-0.287953	-0.350356	0.952019	0.78274	0.608916
ddrR	KZA74_02565	520,572..521,381	810	=>	1-acyl-sn-glycerol-3-phosphate acyltransferase	plsC	ACX60_RS02565	ABUW_0502	A1S_2990	KZA74_02565	495.674	-0.111383	0.0455657	1.19618	0.973209	0.993335	1.86756e-09	392.04	-0.297102	-0.0561905	-0.14041	0.533246	0.947686	0.815997
ddrR	KZA74_02570	521,382..523,007	1626	<=	clsC_1, phospholipase D family protein	clsC	ACX60_RS02570	ABUW_0503	A1S_3874	KZA74_02570	672.272	-0.0106073	0.27812	1.40345	0.995742	0.837046	2.44109e-07	504.709	-0.143594	-0.231275	-0.454168	0.934843	0.862534	0.556093
ddrR	KZA74_02580	524,173..524,652	480	<=	psaB, OmpA family protein	NA	ACX60_RS02580	ABUW_0505	A1S_2987	KZA74_02580	483.652	-0.372288	-0.537993	1.33108	0.973209	0.837046	0.00962095	343.062	-0.940501	0.175604	-0.531741	0.294803	0.932314	0.638857
ddrR	KZA74_02585	524,667..525,890	1224	<=	dgcN, diguanylate cyclase	yfiN, dgcN, tpbB	ACX60_RS02585	ABUW_0506	A1S_2986	KZA74_02585	516.565	-0.0166402	0.00651578	1.16559	0.992114	0.997921	0.000168588	381.39	-0.448428	-0.143399	-0.40122	0.48042	0.895469	0.481718
ddrR	KZA74_02590	525,896..526,399	504	<=	YfiR family protein	yfiR	ACX60_RS02590	ABUW_0507	A1S_2985	KZA74_02590	174.099	0.20749	0.407336	1.23582	0.973209	0.837046	0.00027394	135.105	0.0415938	-0.212205	-0.364908	0.990942	0.892081	0.723452
ddrR	KZA74_02620	532,480..533,853	1374	<=	pdhD, dihydrolipoyl dehydrogenase	DLD, lpd, pdhD	ACX60_RS02620	ABUW_0513	A1S_2952	KZA74_02620	440.514	0.316116	0.476861	1.07256	0.973209	0.837046	2.95476e-06	341.424	-0.0300696	-0.272581	-0.323347	0.990534	0.776931	0.598788
ddrR	KZA74_02630	535,490..535,825	336	<=	TIGR01244 family phosphatase	NA	ACX60_RS02630	ABUW_0515	A1S_2951	KZA74_02630	427.021	-0.412657	-0.154951	1.10979	0.973209	0.98051	0.018378	294.665	-0.825566	-0.538076	-0.701732	0.224158	0.57227	0.267169
ddrR	trxC	536,915..537,352	438	=>	trxC, thioredoxin TrxC	trxC	ACX60_RS02640	ABUW_0517	A1S_2949	KZA74_02640	375.082	0.0222641	-0.19084	1.18802	0.991879	0.937955	0.000277814	290.424	-0.403382	-0.135171	-0.110595	0.484842	0.894299	0.90084
ddrR	KZA74_02665	541,439..542,539	1101	<=	KZA74_02665	NA	ACX60_RS02670	NA	A1S_3860	KZA74_02665	250.679	0.195711	0.535058	0.756206	0.973209	0.837046	0.0239471	187.448	0.104726	-0.389697	-0.719702	0.984335	0.821278	0.411716
ddrR	KZA74_02745	554,966..555,346	381	<=	copC	copC, pcoC	ACX60_RS02745	ABUW_3326	A1S_2940	KZA74_02745	565.125	-0.112625	0.205599	4.5005	0.991879	0.996962	2.39899e-05	271.172	-0.65041	0.0123716	-3.76949	0.801108	0.997578	6.59726e-06
ddrR	KZA74_02765	560,255..560,605	351	=>	KZA74_02765	NA	ACX60_RS02765	ABUW_3322	NA	KZA74_02765	499.431	-0.00687669	0.240676	3.43808	0.999942	0.983857	4.26762e-06	264.252	-0.103275	-0.316898	-3.24053	0.986515	0.894165	1.05232e-06
ddrR	KZA74_02770	560,687..562,657	1971	=>	copA, multicopper oxidase domain-containing protein	copA pcoA	ACX60_RS02770	NA	A1S_2936	KZA74_02770	1947.98	-0.2976	-0.25834	2.29448	0.97575	0.976892	0.00159439	1121.42	-0.629643	-0.0415968	-2.53867	0.67181	0.987342	2.3254e-05
ddrR	KZA74_02775	562,644..563,564	921	=>	copB	pcoB, copB	ACX60_RS02775	NA	A1S_2935	KZA74_02775	896.301	-0.0241462	-0.0847954	1.80314	0.994359	0.996962	0.00318313	581.801	-0.439654	0.0662637	-1.79951	0.756823	0.973621	0.00099842
ddrR	KZA74_02850	580,694..581,182	489	<=	YajQ family cyclic di-GMP-binding protein	yajQ	ACX60_RS02845	ABUW_0520	A1S_2925	KZA74_02850	328.141	-0.738171	-0.227881	1.68303	0.973209	0.968129	0.00216092	225.107	-1.01855	-0.216589	-0.638306	0.254805	0.915863	0.534045
ddrR	KZA74_02855	581,274..581,588	315	=>	sulfurtransferase	NA	ACX60_RS02850	ABUW_0521	A1S_2924	KZA74_02855	997.865	0.572366	-0.224165	1.63148	0.973209	0.971528	0.00374581	880.734	-0.686271	0.537046	0.176093	0.682139	0.799062	0.950114
ddrR	KZA74_02875	584,356..584,970	615	<=	ispZ, septation protein IspZ	ispZ	ACX60_RS02870	ABUW_0525	A1S_2921	KZA74_02875	345.853	0.0165013	0.122879	0.575894	0.991879	0.946187	0.0159998	276.328	-0.225622	-0.0465336	-0.118307	0.801108	0.966232	0.899695
ddrR	secD	589,958..591,859	1902	<=	secD, protein translocase subunit SecD	secD	ACX60_RS02900	ABUW_0531	A1S_2914	KZA74_02905	3096.08	-0.457374	-0.936031	1.1827	0.973209	0.837046	0.0453689	2261.71	-0.903607	0.501684	-0.460213	0.365529	0.763697	0.735526
ddrR	yajC	591,911..592,240	330	<=	yajC, preprotein translocase subunit YajC	yajC	ACX60_RS02905	ABUW_0532	A1S_2913	KZA74_02910	558.335	-0.287346	-0.77748	1.71688	0.973209	0.837046	9.3666e-05	397.553	-0.784038	0.462134	-0.660406	0.40576	0.760778	0.462445
ddrR	tgt	592,339..593,472	1134	<=	tgt, tRNA guanosine(34) transglycosylase Tgt	tgt, QTRT1	ACX60_RS02910	ABUW_0533	A1S_2912	KZA74_02915	1030.16	-0.223706	-0.467631	0.982785	0.973209	0.837046	0.00122019	792.916	-0.303062	0.0888853	-0.266328	0.73328	0.942722	0.736417
ddrR	KZA74_02955	600,022..600,255	234	<=	helix-turn-helix transcriptional regulator	NA	ACX60_RS02950	NA	NA	KZA74_02955	58.7337	0.454316	0.976713	0.902269	0.973209	0.837046	0.0166963	44.299	0.060247	-0.20519	-0.766486	NA	0.886384	0.12861
ddrR	KZA74_03010	614,634..615,401	768	=>	glycosyltransferase family 2 protein	gtrOC3	ACX60_RS03005	ABUW_0591	A1S_2900	KZA74_03010	467.73	-0.511434	-0.213871	0.783457	0.973209	0.94447	0.0488996	352.334	-0.452345	-0.0433976	-0.382123	0.629247	0.979174	0.655237
ddrR	KZA74_03035	619,476..620,249	774	<=	glycosyl transferase	gtrOC9	ACX60_RS03030	ABUW_0596	A1S_2896	KZA74_03035	234.105	0.418878	0.692702	2.44508	0.973209	0.837046	2.07799e-13	182.979	0.190641	-0.398473	-0.242835	0.912795	0.764137	0.841314
ddrR	KZA74_03040	620,310..620,525	216	<=	KZA74_03040	NA	ACX60_RS03035	ABUW_0597	A1S_2895	KZA74_03040	156.585	0.0888636	0.134777	2.42664	0.988413	0.990942	1.61499e-07	115.801	0.170732	-0.162393	-0.583038	0.950273	0.9341	0.533326
ddrR	aspS	620,665..622,443	1779	<=	aspS, aspartate--tRNA ligase	aspS	ACX60_RS03040	ABUW_0598	A1S_2894	KZA74_03045	4170.54	-0.301976	-0.8559	1.77566	0.97575	0.837046	0.00502614	3265.83	-0.628908	1.16892	-0.365917	0.752492	0.351516	0.866671
ddrR	KZA74_03065	627,323..627,769	447	<=	KZA74_03065	NA	ACX60_RS03060	ABUW_0602	A1S_2890	KZA74_03065	355.791	-0.233464	-0.285868	1.00015	0.973209	0.837046	1.10089e-05	272.32	-0.406406	-0.180953	-0.270911	0.440952	0.85317	0.62478
ddrR	KZA74_03070	627,934..628,317	384	=>	RcnB family protein	NA	ACX60_RS03065	ABUW_0603	A1S_2889	KZA74_03070	459.358	0.0283304	1.43829	1.96564	0.992114	0.837046	0.000128913	419.796	0.0513793	0.103126	0.435314	0.990942	0.965389	0.786135
ddrR	KZA74_03085	630,906..632,708	1803	<=	acyl-CoA dehydrogenase C-terminaldomain-containing protein	NA	ACX60_RS03080	ABUW_0606	A1S_2886	KZA74_03085	6360.33	0.573652	-0.693745	1.7398	0.973209	0.839664	0.0279575	6550.65	0.113456	1.88299	0.534818	0.986515	0.170817	0.841314
ddrR	KZA74_03110	637,494..638,666	1173	<=	acyl-CoA desaturase	SCD, desC	ACX60_RS03105	ABUW_0611	A1S_2881	KZA74_03110	8014.59	-0.272043	-0.705245	1.76987	0.97575	0.837894	0.0198892	6590.84	-0.84639	0.862181	-0.0664246	0.682139	0.691217	0.992069
ddrR	KZA74_03130	640,894..642,768	1875	<=	TonB-dependent receptor	btuB	ACX60_RS03125	ABUW_0615	A1S_2877	KZA74_03130	1624.26	-0.488613	-0.414474	1.17641	0.973209	0.880497	0.036227	1139.86	-1.09035	-0.124061	-0.513748	0.15842	0.947222	0.643056
ddrR	KZA74_03135	643,137..643,796	660	=>	phosphoribosylanthranilate isomerase	trpF	ACX60_RS03130	ABUW_0616	A1S_2876	KZA74_03135	599.87	-0.0483735	-0.295784	0.766907	0.988568	0.837046	0.00715635	495.162	-0.224152	0.356457	-0.115869	0.83851	0.691946	0.918397
ddrR	KZA74_03195	654,615..655,256	642	<=	peroxiredoxin	NA	ACX60_RS03190	ABUW_0628	A1S_2863	KZA74_03195	643.095	0.250537	0.363445	3.15722	0.973209	0.837046	8.39535e-31	489.965	0.0519865	0.0236191	-0.345584	0.984718	0.98499	0.445194
ddrR	secA	655,664..658,387	2724	=>	secA, preprotein translocase subunit SecA	secA	ACX60_RS03195	ABUW_0629	A1S_2862	KZA74_03200	5630.26	-0.830842	-0.84562	1.41101	0.973209	0.837046	0.0183341	4242.39	-0.746914	0.568571	-0.341108	0.597299	0.75576	0.85341
ddrR	KZA74_03205	658,518..658,961	444	=>	KZA74_03205	NA	ACX60_RS03200	ABUW_0630	A1S_2861	KZA74_03205	805.841	-0.220136	-0.566298	1.11091	0.97575	0.837046	0.0327632	585.498	-0.814006	0.386927	-0.706482	0.39765	0.822953	0.444414
ddrR	KZA74_03210	659,028..660,338	1311	<=	MHS family MFS transporter	NA	ACX60_RS03205	ABUW_0631	A1S_2860	KZA74_03210	1130.7	-0.229867	-0.0645885	1.09752	0.973209	0.988351	2.48396e-07	836.47	-0.302502	-0.313658	-0.451812	0.520597	0.526465	0.146736
ddrR	KZA74_03215	660,473..661,114	642	<=	hemolysin III family protein	hlyIII	ACX60_RS03210	ABUW_0632	A1S_2859	KZA74_03215	390.006	-0.432993	0.234825	0.964697	0.973209	0.880201	0.00181419	271.137	-0.558199	-0.794721	-0.661407	0.317231	0.0939548	0.127929
ddrR	KZA74_03235	663,790..664,044	255	<=	KZA74_03235	NA	ACX60_RS03230	ABUW_0636	A1S_2855	KZA74_03235	175.271	-0.442978	-0.455031	0.994309	0.973209	0.837046	0.0166364	125.679	-0.826179	-0.428774	-0.413937	0.226271	0.742259	0.627613
ddrR	KZA74_03250	667,742..668,752	1011	<=	AraC family transcriptional regulator	NA	ACX60_RS03245	ABUW_0639	A1S_2851	KZA74_03250	1170.85	-0.467287	-0.108583	1.57715	0.876491	0.968129	3.88583e-10	856.799	-0.592922	-0.259477	-0.422698	0.231067	0.790426	0.425357
ddrR	KZA74_03270	674,215..675,858	1644	=>	nitrite/sulfite reductase	cysI	ACX60_RS03265	ABUW_0643	A1S_2846	KZA74_03270	1662.06	-0.356731	-0.424396	1.53856	0.973209	0.837046	4.12024e-06	1288.41	-0.319631	0.324355	-0.348348	0.78876	0.803694	0.72103
ddrR	KZA74_03275	675,851..676,336	486	=>	DUF934 domain-containing protein	NA	ACX60_RS03270	ABUW_0644	A1S_2845	KZA74_03275	594.799	-0.556383	-0.776232	1.49437	0.973209	0.837046	0.00147047	472.206	-0.520194	0.735516	-0.292233	0.7533	0.582641	0.873059
ddrR	KZA74_03290	677,385..678,560	1176	<=	thiolase family protein	E2.3.1.9, atoB	ACX60_RS03285	ABUW_0647	A1S_2842	KZA74_03290	1020.71	-0.043944	-0.301023	0.630128	0.9888	0.837046	0.0264404	885.029	-0.175801	0.303747	0.404747	0.918337	0.824133	0.663152
ddrR	KZA74_03315	682,404..683,864	1461	<=	amino acid permease	lysP	ACX60_RS03310	ABUW_0652	A1S_2838	KZA74_03315	1300.05	-0.0864124	-0.275192	1.72584	0.988064	0.900208	9.9516e-06	968.393	-0.179212	0.0655273	-0.548895	0.907533	0.965389	0.423197
ddrR	KZA74_03320	683,886..684,899	1014	<=	methyltransferase	rsmC	ACX60_RS03315	ABUW_0653	A1S_2837	KZA74_03320	687.336	0.211841	-0.14069	1.5159	0.973209	0.97666	5.70118e-05	509.373	-0.129695	0.305057	-0.736099	0.948123	0.806193	0.169874
ddrR	KZA74_03325	684,962..686,320	1359	<=	uracil-xanthine permease family protein	xanP	ACX60_RS03320	ABUW_0654	A1S_2836	KZA74_03325	706.628	0.124159	0.154229	1.16648	0.984383	0.983195	0.0175404	532.692	0.0169862	-0.170172	-0.745696	0.997206	0.933065	0.422902
ddrR	typA	686,499..688,334	1836	=>	typA, translational GTPase TypA	typA, bipA	ACX60_RS03325	ABUW_0655	A1S_2835	KZA74_03330	7103.79	0.0237858	-0.88851	2.58064	0.995742	0.837046	6.78431e-05	5535.48	-0.644831	1.24824	-0.295313	0.776557	0.374357	0.91326
ddrR	mscL	688,590..689,021	432	=>	mscL, large conductance mechanosensitive channelprotein MscL	mscL	ACX60_RS03330	ABUW_0656	A1S_2834	KZA74_03335	965.65	-0.570398	-0.524395	1.43137	0.973209	0.837894	0.00954268	624.667	-1.53165	-0.428375	-0.930737	0.00858741	0.780224	0.190679
ddrR	mutM	689,838..690,662	825	<=	mutM, bifunctional DNA-formamidopyrimidine glycosylase/DNA-(apurinic or apyrimidinic site) lyase	mutM, fpg	ACX60_RS03345	ABUW_0659	A1S_2831	KZA74_03350	793.04	-0.180442	-0.22468	0.992357	0.973209	0.874715	0.000523618	635.372	-0.543795	0.0616881	-0.00244949	0.254805	0.953767	1
ddrR	KZA74_03375	695,783..696,607	825	<=	sel1 repeat family protein	NA	ACX60_RS03370	ABUW_0664	A1S_2826	KZA74_03375	392.432	-0.234858	-0.32217	0.757299	0.973209	0.837046	0.00338839	294.167	-0.541855	0.00882784	-0.328855	0.173522	0.992772	0.465271
ddrR	KZA74_03380	696,790..697,500	711	<=	DsbC family protein	dsbC	ACX60_RS03375	ABUW_0665	A1S_2825	KZA74_03380	297.785	0.613523	0.778727	2.14863	0.973209	0.837046	7.55366e-10	248.87	0.263066	-0.201093	0.0384247	0.791926	0.861523	0.980408
ddrR	KZA74_03385	697,646..698,368	723	<=	folate-binding Fe/S cluster repair protein	ygfZ	ACX60_RS03380	ABUW_0666	A1S_2824	KZA74_03385	273.533	-0.303867	-0.0925504	0.724905	0.973209	0.990942	0.0384531	235.38	0.0017791	0.136089	0.139069	0.999632	0.895469	0.87909
ddrR	KZA74_03400	699,623..699,967	345	=>	alkylphosphonate utilization protein	phnA	ACX60_RS03395	ABUW_0669	A1S_2821	KZA74_03400	162.189	0.104567	0.129518	1.37305	0.981995	0.978203	0.000155331	116.995	-0.329763	-0.220153	-0.626215	0.841786	0.901477	0.497184
ddrR	KZA74_03405	700,179..700,520	342	=>	YegP family protein	K09946, yegP	ACX60_RS03400	ABUW_0673	A1S_2820	KZA74_03405	2093.66	-0.601375	0.0376112	1.84678	0.973209	0.996962	0.00764505	1291.47	-1.86075	-0.599602	-1.14394	0.0262529	0.763254	0.260377
ddrR	KZA74_03410	700,574..702,289	1716	<=	proline--tRNA ligase	PARS, proS	ACX60_RS03405	ABUW_0674	A1S_2819	KZA74_03410	2554.67	-0.368435	-0.692857	1.13059	0.973209	0.837046	0.00977223	2029.11	-0.504629	0.595317	-0.183996	0.71478	0.650052	0.920279
ddrR	dapE	716,216..717,352	1137	<=	dapE, succinyl-diaminopimelate desuccinylase	dapE	ACX60_RS03455	ABUW_0686	A1S_2810	KZA74_03460	818.733	-0.517286	-0.363737	1.50636	0.928724	0.837046	1.86903e-07	585.998	-0.430175	-0.235999	-0.583114	0.637901	0.860255	0.345404
ddrR	KZA74_03485	719,962..720,037	76	=>	tRNA-Val	NA	NA	NA	A1S_2800	KZA74_03485	154.237	0.722665	0.0406105	3.2978	0.973209	0.996962	1.86496e-11	108.31	-0.302532	0.0495727	-0.669952	0.885836	0.98499	0.484749
ddrR	KZA74_03530	ND	ND	ND	yccS, TIGR01666 family membrane protein	yccS	ACX60_RS03525	ABUW_0700	A1S_2796	KZA74_03530	1250.88	-0.153934	-0.0323608	1.24371	0.973209	0.996962	5.27665e-06	952.246	-0.536926	-0.129881	-0.252758	0.141146	0.88179	0.618284
ddrR	KZA74_03545	729,876..730,079	204	=>	KZA74_03545	NA	ACX60_RS03540	ABUW_0703	A1S_3836	KZA74_03545	297.886	-0.343922	-0.144048	1.3803	0.973209	0.988928	0.00574367	246.994	-0.594676	0.115602	0.118518	0.640202	0.952925	0.965232
ddrR	KZA74_03550	730,262..730,402	141	=>	KZA74_03550	NA	NA	NA	NA	KZA74_03550	276.209	0.539761	-0.2547	1.13394	0.973209	0.956275	0.0418278	267.147	0.226863	0.722342	0.169666	0.940571	0.650052	0.949651
ddrR	gatA	743,180..744,658	1479	<=	gatA, Asp-tRNA(Asn)/Glu-tRNA(Gln) amidotransferasesubunit GatA	gatA, QRSL1	ACX60_RS03595	ABUW_0713	A1S_2783	KZA74_03605	2160.64	-0.347025	-0.792273	1.35175	0.973209	0.837046	0.00743634	1727.85	-0.610456	0.864028	-0.174205	0.688365	0.472263	0.941626
ddrR	gatC	744,712..745,026	315	<=	gatC, Asp-tRNA(Asn)/Glu-tRNA(Gln) amidotransferasesubunit GatC	gatC, GATC	ACX60_RS03600	ABUW_0714	A1S_2782	KZA74_03610	349.128	-0.558758	-0.633801	1.10141	0.973209	0.837046	0.00332244	263.156	-0.734953	0.109252	-0.311306	0.247849	0.942722	0.735526
ddrR	KZA74_03615	745,160..746,200	1041	=>	mre, rod shape-determining protein	mreB	ACX60_RS03605	ABUW_0715	A1S_2781	KZA74_03615	2182.51	-0.170349	-0.702136	1.18052	0.978617	0.837046	0.0382211	1701.27	-0.653846	0.736564	-0.349459	0.686594	0.637209	0.856115
ddrR	rng	748,214..749,668	1455	=>	rng, ribonuclease G	rng, cafA	ACX60_RS03625	ABUW_0719	A1S_2777	KZA74_03635	1206.79	-0.0808508	-0.410656	0.7364	0.980598	0.837046	0.0103159	984.068	-0.266522	0.329784	-0.203323	0.771717	0.712302	0.823683
ddrR	KZA74_03640	749,808..749,981	174	=>	KZA74_03640		ACX60_RS03630	ABUW_0720	NA	KZA74_03640	1675.3	-0.592489	0.914906	1.91235	0.973209	0.837046	0.0422161	1047.35	-1.00981	-1.38012	-1.02947	0.64341	0.413962	0.575453
ddrR	KZA74_03645	750,011..751,396	1386	<=	wax ester/triacylglycerol synthase family O-acyltransferase	E2.3.1.20	ACX60_RS03635	ABUW_0721	A1S_2776	KZA74_03645	1628.82	0.0536999	-0.132477	1.78553	0.989756	0.98051	5.23539e-06	1222.4	-0.420562	-0.150427	-0.435344	0.637901	0.913597	0.560448
ddrR	KZA74_03650	751,568..752,302	735	<=	phosphoadenylyl-sulfate reductase	cysH	ACX60_RS03640	ABUW_0722	A1S_2775	KZA74_03650	824.927	0.389342	0.0504201	2.18965	0.973209	0.996962	5.88577e-15	750.726	0.264961	0.486599	0.206754	0.837694	0.579998	0.859501
ddrR	thrH	752,487..753,104	618	=>	thrH, bifunctional phosphoserinephosphatase/homoserine phosphotransferase ThrH	thrH	ACX60_RS03645	ABUW_0723	A1S_2774	KZA74_03655	755.771	-0.186902	-0.404541	1.08328	0.97575	0.837894	0.0127056	608.692	-0.345259	0.522412	-0.36969	0.83851	0.712302	0.778398
ddrR	KZA74_03680	758,319..759,119	801	<=	PaaX family transcriptional regulator	paaX	ACX60_RS03670	ABUW_0728	A1S_2769	KZA74_03680	355.977	0.392763	0.445194	1.21168	0.973209	0.837271	0.00767089	261.823	0.0596549	-0.478007	-0.811671	0.987658	0.776931	0.352061
ddrR	KZA74_03685	759,475..760,293	819	=>	undecaprenyl-diphosphate phosphatase	bacA	ACX60_RS03675	ABUW_0729	A1S_2768	KZA74_03685	778.355	0.248419	0.000275246	1.31634	0.973209	1	9.52576e-13	595.207	-0.213917	0.173932	-0.475535	0.703919	0.812516	0.0842647
ddrR	hchA	762,595..763,470	876	=>	hchA, protein deglycase HchA	hchA, hsp31	ACX60_RS03690	ABUW_0732	A1S_2765	KZA74_03700	408.478	0.0938206	0.171974	0.657237	0.97967	0.944581	0.0435646	338.446	-0.169687	0.0575479	-0.159922	0.858074	0.956215	0.841314
ddrR	KZA74_03710	763,633..764,988	1356	<=	amino acid permease	TC.AAT	ACX60_RS03700	ABUW_0817	A1S_2762	KZA74_03710	2339.25	-0.348207	-0.557545	1.59396	0.973209	0.837046	0.00474624	1677.99	-0.927591	0.0964063	-0.452988	0.296303	0.961954	0.72103
ddrR	KZA74_03735	769,006..769,467	462	<=	NfeD family protein	ybbJ, nfeD	ACX60_RS03725	ABUW_0822	A1S_2757	KZA74_03735	602.918	0.0333682	-0.322263	1.07864	0.991879	0.837894	0.00189316	494.18	-0.651335	0.291293	0.0587858	0.255797	0.792152	0.974096
ddrR	KZA74_03740	769,573..770,490	918	<=	patatin-like phospholipase family protein	K07001	ACX60_RS03730	ABUW_0823	A1S_2756	KZA74_03740	546.268	-0.48907	-0.232296	0.862684	0.973209	0.876947	0.00417778	422.328	-0.197715	-0.0204676	-0.33724	0.845997	0.989046	0.590076
ddrR	KZA74_03850	796,354..796,980	627	<=	phosphatase PAP2 family protein	pgpB	ACX60_RS03840	ABUW_0845	A1S_2734	KZA74_03850	726.346	-0.0882396	-0.316492	1.90939	0.988413	0.881802	3.20806e-06	560.386	-0.695992	0.135803	-0.132194	0.325543	0.932314	0.924518
ddrR	KZA74_03855	797,165..799,225	2061	<=	site-specific recombinase	NA	ACX60_RS03845	ABUW_0846	A1S_2733	KZA74_03855	1432.45	-0.287299	-0.195507	1.41219	0.973209	0.913014	2.26677e-06	1037.14	-0.415619	-0.117301	-0.616928	0.434012	0.903134	0.0887413
ddrR	rplU	800,661..800,972	312	=>	rplU, 50S ribosomal protein L21	RP-L21, MRPL21, rplU	ACX60_RS03860	ABUW_0848	A1S_2731	KZA74_03870	8324.38	0.571135	-1.09148	2.52931	0.973209	0.837046	0.0125114	7004.54	-0.743985	2.10873	-0.257221	0.839724	0.252402	0.965401
ddrR	lolA	801,489..802,184	696	=>	lolA, outer membrane lipoprotein chaperone LolA	lolA	ACX60_RS03870	ABUW_0850	A1S_2729	KZA74_03880	511.142	0.210999	0.223513	1.78086	0.973209	0.883051	1.23202e-09	549.2	-0.139547	0.744975	0.875549	0.963548	0.43805	0.239325
ddrR	KZA74_03915	807,628..809,013	1386	<=	APC family permease	NA	ACX60_RS03905	ABUW_0857	A1S_2701	KZA74_03915	1103.6	-0.115758	-0.263803	1.64748	0.978617	0.898062	7.70853e-06	869.415	-0.48446	0.541637	-0.311794	0.627007	0.554209	0.770862
ddrR	KZA74_03920	809,279..810,463	1185	<=	iron-containing alcohol dehydrogenase	E1.1.1.1, adh	ACX60_RS03910	ABUW_0858	A1S_2702	KZA74_03920	2448.75	-0.225962	-0.387729	1.80494	0.97575	0.899809	0.00128246	1802.67	-0.677427	0.0327247	-0.416256	0.644507	0.989046	0.801924
ddrR	KZA74_03925	810,465..810,998	534	<=	KZA74_03925	NA	ACX60_RS03915	ABUW_0859	A1S_2703	KZA74_03925	1351.76	-0.00105675	-0.115205	2.43819	0.999942	0.996962	3.10872e-05	881.733	-1.03535	-0.787828	-0.805047	0.280167	0.510465	0.413943
ddrR	lipB	811,079..811,732	654	<=	lipB, lipoyl(octanoyl) transferase LipB	lipB	ACX60_RS03920	ABUW_0860	A1S_2704	KZA74_03930	751.318	-0.413655	-0.375034	1.09522	0.973209	0.837046	0.00395025	539.708	-0.666536	-0.425555	-0.410178	0.31499	0.67732	0.607925
ddrR	KZA74_03935	811,916..812,203	288	<=	DUF493 domain-containing protein	K09158	ACX60_RS03925	ABUW_0861	A1S_2705	KZA74_03935	1460.3	0.215173	-0.36375	1.40912	0.978617	0.946187	0.0467605	1269.7	-0.869643	0.858579	0.0707951	0.682139	0.708496	0.990565
ddrR	rpoD	812,301..814,187	1887	<=	rpoD, RNA polymerase sigma factor RpoD	rpoD	ACX60_RS03930	ABUW_0862	A1S_2706	KZA74_03940	10978.4	-0.247903	-0.827178	1.75572	0.978617	0.837046	0.0234353	8527.68	-1.06206	0.68656	-0.1219	0.52992	0.78274	0.977671
ddrR	KZA74_03945	814,546..814,752	207	=>	KZA74_03945	NA	ACX60_RS03935	ABUW_0863	A1S_3830	KZA74_03945	213.38	0.0730599	0.225505	1.46155	0.988413	0.927203	6.91015e-05	146.268	-0.532987	-0.687403	-0.681065	0.458703	0.27384	0.162039
ddrR	KZA74_03960	816,740..817,672	933	<=	rhodanese-related sulfurtransferase	K07146	ACX60_RS03950	ABUW_0865	A1S_2708	KZA74_03960	883.012	0.335562	-0.254968	1.28999	0.973209	0.883051	0.000168191	768.324	-0.325964	0.809404	0.0571732	0.83124	0.316361	0.980408
ddrR	KZA74_03995	824,193..824,322	130	=>	KZA74_03995 maybe 5'UTR for sucA?	NA	NA	NA	NA	KZA74_03995	130.857	0.536786	0.953618	5.77857	0.973209	0.837046	5.66688e-40	104.39	-0.0158813	0.0981396	-0.0442216	0.998216	0.95705	0.980408
ddrR	trpS	832,647..833,660	1014	<=	trpS, tryptophan--tRNA ligase	WARS, trpS	ACX60_RS04010	ABUW_0881	A1S_2720	KZA74_04030	982.31	0.0568335	-0.206307	2.14069	0.988413	0.907866	9.39322e-13	748.817	-0.348103	0.285549	-0.328207	0.704736	0.803694	0.676953
ddrR	greA	854,479..854,955	477	<=	greA, transcription elongation factor GreA	greA	ACX60_RS04075	ABUW_0892	A1S_2688	KZA74_04095	641.662	0.282558	-0.637367	1.55738	0.973209	0.837046	0.000162966	563.518	-0.410338	1.04947	0.178372	0.807092	0.242868	0.927551
ddrR	carB	855,043..858,273	3231	<=	carB, carbamoyl-phosphate synthase large subunit	carB, CPA2	ACX60_RS04080	ABUW_0893	A1S_2687	KZA74_04100	9271.27	-0.421317	-1.06606	1.77219	0.973209	0.837046	0.0130052	7504.86	-0.701951	1.2985	-0.140843	0.740427	0.331077	0.973345
ddrR	carA	858,288..859,427	1140	<=	carA, glutamine-hydrolyzing carbamoyl-phosphatesynthase small subunit	carA, CPA1	ACX60_RS04085	ABUW_0894	A1S_2686	KZA74_04105	3963.66	-0.285343	-0.980931	1.94152	0.97575	0.837046	0.00505745	2965.46	-0.979825	0.778654	-0.303519	0.479063	0.650052	0.891578
ddrR	KZA74_04115	860,386..860,922	537	<=	DOMON-like domain-containing protein	NA	ACX60_RS04095	ABUW_0896	A1S_2684	KZA74_04115	489.037	0.202302	0.0791548	2.49767	0.973209	0.994753	8.74569e-12	426.617	-0.153827	0.232097	0.237758	0.912795	0.85092	0.793968
ddrR	yhbY	860,937..861,260	324	<=	yhbY, ribosome assembly RNA-binding protein YhbY	yhbY	ACX60_RS04100	ABUW_0897	A1S_2683	KZA74_04120	381.846	0.00793078	0.00576801	2.29767	0.998363	0.997921	1.30833e-16	306.513	-0.521481	-0.174699	-0.0279732	0.440785	0.888886	0.990565
ddrR	folD	868,462..869,310	849	=>	folD, bifunctional methylenetetrahydrofolate dehydrogenase/methenyltetrahydrofolate cyclohydrolase FolD	folD	ACX60_RS04150	ABUW_0907	A1S_2674	KZA74_04170	999.443	-0.276591	-0.513877	1.05092	0.973209	0.837046	0.000276845	805.039	-0.42603	0.552761	-0.146865	0.686594	0.540223	0.918397
ddrR	KZA74_04180	870,242..870,664	423	<=	KZA74_04180	NA	ACX60_RS04160	ABUW_0909	A1S_2672	KZA74_04180	310.326	-0.384548	-0.498829	1.10871	0.973209	0.837046	0.0278796	256.364	-0.938315	0.666908	0.0212859	0.332026	0.608572	0.994358
ddrR	KZA74_04200	875,709..877,541	1833	<=	phosphoenolpyruvate carboxykinase (GTP)	E4.1.1.32, pckA, PCK	ACX60_RS04180	ABUW_0913	A1S_2668	KZA74_04200	5095.53	-0.340373	-1.09778	2.7228	0.973209	0.837046	2.56043e-06	3952.64	-0.579172	1.38707	-0.323126	0.80009	0.256537	0.894581
ddrR	KZA74_04215	879,796..880,086	291	=>	groES, co-chaperone GroES	groS, groES, HSPE1	ACX60_RS04195	ABUW_0917	A1S_2665	KZA74_04215	1729.14	-0.586622	-0.895141	1.7933	0.973209	0.837046	0.0431206	1175.29	-1.38932	0.256661	-0.570637	0.338391	0.934009	0.800571
ddrR	KZA74_04245	888,015..888,590	576	=>	DUF4112 domain-containing protein	NA	ACX60_RS04225	ABUW_0923	A1S_2659	KZA74_04245	988.058	-0.111205	-0.296374	1.23088	0.978617	0.863766	0.000576521	768.446	-0.220186	0.0405757	-0.401189	0.869558	0.979758	0.615153
ddrR	htpX	888,641..889,546	906	<=	htpX, protease HtpX	htpX	ACX60_RS04230	ABUW_0924	A1S_2658	KZA74_04250	4065.28	1.01562	-0.0799677	3.03669	0.807899	0.996962	1.21093e-08	3663.74	-0.44522	0.79991	0.230145	0.839724	0.619927	0.922434
ddrR	ttcA	891,171..892,076	906	=>	ttcA, tRNA 2-thiocytidine(32) synthetase TtcA	ttcA	ACX60_RS04240	ABUW_0926	A1S_2656	KZA74_04260	1290.76	0.346627	-0.419096	1.99194	0.973209	0.841845	1.98202e-05	1130.85	-0.363242	0.946592	0.0325888	0.881825	0.478916	0.993854
ddrR	KZA74_04270	892,758..893,870	1113	<=	transglycosylase SLT domain-containing protein	NA	ACX60_RS04250	ABUW_0928	A1S_2654	KZA74_04270	865.013	-0.349738	-0.564449	1.1518	0.973209	0.837046	0.00428201	581.668	-0.502853	-0.108306	-1.19827	0.50738	0.939906	0.00289512
ddrR	KZA74_04295	900,201..900,707	507	<=	N-acetyltransferase	yhbS	ACX60_RS04275	NA	A1S_2650	KZA74_04295	106.488	0.641468	0.768621	1.1113	0.973209	0.837046	0.025913	91.0675	0.205412	-0.0691989	0.017701	0.915094	0.970155	0.994358
ddrR	KZA74_04355	908,943..909,548	606	<=	nitroreductase family protein	NA	ACX60_RS04335	ABUW_0940	A1S_2644	KZA74_04355	592.055	0.16475	-0.126649	0.698116	0.973209	0.971121	0.029439	551.19	-0.0621194	0.601678	0.366731	0.986515	0.506912	0.723452
ddrR	KZA74_04400	918,598..919,578	981	<=	39S ribosomal protein L45	NA	ACX60_RS04380	ABUW_0949	A1S_2635	KZA74_04400	9471.8	0.49368	-0.696106	2.19602	0.973209	0.856961	0.00916639	8065.6	-0.573667	1.07895	-0.0427009	0.853542	0.627962	0.993854
ddrR	KZA74_04415	923,086..923,310	225	=>	KZA74_04415	NA	ACX60_RS04395	ABUW_0952	A1S_3821	KZA74_04415	145.899	-0.798949	-0.260491	0.882378	0.296183	0.853057	0.00312562	113.373	-0.318403	-0.350786	-0.223032	0.704736	0.720556	0.77399
ddrR	lysA	923,333..924,583	1251	=>	lysA, diaminopimelate decarboxylase	lysA	ACX60_RS04400	ABUW_0953	A1S_2632	KZA74_04420	925.079	-0.267441	-0.659043	0.862931	0.973209	0.837046	0.00878852	807.262	-0.370921	0.965313	-0.013162	0.811951	0.249043	0.998341
ddrR	gyrA	929,696..932,410	2715	=>	gyrA, DNA gyrase subunit A	gyrA	ACX60_RS04430	ABUW_0960	A1S_2626	KZA74_04450	6663.71	-0.0537453	-0.811216	1.29825	0.991879	0.837046	0.0474378	6161.91	-0.448549	1.31337	0.318607	0.868339	0.318132	0.900361
ddrR	serC	941,756..942,835	1080	=>	serC, 3-phosphoserine/phosphohydroxythreoninetransaminase	serC, PSAT1	ACX60_RS04475	ABUW_0969	A1S_2617	KZA74_04495	1017.89	0.321802	-0.204372	1.0654	0.973209	0.94447	0.00468099	1013	0.187729	1.30095	0.265523	0.955071	0.1493	0.89075
ddrR	KZA74_04505	943,073..944,014	942	<=	KZA74_04505	NA	ACX60_RS04480	ABUW_0971	A1S_2616	KZA74_04505	852.837	-0.120313	0.147629	2.43619	0.978617	0.969847	4.89576e-12	560.074	-0.807868	-0.741889	-0.758414	0.113647	0.181881	0.0993847
ddrR	KZA74_04520	945,923..947,158	1236	=>	lipoprotein-releasing ABC transporter permeasesubunit	lolC_E	ACX60_RS04495	ABUW_0974	A1S_2612	KZA74_04520	1139.77	-0.0868618	-0.349108	0.974138	0.981995	0.837046	0.00229835	914.158	-0.474572	0.481679	-0.176951	0.545224	0.544937	0.87926
ddrR	KZA74_04535	950,308..951,291	984	<=	lysophospholipid acyltransferase family protein	lpxL, htrB	ACX60_RS04510	ABUW_0977	A1S_2609	KZA74_04535	720.839	0.243147	0.0656166	1.84275	0.973209	0.990942	5.764e-15	609.912	-0.119192	-0.0320302	0.195296	0.881694	0.970155	0.673758
ddrR	sppA	951,424..952,440	1017	=>	sppA, signal peptide peptidase SppA	sppA	ACX60_RS04515	ABUW_0978	A1S_2608	KZA74_04540	1236.94	-0.308416	-0.356833	0.921111	0.973209	0.848207	0.0278242	963.847	-0.662995	0.330132	-0.227282	0.36814	0.802943	0.852709
ddrR	KZA74_04545	952,459..953,268	810	=>	alpha/beta hydrolase	NA	ACX60_RS04520	ABUW_0979	A1S_2607	KZA74_04545	907.707	-0.303398	-0.5123	0.810961	0.973209	0.837046	0.047066	748.04	-0.356464	0.567594	-0.0764554	0.806773	0.620949	0.977484
ddrR	purN	953,332..953,961	630	<=	purN, phosphoribosylglycinamide formyltransferase	purN	ACX60_RS04525	ABUW_0980	A1S_2606	KZA74_04550	560.571	-0.248199	-0.616255	1.03044	0.973209	0.837046	0.0097149	463.752	-0.640071	0.765956	-0.00927685	0.540442	0.402965	0.998809
ddrR	purM	953,958..955,028	1071	<=	purM, phosphoribosylformylglycinamidine cyclo-ligase	purM	ACX60_RS04530	ABUW_0981	A1S_2605	KZA74_04555	2099.66	-0.0589511	-0.622579	1.49646	0.991879	0.837046	0.00273506	1725.73	-0.583343	0.848807	-0.0545138	0.704755	0.477377	0.987987
ddrR	hda	956,378..957,076	699	=>	hda, DnaA regulatory inactivator Hda	hda	ACX60_RS04540	ABUW_0983	A1S_2603	KZA74_04565	695.218	-0.364329	-0.460054	0.747611	0.973209	0.837046	0.0294991	511.971	-0.682116	-0.0823558	-0.367997	0.165966	0.946077	0.568432
ddrR	KZA74_04585	962,178..962,498	321	<=	KZA74_04585	NA	ACX60_RS04560	ABUW_0987	A1S_2599	KZA74_04585	914.104	-0.867958	-0.557655	1.16254	0.973209	0.837894	0.0499412	654.149	-1.01874	-0.0947572	-0.403771	0.312184	0.965794	0.800571
ddrR	KZA74_04595	963,262..964,038	777	<=	RNA methyltransferase	spoU	ACX60_RS04570	ABUW_0989	A1S_2597	KZA74_04595	436.396	0.0175374	0.244072	1.82091	0.992114	0.886189	2.08671e-08	306.28	-0.36302	-0.265839	-0.778677	0.719151	0.836348	0.129176
ddrR	KZA74_04600	964,095..965,066	972	<=	class 1 fructose-bisphosphatase	FBP, fbp	ACX60_RS04575	ABUW_0990	A1S_2596	KZA74_04600	802.679	-0.121364	-0.417585	1.89418	0.978617	0.837046	2.72953e-08	563.942	-0.440072	-0.0618353	-0.62732	0.561387	0.965389	0.214129
ddrR	pal	965,492..966,055	564	<=	pal, peptidoglycan-associated lipoprotein Pal	pal	ACX60_RS04585	ABUW_0992	A1S_2595	KZA74_04610	1538.19	-0.317004	-0.409191	2.61667	0.973209	0.874715	2.97997e-07	1033.4	-0.871381	0.022879	-0.793308	0.338391	0.989046	0.350429
ddrR	tolB	966,083..967,363	1281	<=	tolB, Tol-Pal system beta propeller repeat proteinTolB	tolB	ACX60_RS04590	ABUW_0993	A1S_2594	KZA74_04615	1248.12	-0.409856	-0.396582	2.03024	0.973209	0.837046	1.23289e-10	877.266	-0.628917	0.0285845	-0.674039	0.131159	0.98143	0.0558421
ddrR	tolR	968,864..969,316	453	<=	tolR, protein TolR	tolR	ACX60_RS04600	ABUW_0995	A1S_2592	KZA74_04625	239.955	-0.357518	-0.335878	0.64173	0.973209	0.837046	0.0120586	172.185	-0.387408	-0.203994	-0.777147	0.437926	0.82412	0.00442873
ddrR	ybgC	970,038..970,445	408	<=	ybgC, tol-pal system-associated acyl-CoA thioesterase	ybgC	ACX60_RS04610	ABUW_0997	A1S_2590	KZA74_04635	209.658	-0.257688	0.00664377	0.810155	0.973209	0.997921	0.00272173	151.004	-0.2359	-0.559115	-0.651175	0.752492	0.217204	0.0322208
ddrR	KZA74_04655	973,899..975,239	1341	<=	dGTPase, deoxyguanosinetriphosphate triphosphohydrolase	dgt	ACX60_RS04630	ABUW_1001	A1S_2586	KZA74_04655	865.08	1.29232	0.026158	1.20671	0.132133	0.996962	0.00921264	1728.39	0.462323	1.52448	3.04769	0.777321	0.0375764	1.64269e-08
ddrR	purL	975,549..979,382	3834	=>	purL, phosphoribosylformylglycinamidine synthase	purL, PFAS	ACX60_RS04635	ABUW_1002	A1S_2585	KZA74_04660	7903.27	0.0511283	-0.858968	1.25877	0.991879	0.837046	0.042039	6979.38	-0.496677	1.35764	0.0919627	0.83851	0.254056	0.980408
ddrR	KZA74_04665	979,465..980,520	1056	=>	multidrug effflux MFS transporter	MFS	ACX60_RS04640	ABUW_1003	A1S_2584	KZA74_04665	628.67	0.129928	0.025082	0.740932	0.973209	0.996962	0.000902158	504.427	-0.287176	-0.1116	-0.085665	0.566412	0.889598	0.906678
ddrR	KZA74_04820	1,020,998..1,022,650	1653	<=	AAA family ATPase	tnsC	ACX60_RS04805	NA	A1S_2552	KZA74_04820	876.083	-0.235699	0.0459484	0.799901	0.973209	0.996962	0.00784274	639.689	-0.526878	-0.414426	-0.524723	0.362429	0.565125	0.298236
ddrR	KZA74_04845	1,026,524..1,027,324	801	<=	enoyl-CoA hydratase/isomerase family protein	NA	ACX60_RS04830	ABUW_1006	A1S_2548	KZA74_04845	1229.36	0.349716	-0.0586721	2.6941	0.973209	0.996962	3.1562e-10	977.112	-0.262963	-0.150897	-0.0649335	0.862941	0.932015	0.978515
ddrR	KZA74_04850	1,027,434..1,028,024	591	=>	nicotinate-nicotinamide nucleotideadenylyltransferase	NA	ACX60_RS04835	ABUW_1007	A1S_2547	KZA74_04850	216.043	0.18551	0.229529	0.999683	0.973209	0.874317	0.000447952	161.457	-0.506204	-0.339755	-0.24836	0.245404	0.578742	0.62478
ddrR	KZA74_04860	1,028,790..1,029,251	462	<=	peroxiredoxin	BCP, PRXQ, DOT5	ACX60_RS04845	ABUW_1009	A1S_2545	KZA74_04860	262.957	0.360897	-0.236427	0.689204	0.973209	0.837046	0.0024039	206.861	-0.370999	0.155997	-0.358184	0.332026	0.840479	0.22731
ddrR	queC	1,030,476..1,031,147	672	<=	queC, 7-cyano-7-deazaguanine synthase QueC	queC	ACX60_RS04860	ABUW_1012	A1S_2542	KZA74_04875	974.559	0.159646	-0.394775	2.14687	0.97575	0.837046	6.38134e-12	688.755	-0.533089	0.0326898	-0.62872	0.391658	0.982885	0.191779
ddrR	queE	1,031,188..1,031,898	711	<=	queE, 7-carboxy-7-deazaguanine synthase QueE	queE	ACX60_RS04865	ABUW_1013	A1S_2540	KZA74_04880	790.47	-0.0352972	-0.0971741	2.48135	0.991879	0.993335	6.3994e-09	595.398	-0.18946	-0.0390101	-0.378707	0.904515	0.982081	0.656728
ddrR	dapD	1,031,977..1,032,798	822	<=	dapD, 2,3,4,5-tetrahydropyridine-2,6-dicarboxylate N-succinyltransferase	dapD	ACX60_RS04870	ABUW_1014	A1S_2539	KZA74_04885	2071.1	-0.151346	-0.78358	1.50854	0.98075	0.837046	0.00640483	1837.65	-0.455795	1.22973	0.124899	0.842315	0.304515	0.973672
ddrR	KZA74_04895	1,033,913..1,034,836	924	<=	CysB family HTH-type transcriptional regulator	cysB, cbl	ACX60_RS04880	ABUW_1016	A1S_2537	KZA74_04895	420.378	-0.221588	-0.191478	1.33326	0.973209	0.909189	2.2286e-06	310.657	-0.345158	-0.0286189	-0.544765	0.630151	0.983203	0.199986
ddrR	KZA74_04920	1,038,415..1,039,422	1008	<=	sulfate ABC transporter substrate-bindingprotein	cysP, sbp	ACX60_RS04905	ABUW_1021	A1S_2531	KZA74_04920	527.892	-0.235132	-0.248519	0.707674	0.973209	0.883051	0.0358214	441.056	-0.273888	0.0492801	0.203287	0.775511	0.970037	0.830657
ddrR	mltG	1,040,500..1,041,570	1071	=>	mltG, endolytic transglycosylase MltG	mltG, K07082	ACX60_RS04915	ABUW_1023	A1S_2529	KZA74_04930	389.706	-0.0599498	-0.00419414	0.975873	0.988413	0.997955	0.000599192	310.791	-0.12192	-0.136479	-0.18058	0.907855	0.888886	0.799627
ddrR	lepA	1,047,360..1,049,177	1818	=>	lepA, translation elongation factor 4	lepA	ACX60_RS04950	ABUW_1029	A1S_2522	KZA74_04965	3267.15	-0.308121	-0.814717	1.54196	0.973209	0.837046	0.00438901	2350.47	-0.844715	0.45187	-0.596189	0.462166	0.815261	0.635194
ddrR	lepB	1,049,248..1,050,075	828	=>	lepB, signal peptidase I	lepB	ACX60_RS04955	ABUW_1030	A1S_2521	KZA74_04970	949.581	-0.206842	-0.564087	1.65383	0.97575	0.837046	0.000369895	662.068	-0.918104	0.2009	-0.711933	0.227439	0.900211	0.350429
ddrR	KZA74_04975	1,050,099..1,050,473	375	=>	DUF4845 domain-containing protein	NA	ACX60_RS04960	ABUW_1031	A1S_2520	KZA74_04975	265.303	0.223666	-0.196142	1.52656	0.973209	0.927203	1.11717e-06	197.236	-0.176846	0.0637872	-0.60638	0.899864	0.965389	0.227468
ddrR	rnc	1,050,445..1,051,137	693	=>	rnc, ribonuclease III	rnc, DROSHA, RNT1	ACX60_RS04965	ABUW_1032	A1S_2519	KZA74_04980	502.502	-0.442958	-0.584509	1.52776	0.973209	0.837046	1.36613e-05	346.049	-0.762815	-0.22221	-0.770499	0.212295	0.87293	0.141234
ddrR	era	1,051,149..1,052,171	1023	=>	era, GTPase Era	era, ERAL1	ACX60_RS04970	ABUW_1033	A1S_2518	KZA74_04985	2548.02	-0.277183	-0.676686	1.48921	0.97575	0.837046	0.0148876	1853.1	-1.11879	0.215186	-0.420847	0.263358	0.925644	0.793968
ddrR	KZA74_05025	1,056,049..1,056,477	429	=>	KZA74_05025	NA	ACX60_RS05005	ABUW_1040	A1S_2512	KZA74_05025	243.088	-0.160075	0.137133	1.31083	0.97575	0.976892	0.00053736	185.481	-0.563216	-0.505419	-0.100409	0.458703	0.564975	0.948164
ddrR	KZA74_05045	1,059,642..1,061,603	1962	<=	molecular chaperone	NA	ACX60_RS05025	NA	A1S_2509	KZA74_05045	488.736	-0.114656	0.279879	1.35182	0.98075	0.903717	0.000969998	338.024	-0.766176	-0.575357	-0.722588	0.277665	0.525985	0.245216
ddrR	KZA74_05050	1,061,826..1,063,055	1230	<=	pyridoxal phosphate-dependent aminotransferase	aspB	ACX60_RS05030	ABUW_1043	A1S_2508	KZA74_05050	2388.08	0.414389	-0.671124	1.75799	0.973209	0.837046	0.00143889	2134.27	-0.441839	1.3011	0.0826511	0.845466	0.242474	0.980895
ddrR	KZA74_05055	1,063,263..1,063,442	180	=>	KZA74_05055	NA	ACX60_RS05035	ABUW_1044	NA	KZA74_05055	410.758	0.216485	0.330859	1.54634	0.97575	0.937482	0.00714958	345.677	-0.221462	0.134484	-0.30071	0.953489	0.958165	0.892244
ddrR	KZA74_05060	1,063,477..1,064,913	1437	<=	diguanylate cyclase	dgc	ACX60_RS05040	ABUW_1045	A1S_2506	KZA74_05060	515.188	-0.3351	0.0463338	0.605236	0.973209	0.996962	0.0261835	367.215	-0.467437	-0.550859	-0.761516	0.325843	0.221042	0.0160586
ddrR	KZA74_05085	1,070,028..1,071,485	1458	=>	glyceraldehyde-3-phosphate dehydrogenase	GAPDH, gapA	ACX60_RS05065	ABUW_1050	A1S_2501	KZA74_05085	4265.08	-0.197721	-1.23176	1.77116	0.980598	0.837046	0.013556	3532.14	-0.759949	1.75027	-0.249106	0.7649	0.219611	0.946992
ddrR	KZA74_05110	1,075,668..1,076,324	657	<=	HAD-IB family hydrolase	NA	ACX60_RS05090	ABUW_1055	A1S_2496	KZA74_05110	325.6	0.0531894	0.308331	0.897639	0.9888	0.837894	0.00696889	256.333	-0.100841	-0.30787	-0.414798	0.944591	0.703383	0.363735
ddrR	KZA74_05115	1,076,291..1,077,499	1209	<=	DUF1615 domain-containing protein	NA	ACX60_RS05095	ABUW_1056	A1S_2495	KZA74_05115	521.237	0.179999	0.233384	1.08576	0.97575	0.917517	0.00358548	391.916	-0.13993	-0.259823	-0.590791	0.960407	0.878672	0.507838
ddrR	KZA74_05150	1,084,016..1,085,860	1845	<=	cellulose biosynthesis cyclic di-GMP-bindingregulatory protein BcsB	NA	ACX60_RS05130	ABUW_1063	A1S_2486	KZA74_05150	911.74	-0.392835	-0.0416653	0.586786	0.807201	0.996542	0.00461629	643.609	-0.545438	-0.632896	-0.632737	0.349057	0.243563	0.180856
ddrR	KZA74_05185	1,092,478..1,093,797	1320	<=	D-alanyl-D-alanine carboxypeptidase PBP6B	dacC, dacA, dacD	ACX60_RS05165	ABUW_1070	A1S_2479	KZA74_05185	753.997	-0.0392452	-0.204027	0.925624	0.9888	0.877353	0.000465874	570.796	-0.36096	-0.0308059	-0.435169	0.46146	0.975434	0.228074
ddrR	KZA74_05190	1,093,970..1,095,673	1704	=>	M61 family metallopeptidase	NA	ACX60_RS05170	ABUW_1071	A1S_2478	KZA74_05190	2107.24	-0.24477	-0.6034	1.13169	0.97575	0.837046	0.0401921	1587.91	-1.00517	0.331093	-0.432224	0.313799	0.86937	0.774798
ddrR	KZA74_05200	1,098,429..1,099,217	789	<=	rRNA large subunit pseudouridine synthase E	rluE	ACX60_RS05180	ABUW_1073	A1S_2476	KZA74_05200	677.08	-0.19563	-0.191246	1.44363	0.973209	0.927982	3.56108e-06	476.827	-0.40123	-0.358089	-0.681807	0.623683	0.718766	0.157667
ddrR	KZA74_05230	1,103,301..1,104,182	882	=>	LysR family transcriptional regulator	NA	ACX60_RS05205	ABUW_1079	A1S_2473	KZA74_05230	612.69	0.100115	-0.228593	0.958577	0.986689	0.94447	0.0244487	529.941	-0.426397	0.324912	0.0869442	0.690942	0.818109	0.971891
ddrR	KZA74_05245	1,106,861..1,109,623	2763	=>	insulinase family protein	pqqL	ACX60_RS05220	ABUW_1082	A1S_2470	KZA74_05245	2303.01	-0.446319	-0.462602	1.2206	0.973209	0.837046	0.00509399	1724.41	-0.688752	0.285714	-0.393886	0.416701	0.851164	0.715335
ddrR	rapA	1,116,598..1,119,435	2838	=>	rapA, RNA polymerase-associated protein RapA	rapA	ACX60_RS05265	ABUW_1101	A1S_2462	KZA74_05290	3690.45	-0.329851	-0.601309	0.95552	0.973209	0.837046	0.032404	2974.7	-0.523318	0.410362	-0.0644077	0.692727	0.810394	0.980408
ddrR	fabR	1,120,674..1,121,369	696	<=	fabR, HTH-type transcriptional repressor FabR	fabR	ACX60_RS05275	ABUW_1103	A1S_2460	KZA74_05300	372.105	-0.122293	0.202189	1.69987	0.97575	0.903717	2.35108e-09	258.012	-0.270417	-0.4038	-0.796299	0.838836	0.741133	0.155978
ddrR	KZA74_05310	1,122,593..1,123,687	1095	=>	acyl-CoA desaturase	E1.14.19.3	ACX60_RS05285	ABUW_1105	A1S_2458	KZA74_05310	5284.72	-0.139009	-0.990809	1.61027	0.988413	0.837046	0.0479718	3537.06	-2.66904	0.00439019	-0.753438	0.00509315	0.999797	0.695718
ddrR	KZA74_05325	1,125,464..1,126,165	702	<=	SIMPL domain-containing protein	NA	ACX60_RS05300	ABUW_1108	A1S_2455	KZA74_05325	456.277	-0.328769	0.373278	2.32894	0.973209	0.837046	1.39788e-16	365.222	-0.36107	0.0900484	-0.150199	0.701607	0.94706	0.894581
ddrR	KZA74_05360	1,135,637..1,136,668	1032	=>	substrate-binding domain-containing protein	pstS	ACX60_RS05335	ABUW_1115	A1S_2448	KZA74_05360	941.139	0.458482	0.141171	2.6934	0.973209	0.988928	1.16808e-08	585.543	-0.253176	-0.606409	-1.26407	0.913738	0.710927	0.110641
ddrR	pstC	1,136,769..1,138,148	1380	=>	pstC, phosphate ABC transporter permease subunit PstC	pstC	ACX60_RS05340	ABUW_1116	A1S_2447	KZA74_05365	1151.28	-0.140122	-0.167427	1.54396	0.978912	0.976892	0.000866314	745.394	-0.371374	-0.384253	-1.54515	0.810564	0.822589	0.008358
ddrR	pstA	1,138,145..1,139,542	1398	=>	pstA, phosphate ABC transporter permease PstA	pstA	ACX60_RS05345	ABUW_1117	A1S_2446	KZA74_05370	1116.79	-0.718118	-0.404992	1.78374	0.973209	0.870021	0.000365583	708.892	-0.224391	-0.322203	-1.6449	0.924053	0.864463	0.00959123
ddrR	pstB	1,139,556..1,140,458	903	=>	pstB, phosphate ABC transporter ATP-binding proteinPstB	pstB	ACX60_RS05350	ABUW_1118	A1S_2445	KZA74_05375	969.864	-0.817949	-0.753391	1.86976	0.417851	0.837046	4.51e-08	691.799	-0.490337	0.32144	-0.795325	0.657343	0.829273	0.23174
ddrR	purB	1,144,804..1,146,192	1389	<=	purB, adenylosuccinate lyase	purB, ADSL	ACX60_RS05370	ABUW_1122	A1S_2441	KZA74_05395	2126.22	-0.41314	-0.768625	1.3966	0.973209	0.837046	0.0136175	1565.24	-0.94137	0.582953	-0.493788	0.405955	0.742285	0.737391
ddrR	hflD	1,146,247..1,146,981	735	<=	hflD, high frequency lysogenization protein HflD	hflD	ACX60_RS05375	ABUW_1123	A1S_2440	KZA74_05400	393.649	-0.163911	-0.311851	0.582778	0.973209	0.837046	0.000913976	292.65	-0.381393	-0.166031	-0.492412	0.239128	0.812595	0.0299211
ddrR	mnmA	1,146,995..1,148,128	1134	<=	mnmA, tRNA 2-thiouridine(34) synthase MnmA	mnmA, trmU	ACX60_RS05380	ABUW_1124	A1S_2439	KZA74_05405	935.922	-0.403755	-0.329625	1.18108	0.973209	0.837046	2.23079e-06	697.296	-0.427972	-0.20628	-0.459008	0.417914	0.824133	0.283285
ddrR	KZA74_05410	1,148,133..1,148,621	489	<=	NUDIX hydrolase	NudIX	ACX60_RS05385	ABUW_1125	A1S_2437	KZA74_05410	664.7	0.00520429	-0.10798	2.0678	0.999942	0.979374	1.30343e-11	505.221	-0.425249	-0.0140744	-0.341618	0.511757	0.989046	0.576932
ddrR	KZA74_05415	1,148,741..1,149,286	546	<=	gamma carbonic anhydrase family protein	gca	ACX60_RS05390	ABUW_1126	A1S_2436	KZA74_05415	270.898	0.212067	0.272096	0.712396	0.973209	0.837046	0.000677543	227.505	-0.0992644	-0.0498465	0.0259632	0.905242	0.950757	0.980408
ddrR	dacC	1,149,386..1,150,534	1149	<=	dacC, D-alanyl-D-alanine carboxypeptidase PBP5/6	dacC	ACX60_RS05395	ABUW_1127	A1S_2435	KZA74_05420	1229.31	-0.442663	-0.380832	2.61017	0.973209	0.837046	2.22043e-14	921.272	-0.371403	0.647979	-0.467402	0.786089	0.505183	0.642688
ddrR	KZA74_05445	1,153,519..1,154,448	930	=>	LysR family transcriptional regulator	NA	ACX60_RS05420	ABUW_1132	A1S_2431	KZA74_05445	1327.56	-0.035208	-0.508112	1.14515	0.991879	0.837046	0.0121607	1038.19	-1.05618	0.03837	-0.135243	0.109223	0.985175	0.937903
ddrR	KZA74_05450	1,154,506..1,157,124	2619	<=	AAA family ATPase	NA	ACX60_RS05425	ABUW_1133	A1S_2428	KZA74_05450	2570.59	-0.512223	-0.277974	0.944918	0.670159	0.837046	0.000195151	1829.93	-0.545985	-0.351227	-0.628001	0.0632996	0.370395	0.0119187
ddrR	rpmE	1,161,183..1,161,407	225	=>	rpmE, 50S ribosomal protein L31	RP-L31, rpmE	ACX60_RS05445	ABUW_1137	A1S_2423	KZA74_05470	3436.97	0.797006	-0.192571	3.81077	0.973209	0.991966	8.18833e-07	3145.54	-0.401675	1.29368	0.194163	0.912795	0.477747	0.969741
ddrR	KZA74_05715	1,222,197..1,223,444	1248	<=	L,D-transpeptidase	entC	ACX60_RS05685	ABUW_1189	A1S_2371	KZA74_05715	2478.96	-0.177673	-0.321838	2.5082	0.97575	0.906349	8.21541e-08	1782.83	-0.821517	0.1242	-0.431566	0.285984	0.942722	0.67443
ddrR	KZA74_05740	1,228,260..1,229,411	1152	<=	class C extended-spectrum beta-lactamase ADC-26	NA	ACX60_RS05710	ABUW_1194	A1S_2367	KZA74_05740	383.525	0.33761	0.450099	1.31588	0.973209	0.837046	5.65186e-05	284.501	0.174292	-0.327122	-0.684154	0.912795	0.799062	0.245216
ddrR	folE	1,229,573..1,230,121	549	<=	folE, GTP cyclohydrolase I FolE	GCH1, folE	ACX60_RS05715	ABUW_1195	A1S_2366	KZA74_05745	412.419	0.0682232	0.0154647	2.32417	0.988793	0.997921	4.6465e-09	327.031	-0.00741717	-0.0513026	-0.162433	0.999444	0.974359	0.894581
ddrR	KZA74_05765	1,235,261..1,235,956	696	<=	Smr/MutS family protein	NA	ACX60_RS05735	ABUW_1199	A1S_2361	KZA74_05765	463.277	-0.284547	-0.470001	1.07717	0.973209	0.837046	0.000327913	365	-0.246391	0.0892322	-0.195889	0.802984	0.942722	0.831016
ddrR	trpC	1,235,966..1,236,772	807	<=	trpC, indole-3-glycerol phosphate synthase TrpC	trpC	ACX60_RS05740	ABUW_1200	A1S_2360	KZA74_05770	642.993	-0.0457149	-0.351974	1.50666	0.9888	0.837046	1.77886e-06	510.728	-0.274227	0.280382	-0.274443	0.7533	0.776931	0.706255
ddrR	trpD	1,236,782..1,237,831	1050	<=	trpD, anthranilate phosphoribosyltransferase	trpD	ACX60_RS05745	ABUW_1201	A1S_2359	KZA74_05775	1172.21	-0.366711	-0.53989	1.05326	0.973209	0.837046	0.000590318	878.89	-0.426973	-0.0775634	-0.45081	0.553662	0.950757	0.447402
ddrR	KZA74_05790	1,243,795..1,244,379	585	<=	aminodeoxychorismate/anthranilate synthasecomponent II	trpG	ACX60_RS05760	ABUW_1204	A1S_2355	KZA74_05790	1146.57	-0.293307	-0.529114	2.10899	0.973209	0.837046	3.67904e-05	834.107	-1.1505	-0.13099	-0.43592	0.166552	0.947686	0.74408
ddrR	glnA	1,248,750..1,250,165	1416	=>	glnA, type I glutamate--ammonia ligase	glnA, GLUL	ACX60_RS05775	ABUW_1207	A1S_2351	KZA74_05805	10525.2	-0.252513	-1.42187	2.43667	0.980598	0.837046	0.00684069	6557.86	-1.51976	0.633697	-1.14265	0.312184	0.824133	0.482962
ddrR	KZA74_05850	1,254,625..1,255,251	627	<=	superoxide dismutase	SOD2	ACX60_RS05820	ABUW_1216	A1S_2343	KZA74_05850	6922.75	0.125281	-0.607357	2.12442	0.989848	0.919269	0.0334197	5844.15	-0.851123	1.30703	-0.196318	0.783698	0.578639	0.971952
ddrR	KZA74_05855	1,255,397..1,256,155	759	<=	Nif3-like dinuclear metal center hexamericprotein	NA	ACX60_RS05825	ABUW_1217	A1S_2342	KZA74_05855	337.843	-0.0920171	-0.141707	0.994817	0.97575	0.93164	1.66404e-05	236.279	-0.772715	-0.347117	-0.722027	0.00169803	0.430496	0.000731888
ddrR	KZA74_05865	1,257,574..1,258,812	1239	<=	multifunctional CCA addition/repair protein	cca	ACX60_RS05835	ABUW_1219	A1S_2339	KZA74_05865	1288.39	-0.25147	-0.282177	1.08847	0.973209	0.837894	0.000199516	894.563	-0.695749	-0.576702	-0.659735	0.0201089	0.105898	0.0194476
ddrR	KZA74_05875	1,261,411..1,264,260	2850	<=	EAL domain-containing protein	NA	ACX60_RS05845	ABUW_1221	A1S_2337	KZA74_05875	782.913	-0.0962137	0.318195	0.525725	0.97575	0.837046	0.0483943	561.267	-0.3133	-0.482727	-0.849989	0.808156	0.650052	0.157381
ddrR	metF	1,265,136..1,265,972	837	<=	metF, methylenetetrahydrofolate reductase [NAD(P)H]	metF, MTHFR	ACX60_RS05855	ABUW_1223	A1S_2335	KZA74_05885	752.014	-0.28545	-0.630241	1.50574	0.973209	0.837046	2.42274e-05	578.186	-0.688247	0.235287	-0.299132	0.361707	0.876933	0.786135
ddrR	ahcY	1,266,044..1,267,426	1383	<=	ahcY, adenosylhomocysteinase	E3.3.1.1, ahcY	ACX60_RS05860	ABUW_1224	A1S_2334	KZA74_05890	3045.52	-0.0301	-0.982834	1.71288	0.992282	0.837046	0.0080173	2517.53	-0.845247	1.38163	-0.0843693	0.651909	0.27384	0.983956
ddrR	lipA	1,271,459..1,272,472	1014	<=	lipA, lipoyl synthase	lipA	ACX60_RS05880	ABUW_1228	A1S_2329	KZA74_05910	3638.45	-0.12321	-0.634364	1.37469	0.988413	0.837894	0.0387494	3055.27	-0.8143	0.583511	0.110227	0.638221	0.800546	0.977484
ddrR	sthA	1,272,669..1,274,081	1413	=>	sthA, Si-specific NAD(P)(+) transhydrogenase	sthA, udhA	ACX60_RS05885	ABUW_1229	A1S_2328	KZA74_05915	2713.25	-0.272483	-0.587632	1.29168	0.973209	0.837046	0.0170667	2168.29	-0.737174	0.747323	-0.21086	0.584757	0.578639	0.919959
ddrR	map	1,278,796..1,279,623	828	<=	map, type I methionyl aminopeptidase	map	ACX60_RS05910	ABUW_1234	A1S_2324	KZA74_05935	766.974	-0.110286	-0.158003	0.85926	0.97575	0.921139	0.000725751	608.755	-0.390039	0.256744	-0.250996	0.627591	0.821278	0.770862
ddrR	rpsB	1,279,833..1,280,585	753	=>	rpsB, 30S ribosomal protein S2	RP-S2, MRPS2, rpsB	ACX60_RS05915	ABUW_1235	A1S_2323	KZA74_05940	19289.5	0.132957	-1.28245	2.2695	0.989848	0.837046	0.0326405	16280.6	-0.894708	2.23982	-0.315768	0.794777	0.217204	0.94754
ddrR	tsf	1,280,723..1,281,598	876	=>	tsf, translation elongation factor Ts	tsf, TSFM	ACX60_RS05920	ABUW_1236	A1S_2322	KZA74_05945	4178.38	0.190508	-1.33534	2.21237	0.987406	0.837046	0.0113667	3740.79	-0.598196	2.62206	-0.217971	0.876278	0.0732903	0.971891
ddrR	KZA74_05970	1,284,242..1,284,694	453	<=	DUF962 domain-containing protein	NA	ACX60_RS05945	ABUW_1241	A1S_2318	KZA74_05970	267.589	0.266203	0.406333	1.38197	0.973209	0.837046	3.37236e-06	227.613	-0.112142	-0.0188157	0.114659	0.952019	0.989046	0.920279
ddrR	KZA74_05975	1,285,251..1,285,868	618	<=	septal ring lytic transglycosylase RlpA familyprotein	rlpA	ACX60_RS05950	ABUW_1242	A1S_2317	KZA74_05975	3232.63	-0.985826	-0.905631	1.74409	0.973209	0.837046	0.0293919	1653.83	-2.29533	-1.5736	-2.16369	0.00385578	0.121502	0.00592434
ddrR	mltB	1,286,159..1,287,160	1002	<=	mltB, lytic murein transglycosylase B	mltB	ACX60_RS05955	ABUW_1243	A1S_2316	KZA74_05980	428.531	-0.190146	-0.245308	0.957597	0.973209	0.89281	0.00558019	320.268	-0.241076	-0.0422492	-0.663921	0.801108	0.973621	0.112802
ddrR	KZA74_05990	1,288,451..1,289,101	651	<=	KZA74_05990	NA	ACX60_RS05965	ABUW_1245	A1S_2314	KZA74_05990	413.88	-0.190699	-0.645278	1.11577	0.97575	0.837046	0.012043	367.863	-0.54762	1.17423	-0.0231838	0.740427	0.221042	0.994358
ddrR	queF	1,289,125..1,289,937	813	<=	queF, NADPH-dependent 7-cyano-7-deazaguanine reductaseQueF	queF	ACX60_RS05970	ABUW_1246	A1S_2313	KZA74_05995	377.961	0.0549834	0.00776016	0.862417	0.988413	0.997921	0.00212291	309.781	-0.464675	0.119723	-0.129448	0.44227	0.9224	0.894581
ddrR	KZA74_06035	1,295,124..1,296,377	1254	=>	serine hydroxymethyltransferase	glyA, SHMT	ACX60_RS06005	ABUW_1333	A1S_2307	KZA74_06035	3131.83	-0.159472	-0.778765	1.93989	0.980598	0.837046	0.000576521	2646.37	-0.632411	1.02065	0.0613522	0.735471	0.43805	0.988626
ddrR	yegQ	1,307,652..1,309,022	1371	<=	yegQ, tRNA 5-hydroxyuridine modification protein YegQ	K08303	ACX60_RS06060	ABUW_1345	A1S_2296	KZA74_06090	1222.44	0.107225	-0.474978	1.4577	0.97575	0.837046	3.23911e-08	863.463	-0.577959	-0.247406	-0.708112	0.101986	0.742171	0.0123223
ddrR	KZA74_06105	1,311,699..1,312,478	780	<=	fpr, ferredoxin--NADP reductase	fpr	ACX60_RS06075	ABUW_1348	A1S_2293	KZA74_06105	811.833	0.358958	-0.0457068	2.78161	0.973209	0.996962	4.77615e-18	678.66	-0.259959	0.55069	-0.0537364	0.869558	0.59576	0.980408
ddrR	KZA74_06140	1,319,266..1,319,436	171	<=	hemP, hemin uptake protein HemP	hemP	ACX60_RS06110	ABUW_1355	NA	KZA74_06140	516.124	-0.221756	0.565314	4.74841	0.97575	0.837894	7.98302e-17	337.727	-0.489622	-0.550718	-0.768411	0.778009	0.763254	0.448924
ddrR	KZA74_06150	1,320,494..1,321,045	552	<=	tetratricopeptide repeat protein	NA	ACX60_RS06120	ABUW_1357	A1S_2285	KZA74_06150	387.981	-0.27446	-0.220361	1.00051	0.973209	0.839664	2.27408e-05	336.757	-0.30172	0.154418	0.210486	0.741695	0.894299	0.818279
ddrR	KZA74_06160	1,323,648..1,324,556	909	=>	NAD(+) kinase	ppnK, NADK	ACX60_RS06130	ABUW_1359	A1S_2283	KZA74_06160	1318.31	0.00617923	-0.442518	1.23346	0.999942	0.837046	0.00164658	1030.77	-0.649266	0.351606	-0.255996	0.467918	0.814082	0.84732
ddrR	pheA	1,330,380..1,331,489	1110	=>	pheA, prephenate dehydratase	pheA	ACX60_RS06160	ABUW_1365	A1S_2277	KZA74_06190	1136.55	-0.194297	-0.283512	1.13955	0.973209	0.837046	3.11174e-05	848.673	-0.484666	-0.0718836	-0.394637	0.344256	0.947222	0.444414
ddrR	KZA74_06195	1,331,598..1,333,844	2247	=>	bifunctional prephenatedehydrogenase/3-phosphoshikimate 1-carboxyvinyltransferase	tyrC	ACX60_RS06165	ABUW_1366	A1S_2276	KZA74_06195	2878.89	-0.257806	-0.68029	0.967831	0.973209	0.837046	0.0347587	2287.34	-0.451325	0.682327	-0.351984	0.7533	0.536639	0.801924
ddrR	KZA74_06200	1,333,972..1,334,355	384	=>	KZA74_06200	NA	ACX60_RS06170	ABUW_1367	A1S_2275	KZA74_06200	405.442	-0.222897	-0.191046	0.914378	0.973209	0.956275	0.0288669	292.38	-0.403385	-0.340735	-0.806062	0.701098	0.797017	0.155395
ddrR	KZA74_06240	1,342,410..1,343,042	633	<=	hydrolase	K07018	ACX60_RS06210	ABUW_1370	A1S_2268	KZA74_06240	354.849	0.0263273	0.105492	0.895607	0.991879	0.990942	0.0227529	291.591	-0.113768	-0.267277	0.072943	0.952715	0.82412	0.971226
ddrR	yaaA	1,343,169..1,343,942	774	=>	yaaA, peroxide stress protein YaaA	yaaA, K09861	ACX60_RS06215	ABUW_1371	A1S_2267	KZA74_06245	304.507	-0.185277	0.0159849	1.50125	0.973209	0.996962	4.22879e-08	214.564	-0.732863	-0.360728	-0.558711	0.073893	0.620192	0.147879
ddrR	KZA74_06265	1,345,732..1,346,097	366	<=	DUF423 domain-containing protein	NA	ACX60_RS06235	ABUW_1374	A1S_2263	KZA74_06265	333.19	-0.318089	-0.537515	0.68836	0.973209	0.837046	0.0163244	238.496	-0.889498	-0.041705	-0.708878	0.014372	0.972297	0.0494657
ddrR	rpoH	1,346,209..1,347,075	867	<=	rpoH, RNA polymerase sigma factor RpoH	rpoH	ACX60_RS06240	ABUW_1375	A1S_2262	KZA74_06270	3250.71	0.112637	-0.428846	2.33771	0.988413	0.898062	0.00011492	2451.36	-1.01661	0.348912	-0.346294	0.427754	0.88179	0.866671
ddrR	KZA74_06275	1,347,209..1,347,454	246	<=	tsuA, sulfurtransferase TusA family protein	tusA, sirA	ACX60_RS06245	ABUW_1376	NA	KZA74_06275	222.556	0.476093	0.814685	3.70294	0.973209	0.837046	3.12303e-22	158.335	-0.49596	-0.111916	-0.513772	0.553662	0.935429	0.307165
ddrR	KZA74_06280	1,347,829..1,348,041	213	=>	cspG, cold-shock protein	cspA, cspG	ACX60_RS06250	ABUW_1377	A1S_2261	KZA74_06280	15204.9	-1.0509	-0.603076	2.27435	0.973209	0.903717	0.0114554	9473.43	-1.07831	-0.563493	-1.04707	0.600817	0.856134	0.568432
ddrR	rhlB	1,348,145..1,349,296	1152	=>	rhlB, ATP-dependent RNA helicase RhlB	rhlB	ACX60_RS06255	ABUW_1378	A1S_2260	KZA74_06285	2916.5	-0.533246	-0.732898	1.75856	0.973209	0.837046	0.00314477	2041.68	-1.02051	0.200915	-0.670033	0.365529	0.932576	0.611492
ddrR	KZA74_06295	1,349,917..1,350,492	576	=>	nitroreductase	NA	ACX60_RS06265	ABUW_1380	A1S_2258	KZA74_06295	478.682	-0.127537	-0.558416	1.00782	0.97575	0.837046	0.000265687	336.142	-0.703006	-0.379123	-0.606497	0.0735256	0.564975	0.0989962
ddrR	KZA74_06300	1,350,528..1,351,601	1074	=>	NAD(P)H-dependent glycerol-3-phosphatedehydrogenase	gpsA	ACX60_RS06270	ABUW_1381	A1S_2257	KZA74_06300	852.983	-0.359571	-0.447729	0.65473	0.973209	0.837046	0.0358396	632.557	-0.655338	0.127561	-0.476444	0.112194	0.895469	0.271453
ddrR	KZA74_06310	1,352,136..1,353,275	1140	=>	general secretion pathway protein GspL	gspL	ACX60_RS06280	ABUW_1442	A1S_2255	KZA74_06310	904.151	-0.339451	-0.448871	0.736554	0.973209	0.837046	0.0154864	713.417	-0.268056	0.268011	-0.28205	0.770722	0.793862	0.711492
ddrR	KZA74_06320	1,353,844..1,354,848	1005	=>	quinone-dependent dihydroorotate dehydrogenase	DHODH, pyrD	ACX60_RS06290	ABUW_1444	A1S_2253	KZA74_06320	1095.28	0.303718	-0.292044	1.39005	0.973209	0.883962	0.000480024	957.084	-0.245037	0.504447	0.0902495	0.903018	0.722459	0.973672
ddrR	KZA74_06355	1,362,371..1,362,817	447	<=	GatB/YqeY domain-containing protein	K09117	ACX60_RS06325	ABUW_1451	A1S_2246	KZA74_06355	5322.33	0.63649	-0.928137	2.36341	0.973209	0.837046	0.0051581	4680.34	-0.4389	1.61188	-0.0596905	0.912795	0.368979	0.993854
ddrR	rpsU	1,362,844..1,363,059	216	<=	rpsU, 30S ribosomal protein S21	RP-S21, MRPS21, rpsU	ACX60_RS06330	ABUW_1452	A1S_2245	KZA74_06360	4568.73	0.492917	-0.923744	2.20732	0.973209	0.837046	0.0135404	4025.26	-0.369679	1.78662	-0.190648	0.939296	0.300609	0.971955
ddrR	KZA74_06390	1,368,890..1,368,974	85	=>	tRNA-Leu	NA	NA	NA	NA	KZA74_06390	127.11	0.465091	0.100708	2.47297	0.973209	0.996962	1.4834e-06	102.817	-0.290307	0.343271	-0.183305	0.868894	0.840479	0.901575
ddrR	KZA74_06630	1,412,609..1,413,907	1299	=>	dicarboxylate/amino acid:cation symporter	dctA	ACX60_RS06600	ABUW_1525	A1S_2196	KZA74_06630	1550.55	-0.307594	-0.666006	1.84251	0.973209	0.837046	0.00116313	1370.35	0.0830443	1.15421	-0.100186	0.986515	0.314584	0.978515
ddrR	gloB	1,414,703..1,415,434	732	<=	gloB, hydroxyacylglutathione hydrolase	gloB, HAGH	ACX60_RS06610	ABUW_1527	A1S_2194	KZA74_06640	393.302	-0.378702	-0.342185	0.79373	0.973209	0.837046	0.00284	313.72	-0.155305	-0.45821	-0.20433	0.896402	0.476177	0.800571
ddrR	KZA74_06645	1,415,592..1,416,287	696	<=	ABC transporter permease	metI	ACX60_RS06615	ABUW_1528	A1S_2193	KZA74_06645	867.451	-0.193306	-0.42056	1.8365	0.97575	0.837046	8.67852e-06	586.668	-0.950764	-0.237901	-0.897761	0.176797	0.885614	0.163164
ddrR	KZA74_06650	1,416,284..1,417,309	1026	<=	methionine ABC transporter ATP-binding protein	metN	ACX60_RS06620	ABUW_1529	A1S_2192	KZA74_06650	1207.44	-0.172002	-0.587426	2.33565	0.97575	0.837046	5.07801e-07	750.27	-1.36286	-0.385417	-1.13493	0.0294706	0.816711	0.0746605
ddrR	KZA74_06655	1,417,385..1,418,251	867	<=	NLPA lipoprotein	metQ	ACX60_RS06625	NA	A1S_2190	KZA74_06655	1975.84	-0.140036	-0.902123	1.53382	0.988308	0.837046	0.0240631	1541.12	-0.776374	0.886528	-0.389919	0.690942	0.635708	0.86977
ddrR	purH	1,419,912..1,421,486	1575	<=	purH, bifunctionalphosphoribosylaminoimidazolecarboxamide formyltransferase/IMP cyclohydrolase	purH	ACX60_RS06635	ABUW_1532	A1S_2187	KZA74_06665	4527.54	-0.403613	-0.789018	1.88413	0.973209	0.837046	0.00283139	3225.02	-0.952478	0.367257	-0.562691	0.450524	0.86937	0.720599
ddrR	fis	1,421,576..1,421,845	270	<=	fis, DNA-binding transcriptional regulator Fis	fis	ACX60_RS06640	ABUW_1533	A1S_2186	KZA74_06670	1591.32	-0.495474	-0.734049	1.87848	0.973209	0.837046	0.005057	1258.79	-0.488032	1.00894	-0.35084	0.859886	0.579561	0.894581
ddrR	KZA74_06675	1,422,222..1,423,064	843	<=	zinc-ribbon and DUF3426 domain-containingprotein	NA	ACX60_RS06645	ABUW_1534	A1S_2185	KZA74_06675	301.966	0.207507	0.203035	1.81596	0.973209	0.921139	8.8051e-09	219.774	-0.620596	-0.0534315	-0.562333	0.260678	0.965794	0.220251
ddrR	prmA	1,423,078..1,423,983	906	<=	prmA, 50S ribosomal protein L11 methyltransferase	prmA	ACX60_RS06650	ABUW_1535	A1S_2184	KZA74_06680	913.965	-0.176093	-0.352782	1.36315	0.97575	0.837046	0.000104664	669.803	-0.70444	0.000272417	-0.501754	0.26407	1	0.458596
ddrR	mnmG	1,424,603..1,426,483	1881	=>	mnmG, tRNA uridine-5-carboxymethylaminomethyl(34)synthesis enzyme MnmG	gidA, mnmG, MTO1	ACX60_RS06660	ABUW_1537	A1S_2182	KZA74_06690	3592.38	-0.055392	-0.726208	1.84989	0.991879	0.837046	3.5459e-05	2803.7	-0.511704	0.70398	-0.240246	0.724425	0.554197	0.891384
ddrR	alr	1,431,858..1,432,928	1071	<=	alr, alanine racemase	alr	ACX60_RS06690	ABUW_1544	A1S_2176	KZA74_06720	452.88	-0.115002	-0.0428916	1.06442	0.97575	0.996962	0.000412026	336.678	-0.186234	-0.258258	-0.593814	0.857851	0.794995	0.157677
ddrR	dnaB	1,432,961..1,434,406	1446	<=	dnaB, replicative DNA helicase	dnaB	ACX60_RS06695	ABUW_1545	A1S_2174	KZA74_06725	778.844	-0.0401967	0.131095	1.43846	0.991879	0.983195	0.000412749	565.859	-0.101446	-0.471235	-0.710239	0.971139	0.642897	0.245981
ddrR	rplI	1,434,607..1,435,053	447	<=	rplI, 50S ribosomal protein L9	RP-L9, MRPL9, rplI	ACX60_RS06700	ABUW_1546	A1S_2173	KZA74_06730	8903.96	-0.573455	-2.04088	3.03152	0.973209	0.837046	0.00125868	6612.22	-0.948583	2.54979	-0.57908	0.775511	0.134104	0.871443
ddrR	rpsR	1,435,062..1,435,289	228	<=	rpsR, 30S ribosomal protein S18	RP-S18, MRPS18, rpsR	ACX60_RS06705	ABUW_1547	A1S_2172	KZA74_06735	2998.21	-1.07617	-2.31339	2.38156	0.973209	0.837046	0.00855792	2165.09	-1.14673	2.5423	-0.726588	0.682781	0.113742	0.817433
ddrR	rpsF	1,435,301..1,435,684	384	<=	rpsF, 30S ribosomal protein S6	RP-S6, MRPS6, rpsF	ACX60_RS06710	ABUW_1548	A1S_2171	KZA74_06740	11847.3	-0.958825	-1.86282	3.47284	0.973209	0.837046	0.000403383	8178.35	-1.44027	2.12739	-0.698902	0.551786	0.236919	0.830657
ddrR	cyoE	1,435,869..1,436,747	879	<=	cyoE, heme o synthase	COX10, ctaB, cyoE	ACX60_RS06715	ABUW_1549	A1S_2170	KZA74_06745	1316.33	-0.123183	-0.803119	2.5332	0.986689	0.837046	6.21228e-07	912.115	-1.16812	0.344061	-0.678014	0.0895194	0.830886	0.425357
ddrR	KZA74_06750	1,436,758..1,437,087	330	<=	cyoD, cytochrome o ubiquinol oxidase subunit IV	cyoD	ACX60_RS06720	ABUW_1550	A1S_2169	KZA74_06750	1595.73	-0.298201	-1.22391	1.53205	0.97575	0.837046	0.0474542	1195.4	-1.05767	0.991809	-0.53636	0.579161	0.630795	0.830087
ddrR	KZA74_06770	1,441,075..1,441,830	756	<=	RDD family protein	NA	ACX60_RS06740	ABUW_1554	A1S_2165	KZA74_06770	623.762	-0.309019	-0.362306	1.6322	0.973209	0.904708	0.00252687	466.479	-0.952433	0.128376	-0.291979	0.295981	0.947686	0.85341
ddrR	KZA74_06780	1,444,429..1,445,265	837	=>	kinase/pyrophosphorylase	ppsR	ACX60_RS06750	ABUW_1556	A1S_2163	KZA74_06780	650.274	0.0941455	-0.367744	1.03172	0.978617	0.837046	0.000151909	475.435	-0.445572	-0.119858	-0.629223	0.2862	0.892081	0.0322208
ddrR	KZA74_06945	1,487,628..1,487,990	363	=>	KZA74_06945	NA	ACX60_RS06915	ABUW_1592	A1S_2129	KZA74_06945	170.32	0.46779	0.323336	0.603159	0.876491	0.837046	0.0185332	132.508	0.0224795	-0.278622	-0.618184	0.992804	0.778892	0.122215
ddrR	KZA74_06995	1,497,728..1,498,432	705	=>	rRNA pseudouridine synthase	rsuA	ACX60_RS06965	ABUW_1602	A1S_2120	KZA74_06995	394.965	-0.394749	-0.356374	0.650724	0.973209	0.837046	0.0330684	326.118	-0.0861793	-0.0040539	-0.0816964	0.960407	0.997578	0.942381
ddrR	KZA74_07005	1,498,966..1,499,274	309	<=	type II toxin-antitoxin system RelB/DinJ family antitoxin	dinJ	ACX60_RS06975	ABUW_1604	A1S_2118	KZA74_07005	113.081	-0.161956	0.0304235	2.00069	0.97575	0.996962	9.61495e-12	79.3473	-0.177015	-0.259418	-0.591804	0.915094	0.861962	0.327386
ddrR	tsaE	1,500,414..1,500,887	474	=>	tsaE, tRNA(adenosine(37)-N6)-threonylcarbamoyltransferase complex ATPase subunit type 1 TsaE	tsaE	ACX60_RS06985	ABUW_1606	A1S_2116	KZA74_07015	313.852	-0.246982	-0.0712256	0.830528	0.973209	0.987143	0.000277442	249.145	-0.127943	-0.10451	-0.153846	0.840317	0.887523	0.72103
ddrR	nfsB	1,505,411..1,506,064	654	<=	nfsB, oxygen-insensitive NAD(P)H nitroreductase	nfnB, nfsB	ACX60_RS07010	ABUW_1611	A1S_2111	KZA74_07040	234.69	0.145399	0.0679699	1.37593	0.97575	0.996962	4.54137e-05	200.415	-0.00665776	0.268668	-0.014861	0.998543	0.790426	0.993854
ddrR	KZA74_07055	1,507,165..1,507,674	510	<=	peptidyl-prolyl cis-trans isomerase	PPIB, ppiB	ACX60_RS07025	ABUW_1614	A1S_2109	KZA74_07055	1431.11	-0.237153	-0.84033	1.59105	0.97575	0.837046	0.011772	1075.38	-0.621884	0.882466	-0.649109	0.768925	0.612903	0.71717
ddrR	KZA74_07060	1,507,843..1,509,570	1728	=>	glutamine--tRNA ligase/YqeY domain fusionprotein	QARS, glnS	ACX60_RS07030	ABUW_1615	A1S_2108	KZA74_07060	2708.81	-0.231602	-0.709261	1.32253	0.97575	0.837046	0.0091026	2257.76	-0.226407	0.779254	-0.0937465	0.930439	0.533436	0.977484
ddrR	KZA74_07095	1,517,585..1,518,553	969	<=	alpha/beta hydrolase	NA	ACX60_RS07065	ABUW_1623	A1S_2099	KZA74_07095	653.438	0.234043	0.292099	1.26959	0.973209	0.898744	0.00242772	467.177	0.204469	-0.365843	-1.33606	0.904515	0.784139	0.00473711
ddrR	KZA74_07100	1,518,749..1,519,921	1173	<=	iron-containing alcohol dehydrogenase	yiaY	ACX60_RS07070	ABUW_1624	A1S_2098	KZA74_07100	3066.68	-0.185374	-0.108458	2.52782	0.978617	0.996962	1.16688e-05	1800.77	-0.36031	-0.663596	-1.9266	0.808594	0.532201	0.000178729
ddrR	KZA74_07105	1,520,152..1,521,864	1713	=>	AAA family ATPase	NA	ACX60_RS07075	ABUW_1625	A1S_2097	KZA74_07105	1205.78	-0.338727	-0.406208	0.912867	0.973209	0.837046	0.00264092	897.372	-0.277423	-0.111646	-0.507841	0.630949	0.894376	0.123626
ddrR	KZA74_07110	1,521,908..1,522,267	360	=>	5-carboxymethyl-2-hydroxymuconateDelta-isomerase	hpaF, hpcD	ACX60_RS07080	ABUW_1626	A1S_2096	KZA74_07110	208.89	-0.0267525	-0.145348	1.07723	0.991879	0.9729	0.00292896	162.527	-0.149896	0.0488802	-0.331639	0.899864	0.966794	0.564354
ddrR	KZA74_07215	1,545,142..1,545,525	384	=>	KZA74_07215	NA	ACX60_RS07185	ABUW_1653	NA	KZA74_07215	47.4986	-0.118758	0.817795	1.08626	0.988064	0.837046	0.0384531	32.9158	-0.213854	-0.500436	-1.16534	NA	0.753482	0.0570886
ddrR	KZA74_07235	1,550,011..1,550,142	132	=>	KZA74_07235		ACX60_RS07205	ABUW_1657	NA	KZA74_07235	105.434	-0.386986	-0.0237782	0.942273	0.973209	0.996962	0.0202779	94.1955	-0.467679	-0.0521461	0.658526	0.753482	0.982885	0.488876
ddrR	KZA74_07315	1,564,261..1,565,829	1569	<=	acetyl-CoA C-acetyltransferase	fadI, E2.3.1.9, atoB	ACX60_RS07280	ABUW_1674	A1S_3780	KZA74_07315	4077.51	0.181994	-1.06302	2.3783	0.982385	0.837046	0.000473816	3167.83	0.00180617	1.47176	-0.460359	0.999632	0.149162	0.803993
ddrR	KZA74_07320	1,566,065..1,567,456	1392	=>	3-oxoacyl-ACP reductase	fabG	ACX60_RS07285	ABUW_1675	A1S_2061	KZA74_07320	2709.18	0.312124	-0.812524	1.56556	0.973209	0.837046	0.00919094	3080.38	0.840743	2.44837	0.403122	0.668343	0.00871282	0.866671
ddrR	KZA74_07325	1,567,531..1,568,385	855	=>	KZA74_07325	NA	ACX60_RS07290	ABUW_1676	A1S_2060	KZA74_07325	818.186	0.201821	-0.69405	1.0453	0.97575	0.837046	0.0453473	804.465	0.124283	1.47485	0.282467	0.984718	0.113742	0.891578
ddrR	KZA74_07345	1,572,119..1,574,239	2121	=>	DNA polymerase III subunit gamma/tau	dnaX	ACX60_RS07310	ABUW_1680	A1S_2056	KZA74_07345	1486.23	-0.783467	-0.465867	0.691291	0.330118	0.837046	0.036727	1202.07	-0.100175	0.229105	-0.149114	0.958625	0.833665	0.886597
ddrR	KZA74_07370	1,580,202..1,580,705	504	=>	low molecular weight phosphotyrosine protein phosphatase	yfkJ, E3.1.3.48	ACX60_RS07335	ABUW_1686	A1S_2051	KZA74_07370	247.72	0.148483	0.0152916	0.994921	0.973209	0.996962	3.62178e-05	279.232	0.318548	1.12819	1.03054	0.801108	0.0389408	0.042332
ddrR	KZA74_07545	1,606,846..1,607,079	234	<=	KZA74_07545	NA	ACX60_RS07510	ABUW_1284	NA	KZA74_07545	141.661	0.763554	0.72127	1.36222	0.190625	0.837046	2.14013e-07	202.984	3.06224	1.39254	-0.134461	3.66713e-27	7.46443e-06	0.883673
ddrR	KZA74_07745	1,636,850..1,637,272	423	<=	KZA74_07745	NA	ACX60_RS07700	NA	NA	KZA74_07745	258.568	0.141877	1.22041	1.48891	0.982624	0.837046	0.00531639	329.695	2.66506	0.782835	0.311393	5.80578e-07	0.447244	0.841314
ddrR	KZA74_07750	1,637,301..1,638,593	1293	<=	Y-family DNA polymerase, A1S_2015 umuC	umuC (P1)	ACX60_RS07705	NA	A1S_2015	KZA74_07750	661.184	0.167505	1.22711	1.79241	0.97575	0.837046	7.59842e-05	945.757	2.63072	1.38055	0.73582	1.18449e-05	0.0968007	0.508219
ddrR	accC	1,642,537..1,643,907	1371	<=	accC, acetyl-CoA carboxylase biotin carboxylasesubunit	accC	ACX60_RS07730	ABUW_1696	A1S_2011	KZA74_07775	2328.65	-0.403098	-0.555439	1.34639	0.973209	0.838573	0.0294611	1741.92	-0.563737	0.310304	-0.405038	0.690942	0.875368	0.781087
ddrR	accB	1,643,924..1,644,343	420	<=	accB, acetyl-CoA carboxylase biotin carboxyl carrierprotein	accB, bccP	ACX60_RS07735	ABUW_1697	A1S_2010	KZA74_07780	544.309	-0.293271	-0.480263	1.53926	0.973209	0.837046	0.000342074	406.306	-0.251527	0.184588	-0.530343	0.885836	0.91857	0.575453
ddrR	aroQ	1,644,361..1,644,816	456	<=	aroQ, type II 3-dehydroquinate dehydratase	aroQ, qutE	ACX60_RS07740	ABUW_1698	A1S_2009	KZA74_07785	343.769	-0.263075	0.135993	1.40842	0.973209	0.946187	1.92583e-08	273.584	0.108533	-0.0776569	-0.190249	0.918337	0.939906	0.758917
ddrR	KZA74_07880	1,666,359..1,666,670	312	<=	TusE/DsrC/DsvC family sulfur relay protein	tusE, dsrC	ACX60_RS07830	ABUW_1717	A1S_1991	KZA74_07880	101.39	0.0679777	-0.161309	1.30842	0.989453	0.982111	0.00722884	82.2466	0.032888	0.163201	-0.0944215	0.99336	0.934009	0.971891
ddrR	KZA74_07885	1,666,690..1,666,974	285	<=	DsrH like protein	NA	ACX60_RS07835	ABUW_1718	A1S_1990	KZA74_07885	57.086	0.264365	0.457521	1.16571	0.973209	0.837046	0.0057721	50.2453	0.54431	-0.106323	-0.206701	NA	0.946077	0.849232
ddrR	KZA74_07915	1,670,949..1,671,410	462	<=	KZA74_07915	NA	ACX60_RS07865	ABUW_1724	NA	KZA74_07915	108.816	0.336137	0.534322	0.980236	0.973209	0.837046	0.0186123	98.2942	0.435597	0.131952	0.18568	0.742377	0.942722	0.901584
ddrR	KZA74_07940	1,675,142..1,675,666	525	<=	protein tyrosine phosphatase family protein	NA	ACX60_RS07890	ABUW_1729	A1S_1981	KZA74_07940	139.741	0.287696	0.338471	1.23895	0.973209	0.837046	1.90713e-06	109.736	0.416412	-0.234411	-0.265546	0.632734	0.859153	0.760072
ddrR	argF	1,675,861..1,676,781	921	<=	argF, ornithine carbamoyltransferase	OTC, argF, argI	ACX60_RS07895	ABUW_1730	A1S_1980	KZA74_07945	1328.72	0.213686	-0.155149	2.09529	0.97575	0.976892	7.49884e-07	1131.05	-0.0434081	0.62916	-0.062913	0.990942	0.595194	0.980408
ddrR	adeN	1,676,894..1,677,547	654	<=	adeN, multidrug efflux transcriptional repressor AdeN	adeN	ACX60_RS07900	ABUW_1731	A1S_1979	KZA74_07950	648.873	-0.355918	-0.226806	1.82524	0.973209	0.918329	2.13199e-07	506.513	0.117624	-0.0131144	-0.420941	0.952715	0.991434	0.564354
ddrR	glnG	1,677,823..1,679,316	1494	<=	glnG, nitrogen regulation protein NR(I)	glnG, ntrC	ACX60_RS07905	ABUW_1732	A1S_1978	KZA74_07955	1971.66	-0.731393	-1.07712	1.32234	0.973209	0.837046	0.0254453	1395.49	-0.504987	0.478849	-0.861687	0.7533	0.790919	0.363735
ddrR	KZA74_07960	1,679,303..1,680,412	1110	<=	PAS domain-containing protein	glnL, ntrB	ACX60_RS07910	ABUW_1733	A1S_1977	KZA74_07960	790.937	-0.251529	-0.663498	1.85533	0.973209	0.837046	1.66441e-05	544.793	-0.386907	0.186592	-0.940177	0.704755	0.892081	0.0593537
ddrR	rimO	1,680,754..1,682,097	1344	=>	rimO, 30S ribosomal protein S12 methylthiotransferaseRimO	rimO	ACX60_RS07920	ABUW_1735	A1S_1976	KZA74_07970	1376.14	-0.733095	-0.854899	1.44477	0.96971	0.837046	0.000926731	1073.7	-0.338243	0.661204	-0.298287	0.803237	0.458974	0.811981
ddrR	frr	1,682,963..1,683,517	555	=>	frr, ribosome recycling factor	frr, MRRF, RRF	ACX60_RS07930	ABUW_1737	A1S_1974	KZA74_07980	893.458	-2.31109	-1.89723	1.66704	0.0030344	0.18519	0.00403571	760.791	-0.154423	2.22106	-0.276333	0.984718	0.0235541	0.918126
ddrR	uppS	1,683,523..1,684,275	753	=>	uppS, di-trans,poly-cis-decaprenylcistransferase	uppS	ACX60_RS07935	ABUW_1738	A1S_1973	KZA74_07985	789.467	-1.04262	-0.847	1.14172	0.189422	0.837046	0.00316269	650.804	-0.0712658	0.987243	-0.339899	0.986515	0.232402	0.810728
ddrR	KZA74_07990	1,684,275..1,685,099	825	=>	phosphatidate cytidylyltransferase	E2.7.7.41, CDS1, CDS2, cdsA	ACX60_RS07940	ABUW_1739	A1S_1972	KZA74_07990	1109.12	-0.243784	-0.376758	1.16035	0.973209	0.837046	0.000206592	911.753	0.093538	0.502043	-0.311421	0.960407	0.386012	0.65083
ddrR	ispC	1,685,100..1,686,296	1197	=>	ispC, 1-deoxy-D-xylulose-5-phosphate reductoisomerase	dxr, ispC	ACX60_RS07945	ABUW_1740	A1S_1971	KZA74_07995	1215.6	-0.384196	-0.621129	1.31549	0.973209	0.837046	0.00263262	941.707	-0.154226	0.46398	-0.422466	0.931773	0.647311	0.624374
ddrR	lpxD	1,690,751..1,691,821	1071	=>	lpxD, UDP-3-O-(3-hydroxymyristoyl)glucosamine N-acyltransferase	lpxD	ACX60_RS07965	ABUW_1744	A1S_1967	KZA74_08015	995.012	-0.168377	-0.156878	1.25745	0.97575	0.975068	0.00231196	735.538	-0.181565	0.0148785	-0.700131	0.897982	0.989941	0.17064
ddrR	KZA74_08030	1,693,153..1,694,037	885	<=	tetratricopeptide repeat protein	NA	ACX60_RS07975	ABUW_1746	A1S_1964	KZA74_08030	466.315	-0.231615	0.0502101	1.40784	0.973209	0.995501	2.18461e-09	389.977	0.066301	-0.00489777	0.065158	0.963548	0.997334	0.947199
ddrR	KZA74_08050	1,696,195..1,696,635	441	<=	RNA-binding protein	hslR	ACX60_RS07990	ABUW_1749	A1S_1961	KZA74_08050	1011.68	0.0524332	-0.238113	1.69116	0.991879	0.953976	0.000689614	758.325	-0.512305	-0.429536	-0.151213	0.664686	0.766015	0.929445
ddrR	KZA74_08125	1,710,469..1,712,562	2094	<=	EAL domain-containing protein	NA	ACX60_RS08065	ABUW_1764	A1S_1949	KZA74_08125	1108.65	-0.271932	-0.0917746	0.736049	0.973209	0.98049	0.00731332	849.55	-0.0193488	-0.388685	-0.343423	0.993367	0.595194	0.593763
ddrR	KZA74_08135	1,713,576..1,714,040	465	<=	MarR family transcriptional regulator	NA	ACX60_RS08075	ABUW_1768	A1S_1948	KZA74_08135	165.082	0.239571	0.556802	2.2272	0.973209	0.837046	4.35433e-10	113.315	0.169299	-0.271838	-1.08138	0.905242	0.82412	0.0030714
ddrR	KZA74_08155	1,720,458..1,721,318	861	<=	alpha/beta fold hydrolase	NA	ACX60_RS08095	ABUW_1773	A1S_1944	KZA74_08155	183.999	-0.11737	0.0955014	0.810609	0.978617	0.990942	0.0284882	145.388	0.139275	0.0115456	-0.423581	0.961672	0.995686	0.710413
ddrR	KZA74_08160	1,721,456..1,721,911	456	=>	KZA74_08160	NA	ACX60_RS08100	ABUW_1774	A1S_1943	KZA74_08160	250.366	-0.00105215	0.263641	0.976198	0.999942	0.909189	0.0165017	203.455	0.205074	-0.228899	0.019393	0.887577	0.865123	0.993854
ddrR	brnQ	1,723,061..1,724,362	1302	<=	brnQ, branched-chain amino acid transport system IIcarrier protein	brnQ, TC.LIVCS	ACX60_RS08115	ABUW_1777	A1S_1941	KZA74_08175	964.616	-0.117793	0.234841	2.6982	0.980598	0.943991	2.84114e-11	741.368	0.25363	0.0598278	-0.424242	0.856143	0.970155	0.62478
ddrR	KZA74_08185	1,725,562..1,726,464	903	<=	LysR family transcriptional regulator	NA	ACX60_RS08125	ABUW_1779	A1S_1939	KZA74_08185	431.681	-0.247728	-0.511798	0.79841	0.973209	0.837046	0.00954215	371.239	-0.160404	0.56241	0.0596913	0.899864	0.315711	0.971891
ddrR	KZA74_08190	1,726,708..1,727,031	324	=>	KZA74_08190	NA	ACX60_RS08130	ABUW_1780	A1S_1938	KZA74_08190	63.3778	0.221706	0.479795	0.959854	0.973209	0.837046	0.011819	53.8898	0.143133	-0.152313	0.379767	0.934843	0.920179	0.584284
ddrR	grxD	1,727,078..1,727,419	342	<=	grxD, Grx4 family monothiol glutaredoxin	grxD, GLRX5	ACX60_RS08135	ABUW_1781	A1S_1937	KZA74_08195	1217.37	-0.166557	-0.63196	1.51548	0.98075	0.837046	0.0130887	939.779	-0.82777	0.622004	-0.512169	0.632734	0.78274	0.793968
ddrR	KZA74_08205	1,728,904..1,729,335	432	<=	CBS domain-containing protein	NA	ACX60_RS08145	ABUW_1783	A1S_1935	KZA74_08205	928.771	0.0121761	-0.501196	1.44947	0.999942	0.883051	0.0377125	703.596	-0.458538	0.305387	-0.528488	0.841786	0.899691	0.772534
ddrR	KZA74_08210	1,729,476..1,729,850	375	<=	DUF2750 domain-containing protein	NA	ACX60_RS08150	ABUW_1784	A1S_1934	KZA74_08210	411.873	0.379279	-0.422525	1.476	0.973209	0.900208	0.0171092	367.635	-0.0906856	0.582501	0.17609	0.986515	0.78002	0.950473
ddrR	KZA74_08235	1,732,823..1,733,419	597	=>	nitroreductase family protein	K07078	ACX60_RS08175	ABUW_1790	A1S_1929	KZA74_08235	543.204	-0.0590454	-0.422611	2.09164	0.9888	0.837046	1.43328e-08	432.167	-0.192603	0.538922	-0.318863	0.939316	0.722459	0.837562
ddrR	KZA74_08270	1,738,069..1,738,263	195	<=	KZA74_08270, 5'UTR of cydA maybe	NA	ACX60_RS08210	ABUW_1796	NA	KZA74_08270	182.197	0.737695	0.441891	4.91586	0.973209	0.867939	5.87645e-23	93.7848	-0.766983	-0.75564	-2.19028	0.588926	0.620486	2.1111e-05
ddrR	KZA74_08280	1,739,280..1,739,588	309	<=	Rieske (2Fe-2S) protein	NA	ACX60_RS08220	ABUW_1798	NA	KZA74_08280	354.462	-0.386815	-0.580954	1.42265	0.973209	0.837046	0.0154759	282.831	-0.508449	0.650738	-0.416145	0.766724	0.683161	0.799085
ddrR	KZA74_08285	1,739,605..1,740,609	1005	<=	adenosine kinase	iolC	ACX60_RS08225	ABUW_1799	A1S_1922	KZA74_08285	1422.88	-0.136344	-0.285747	1.39486	0.978617	0.903339	0.00083587	1097.01	-0.361502	0.198719	-0.424975	0.808432	0.912619	0.72103
ddrR	KZA74_08290	1,740,847..1,742,946	2100	=>	TonB-dependent siderophore receptor	fiu, bfrD	ACX60_RS08230	ABUW_1800	A1S_1921	KZA74_08290	816.91	-0.30508	-0.0742185	0.755759	0.973209	0.993335	0.0302726	606.542	0.0491183	-0.249932	-0.943906	0.986515	0.824133	0.019291
ddrR	KZA74_08300	1,746,158..1,747,309	1152	=>	phospholipase A	pldA	ACX60_RS08240	ABUW_1803	A1S_1919	KZA74_08300	1255.2	0.0522076	-0.481556	1.12278	0.991879	0.837046	0.0212617	1192.9	0.0691795	1.14696	0.232979	0.986515	0.238685	0.908195
ddrR	KZA74_08310	1,748,707..1,749,357	651	<=	TrkA family potassium uptake protein	trkA, ktrA	ACX60_RS08250	ABUW_1805	A1S_1917	KZA74_08310	228.026	0.117398	0.066262	0.679689	0.973209	0.987661	0.00166192	173.997	-0.039901	-0.133396	-0.650271	0.986515	0.878672	0.00802329
ddrR	argC	1,754,202..1,755,257	1056	=>	argC, N-acetyl-gamma-glutamyl-phosphate reductase	argC	ACX60_RS08275	ABUW_1811	A1S_1913	KZA74_08335	897.515	-0.292549	-0.6644	0.907194	0.973209	0.837046	0.025494	696.521	-0.492973	0.336949	-0.356615	0.632734	0.817274	0.735526
ddrR	clpS	1,756,101..1,756,514	414	=>	clpS, ATP-dependent Clp protease adapter ClpS	clpS	ACX60_RS08285	ABUW_1813	A1S_1911	KZA74_08345	440.632	-0.436891	-0.5219	0.967671	0.973209	0.837046	0.045542	310.061	-0.703461	-0.0546999	-0.753532	0.450934	0.978183	0.321379
ddrR	KZA74_08360	1,759,593..1,760,648	1056	=>	3-deoxy-7-phosphoheptulonate synthase	E2.5.1.54, aroF, aroG, aroH	ACX60_RS08300	ABUW_1816	A1S_1908	KZA74_08360	1339.43	-0.342913	-0.707037	1.25146	0.973209	0.837046	0.0145714	971.938	-0.774797	0.26017	-0.576216	0.452679	0.888886	0.598347
ddrR	KZA74_08400	1,767,814..1,768,302	489	<=	internalin	NA	ACX60_RS08340	ABUW_1824	A1S_3744	KZA74_08400	1719.86	0.0850559	-0.883766	1.43991	0.991711	0.837046	0.0409747	1698.92	-0.247367	1.53926	0.31728	0.960407	0.270771	0.913536
ddrR	KZA74_08405	1,768,526..1,770,163	1638	=>	CTP synthase	pyrG, CTPS	ACX60_RS08345	ABUW_1825	A1S_1900	KZA74_08405	4760.61	-0.0780742	-0.927723	1.51046	0.991879	0.837046	0.0319871	4117.4	-0.343892	1.2889	-0.0846789	0.915094	0.369925	0.984823
ddrR	kdsA	1,770,195..1,771,052	858	=>	kdsA, 3-deoxy-8-phosphooctulonate synthase	kdsA	ACX60_RS08350	ABUW_1826	A1S_1899	KZA74_08410	1368.61	0.0884561	-0.843397	2.08936	0.9888	0.837046	0.00016983	1033.67	-0.575324	0.792388	-0.392868	0.7419	0.579998	0.830657
ddrR	eno	1,771,098..1,772,387	1290	=>	eno, phosphopyruvate hydratase	ENO, eno	ACX60_RS08355	ABUW_1827	A1S_1898	KZA74_08415	2927.9	0.0154157	-0.946962	1.84508	0.999942	0.837046	0.012043	2484.9	-0.332268	1.53965	-0.223502	0.92869	0.266099	0.95042
ddrR	KZA74_08500	1,790,013..1,790,480	468	=>	KZA74_08500	NA	ACX60_RS08440	ABUW_1844	A1S_1879	KZA74_08500	515.962	-0.259894	-0.433838	2.4701	0.97575	0.870021	2.68786e-06	315.925	-0.996241	-0.366054	-1.35357	0.202309	0.824133	0.0181592
ddrR	KZA74_08560	1,801,267..1,801,734	468	<=	MarR family transcriptional regulator	NA	ACX60_RS08500	ABUW_1856	A1S_1866	KZA74_08560	282.511	-0.348611	-0.0480079	1.27295	0.973209	0.996962	0.00269242	207.987	-0.570025	-0.275332	-0.419395	0.416533	0.824133	0.554557
ddrR	KZA74_08680	1,827,406..1,828,122	717	<=	FadR family transcriptional regulator	pdhR	ACX60_RS08620	ABUW_1880	A1S_1840	KZA74_08680	456.762	-0.459014	-0.102598	1.02181	0.973209	0.976892	0.00028775	325.145	-0.507513	-0.218092	-0.849121	0.360175	0.836348	0.0180973
ddrR	KZA74_08825	1,859,115..1,859,621	507	=>	DUF2247 family protein	NA	ACX60_RS08770	ABUW_1916	NA	KZA74_08825	116.334	0.410946	0.098447	0.736328	0.973209	0.987212	0.0230391	94.5444	0.0999602	0.188283	-0.0389104	0.969038	0.892081	0.984823
ddrR	KZA74_08850	1,862,161..1,862,472	312	=>	KZA74_08850	NA	ACX60_RS08795	ABUW_1919	A1S_3732	KZA74_08850	79.7769	0.0627467	0.407108	1.57857	0.989848	0.839664	0.00040127	53.7617	-0.400607	-0.191213	-1.34696	0.807566	0.928705	0.0277774
ddrR	KZA74_08915	1,875,417..1,876,037	621	=>	TetR/AcrR family transcriptional regulator	slmA	ACX60_RS08860	ABUW_1932	A1S_1798	KZA74_08915	262.931	-0.318567	-0.228242	0.818089	0.973209	0.839664	0.00105265	195.898	-0.445459	-0.058435	-0.527239	0.18724	0.944889	0.0272173
ddrR	KZA74_09265	1,949,115..1,949,633	519	=>	smf-1, type 1 fimbrial protein	smf-1	NA	NA	NA	KZA74_09265	5556.86	-0.821975	-0.434687	2.98734	0.973209	0.946187	0.000374981	3454.7	-1.77385	-0.55808	-0.907728	0.195086	0.85092	0.62478
ddrR	KZA74_09270	1,949,720..1,950,454	735	=>	yadV, fimbria/pilus periplasmic chaperone	yadV	NA	NA	NA	KZA74_09270	567.879	-0.421229	-0.369108	1.63847	0.973209	0.883051	0.00105265	393.093	-1.08128	-0.197876	-0.533032	0.185092	0.925189	0.632573
ddrR	pqqD	1,967,723..1,968,007	285	<=	pqqD, pyrroloquinoline quinone biosynthesis peptidechaperone PqqD	pqqD	NA	NA	NA	KZA74_09340	92.5988	-0.681509	-0.532016	1.05081	0.876491	0.837046	0.00268745	66.9427	-1.06443	-0.0955297	-0.490777	0.0569311	0.952925	0.464876
ddrR	KZA74_09520	2,003,794..2,004,690	897	<=	LysR family transcriptional regulator	NA	ACX60_RS09255	ABUW_2100	A1S_1728	KZA74_09520	474.269	-0.0733694	0.152281	1.10648	0.988308	0.961029	0.00123632	328.209	-0.623967	-0.519868	-0.728736	0.283175	0.447244	0.112579
ddrR	KZA74_09530	2,006,602..2,006,823	222	<=	KZA74_09530, sRNA maybe	NA	ACX60_RS09265	ABUW_2102	NA	KZA74_09530	92.7791	-0.587247	0.293759	1.92333	0.973209	0.953967	0.00160639	60.0369	-0.62244	-0.625375	-0.968836	0.71046	0.752253	0.321379
ddrR	KZA74_09535	2,006,915..2,007,100	186	<=	KZA74_09535, sRNA maybe	NA	ACX60_RS09270	ABUW_2103	NA	KZA74_09535	70.1564	0.123986	0.621424	3.45662	0.988308	0.837046	8.45887e-12	43.4914	-1.11842	-0.322131	-1.07693	NA	0.887692	0.157677
ddrR	aroC	2,043,871..2,044,962	1092	<=	aroC, chorismate synthase	aroC	ACX60_RS09435	ABUW_2136	A1S_1694	KZA74_09700	1035.34	-0.17517	-0.464952	0.623987	0.973209	0.837046	0.04669	883.91	-0.278484	0.682226	-0.0400725	0.821706	0.316286	0.984823
ddrR	prmB	2,044,975..2,045,979	1005	<=	prmB, 50S ribosomal protein L3 N(5)-glutamine methyltransferase	prmB	ACX60_RS09440	ABUW_2137	A1S_1693	KZA74_09705	641.764	-0.504454	-0.696033	1.29312	0.973209	0.837046	2.98038e-05	495.264	-0.588675	0.709001	-0.431799	0.510657	0.360302	0.64199
ddrR	KZA74_09720	2,048,661..2,049,512	852	<=	MoxR family ATPase	NA	ACX60_RS09455	ABUW_2140	A1S_1690	KZA74_09720	1347.65	-0.311653	-0.468102	1.79586	0.973209	0.848207	0.000833163	1022.35	-0.719321	0.254294	-0.288052	0.52992	0.892081	0.86273
ddrR	KZA74_09725	2,049,542..2,049,928	387	<=	YcgL domain-containing protein	NA	ACX60_RS09460	ABUW_2141	A1S_1689	KZA74_09725	805.652	-0.235893	-0.445592	1.18501	0.973209	0.837894	0.00989419	611.788	-0.586985	-0.243858	-0.165157	0.588503	0.888433	0.92112
ddrR	KZA74_09730	2,049,921..2,050,226	306	<=	KZA74_09730	K09902	ACX60_RS09465	ABUW_2142	A1S_1688	KZA74_09730	1018.16	-0.225232	-0.596877	1.84928	0.977802	0.838573	0.00469772	709.612	-1.01241	-0.0392658	-0.556805	0.387537	0.989046	0.717093
ddrR	KZA74_09740	2,050,904..2,051,245	342	<=	KZA74_09740	NA	ACX60_RS09475	ABUW_2144	A1S_3716	KZA74_09740	183.847	0.335394	0.241173	2.43067	0.973209	0.953069	2.85612e-07	150.764	-0.419173	0.112932	0.00679579	0.739096	0.947222	0.999061
ddrR	KZA74_09750	2,052,145..2,053,269	1125	<=	HRDC domain-containing protein	rnd	ACX60_RS09485	ABUW_2146	A1S_1686	KZA74_09750	724.408	-0.50429	-0.238956	1.00639	0.973209	0.94447	0.0212318	478.036	-1.01124	-0.699496	-0.743827	0.0889183	0.358097	0.233457
ddrR	KZA74_09775	2,056,511..2,057,596	1086	=>	alpha/beta fold hydrolase	NA	ACX60_RS09510	ABUW_2151	A1S_1682	KZA74_09775	352.261	0.214645	0.234726	1.24988	0.973209	0.927203	0.00132618	254.771	0.041677	-0.123256	-1.25891	0.990534	0.940459	0.00877516
ddrR	KZA74_09790	2,059,172..2,059,396	225	<=	KZA74_09790	NA	ACX60_RS09525	ABUW_2155	A1S_3713	KZA74_09790	44.3451	0.0675772	0.532401	1.3751	0.989848	0.837046	0.00449842	33.71	0.136646	-0.12143	-1.12924	NA	0.94706	0.0319976
ddrR	KZA74_09795	2,059,896..2,060,096	201	<=	KZA74_09795	NA	ACX60_RS09530	ABUW_2156	A1S_1680	KZA74_09795	289.64	-0.339163	0.139025	1.36528	0.973209	0.994702	0.0437591	232.43	-0.709559	-0.569498	0.117449	0.68047	0.791255	0.973672
ddrR	KZA74_09810	2,061,205..2,061,618	414	=>	HIT family protein	HINT1, hinT, hit	ACX60_RS09545	ABUW_2159	A1S_1678	KZA74_09810	1196.03	-0.317184	-0.661711	1.72504	0.97575	0.837894	0.0131162	800.364	-1.63475	0.116599	-0.811615	0.0896889	0.965389	0.544963
ddrR	KZA74_09830	2,064,279..2,065,148	870	=>	DUF2797 domain-containing protein	NA	ACX60_RS09565	ABUW_2163	A1S_1674	KZA74_09830	904.631	0.0610699	-0.186831	1.42579	0.989848	0.974617	0.00277351	822.044	-0.346364	0.536664	0.375072	0.859886	0.753482	0.815254
ddrR	KZA74_09855	2,070,347..2,070,994	648	=>	CerR family C-terminal domain-containingprotein	NA	ACX60_RS09590	NA	A1S_1669	KZA74_09855	246.964	0.17358	0.132497	0.752168	0.973209	0.946923	0.00339387	177.232	-0.378973	-0.442517	-0.724317	0.622577	0.544494	0.0749347
ddrR	KZA74_09865	2,072,388..2,074,523	2136	=>	TonB-dependent siderophore receptor	TC.FEV.OM1, fhuE, fpvA, fptA	ACX60_RS09600	ABUW_2165	A1S_1667	KZA74_09865	1020.62	-0.0814456	-0.0318487	0.720652	0.986689	0.996962	0.037994	850.677	-0.253628	0.118487	0.0342649	0.772022	0.919011	0.983269
ddrR	KZA74_09885	2,076,866..2,077,753	888	=>	sulfite exporter TauE/SafE family protein	K07090	ACX60_RS09620	ABUW_2169	A1S_1665	KZA74_09885	465.803	0.264069	0.154151	1.41851	0.973209	0.976892	0.00112976	355.696	0.114223	0.293745	-0.759195	0.963548	0.833212	0.217952
ddrR	KZA74_09890	2,077,871..2,078,959	1089	=>	3-deoxy-7-phosphoheptulonate synthase	E2.5.1.54, aroF, aroG, aroH	ACX60_RS09625	ABUW_2170	A1S_1664	KZA74_09890	1817.89	-0.37882	-0.4723	1.71897	0.973209	0.839664	0.00116739	1266.82	-0.794031	0.152334	-0.714721	0.365529	0.934009	0.38761
ddrR	KZA74_09930	2,086,943..2,087,563	621	<=	acetyltransferase	NA	ACX60_RS09665	ABUW_2178	A1S_1657	KZA74_09930	264.685	0.450066	0.57994	2.10666	0.973209	0.839664	0.00113494	207.418	0.137666	-0.0848139	-0.39498	0.984335	0.974983	0.841314
ddrR	KZA74_09950	2,089,936..2,092,254	2319	<=	TonB-dependent receptor	bfnJ	ACX60_RS09685	ABUW_2182	A1S_1655	KZA74_09950	2091.69	-0.414894	-0.536934	1.94843	0.973209	0.839664	0.00109865	1489.4	-0.68926	0.326722	-0.781419	0.52992	0.856134	0.367514
ddrR	KZA74_09965	2,093,727..2,095,637	1911	<=	IucA/IucC family siderophore biosynthesisprotein	bfnG	ACX60_RS09700	ABUW_2185	A1S_1652	KZA74_09965	668.813	0.125545	0.310487	1.82566	0.988308	0.946187	0.0021442	482.898	0.010378	-0.0373153	-1.09891	0.999444	0.988249	0.15959
ddrR	KZA74_09970	2,095,647..2,097,488	1842	<=	IucA/IucC family siderophore biosynthesisprotein	bfnF	ACX60_RS09705	ABUW_2186	A1S_1650	KZA74_09970	686.398	-0.229228	0.0809376	1.63808	0.97575	0.996962	0.00316269	486.849	-0.133057	-0.39087	-0.897012	0.963699	0.818109	0.229985
ddrR	KZA74_10000	2,103,738..2,105,111	1374	=>	AarF/ABC1/UbiB kinase family protein	NA	ACX60_RS09735	ABUW_2192	A1S_1644	KZA74_10000	1727.02	-0.625834	-0.635822	1.28742	0.973209	0.837046	0.00502701	1252.72	-0.976224	0.157669	-0.423773	0.131953	0.925644	0.663152
ddrR	KZA74_10025	2,110,366..2,112,231	1866	<=	SurA N-terminal domain-containing protein	NA	ACX60_RS09760	ABUW_2197	A1S_1638	KZA74_10025	2999.62	-0.647169	-0.876849	1.33273	0.973209	0.837046	0.0480324	2109.98	-1.10834	0.428849	-0.59561	0.325757	0.847506	0.693426
ddrR	KZA74_10035	2,112,805..2,113,260	456	<=	phasin family protein	NA	ACX60_RS09770	ABUW_2199	A1S_1636	KZA74_10035	260.884	-0.128115	0.110824	1.52841	0.978912	0.990942	0.000204546	188.622	-0.830705	-0.403206	-0.465158	0.113647	0.674085	0.444414
ddrR	KZA74_10040	2,113,471..2,114,118	648	=>	KZA74_10040	NA	ACX60_RS09775	ABUW_2200	A1S_1635	KZA74_10040	304.017	-0.111786	0.162159	1.70473	0.97575	0.921139	8.23466e-12	207.07	-0.379336	-0.341392	-1.12658	0.627591	0.722037	0.000717201
ddrR	KZA74_10045	2,114,229..2,114,702	474	=>	Rrf2 family transcriptional regulator	iscR	ACX60_RS09780	ABUW_2201	A1S_1634	KZA74_10045	628.894	0.273371	-0.465605	2.02619	0.973209	0.837046	1.51909e-07	556.665	-0.559619	0.869471	0.165754	0.682139	0.368979	0.932421
ddrR	KZA74_10050	2,114,704..2,115,921	1218	=>	IscS subfamily cysteine desulfurase	iscS, NFS1	ACX60_RS09785	ABUW_2202	A1S_1632	KZA74_10050	2059.29	0.408967	-0.588912	1.56567	0.973209	0.837046	0.0080173	1877.13	-0.579966	1.29251	0.130296	0.78714	0.287532	0.973672
ddrR	hscB	2,116,811..2,117,329	519	=>	hscB, Fe-S protein assembly co-chaperone HscB	hscB, HSCB, HSC20	ACX60_RS09800	ABUW_2205	A1S_1629	KZA74_10065	551.321	0.124799	-0.460389	1.3247	0.988413	0.876852	0.0290373	442.67	-1.14157	0.503304	-0.0232815	0.311467	0.818109	0.995128
ddrR	hscA	2,117,368..2,119,227	1860	=>	hscA, Fe-S protein assembly chaperone HscA	hscA	ACX60_RS09805	ABUW_2206	A1S_1628	KZA74_10070	2263.15	-0.0493396	-0.752072	1.42787	0.991879	0.837046	0.00466748	1828.25	-0.702764	0.80054	-0.105907	0.594514	0.509401	0.973345
ddrR	fdx	2,119,246..2,119,584	339	=>	fdx, ISC system 2Fe-2S type ferredoxin	fdx	ACX60_RS09810	ABUW_2207	A1S_1627	KZA74_10075	268.427	-0.0761017	-0.455756	1.31034	0.988413	0.837046	0.00264092	217.179	-0.543884	0.511655	-0.240387	0.701413	0.755509	0.889596
ddrR	KZA74_10080	2,119,631..2,121,100	1470	<=	adenylate/guanylate cyclase domain-containingprotein	E4.6.1.1	ACX60_RS09815	ABUW_2208	A1S_1625	KZA74_10080	915.912	-0.471583	-0.379431	1.02906	0.973209	0.837046	0.00131776	666.968	-0.715283	-0.118029	-0.522663	0.0262633	0.894299	0.130195
ddrR	KZA74_10085	2,121,153..2,121,587	435	<=	HIT domain-containing protein	NA	ACX60_RS09820	ABUW_2209	A1S_1624	KZA74_10085	706.407	-0.188221	-0.565628	1.87504	0.97575	0.837046	4.33725e-07	520.986	-0.767746	0.388567	-0.445966	0.38518	0.803694	0.681371
ddrR	rpsT	2,129,102..2,129,368	267	=>	rpsT, 30S ribosomal protein S20	RP-S20, rpsT	ACX60_RS09855	ABUW_2216	A1S_1617	KZA74_10120	5497.31	-0.284575	-0.99803	2.27877	0.977542	0.837046	0.00563406	3682.49	-0.772968	0.554958	-1.01223	0.772025	0.860255	0.603294
ddrR	KZA74_10470	2,186,477..2,187,619	1143	<=	AFG1 family ATPase	zapE	ACX60_RS10200	ABUW_2235	A1S_1579	KZA74_10470	1165.34	-0.119382	-0.0691945	2.26205	0.978617	0.996962	2.25972e-09	834.66	-0.679924	0.0735076	-0.617535	0.28991	0.958223	0.296283
ddrR	pyrF	2,191,349..2,192,047	699	<=	pyrF, orotidine-5'-phosphate decarboxylase	pyrF	ACX60_RS10220	ABUW_2239	A1S_1575	KZA74_10490	458.277	0.282949	-0.10968	1.45881	0.973209	0.976892	9.84393e-07	361.315	-0.266132	0.326488	-0.348103	0.803237	0.760778	0.64199
ddrR	rpsA	2,193,062..2,194,735	1674	<=	rpsA, 30S ribosomal protein S1	RP-S1, rpsA	ACX60_RS10235	ABUW_2242	A1S_1572	KZA74_10505	44620.3	-0.448431	-1.21031	2.09606	0.97575	0.837046	0.0278242	33527.2	-1.21904	1.27914	-0.413588	0.583937	0.552095	0.899695
ddrR	cmk	2,194,840..2,195,526	687	<=	cmk, (d)CMP kinase	cmk	ACX60_RS10240	ABUW_2243	A1S_1571	KZA74_10510	2297.4	-0.252738	-0.752493	2.56783	0.97575	0.837046	1.02373e-06	1649.46	-0.964806	0.583718	-0.527872	0.324545	0.707699	0.680926
ddrR	KZA74_10515	2,195,534..2,195,977	444	<=	SRPBCC family protein	NA	ACX60_RS10245	ABUW_2244	A1S_1570	KZA74_10515	149.195	-0.0990151	0.0965328	1.15174	0.986689	0.991179	0.00277796	116.75	-0.111513	0.102096	-0.371934	0.952715	0.940459	0.572409
ddrR	KZA74_10560	2,201,862..2,202,470	609	<=	TetR/AcrR family transcriptional regulator	NA	ACX60_RS10290	ABUW_2253	A1S_1561	KZA74_10560	470.36	-0.324946	-0.197615	0.854085	0.973209	0.953069	0.0401921	354.949	-0.757928	-0.00805651	-0.305433	0.260678	0.997334	0.764083
ddrR	kdsB	2,204,644..2,205,405	762	<=	kdsB, 3-deoxy-manno-octulosonate cytidylyltransferase	kdsB	ACX60_RS10310	ABUW_2257	A1S_1557	KZA74_10580	643.108	-0.348984	-0.407227	0.538954	0.973209	0.837046	0.0467461	471.428	-0.601794	-0.164235	-0.574558	0.0694214	0.848468	0.0542365
ddrR	lpxK	2,205,415..2,206,425	1011	<=	lpxK, tetraacyldisaccharide 4'-kinase	lpxK	ACX60_RS10315	ABUW_2258	A1S_1556	KZA74_10585	520.427	-0.0254435	-0.118298	0.804887	0.991879	0.963207	0.00292896	399.075	-0.443802	-0.0634168	-0.284126	0.27621	0.945051	0.52642
ddrR	msbA	2,206,428..2,208,155	1728	<=	msbA, lipid A export permease/ATP-binding proteinMsbA	msbA	ACX60_RS10320	ABUW_2259	A1S_1555	KZA74_10590	1516.82	-0.140812	-0.434796	0.825198	0.97575	0.837046	0.018865	1202.89	-0.473793	0.349299	-0.202462	0.52992	0.741865	0.849232
ddrR	KZA74_10605	2,209,281..2,210,168	888	<=	ParB/RepB/Spo0J family partition protein	parB, spo0J	ACX60_RS10335	ABUW_2262	A1S_1552	KZA74_10605	650.382	-0.612052	-0.491917	0.603453	0.456221	0.837046	0.0278961	494.754	-0.462886	0.0281677	-0.404791	0.419136	0.983595	0.448121
ddrR	KZA74_10610	2,210,165..2,210,947	783	<=	AAA family ATPase	parA, soj	ACX60_RS10340	ABUW_2263	A1S_1551	KZA74_10610	619.66	-0.216108	-0.312236	0.601119	0.973209	0.837046	0.0369216	480.326	-0.585039	0.14761	-0.264958	0.31499	0.899691	0.750139
ddrR	KZA74_10620	2,211,689..2,212,378	690	<=	nucleotidyltransferase family protein	murU	ACX60_RS10350	ABUW_2265	A1S_1549	KZA74_10620	563.292	-0.0699368	-0.470683	0.994918	0.987406	0.837046	0.00135708	411.104	-0.527055	0.0748488	-0.702492	0.273168	0.945051	0.0440864
ddrR	KZA74_10625	2,212,378..2,213,391	1014	<=	phosphotransferase	amgK	ACX60_RS10355	ABUW_2266	A1S_1548	KZA74_10625	603.828	-0.332086	-0.349054	1.27655	0.973209	0.837046	1.02013e-05	416.56	-0.874829	-0.0467262	-0.815135	0.0439228	0.971779	0.0434352
ddrR	KZA74_10630	2,213,512..2,215,950	2439	=>	LPS-assembly protein LptD	lptD, imp, ostA	ACX60_RS10360	ABUW_2267	A1S_1546	KZA74_10630	1811.94	-0.44924	-0.456917	1.32184	0.973209	0.837046	5.77803e-05	1291.94	-0.695928	0.0342276	-0.630393	0.142408	0.979197	0.159307
ddrR	KZA74_10635	2,215,950..2,217,260	1311	=>	peptidylprolyl isomerase	surA	ACX60_RS10365	ABUW_2268	A1S_1545	KZA74_10635	1456.52	-0.46252	-0.491189	1.47192	0.973209	0.837046	0.00271484	1072.72	-0.68456	0.278011	-0.536363	0.469345	0.864415	0.578512
ddrR	KZA74_10645	2,218,538..2,218,780	243	<=	KZA74_10645	NA	ACX60_RS10375	ABUW_2270	A1S_3682	KZA74_10645	581.059	-0.00903749	-0.41269	2.10265	0.999942	0.896258	0.000289799	351.712	-0.89873	-0.845745	-1.32684	0.45211	0.526667	0.107256
ddrR	KZA74_10650	2,218,905..2,220,092	1188	<=	phosphoglycerate kinase	PGK, pgk	ACX60_RS10380	ABUW_2271	A1S_1543	KZA74_10650	1322.92	-0.194999	-0.674606	1.17815	0.97575	0.837046	0.0147792	1092.84	-0.332407	0.95264	-0.363613	0.881825	0.394121	0.841314
ddrR	KZA74_10655	2,220,231..2,220,614	384	=>	DUF2237 domain-containing protein	K09966	ACX60_RS10385	ABUW_2272	NA	KZA74_10655	248.317	-0.0633934	0.17372	2.32235	0.988413	0.9518	3.86851e-12	163.515	-0.207406	-0.628207	-1.03211	0.857851	0.302068	0.00290393
ddrR	KZA74_10660	2,220,614..2,221,207	594	=>	Maf family nucleotide pyrophosphatase	NA	ACX60_RS10390	ABUW_2273	A1S_1542	KZA74_10660	218.033	-0.460011	-0.428671	1.1741	0.973209	0.837046	1.08101e-05	147.374	-0.841403	-0.277551	-0.852982	0.0225974	0.772909	0.00505912
ddrR	KZA74_10665	2,221,238..2,222,401	1164	=>	cupin domain-containing protein	ycfD	ACX60_RS10395	ABUW_2274	A1S_1541	KZA74_10665	598.064	-0.129421	-0.108952	2.35606	0.97575	0.982425	1.84971e-13	392.378	-0.744668	-0.233265	-1.03653	0.227439	0.860255	0.0181592
ddrR	KZA74_10670	2,222,739..2,223,305	567	=>	TetR/AcrR family transcriptional regulator	NA	ACX60_RS10400	ABUW_2275	A1S_1540	KZA74_10670	355.191	-0.391286	0.0558743	2.34768	0.973209	0.996962	4.75773e-09	240.592	-0.932834	-0.507552	-0.62527	0.251962	0.718526	0.47177
ddrR	sstT	2,224,511..2,225,713	1203	=>	sstT, serine/threonine transporter SstT	sstT	ACX60_RS10410	ABUW_2277	A1S_1538	KZA74_10680	703.593	-0.405463	-0.395174	1.76873	0.973209	0.837046	1.90999e-12	512.323	-0.616969	0.0684112	-0.558957	0.206978	0.952925	0.202737
ddrR	KZA74_10685	2,225,719..2,226,399	681	=>	DUF1275 domain-containing protein	NA	ACX60_RS10415	ABUW_2278	A1S_1537	KZA74_10685	209.777	0.13102	0.0104827	1.3173	0.974111	0.99739	4.07668e-08	157.285	-0.443515	-0.152849	-0.519134	0.336253	0.875368	0.100376
ddrR	KZA74_10690	2,226,403..2,226,939	537	=>	DUF2058 domain-containing protein	K09912	ACX60_RS10420	ABUW_2279	A1S_1536	KZA74_10690	170.728	-0.197602	-0.00536654	1.2582	0.973209	0.997921	0.000247054	122.758	-0.703161	-0.0183923	-0.599348	0.226717	0.989046	0.222551
ddrR	KZA74_10705	2,229,710..2,230,735	1026	=>	AraC family transcriptional regulator	NA	ACX60_RS10435	ABUW_2282	A1S_1533	KZA74_10705	487.539	-0.154575	0.154815	1.20225	0.973209	0.906409	7.02882e-08	369.802	-0.331542	-0.323108	-0.276288	0.330528	0.377372	0.350429
ddrR	gcvH	2,230,774..2,231,148	375	=>	gcvH, glycine cleavage system protein GcvH	gcvH, GCSH	ACX60_RS10440	ABUW_2283	A1S_1532	KZA74_10710	418.082	-0.412927	-0.543988	1.02947	0.973209	0.837046	0.0167384	296.074	-0.903062	-0.242169	-0.558234	0.165966	0.876933	0.464876
ddrR	trmA	2,238,928..2,240,013	1086	=>	trmA, tRNA (uridine(54)-C5)-methyltransferase TrmA	trmA	ACX60_RS10470	ABUW_2289	A1S_1527	KZA74_10740	417.917	-0.283092	-0.10313	1.57139	0.973209	0.982708	3.11739e-07	300.172	-0.464965	-0.231111	-0.543985	0.52992	0.85092	0.319015
ddrR	KZA74_10755	2,241,461..2,242,051	591	=>	lecithin retinol acyltransferase family protein	NA	ACX60_RS10485	ABUW_2292	A1S_1524	KZA74_10755	244.612	0.0627542	0.0266042	1.00615	0.982385	0.996962	3.71356e-06	215.258	-0.32286	0.253179	0.344534	0.714183	0.82412	0.603768
ddrR	KZA74_10765	2,242,903..2,243,310	408	=>	OsmC family protein	yhfA	ACX60_RS10495	ABUW_2294	A1S_1522	KZA74_10765	332.836	-0.741306	-0.499562	1.06513	0.973209	0.837046	0.0284794	221.081	-1.10609	-0.351295	-1.02075	0.118719	0.829536	0.120242
ddrR	metK	2,245,878..2,247,044	1167	=>	metK, methionine adenosyltransferase	metK	ACX60_RS10505	ABUW_2296	A1S_1519	KZA74_10775	2407.56	-0.229939	-0.883671	1.42014	0.97575	0.837046	0.00958151	1847.95	-0.764715	0.711604	-0.369507	0.599465	0.658497	0.845165
ddrR	KZA74_10785	2,247,675..2,247,860	186	=>	KZA74_10785	NA	ACX60_RS10515	ABUW_2298	NA	KZA74_10785	269.671	-0.119146	-0.184884	1.71564	0.988413	0.989051	0.0082383	206.569	-0.793847	0.363796	-0.526764	0.632734	0.88179	0.763747
ddrR	KZA74_10915	2,271,958..2,272,503	546	=>	1-acyl-sn-glycerol-3-phosphate acyltransferase	NA	ACX60_RS10645	ABUW_2326	A1S_1497	KZA74_10915	135.998	-1.11414	-0.151101	0.777725	0.0618426	0.95893	0.0181155	97.5565	-0.63862	-0.620234	-0.562983	0.27621	0.337499	0.253556
ddrR	KZA74_10920	2,272,666..2,273,415	750	=>	YebC/PmpR family DNA-binding transcriptionalregulator	NA	ACX60_RS10650	ABUW_2327	A1S_1496	KZA74_10920	1072.1	0.0665408	-0.385585	2.24092	0.9888	0.839664	4.77075e-08	776.37	-0.65327	0.328132	-0.528964	0.507168	0.835857	0.581209
ddrR	KZA74_10925	2,273,446..2,273,916	471	<=	Lrp/AsnC family transcriptional regulator	NA	ACX60_RS10655	ABUW_2328	A1S_1495	KZA74_10925	524.237	-0.602451	-0.401599	1.33305	0.973209	0.841845	0.00351457	368.927	-0.976406	-0.421284	-0.568498	0.0972316	0.72385	0.425642
ddrR	KZA74_10955	2,279,433..2,280,197	765	<=	glutathione S-transferase	GST, gst	ACX60_RS10685	ABUW_2334	A1S_1489	KZA74_10955	410.094	0.167586	0.123239	1.09912	0.973209	0.968746	0.000230846	306.893	-0.486772	-0.456449	-0.45368	0.467918	0.541394	0.436581
ddrR	ychF	2,287,934..2,289,025	1092	=>	ychF, redox-regulated ATPase YchF	ychF	ACX60_RS10725	ABUW_2342	A1S_1481	KZA74_10995	826.217	0.0261193	-0.384052	1.50015	0.991879	0.837046	8.12327e-06	580.563	-0.518084	-0.157371	-0.700534	0.423098	0.894299	0.131879
ddrR	KZA74_11030	2,292,757..2,293,146	390	=>	tautomerase family protein, anthranilate synthase component II	NA	ACX60_RS10760	ABUW_2349	A1S_1476	KZA74_11030	535.774	-0.226442	-0.0810133	3.54925	0.973209	0.993335	2.14256e-26	316.461	-0.797159	-0.397187	-1.3793	0.206299	0.742285	0.000454204
ddrR	purT	2,293,249..2,294,466	1218	=>	purT, formate-dependent phosphoribosylglycinamide formyltransferase	purT	ACX60_RS10765	ABUW_2350	A1S_1475	KZA74_11035	1227.44	-0.200142	-0.288656	1.23448	0.973209	0.837046	2.02357e-06	888.973	-0.530115	-0.144899	-0.52375	0.101986	0.856134	0.0691317
ddrR	glnD	2,294,494..2,297,157	2664	=>	glnD, [protein-PII] uridylyltransferase	glnD	ACX60_RS10770	ABUW_2351	A1S_1474	KZA74_11040	1686.84	-0.360401	-0.196624	0.891185	0.973209	0.877353	0.000517327	1235.51	-0.406488	-0.269216	-0.54646	0.307541	0.642269	0.0652028
ddrR	dapC	2,297,183..2,298,352	1170	=>	dapC, succinyldiaminopimelate transaminase	dapC	ACX60_RS10775	ABUW_2352	A1S_1473	KZA74_11045	854.326	-0.318503	-0.175399	2.21379	0.973209	0.956275	7.86569e-10	578.025	-0.410941	-0.152897	-0.89538	0.640202	0.907946	0.0490575
ddrR	KZA74_11070	2,301,097..2,302,527	1431	=>	pyridoxal phosphate-dependent aminotransferase	alaA	ACX60_RS10800	ABUW_2357	A1S_1468	KZA74_11070	1096.23	0.105223	-0.433082	0.799024	0.982385	0.837046	0.0488958	919.59	-0.433485	0.370619	-0.00896426	0.707551	0.793757	0.998809
ddrR	KZA74_11075	2,302,993..2,304,300	1308	=>	dicarboxylate/amino acid:cation symporter	bioB	ACX60_RS10805	ABUW_2358	A1S_1467	KZA74_11075	1139.28	-0.616448	-0.323021	1.71976	0.973209	0.86872	1.16688e-05	684.557	-1.04903	-0.374649	-1.78489	0.0745899	0.778183	3.10616e-05
ddrR	KZA74_11080	2,304,985..2,306,052	1068	=>	type II asparaginase	aspQ, ansB, ansA	ACX60_RS10810	ABUW_2359	A1S_1466	KZA74_11080	1625.54	-0.00329848	0.161776	2.112	0.999942	0.986002	4.01388e-05	1099.21	-1.03224	-0.427217	-0.795147	0.226849	0.799062	0.356706
ddrR	dnaE	2,306,267..2,309,830	3564	=>	dnaE, DNA polymerase III subunit alpha	dnaE	ACX60_RS10815	ABUW_2360	A1S_1465	KZA74_11085	2424.64	-0.424673	-0.448875	1.05314	0.973209	0.837046	0.000656585	1780.67	-0.48487	-0.164412	-0.416263	0.254805	0.85317	0.307165
ddrR	KZA74_11100	2,311,596..2,312,537	942	=>	KZA74_11100	NA	ACX60_RS10830	ABUW_2363	A1S_1462	KZA74_11100	1420.35	0.244251	0.00467869	3.21459	0.973209	0.997921	1.6146e-28	1001.41	-0.51328	-0.0489419	-0.57208	0.280345	0.965389	0.12861
ddrR	tauD	2,328,335..2,329,216	882	<=	tauD, taurine dioxygenase	tauD	ACX60_RS10910	ABUW_2379	A1S_1445	KZA74_11180	460.909	-0.736541	-0.615694	0.759217	0.682974	0.837046	0.0421735	369.128	-0.0203366	-0.0234876	-0.253697	0.996558	0.989046	0.841314
ddrR	tauA	2,330,895..2,331,935	1041	<=	tauA, taurine ABC transporter substrate-bindingprotein	tauA	ACX60_RS10925	ABUW_2382	A1S_1442	KZA74_11195	380.23	-0.108216	-0.296788	0.74449	0.978617	0.848241	0.031901	315.704	0.0137074	0.249388	-0.214647	0.998216	0.880143	0.883939
ddrR	yfcF	2,360,462..2,361,088	627	=>	yfcF, glutathione transferase	GST, gst	ACX60_RS11070	ABUW_2410	A1S_1412	KZA74_11340	284.753	-0.445359	-0.205233	0.538994	0.696595	0.837894	0.0118087	213.824	-0.553504	-0.127948	-0.571017	0.142408	0.888886	0.0632545
ddrR	umuD	2,383,323..2,383,934	612	<=	umuDAb, A1S_1389	umuDAb	ACX60_RS11175	ABUW_2431	A1S_1389	KZA74_11460	1987.79	-0.299824	-2.48111	4.67936	0.973209	1.85293e-11	4.39837e-51	1448.13	2.40903	0.424263	-0.740818	2.78674e-08	0.780104	0.262273
ddrR	KZA74_11845	2,468,930..2,469,589	660	=>	queH, epoxyqueuosine reductase QueH	queH	ACX60_RS11560	ABUW_2557	A1S_1319	KZA74_11845	624.458	-0.268677	0.0882959	2.31602	0.973209	0.991966	2.93546e-11	357.242	-0.646688	-1.2737	-1.77395	0.481804	0.0413167	0.000155767
ddrR	KZA74_11850	2,469,906..2,470,361	456	=>	GNAT family N-acetyltransferase	NA	ACX60_RS11565	ABUW_2558	A1S_1318	KZA74_11850	202.543	-0.181003	0.0428168	1.4626	0.97575	0.996962	0.00010024	128.967	-0.920759	-0.518925	-1.20487	0.0979762	0.55378	0.00288373
ddrR	KZA74_11855	2,470,441..2,471,598	1158	<=	winged helix DNA-binding domain-containingprotein	K09927	ACX60_RS11570	ABUW_2559	A1S_1317	KZA74_11855	576.688	-0.281456	-0.0280964	0.606102	0.973209	0.996962	0.0319871	428.748	-0.0857531	-0.364266	-0.737219	0.956084	0.560652	0.0252184
ddrR	KZA74_11970	2,497,553..2,498,521	969	=>	sulfatase, formylglycine-generating enzyme family protein	NA	ACX60_RS11685	NA	A1S_1291	KZA74_11970	849.655	-0.309746	-0.0856299	1.8078	0.973209	0.996962	0.000248572	593.632	-0.849482	-0.321252	-0.53838	0.251962	0.829273	0.531743
ddrR	KZA74_12130	2,537,870..2,538,064	195	<=	KZA74_12130	NA	NA	NA	NA	KZA74_12130	47.5253	0.541114	0.754194	1.04717	0.973209	0.837046	0.0107172	35.0783	0.035701	0.0365988	-0.519439	NA	0.986755	0.577796
ddrR	KZA74_12175	2,546,531..2,547,463	933	<=	lauroyl acyltransferase	lpxL, htrB	ACX60_RS11885	ABUW_2630	A1S_1255	KZA74_12175	882.496	-0.394219	-0.277347	0.835055	0.973209	0.837894	0.00445022	609.081	-0.422537	-0.42332	-0.925183	0.544358	0.563952	0.0153728
ddrR	KZA74_12200	2,553,882..2,554,412	531	=>	GNAT family N-acetyltransferase	NA	ACX60_RS11910	ABUW_2635	A1S_1250	KZA74_12200	252.829	-0.418877	-0.331312	0.914351	0.973209	0.837046	0.00262648	186.119	-0.186036	0.040605	-0.787769	0.850523	0.973621	0.0213655
ddrR	KZA74_12205	2,554,757..2,555,080	324	=>	ferredoxin family protein	fdxA	ACX60_RS11915	ABUW_2636	A1S_1249	KZA74_12205	576.249	0.200132	-0.565304	2.27214	0.978617	0.837894	0.000131325	393.39	-0.870174	0.411579	-0.780572	0.493794	0.850618	0.505204
ddrR	KZA74_12210	2,555,210..2,555,932	723	=>	peptidase M15	NA	ACX60_RS11920	ABUW_2637	A1S_1248	KZA74_12210	578.503	-0.0641911	0.0299819	1.86501	0.988413	0.996962	2.93026e-08	511.159	0.35984	0.113097	0.118395	0.645721	0.931477	0.913536
ddrR	lptB	2,564,217..2,564,963	747	<=	lptB, LPS export ABC transporter ATP-binding protein	lptB	ACX60_RS11960	ABUW_2645	A1S_1240	KZA74_12250	872.224	-0.354589	-0.693896	0.988822	0.973209	0.837046	0.0369216	695.163	-0.161126	0.410746	-0.212808	0.952019	0.796299	0.894581
ddrR	lptA	2,564,963..2,565,511	549	<=	lptA, lipopolysaccharide transport periplasmic proteinLptA	lptA	ACX60_RS11965	ABUW_2646	A1S_1239	KZA74_12255	793.847	-0.343744	-0.795761	1.02961	0.973209	0.837046	0.0406652	630.596	-0.347892	0.595879	-0.269061	0.848027	0.67818	0.877403
ddrR	lptC	2,565,495..2,566,043	549	<=	lptC, LPS export ABC transporter periplasmic proteinLptC	lptC	ACX60_RS11970	ABUW_2647	A1S_1238	KZA74_12260	711.49	-0.348349	-0.499916	1.04682	0.973209	0.837046	0.0124387	573.162	-0.324363	0.398204	-0.181212	0.803237	0.75576	0.896092
ddrR	KZA74_12270	2,566,624..2,567,601	978	<=	KpsF/GutQ family sugar-phosphate isomerase	kdsD, kpsF	ACX60_RS11980	ABUW_2649	A1S_1236	KZA74_12270	1510.93	-0.661241	-0.688434	1.23785	0.973209	0.837046	0.00548994	1166.62	-0.266861	0.509329	-0.402784	0.876278	0.683161	0.723452
ddrR	cysS	2,567,815..2,569,236	1422	=>	cysS, cysteine--tRNA ligase	CARS, cysS	ACX60_RS11985	ABUW_2650	A1S_1235	KZA74_12275	1636.78	-0.49655	-0.7891	1.27921	0.973209	0.837046	0.0058106	1334.58	-0.254277	0.757899	-0.325305	0.907855	0.530182	0.845165
ddrR	KZA74_12330	2,577,330..2,578,145	816	<=	NAD(P)-binding domain-containing protein	proC	ACX60_RS12045	ABUW_2689	A1S_1229	KZA74_12330	975.184	-0.372707	-0.200988	1.30852	0.973209	0.970925	0.00954215	669.972	-0.699956	-0.801293	-0.534364	0.50907	0.399827	0.620618
ddrR	KZA74_12335	2,578,421..2,578,648	228	<=	KZA74_12335	NA	ACX60_RS12050	ABUW_2690	A1S_3631	KZA74_12335	182.645	-0.883308	0.269413	1.44242	0.973209	0.97503	0.0436737	117.666	-1.20576	-1.47842	-0.502665	0.348261	0.212576	0.792549
ddrR	KZA74_12340	2,578,852..2,579,067	216	<=	csp, cold-shock protein	cspV	ACX60_RS12055	ABUW_2691	A1S_1228	KZA74_12340	5966.24	-1.32702	-0.426264	2.42254	0.973209	0.95893	0.010344	3546.1	-2.13957	-1.91488	-0.925829	0.144706	0.219863	0.678
ddrR	KZA74_12365	2,582,628..2,582,861	234	<=	transposase	NA	ACX60_RS12080	ABUW_2696	A1S_1224	KZA74_12365	853.447	-0.935253	-0.796603	2.60135	0.973209	0.837046	4.09799e-06	573.038	-0.551605	0.458889	-0.852334	0.7533	0.824133	0.448121
ddrR	KZA74_12385	2,585,042..2,585,266	225	<=	KZA74_12385	NA	ACX60_RS12105	ABUW_2701	A1S_3629	KZA74_12385	127.183	-0.28111	-0.318989	1.33865	0.973209	0.916754	0.00770737	100.099	-0.22041	-0.25357	0.0198733	0.899864	0.878975	0.993854
ddrR	KZA74_12395	2,586,351..2,586,680	330	=>	KZA74_12395	NA	ACX60_RS12115	ABUW_2702	A1S_3628	KZA74_12395	376.657	0.281438	0.709076	3.75376	0.973209	0.837046	2.90402e-28	319.045	0.154828	-0.151188	0.152477	0.912795	0.900759	0.882291
ddrR	cueR	2,588,545..2,588,946	402	<=	cueR	cueR	ACX60_RS12130	ABUW_2706	A1S_1218	KZA74_12410	471.409	-1.09365	-0.816735	1.8855	0.973209	0.837046	0.00451244	271.197	-0.626371	-0.447505	-2.23682	0.664072	0.821278	0.000177329
ddrR	KZA74_12415	2,589,022..2,591,493	2472	<=	actP_2, Copper-transporting P-type ATPase	copA, ATP7	ACX60_RS12135	ABUW_2707	A1S_1217	KZA74_12415	6824.28	-1.12944	-1.01737	2.47835	0.973209	0.837046	0.0102943	3659.38	-0.620637	-0.197978	-2.71567	0.803237	0.947686	0.00310663
ddrR	KZA74_12420	2,591,660..2,591,860	201	=>	heavy-metal-associated domain-containingprotein	copB	ACX60_RS12140	ABUW_2708	NA	KZA74_12420	2269.74	-1.40969	-0.291492	3.27081	0.973209	0.988928	0.00110016	1152.25	-1.47884	-1.19444	-2.43776	0.416701	0.58148	0.0423481
ddrR	KZA74_12465	2,601,411..2,602,517	1107	<=	beta-ketoacyl-ACP synthase III	E2.3.1.207	ACX60_RS12185	ABUW_2717	A1S_1208	KZA74_12465	1628.04	-0.160753	-0.667928	1.09956	0.977542	0.837046	0.0186745	1567.1	0.125757	1.34656	0.21825	0.984718	0.160519	0.920765
ddrR	hrpA	2,602,612..2,606,469	3858	<=	hrpA, ATP-dependent RNA helicase HrpA	hrpA	ACX60_RS12190	ABUW_2718	A1S_1206	KZA74_12470	3637.57	-0.660164	-0.595885	0.919239	0.95741	0.837046	0.0208728	2964.15	-0.0781049	0.349966	-0.179982	0.984944	0.787509	0.893375
ddrR	ahpC	2,606,822..2,607,385	564	=>	ahpC, peroxiredoxin	PRDX2_4, ahpC	ACX60_RS12195	ABUW_2719	A1S_1205	KZA74_12475	9906.37	-0.319267	-0.67696	3.17498	0.978617	0.887947	0.000720956	5874.58	-2.16562	-0.354339	-1.24835	0.0641988	0.906538	0.397095
ddrR	KZA74_12480	2,607,578..2,607,793	216	=>	KTSC domain-containing protein	NA	ACX60_RS12200	ABUW_2720	A1S_1204	KZA74_12480	208.513	-0.48539	0.483019	1.00207	0.973209	0.837046	0.0225097	141.36	-0.0437229	-1.12028	-0.825759	0.987932	0.042554	0.12142
ddrR	KZA74_12505	2,611,109..2,611,720	612	<=	gstB_1, Glutathione S-transferase GST-6.0	GST, gst	ACX60_RS12225	ABUW_2725	A1S_1199	KZA74_12505	604.781	-0.019752	0.18028	2.16538	0.992282	0.963832	7.5333e-08	446.833	0.0378731	0.0632592	-0.652104	0.98807	0.964752	0.193451
ddrR	KZA74_12540	2,619,780..2,620,796	1017	<=	aspartate carbamoyltransferase catalyticsubunit	pyrB, PYR2	ACX60_RS12260	ABUW_2732	A1S_1190	KZA74_12540	587.35	-0.386456	-0.515455	0.651341	0.973209	0.837046	0.028979	501.84	0.200494	0.386243	-0.150494	0.838836	0.566408	0.868395
ddrR	rlmKL	2,621,503..2,623,707	2205	=>	rlmKL, bifunctional 23S rRNA (guanine(2069)-N(7))-methyltransferase RlmK/23S rRNA (guanine(2445)-N(2))-methyltransferase RlmL	rlmL, rlmK	ACX60_RS12270	ABUW_2734	A1S_1188	KZA74_12550	1844.51	-0.477257	-0.463545	1.53547	0.973209	0.837046	0.000118157	1361.62	-0.0783772	0.094573	-0.628335	0.981421	0.944889	0.263908
ddrR	crp	2,630,027..2,630,734	708	=>	crp, cAMP-activated global transcriptional regulatorCRP	crp	ACX60_RS12305	ABUW_2741	A1S_1182	KZA74_12590	1055.91	-0.134451	-0.273401	2.07066	0.97575	0.868096	2.05989e-10	971.243	0.193751	0.496476	0.364085	0.904515	0.594476	0.696588
ddrR	KZA74_12595	2,630,895..2,631,944	1050	=>	NADP(H)-dependent aldo-keto reductase	tas	ACX60_RS12310	ABUW_2742	A1S_1181	KZA74_12595	558.517	0.132462	0.0388685	1.1574	0.97575	0.996962	0.000680091	484.625	0.502635	0.0660023	0.0243307	0.566412	0.965794	0.993854
ddrR	KZA74_12610	2,633,340..2,634,659	1320	<=	adenylosuccinate synthase	purA, ADSS	ACX60_RS12325	ABUW_2745	A1S_1179	KZA74_12610	4063.16	0.108332	-0.845626	1.3769	0.988413	0.837046	0.0308096	3822.66	0.0614834	1.34674	0.166243	0.990942	0.283096	0.967489
ddrR	KZA74_12615	2,634,724..2,635,890	1167	<=	ATP phosphoribosyltransferase regulatorysubunit	hisZ	ACX60_RS12330	ABUW_2746	A1S_1178	KZA74_12615	2294.26	-0.279561	-0.797845	1.47925	0.973209	0.837046	0.00293017	1986.88	-0.026922	0.852184	0.0655661	0.996558	0.452718	0.983634
ddrR	alaS	2,637,461..2,640,097	2637	=>	alaS, alanine--tRNA ligase	AARS, alaS	ACX60_RS12340	ABUW_2748	A1S_1176	KZA74_12625	3290.06	-0.151675	-0.661785	1.38479	0.978617	0.837046	0.0030826	3843.63	0.688913	2.23386	0.582598	0.717392	0.0098195	0.744064
ddrR	KZA74_12650	2,644,092..2,645,390	1299	=>	rumB, A1S_1173	umuC (P3)	ACX60_RS12365	NA	A1S_1173	KZA74_12650	1075.57	-0.106847	1.43049	2.82444	0.988413	0.837046	3.31482e-08	1553.1	3.4794	1.02581	0.725673	4.99814e-08	0.369925	0.576316
ddrR	KZA74_12815	2,671,537..2,671,749	213	<=	KZA74_12815	NA	ACX60_RS12535	NA	NA	KZA74_12815	76.565	-0.0429688	0.0902055	1.20143	0.991879	0.996962	0.0243581	155.614	3.24445	1.56401	1.70618	1.80978e-08	0.0437322	0.00837738
ddrR	KZA74_12925	2,682,989..2,684,269	1281	=>	aspartate kinase	lysC	ACX60_RS12645	ABUW_2749	A1S_1142	KZA74_12925	2862.94	-0.112141	-0.898041	1.5436	0.988413	0.837046	0.0118795	3498.66	0.458098	2.55485	0.815464	0.876776	0.00888421	0.65083
ddrR	KZA74_12950	2,686,702..2,687,700	999	<=	adenosine deaminase	ade	ACX60_RS12670	ABUW_2754	A1S_1137	KZA74_12950	583.88	-0.0462991	-0.505287	1.08703	0.9888	0.837046	0.000601474	559.857	0.310294	1.18359	0.263946	0.876313	0.160694	0.882291
ddrR	KZA74_12955	2,687,812..2,689,131	1320	<=	NCS2 family permease	pbuG	ACX60_RS12675	ABUW_2755	A1S_1135	KZA74_12955	1205.26	-0.2727	-0.410632	0.742686	0.973209	0.837046	0.00315981	1075.74	0.204097	0.744861	0.0732358	0.891765	0.239678	0.971891
ddrR	KZA74_13110	2,724,341..2,725,054	714	<=	FadR family transcriptional regulator	fadR	ACX60_RS12830	ABUW_2786	A1S_1103	KZA74_13110	453.5	-0.237227	-0.316516	1.06498	0.973209	0.837894	0.00131776	437.028	0.133473	0.691376	0.504053	0.960407	0.431798	0.589283
ddrR	KZA74_13225	2,751,873..2,752,232	360	=>	KZA74_13225	NA	ACX60_RS12945	ABUW_2809	A1S_1082	KZA74_13225	359.19	-0.48244	-0.298518	0.782237	0.973209	0.874317	0.0423134	264.855	-0.391599	-0.359441	-0.44326	0.682139	0.755509	0.536079
ddrR	KZA74_13245	2,754,945..2,755,823	879	<=	NLPA lipoprotein	metQ	ACX60_RS12965	ABUW_2820	A1S_1080	KZA74_13245	744.314	-0.495339	-0.833801	1.10923	0.973209	0.837046	0.0318682	481.343	-0.907301	-0.0900976	-1.1385	0.173522	0.956215	0.0311389
ddrR	KZA74_13315	2,781,220..2,781,615	396	=>	KZA74_13315	NA	ACX60_RS13040	NA	A1S_3594	KZA74_13315	155.207	-0.150821	0.235913	1.05209	0.978617	0.946187	0.0225215	107.043	-0.640893	-0.344803	-1.0611	0.41949	0.800546	0.0277013
ddrR	pyrC	2,784,651..2,785,685	1035	=>	pyrC, dihydroorotase	URA4, pyrC	ACX60_RS13055	ABUW_2825	A1S_1066	KZA74_13330	978.588	-0.0859549	-0.112711	2.60141	0.984557	0.98051	1.12275e-15	718.2	-0.159148	-0.0618882	-0.448922	0.889745	0.956603	0.35113
ddrR	rnt	2,785,670..2,786,332	663	=>	rnt, ribonuclease T	rnt	ACX60_RS13060	ABUW_2826	A1S_1065	KZA74_13335	636.144	-0.482766	-0.588689	1.51637	0.973209	0.837046	1.83933e-05	501.635	-0.283809	0.105172	-0.220237	0.839724	0.947686	0.866671
ddrR	nudC	2,802,327..2,803,070	744	=>	nudC, NAD(+) diphosphatase	E3.6.1.22, NUDT12, nudC	ACX60_RS13115	ABUW_2843	A1S_1052	KZA74_13390	634.525	-0.240469	-0.417708	0.748221	0.973209	0.837046	0.0467605	467.128	-0.509428	-0.122112	-0.362443	0.481775	0.932017	0.639236
ddrR	KZA74_13465	2,814,501..2,815,061	561	=>	KZA74_13465	prok_B	ACX60_RS13190	ABUW_2858	A1S_1037	KZA74_13465	654.695	-0.425096	-0.425156	1.31085	0.973209	0.837894	0.00465845	453.068	-1.0783	-0.310382	-0.492636	0.073893	0.830886	0.572549
ddrR	KZA74_13525	2,829,152..2,830,261	1110	=>	META and DUF4377 domain-containing protein	NA	ACX60_RS13240	ABUW_2868	A1S_1027	KZA74_13525	1809.58	0.0518582	-0.455722	2.27945	0.991879	0.891378	0.000335508	1654.61	-0.30437	1.35421	0.268767	0.915094	0.237372	0.912883
ddrR	adk	2,833,715..2,834,368	654	<=	adk, adenylate kinase	adk, AK	ACX60_RS13260	ABUW_2873	A1S_1023	KZA74_13550	1552.26	0.404743	-0.61669	1.36116	0.973209	0.837046	0.00701799	1299.58	-0.446794	0.85619	-0.104506	0.806773	0.478768	0.974096
ddrR	KZA74_13560	2,835,829..2,836,347	519	<=	KZA74_13560	NA	ACX60_RS13270	ABUW_2875	A1S_1021	KZA74_13560	412.226	-0.490274	-0.223706	1.26593	0.973209	0.904708	0.000101498	282.437	-0.633504	-0.351625	-0.864109	0.239128	0.708457	0.025181
ddrR	mrdA	2,836,584..2,838,602	2019	=>	mrdA, penicillin-binding protein 2	mrdA	ACX60_RS13275	ABUW_2876	A1S_1020	KZA74_13565	1094.19	-0.358407	-0.128455	0.991424	0.973209	0.988351	0.0255905	843.463	-0.154928	-0.343015	-0.262152	0.92869	0.778183	0.803993
ddrR	KZA74_13625	2,846,111..2,846,590	480	=>	nlpE, copper resistance protein NlpE	nlpE	ACX60_RS13335	ABUW_2887	A1S_1009	KZA74_13625	684.823	0.25683	0.363603	2.74491	0.97575	0.94447	2.68565e-05	499.208	-0.0770964	-0.287441	-0.412406	0.986515	0.892081	0.803993
ddrR	KZA74_13635	2,848,846..2,849,835	990	=>	LysR family transcriptional regulator	NA	ACX60_RS13345	ABUW_2889	A1S_1006	KZA74_13635	1710.26	-0.223328	-0.0326266	2.91797	0.973209	0.996962	9.10488e-13	1330.64	-0.301983	-0.232106	-0.114753	0.801108	0.864463	0.940901
ddrR	KZA74_13640	2,849,959..2,851,284	1326	=>	hemolysin family protein	NA	ACX60_RS13350	ABUW_2890	A1S_1005	KZA74_13640	637.608	0.114486	-0.020142	0.930771	0.97575	0.996962	0.000358712	501.526	-0.321186	-0.0907006	-0.0497944	0.510088	0.922429	0.967489
ddrR	KZA74_13645	2,851,838..2,853,175	1338	=>	citN, CitMHS family transporter	TC.CITMHS	ACX60_RS13355	ABUW_2892	A1S_1004	KZA74_13645	1432.13	-0.235718	-0.408152	1.01433	0.973209	0.839664	0.0295969	1210.9	-0.350392	0.387255	0.0410185	0.836937	0.821278	0.992069
ddrR	KZA74_13650	2,853,222..2,853,734	513	<=	KZA74_13650	NA	ACX60_RS13360	ABUW_2893	A1S_1003	KZA74_13650	378.387	-0.409035	-0.189806	0.728227	0.973209	0.946187	0.0499755	273.152	-0.738345	-0.488786	-0.284903	0.129909	0.476177	0.7106
ddrR	KZA74_13655	2,853,957..2,854,505	549	=>	DUF2239 family protein	K09965	ACX60_RS13365	ABUW_2894	A1S_1002	KZA74_13655	169.055	0.336859	0.418757	1.94123	0.973209	0.837046	9.63548e-10	157.278	0.397952	0.387611	0.34726	0.632734	0.670276	0.603768
ddrR	cysN	2,854,558..2,856,171	1614	<=	cysN, sulfate adenylyltransferase subunit CysN	cysN	ACX60_RS13370	ABUW_2895	A1S_1001	KZA74_13660	2183.44	-1.10497	-0.917014	1.33409	0.43844	0.837046	0.00696889	1824.22	-0.159906	1.14487	-0.221057	0.966198	0.254056	0.917806
ddrR	cysD	2,856,202..2,857,110	909	<=	cysD, sulfate adenylyltransferase subunit CysD	cysD	ACX60_RS13375	ABUW_2896	A1S_1000	KZA74_13665	1894.42	-0.782053	-0.738651	1.19108	0.973209	0.837046	0.0465717	1456.55	-0.519347	0.756647	-0.453385	0.78876	0.634406	0.800571
ddrR	KZA74_13670	2,857,103..2,857,234	132	<=	KZA74_13670	NA	NA	NA	NA	KZA74_13670	174.874	-0.440559	-0.484115	2.12203	0.973209	0.851967	0.000110181	115.874	-1.09864	-0.0629846	-0.815428	0.167417	0.976859	0.29168
ddrR	lysS	2,859,125..2,860,654	1530	<=	lysS, lysine--tRNA ligase	KARS, lysS	ACX60_RS13385	ABUW_2899	A1S_0998	KZA74_13680	2977.76	-0.389408	-0.677925	1.91759	0.973209	0.837046	0.000605175	2185.58	-0.851784	0.546094	-0.445081	0.479063	0.760778	0.775622
ddrR	KZA74_13695	2,862,351..2,862,515	165	=>	rubredoxin	rubA	ACX60_RS13400	ABUW_2902	A1S_0995	KZA74_13695	524.023	0.0825919	-0.187776	1.78899	0.989556	0.98624	0.00360398	380.094	-0.296025	0.309736	-0.853394	0.91377	0.894365	0.510879
ddrR	KZA74_13700	2,862,608..2,863,789	1182	=>	FAD-dependent oxidoreductase	rubB, alkT	ACX60_RS13405	ABUW_2903	A1S_0994	KZA74_13700	995.852	-0.286917	-0.30807	0.832124	0.973209	0.837046	0.00567159	706.055	-0.464664	-0.262315	-0.681799	0.452958	0.799062	0.111215
ddrR	KZA74_13705	2,863,844..2,864,788	945	=>	alpha/beta fold hydrolase	rdmC	ACX60_RS13410	ABUW_2904	A1S_0993	KZA74_13705	816.125	-0.49329	-0.29007	0.898831	0.973209	0.848207	0.00724625	581.266	-0.608068	-0.359772	-0.56212	0.166552	0.597306	0.164942
ddrR	KZA74_13710	2,864,795..2,865,703	909	=>	LysR family transcriptional regulator	oxyR	ACX60_RS13415	ABUW_2905	A1S_0992	KZA74_13710	1792.54	-0.0792769	-0.241361	1.77481	0.988413	0.946187	0.000115707	1390.56	-0.425027	0.193626	-0.276786	0.761408	0.918008	0.852709
ddrR	mtgA	2,868,746..2,869,423	678	<=	ppk1, polyphosphate kinase 1	ppk	ACX60_RS13425	ABUW_2907	A1S_0990	KZA74_13725	1645.06	-0.0936493	-0.192058	0.967711	0.97575	0.874715	6.0134e-05	1272.64	-0.235956	-0.152066	-0.249701	0.600817	0.821306	0.489175
ddrR	KZA74_13770	2,877,148..2,879,412	2265	<=	TonB-dependent siderophore receptor	fepA, pfeA, iroN, pirA	ACX60_RS13470	ABUW_2916	A1S_0980	KZA74_13770	1192.68	0.0354375	0.124697	1.46999	0.991879	0.992223	0.00466243	884.07	0.0538063	-0.121465	-0.810968	0.988844	0.948497	0.328
ddrR	nfuA	2,879,582..2,880,220	639	<=	nfuA, Fe-S biogenesis protein NfuA	nfuA	ACX60_RS13475	ABUW_2917	A1S_0979	KZA74_13775	792.247	-0.0493293	-0.698149	1.06593	0.991879	0.837046	0.0369216	819.312	0.0555012	1.56336	0.59597	0.990942	0.110071	0.715335
ddrR	KZA74_13810	2,887,745..2,889,376	1632	<=	Low-affinity inorganic phosphate transporter 1	TC.PIT, pitA_2	ACX60_RS13510	ABUW_2925	A1S_0972	KZA74_13810	2021.3	-0.409714	-0.549328	1.36046	0.973209	0.837046	0.000720956	1401.49	-0.757345	-0.0364328	-0.738588	0.280345	0.98499	0.239325
ddrR	KZA74_14015	2,933,464..2,933,664	201	=>	KZA74_14015	NA	ACX60_RS13710	ABUW_2965	A1S_3580	KZA74_14015	248.201	-0.397651	0.273046	1.90606	0.973209	0.968129	0.00382062	209.428	-0.724337	-0.0486631	0.289853	0.664686	0.986755	0.891358
ddrR	KZA74_14020	2,933,775..2,934,290	516	<=	acyl-CoA thioesterase	NA	ACX60_RS13715	ABUW_2966	A1S_0933	KZA74_14020	473.388	-0.357767	-0.246176	1.00144	0.973209	0.877353	0.00165257	365.668	-0.61056	-0.0469553	-0.269459	0.418426	0.976918	0.800571
ddrR	mqo	2,943,604..2,945,244	1641	=>	mqo, malate dehydrogenase (quinone)	mqo	ACX60_RS13750	ABUW_2973	A1S_0923	KZA74_14055	4069.56	0.147752	-0.857383	2.72135	0.986689	0.837046	9.10465e-06	3952.85	-0.365357	1.67093	0.421994	0.906555	0.170817	0.86273
ddrR	hemB	2,967,422..2,968,435	1014	=>	hemB, porphobilinogen synthase	hemB, ALAD	ACX60_RS13850	ABUW_3022	A1S_0906	KZA74_14160	1224.85	-0.307865	-0.563796	0.96064	0.973209	0.837046	0.00793827	1001.53	-0.520581	0.469152	-0.10783	0.696547	0.764501	0.971891
ddrR	KZA74_14175	2,970,562..2,971,014	453	<=	ABZJ_00895 family protein	NA	ACX60_RS13865	ABUW_3025	A1S_0903	KZA74_14175	174.449	0.328271	0.473793	1.00401	0.973209	0.837046	0.000602773	124.73	-0.254753	-0.47923	-0.715742	0.794005	0.476177	0.0673386
ddrR	fur	2,980,625..2,981,062	438	<=	fur, ferric iron uptake transcriptional regulator	fur, zur, furB	ACX60_RS13905	ABUW_3033	A1S_0895	KZA74_14215	1056.52	0.0183944	-0.45157	1.6766	0.995974	0.853057	0.00175015	876.52	-0.592393	0.537266	-0.0278593	0.722853	0.784433	0.993854
ddrR	rep	2,988,756..2,990,795	2040	<=	rep, DNA helicase Rep	rep	ACX60_RS13955	ABUW_3043	A1S_0885	KZA74_14265	1002.47	-0.17752	-0.24938	0.766416	0.973209	0.837046	0.00100273	871.784	-0.241237	0.245239	0.408742	0.799387	0.814082	0.465271
ddrR	minC	2,993,998..2,994,720	723	=>	minC, septum site-determining protein MinC	minC	ACX60_RS13975	ABUW_3048	A1S_0881	KZA74_14285	829.791	-0.29192	-0.395128	1.15154	0.973209	0.839664	0.00845567	585.262	-0.688993	-0.04308	-0.712397	0.28991	0.979174	0.202737
ddrR	KZA74_14300	2,995,962..2,996,249	288	=>	aminopeptidase, PA4642 family protein	NA	ACX60_RS13990	ABUW_3051	A1S_0878	KZA74_14300	260.596	-0.429151	-0.130741	1.87365	0.973209	0.988928	1.95037e-05	184.891	-0.349367	-0.414715	-0.541284	0.811951	0.793862	0.569536
ddrR	KZA74_14325	3,002,182..3,002,997	816	=>	arginyltransferase	bpt	ACX60_RS14015	ABUW_3056	A1S_0873	KZA74_14325	538.853	0.100247	0.0971628	0.810814	0.978617	0.981254	0.00619675	417.425	-0.156286	-0.42862	-0.243036	0.874597	0.428459	0.699492
ddrR	tuf	3,005,803..3,006,993	1191	<=	tuf, elongation factor Tu	tuf, TUFM	ACX60_RS14035	ABUW_3060	A1S_0869	KZA74_14345	1646.37	0.0980834	-1.32495	3.46821	0.991879	0.837046	7.95636e-05	1207.6	-1.03462	1.92793	-0.550687	0.697925	0.254056	0.862432
ddrR	fusA	3,007,088..3,009,226	2139	<=	fusA, elongation factor G	fusA, GFM, EFG	ACX60_RS14040	ABUW_3061	A1S_0868	KZA74_14350	42448.6	0.127861	-1.40463	2.34846	0.989848	0.837046	0.0229076	35973.8	-0.653766	2.42101	-0.245617	0.869558	0.160227	0.967842
ddrR	rpsG	3,009,405..3,009,875	471	<=	rpsG, 30S ribosomal protein S7	RP-S7, MRPS7, rpsG	ACX60_RS14045	ABUW_3062	A1S_0867	KZA74_14355	13352.3	0.12435	-1.54113	2.39702	0.991879	0.837046	0.021613	11512.2	-0.759304	2.46747	-0.148634	0.838836	0.151607	0.980408
ddrR	rpsL	3,010,035..3,010,409	375	<=	rpsL, 30S ribosomal protein S12	RP-S12, MRPS12, rpsL	ACX60_RS14050	ABUW_3063	A1S_0866	KZA74_14360	11505.6	0.0156477	-1.34131	2.37315	0.999942	0.837046	0.020517	9547.92	-0.908195	2.1526	-0.216059	0.785996	0.233896	0.971891
ddrR	KZA74_14390	3,015,999..3,017,624	1626	=>	NAD+ synthase	nadE, E6.3.5.1, NADSYN1, QNS1, nadE	ACX60_RS14080	ABUW_3069	A1S_0858	KZA74_14390	2741.37	-0.550292	-0.745473	1.29242	0.973209	0.837046	0.0335722	2064.19	-0.974399	0.530696	-0.285662	0.407157	0.785814	0.886226
ddrR	KZA74_14395	3,017,617..3,018,645	1029	=>	KZA74_14395	NA	ACX60_RS14085	ABUW_3070	A1S_0857	KZA74_14395	509.382	-0.662175	-0.125697	0.802689	0.69945	0.975945	0.0166823	355.871	-0.840381	-0.417799	-0.500865	0.073893	0.602925	0.362048
ddrR	coaD	3,029,628..3,030,119	492	<=	coaD, pantetheine-phosphate adenylyltransferase	E2.7.7.3A, coaD, kdtB	ACX60_RS14145	ABUW_3082	A1S_0845	KZA74_14460	702.712	-0.130493	-0.255905	1.90337	0.984383	0.947049	0.000125013	528.719	-1.01028	0.207678	-0.353518	0.25364	0.918493	0.809267
ddrR	KZA74_14470	3,030,773..3,031,324	552	<=	flavodoxin family protein	wrbA, fldP	ACX60_RS14155	ABUW_3084	A1S_0843	KZA74_14470	538.922	0.185719	-0.303483	0.76138	0.973209	0.837894	0.0153004	448.224	-0.436708	0.137263	0.230341	0.668445	0.932017	0.845935
ddrR	KZA74_14490	3,034,733..3,036,598	1866	=>	DNA primase	dnaG	ACX60_RS14175	ABUW_3088	A1S_0838	KZA74_14490	1432.75	-0.445045	-0.351371	0.831062	0.973209	0.837046	0.0045498	1043.23	-0.679005	-0.102358	-0.590693	0.0851792	0.925644	0.12418
ddrR	hemA	3,036,595..3,037,878	1284	<=	hemA, glutamyl-tRNA reductase	hemA	ACX60_RS14180	ABUW_3089	A1S_0837	KZA74_14495	1628.95	-0.464092	-0.436532	0.801427	0.973209	0.837046	0.031761	1352.89	-0.586721	0.261184	0.116496	0.572865	0.875368	0.956404
ddrR	KZA74_14500	3,037,967..3,039,676	1710	=>	tetratricopeptide repeat protein	bepA	ACX60_RS14185	ABUW_3090	A1S_0836	KZA74_14500	845.91	-0.290211	0.0236074	0.688654	0.973209	0.996962	0.000784884	607.699	-0.338394	-0.362269	-0.777147	0.416533	0.370913	0.000709206
ddrR	lolB	3,039,681..3,040,259	579	=>	lolB, lipoprotein insertase outer membrane proteinLolB	lolB	ACX60_RS14190	ABUW_3091	A1S_0835	KZA74_14505	280.721	-0.0201054	0.186633	0.774141	0.991879	0.870531	0.000687958	201.836	-0.566294	-0.342842	-0.330493	0.251962	0.656414	0.562013
ddrR	ispE	3,040,278..3,041,111	834	=>	ispE, 4-(cytidine5'-diphospho)-2-C-methyl-D-erythritol kinase	ispE	ACX60_RS14195	ABUW_3092	A1S_0834	KZA74_14510	1205.98	-0.350063	-0.452049	1.71794	0.973209	0.853057	0.00132618	934.672	-0.402998	0.790521	-0.477124	0.841431	0.559875	0.760346
ddrR	KZA74_14530	3,041,474..3,041,548	75	=>	tRNA-Gln	trnQ	NA	NA	A1S_0830	KZA74_14530	136.255	1.01431	0.568234	0.837031	0.25402	0.837046	0.0376354	109.722	0.293113	0.319433	-0.663865	0.804612	0.800241	0.236665
ddrR	KZA74_14535	3,041,585..3,042,535	951	=>	ribose-phosphate pyrophosphokinase	prs, PRPS, prsA	ACX60_RS14220	ABUW_3097	A1S_0829	KZA74_14535	3937.22	-0.0256935	-0.833813	2.21209	0.993625	0.837046	0.00021264	3177.85	-0.602169	1.47731	-0.313519	0.803237	0.263282	0.906678
ddrR	rplY	3,042,635..3,042,931	297	=>	rplY, 50S ribosomal protein L25	RP-L25, rplY	ACX60_RS14225	ABUW_3098	A1S_0828	KZA74_14540	1123.58	0.893164	-0.755648	2.79146	0.973209	0.837046	3.34461e-05	1038.11	-0.287639	2.13487	0.032848	0.952019	0.0824541	0.994482
ddrR	pth	3,042,952..3,043,533	582	=>	pth, aminoacyl-tRNA hydrolase	PTH1, pth, spoVC	ACX60_RS14230	ABUW_3099	A1S_0826	KZA74_14545	658.509	0.120964	-0.630475	1.82816	0.978617	0.837046	1.57437e-07	515.838	-0.57551	0.474758	-0.189999	0.52992	0.67818	0.89075
ddrR	KZA74_14550	3,043,665..3,044,045	381	=>	aspartate 1-decarboxylase	panD	ACX60_RS14235	ABUW_3100	A1S_0825	KZA74_14550	673.761	-0.151683	-0.538184	1.58013	0.977542	0.837046	0.000217755	566.633	-0.551376	0.871851	0.0117346	0.685356	0.36728	0.998809
ddrR	ribB	3,046,860..3,047,519	660	=>	ribB, 3,4-dihydroxy-2-butanone-4-phosphate synthase	ribB, RIB3	ACX60_RS14250	ABUW_3103	A1S_0823	KZA74_14565	922.991	-0.292134	-0.530165	1.59215	0.973209	0.837046	6.87636e-05	685.413	-0.500901	-0.0637975	-0.359272	0.590853	0.967019	0.716843
ddrR	rpmF	3,052,025..3,052,210	186	<=	rpmF, 50S ribosomal protein L32	RP-L32, MRPL32, rpmF	ACX60_RS14285	ABUW_3110	NA	KZA74_14600	4198.11	0.0679342	-0.95627	1.8551	0.991879	0.837046	0.0236181	3381.93	-0.706072	1.50812	-0.460679	0.801108	0.362465	0.873366
ddrR	KZA74_14605	3,052,285..3,052,845	561	<=	DUF177 domain-containing protein	K07040	ACX60_RS14290	ABUW_3111	A1S_0815	KZA74_14605	5903.83	0.247368	-0.96101	2.30738	0.978617	0.837046	0.00434707	5363.49	-0.631735	1.95026	0.0939125	0.841786	0.201377	0.986298
ddrR	KZA74_14620	3,054,540..3,055,331	792	=>	segregation/condensation protein A	scpA	ACX60_RS14305	ABUW_3114	A1S_0812	KZA74_14620	486.312	0.0520086	-0.0442881	2.00014	0.988413	0.996962	1.40963e-13	360.67	-0.68119	-0.218323	-0.333076	0.0294246	0.782211	0.38025
ddrR	scpB	3,055,328..3,055,924	597	=>	scpB, SMC-Scp complex subunit ScpB	scpB	ACX60_RS14310	ABUW_3115	A1S_0811	KZA74_14625	475.835	0.00272542	-0.188317	1.50527	0.999942	0.898062	4.52536e-09	370.066	-0.258394	0.0607555	-0.340171	0.810564	0.965389	0.658902
ddrR	KZA74_14655	3,060,875..3,061,609	735	<=	alpha/beta fold hydrolase	bioH	ACX60_RS14340	ABUW_3121	A1S_0805	KZA74_14655	270.732	0.182338	0.328132	0.953829	0.973209	0.837046	0.00400969	205.68	-0.219722	-0.529474	-0.213982	0.881694	0.554197	0.85341
ddrR	ccsA	3,078,021..3,078,830	810	=>	ccsA, cytochrome c biogenesis protein CcsA	ccsA	ACX60_RS14405	ABUW_3135	A1S_0790	KZA74_14720	402.928	0.166623	0.251362	1.84544	0.974056	0.877353	4.73819e-09	316.415	0.0713766	-0.0903564	-0.212939	0.979994	0.942722	0.801924
ddrR	dcd	3,088,128..3,088,697	570	<=	dcd, dCTP deaminase	dcd	ACX60_RS14440	ABUW_3142	A1S_0784	KZA74_14755	922.538	0.243835	-0.119888	1.93872	0.973209	0.990942	4.48925e-06	696.524	-0.441533	0.243323	-0.398004	0.722853	0.884209	0.723452
ddrR	KZA74_14760	3,088,812..3,089,405	594	<=	LysE family transporter	NA	ACX60_RS14445	ABUW_3143	A1S_0783	KZA74_14760	417.761	0.413869	0.295068	2.26924	0.973209	0.837046	6.9511e-17	319.885	-0.453636	-0.323396	-0.205103	0.406243	0.674523	0.766199
ddrR	KZA74_14765	3,089,762..3,090,328	567	=>	DUF2062 domain-containing protein	K09928	ACX60_RS14450	ABUW_3144	A1S_0782	KZA74_14765	227.574	0.596956	0.676826	2.55103	0.973209	0.837046	5.22252e-12	167.071	-0.244293	-0.289042	-0.496131	0.847282	0.822589	0.422459
ddrR	apbC	3,091,377..3,092,606	1230	<=	apbC, iron-sulfur cluster carrier protein ApbC	apbC, mrp, NUBPL	ACX60_RS14460	ABUW_3146	A1S_0780	KZA74_14775	1188.29	-0.262783	-0.313188	0.736705	0.973209	0.837046	0.00750458	915.478	-0.494252	-0.0596867	-0.243811	0.159594	0.945398	0.610362
ddrR	metG	3,093,538..3,095,601	2064	=>	metG, methionine--tRNA ligase	MARS, metG	ACX60_RS14470	ABUW_3148	A1S_0778	KZA74_14785	2241.96	-0.152678	-0.484251	1.55761	0.97575	0.837046	8.0787e-05	1727.11	-0.49552	0.465864	-0.342032	0.664072	0.716183	0.77177
ddrR	KZA74_14825	3,102,536..3,102,706	171	<=	KZA74_14825		ACX60_RS14510	ABUW_3156	NA	KZA74_14825	199.716	-0.543817	-0.536246	1.54003	0.973209	0.837894	0.00520085	143.477	-1.21111	-0.338372	-0.330366	0.114463	0.85748	0.817433
ddrR	KZA74_14840	3,105,259..3,105,678	420	=>	KZA74_14840	NA	ACX60_RS14525	ABUW_3159	A1S_0770	KZA74_14840	352.942	-0.062067	-0.131947	2.45306	0.987406	0.953069	5.21243e-22	296.921	-0.304118	-0.11017	0.140311	0.747444	0.934009	0.891358
ddrR	KZA74_14860	3,108,089..3,108,382	294	<=	cold shock domain-containing protein	csp	ACX60_RS14545	ABUW_3163	A1S_0766	KZA74_14860	377.627	-0.372774	-0.35963	1.10178	0.973209	0.904708	0.0438226	277.229	-0.941343	0.0292982	-0.459248	0.239128	0.989046	0.672999
ddrR	nuoN	3,109,235..3,110,731	1497	<=	nuoN, NADH-quinone oxidoreductase subunit NuoN	nuoN	ACX60_RS14555	ABUW_3165	A1S_0764	KZA74_14870	6260.07	-0.619527	-0.78744	1.51844	0.973209	0.837046	0.0474045	4377.56	-1.45378	0.156414	-0.569909	0.219943	0.952925	0.760144
ddrR	nuoM	3,110,734..3,112,332	1599	<=	nuoM, NADH-quinone oxidoreductase subunit M	nuoM	ACX60_RS14560	ABUW_3166	A1S_0763	KZA74_14875	5947.09	-0.674658	-0.838213	1.46811	0.973209	0.837046	0.0350765	4036.13	-1.42524	-0.00154841	-0.619317	0.099607	1	0.637289
ddrR	KZA74_14925	3,123,045..3,123,722	678	<=	nuoB, NADH-quinone oxidoreductase subunit B	nuoB	ACX60_RS14610	ABUW_3176	A1S_0753	KZA74_14925	1752.56	0.0896451	-0.890115	1.45974	0.9888	0.837046	0.0155506	1465.15	-0.585463	1.25393	-0.063254	0.786089	0.319216	0.990283
ddrR	ndhC	3,123,729..3,124,280	552	<=	nuoA, ndhC, NADH-quinone oxidoreductase subunit A	nuoA	ACX60_RS14615	ABUW_3177	A1S_0752	KZA74_14930	1434.21	0.256995	-0.717876	1.6554	0.973209	0.837046	0.000590318	1243.26	-0.378779	1.24458	0.0088574	0.859886	0.210691	0.999061
ddrR	KZA74_14965	3,132,691..3,133,974	1284	=>	nrdF, ribonucleotide-diphosphate reductase subunitbeta	E1.17.4.1B, nrdB, nrdF	ACX60_RS14650	ABUW_3185	A1S_0746	KZA74_14965	5886.36	1.18877	-0.571479	2.38041	0.973209	0.891378	0.00318955	6339.43	0.318628	1.99663	0.548412	0.952019	0.181364	0.849966
ddrR	KZA74_15010	3,149,254..3,149,745	492	<=	flavin reductase	rutF	ACX60_RS14695	ABUW_3196	A1S_0738	KZA74_15010	1339.43	-0.505741	-0.411258	1.55968	0.973209	0.880201	0.00442967	1001.41	-0.744156	0.16619	-0.272649	0.618604	0.943927	0.894581
ddrR	KZA74_15015	3,149,931..3,150,974	1044	<=	methionine synthase	metE	ACX60_RS14700	ABUW_3197	A1S_0737	KZA74_15015	5266.72	-0.437948	-0.539032	2.59217	0.973209	0.909189	0.0016415	4502.96	-0.326684	1.27172	-0.0069799	0.950326	0.544494	1
ddrR	KZA74_15020	3,150,996..3,151,982	987	<=	DUF1852 domain-containing protein	NA	ACX60_RS14705	ABUW_3198	A1S_0736	KZA74_15020	3399.94	-0.854742	-0.250848	2.22236	0.973209	0.987212	0.0080173	2603.07	-0.590869	0.535843	-0.35077	0.839724	0.860255	0.906678
ddrR	KZA74_15175	3,183,153..3,183,974	822	<=	Cof-type HAD-IIB family hydrolase	NA	ACX60_RS14860	ABUW_3230	A1S_0706	KZA74_15175	623.519	0.251055	-0.0849425	1.44485	0.973209	0.987661	1.25661e-07	499.381	-0.354553	0.142494	-0.0927426	0.584757	0.888886	0.924518
ddrR	rpe	3,184,331..3,185,017	687	<=	rpe, ribulose-phosphate 3-epimerase	rpe, RPE	ACX60_RS14865	ABUW_3231	A1S_0705	KZA74_15180	771.892	0.459308	0.167906	2.23991	0.928724	0.914972	9.16991e-19	704.131	0.0461439	0.037567	0.387366	0.985918	0.970155	0.328
ddrR	KZA74_15185	3,185,202..3,185,474	273	=>	DUF2218 domain-containing protein	K09956	ACX60_RS14870	ABUW_3232	A1S_0704	KZA74_15185	207.686	0.632011	0.750773	3.13227	0.884719	0.837046	6.57479e-22	154.606	0.385643	-0.210541	-0.427385	0.635038	0.860255	0.407654
ddrR	KZA74_15220	3,190,772..3,191,320	549	=>	NUDIX hydrolase	NUDIX	ACX60_RS14905	ABUW_3239	A1S_0696	KZA74_15220	567.288	0.147083	0.0666606	1.28236	0.973209	0.990942	1.88564e-07	415.24	-0.29959	-0.355636	-0.399003	0.682781	0.612568	0.419715
ddrR	murA	3,204,490..3,205,746	1257	<=	murA, UDP-N-acetylglucosamine1-carboxyvinyltransferase	murA	ACX60_RS14960	ABUW_3250	A1S_0685	KZA74_15275	1668.09	-0.171971	-0.67586	0.970156	0.97575	0.837046	0.0112428	1377.54	-0.387817	0.828532	-0.0855448	0.761036	0.266227	0.971891
ddrR	ibaG	3,205,753..3,206,004	252	<=	ibaG, BolA family iron metabolism protein IbaG	ibaG	ACX60_RS14965	ABUW_3251	A1S_0684	KZA74_15280	326.772	0.0268719	-0.431256	1.40797	0.992114	0.839664	0.00348089	250.828	-0.675457	0.307254	-0.220668	0.529718	0.860289	0.891358
ddrR	KZA74_15290	3,206,650..3,208,098	1449	<=	RNA polymerase factor sigma-54	rpoN	ACX60_RS14975	ABUW_3253	A1S_0682	KZA74_15290	2101.28	-0.640891	-0.517521	1.36554	0.973209	0.853622	0.0300754	1403.63	-1.34773	-0.278148	-0.69136	0.0836988	0.888661	0.514809
ddrR	KZA74_15320	3,214,396..3,215,145	750	=>	VacJ family lipoprotein	mlaA, vacJ	ACX60_RS15005	ABUW_3259	A1S_0622	KZA74_15320	1003.57	-0.400179	-0.384124	1.99275	0.973209	0.837046	3.32357e-09	756.473	-0.536003	-0.0526596	-0.259391	0.453269	0.970255	0.785458
ddrR	gigA	3,215,261..3,216,229	969	=>	gigA, RsbU family protein phosphatase GigA	gigA	ACX60_RS15010	ABUW_3260	A1S_0621	KZA74_15325	933.3	-0.246095	-0.16922	1.83181	0.973209	0.95893	3.09998e-07	651.094	-0.696156	-0.365612	-0.593779	0.145573	0.656414	0.19491
ddrR	gigB	3,216,332..3,216,853	522	=>	gigB, anti-anti-sigma factor GigB	gigB	ACX60_RS15015	ABUW_3261	A1S_0620	KZA74_15330	1972.13	-0.71665	-0.644505	1.38375	0.973209	0.837894	0.0474378	1326.92	-1.47743	-0.350942	-0.574411	0.13152	0.88179	0.72103
ddrR	KZA74_15340	3,217,719..3,218,096	378	=>	DUF4951 domain-containing protein	NA	ACX60_RS15025	ABUW_3263	A1S_3507	KZA74_15340	227.942	0.50912	0.383938	0.685083	0.82579	0.837046	0.0114953	195.425	-0.182907	0.0185317	0.279084	0.834498	0.988069	0.575453
ddrR	KZA74_15345	3,218,256..3,218,693	438	=>	MarR family transcriptional regulator	marR	ACX60_RS15030	ABUW_3264	A1S_0618	KZA74_15345	298.064	-0.483374	0.0923344	1.35314	0.973209	0.996962	0.00624252	194.156	-1.05493	-0.600636	-1.04296	0.132784	0.578639	0.0884379
ddrR	KZA74_15350	3,218,781..3,219,212	432	=>	organic hydroperoxide resistance protein	ohrP	ACX60_RS15035	ABUW_3265	A1S_0617	KZA74_15350	301.086	-0.376875	0.0528066	0.822179	0.973209	0.996962	0.0472218	231.482	-0.607645	-0.086598	-0.222793	0.472558	0.956603	0.85968
ddrR	polA	3,225,554..3,228,325	2772	=>	polA, DNA polymerase I	polA	ACX60_RS15060	ABUW_3270	A1S_0612	KZA74_15375	2472.77	-0.460748	-0.460159	1.03586	0.973209	0.837046	0.00929394	1860.21	-0.562567	0.0881373	-0.348746	0.437405	0.948945	0.683177
ddrR	KZA74_15380	3,228,385..3,228,954	570	<=	YggT family protein	yggT	ACX60_RS15065	ABUW_3271	A1S_0611	KZA74_15380	466.202	0.118085	-0.287075	0.741826	0.978617	0.874715	0.0465144	383.642	-0.4238	0.607996	-0.0602054	0.704755	0.496087	0.980408
ddrR	proC	3,228,976..3,229,812	837	<=	proC, pyrroline-5-carboxylate reductase	proC	ACX60_RS15070	ABUW_3272	A1S_0610	KZA74_15385	880.454	-0.271367	-0.687495	0.753083	0.973209	0.837046	0.0490099	685.228	-0.598856	0.476416	-0.307095	0.516932	0.685791	0.80009
ddrR	trxA	3,233,764..3,234,090	327	=>	trxA, thioredoxin	trxA	ACX60_RS15090	ABUW_3276	A1S_0606	KZA74_15405	1310.41	-0.482265	-0.458181	1.60977	0.973209	0.890667	0.0130887	935.041	-1.15375	0.0213767	-0.567612	0.338391	0.993579	0.735908
ddrR	rho	3,234,412..3,235,680	1269	=>	rho, transcription termination factor Rho	rho	ACX60_RS15095	ABUW_3277	A1S_0604	KZA74_15410	5813.48	-0.322314	-0.720087	2.17557	0.97575	0.837046	0.000925935	4317.46	-1.02545	0.593623	-0.380693	0.473135	0.793862	0.863077
ddrR	KZA74_15420	3,236,095..3,236,346	252	=>	KZA74_15420	NA	ACX60_RS15100	ABUW_3278	A1S_3506	KZA74_15420	2259.95	0.28843	-0.706706	2.82075	0.97575	0.837894	0.000134109	1697.66	-1.29965	0.80709	-0.521916	0.462166	0.763697	0.843945
ddrR	pheS	3,239,225..3,240,205	981	<=	pheS, phenylalanine--tRNA ligase subunit alpha	FARSA, pheS	ACX60_RS15115	ABUW_3281	A1S_0601	KZA74_15435	849.626	-0.258987	-0.300374	0.501832	0.973209	0.837046	0.0167321	723.823	-0.138609	0.286387	0.128842	0.906555	0.753482	0.893914
ddrR	KZA74_15450	3,241,933..3,242,486	554	<=	NADAR family protein	K09935	ACX60_RS15130	NA	A1S_0598	KZA74_15450	195.844	-0.461695	-0.0837764	0.660481	0.973209	0.990942	0.0387494	145.015	-0.498584	-0.335837	-0.520216	0.332026	0.675412	0.198712
ddrR	rplT	3,242,577..3,242,936	360	<=	rplT, 50S ribosomal protein L20	RP-L20, MRPL20, rplT	ACX60_RS15135	ABUW_3284	A1S_0597	KZA74_15455	7392.77	0.470818	-1.31432	2.08945	0.973209	0.837046	0.0236181	6821.47	-0.142328	2.74619	-0.266778	0.986515	0.0732903	0.960414
ddrR	rpmI	3,242,948..3,243,142	195	<=	rpmI, 50S ribosomal protein L35	RP-L35, MRPL35, rpmI	ACX60_RS15140	ABUW_3285	NA	KZA74_15460	5439.07	0.480783	-1.16704	3.13247	0.973209	0.837046	0.000677543	4500.7	-0.365672	2.41322	-0.32687	0.948935	0.126186	0.934836
ddrR	thrS	3,246,545..3,248,467	1923	<=	thrS, threonine--tRNA ligase	TARS, thrS	ACX60_RS15165	ABUW_3290	A1S_0592	KZA74_15485	4809.56	-0.123749	-0.736718	1.61159	0.988413	0.837046	0.0124773	3893.14	-0.710001	1.00172	-0.173345	0.722493	0.533436	0.964485
ddrR	panC	3,252,246..3,253,094	849	<=	panC, pantoate--beta-alanine ligase	panC	ACX60_RS15190	ABUW_3295	A1S_0587	KZA74_15510	755.418	-0.0895259	-0.521054	1.13991	0.978617	0.837046	1.78594e-05	579.549	-0.476352	0.313382	-0.293731	0.336807	0.676224	0.618004
ddrR	rlmD	3,260,472..3,261,863	1392	<=	rlmD, 23S rRNA (uracil(1939)-C(5))-methyltransferaseRlmD	rumA, rmlD	ACX60_RS15230	ABUW_3303	A1S_0577	KZA74_15550	1430.12	-0.261578	-0.320161	0.710079	0.973209	0.837046	0.0282237	1178.67	-0.21359	0.406391	-0.137246	0.86685	0.662044	0.912883
ddrR	KZA74_15555	3,261,873..3,262,691	819	<=	3'-5' exonuclease	K07501	ACX60_RS15235	ABUW_3304	A1S_0576	KZA74_15555	501.001	0.147278	-0.095309	0.808207	0.973209	0.974825	0.00079606	452.579	-0.0153397	0.669801	0.23553	0.996558	0.194046	0.77715
ddrR	cysM	3,262,714..3,263,628	915	<=	cysM, cysteine synthase CysM	cysM	ACX60_RS15240	ABUW_3305	A1S_0575	KZA74_15560	874.075	-0.0197267	-0.395465	1.035	0.992114	0.837046	0.00435198	765.843	-0.132765	0.743033	0.163232	0.963548	0.42059	0.923879
ddrR	KZA74_15565	3,263,801..3,266,608	2808	=>	response regulator	gacS, barA, varS	ACX60_RS15245	ABUW_3306	A1S_0574	KZA74_15565	1384.65	-0.189416	0.000459347	0.824325	0.973209	1	0.0284341	1069.96	-0.0880822	-0.183283	-0.389779	0.97217	0.887692	0.603768
ddrR	KZA74_15570	3,266,705..3,267,493	789	=>	crotonase/enoyl-CoA hydratase family protein	NA	ACX60_RS15250	ABUW_3307	A1S_0573	KZA74_15570	639.252	0.144069	0.0453985	1.40618	0.97575	0.996962	0.000314514	513.679	0.018487	-0.344276	0.0229382	0.996558	0.824133	0.993854
ddrR	rsfS	3,269,263..3,269,664	402	=>	rsfS, ribosome silencing factor	ybeB, rsfS	ACX60_RS15265	ABUW_3310	A1S_0570	KZA74_15585	4257.72	-0.877629	-0.105766	2.8127	0.973209	0.996962	0.000113958	3314.65	-0.342936	0.381758	-0.277324	0.914865	0.888886	0.920279
ddrR	KZA74_15630	3,278,040..3,278,549	510	=>	KZA74_15630	NA	ACX60_RS15310	ABUW_3343	A1S_0561	KZA74_15630	479.058	-0.0925679	0.221797	1.3993	0.988413	0.956633	0.00361786	326.149	0.0406916	-0.657771	-1.29839	0.990942	0.544937	0.030668
ddrR	ilvC	3,300,638..3,301,654	1017	<=	ilvC, ketol-acid reductoisomerase	ilvC	ACX60_RS15390	ABUW_3355	A1S_0545	KZA74_15715	5890.69	-0.169826	-0.815675	1.90658	0.988413	0.837894	0.0312793	4431.06	-0.883543	1.06085	-0.599106	0.712625	0.631451	0.817433
ddrR	leuS	3,304,929..3,307,553	2625	=>	leuS, leucine--tRNA ligase	LARS, leuS	ACX60_RS15410	ABUW_3359	A1S_0541	KZA74_15735	3422.54	-0.449584	-0.618122	1.42125	0.973209	0.837046	0.00205246	2691.47	-0.494726	0.427585	-0.138404	0.693203	0.78002	0.944957
ddrR	KZA74_15740	3,307,581..3,308,090	510	=>	KZA74_15740	lptE, rlpB	ACX60_RS15415	ABUW_3360	A1S_0540	KZA74_15740	685.949	0.124023	-0.397963	2.08709	0.980598	0.837894	6.26041e-07	555.834	-0.676663	0.45675	-0.0501638	0.522647	0.765943	0.98501
ddrR	holA	3,308,110..3,309,099	990	=>	holA, DNA polymerase III subunit delta	holA	ACX60_RS15420	ABUW_3361	A1S_0539	KZA74_15745	480.999	-0.379429	-0.113816	0.772789	0.973209	0.95893	0.0018326	381.928	-0.145754	-0.111003	-0.168862	0.847516	0.892356	0.766199
ddrR	KZA74_15750	3,309,207..3,310,547	1341	=>	MacA family efflux pump subunit	macA	ACX60_RS15425	ABUW_3362	A1S_0537	KZA74_15750	643.724	-0.375425	-0.0701012	0.592418	0.973209	0.993138	0.0496991	564.696	-0.140852	0.290253	0.307761	0.918751	0.78274	0.686343
ddrR	orn	3,315,858..3,316,424	567	<=	orn, oligoribonuclease	orn, REX2, REXO2	ACX60_RS15450	ABUW_3367	A1S_0532	KZA74_15775	827.309	-0.464361	-0.300933	1.15346	0.973209	0.902412	0.00916304	663.623	-0.580132	0.163639	0.027668	0.632734	0.932318	0.993854
ddrR	rsgA	3,316,550..3,317,608	1059	=>	rsgA, ribosome small subunit-dependent GTPase A	rsgA, engC	ACX60_RS15455	ABUW_3368	A1S_0531	KZA74_15780	795.638	-0.0822782	-0.0122019	0.82215	0.980598	0.996962	0.00411207	601.245	-0.0986149	-0.215389	-0.611257	0.95073	0.826949	0.130195
ddrR	KZA74_15785	3,317,706..3,318,122	417	=>	rhodanese-like domain-containing protein	rhod	ACX60_RS15460	ABUW_3369	A1S_0530	KZA74_15785	2523.76	-0.573426	-0.6473	1.79646	0.973209	0.839664	0.0139126	1773.54	-1.19671	-0.105505	-0.398936	0.312868	0.967019	0.845597
ddrR	grxC	3,318,134..3,318,391	258	=>	grxC, glutaredoxin 3	grxC, GLRX, GLRX2	ACX60_RS15465	ABUW_3370	A1S_0529	KZA74_15790	1282.48	-0.129439	-0.791842	1.90687	0.988413	0.837046	0.00791062	906.712	-1.49109	0.542107	-0.495263	0.193303	0.82412	0.803993
ddrR	secB	3,318,419..3,318,877	459	=>	secB, protein-export chaperone SecB	secB	ACX60_RS15470	ABUW_3371	A1S_0528	KZA74_15795	2170.05	0.0862458	-0.464244	2.46051	0.991879	0.921139	0.00114864	1628.25	-0.995594	0.670033	-0.368777	0.579722	0.791255	0.885778
ddrR	KZA74_15885	3,334,588..3,334,848	261	<=	acyl carrier protein	acpP	ACX60_RS15560	NA	A1S_0509	KZA74_15885	113.779	-0.376013	-0.171702	0.99592	0.973209	0.977085	0.0450899	82.8497	-0.641699	-0.102165	-0.498188	0.497818	0.952925	0.572549
ddrR	der	3,336,449..3,337,858	1410	<=	der, ribosome biogenesis GTPase Der	engA, der	ACX60_RS15575	ABUW_3373	A1S_0506	KZA74_15900	1973.17	-0.107109	-0.517043	1.07788	0.978617	0.837046	0.00182338	1683.87	-0.382982	0.752076	0.074786	0.774219	0.362187	0.977484
ddrR	KZA74_15910	3,339,191..3,339,889	699	<=	tetratricopeptide repeat protein	NA	ACX60_RS15585	ABUW_3375	A1S_0504	KZA74_15910	1144.15	-0.333438	-0.572885	1.25219	0.973209	0.837046	0.0280754	909.26	-0.598875	0.796913	-0.270184	0.697925	0.53674	0.88725
ddrR	KZA74_15925	3,342,344..3,343,135	792	<=	DUF4115 domain-containing protein	rodZ	ACX60_RS15600	ABUW_3378	A1S_0501	KZA74_15925	1170.84	-0.214218	-0.698444	1.17499	0.97575	0.837046	0.0247862	961.075	-0.508404	0.905737	-0.111725	0.761597	0.423011	0.971891
ddrR	ndk	3,345,297..3,345,728	432	<=	ndk, nucleoside-diphosphate kinase	ndk, NME	ACX60_RS15615	ABUW_3381	A1S_0498	KZA74_15940	3058.78	-0.170287	-1.10311	2.10736	0.988413	0.837046	0.0137791	2299.2	-1.12536	1.40925	-0.538625	0.59928	0.429262	0.845935
ddrR	KZA74_15980	3,354,385..3,355,650	1266	=>	glutamate-5-semialdehyde dehydrogenase, proline biosynthesis	proA	ACX60_RS15655	ABUW_3389	A1S_0489	KZA74_15980	1980.4	-0.354773	-0.509484	1.60425	0.973209	0.837046	4.31933e-10	1577.41	-0.40241	-0.0377132	-0.0194733	0.380924	0.96904	0.992126
ddrR	KZA74_16025	3,368,186..3,368,740	555	=>	DUF2059 domain-containing protein	NA	ACX60_RS15700	ABUW_3398	A1S_0479	KZA74_16025	170.551	0.485414	0.704986	1.39114	0.973209	0.837046	0.000434631	129.936	0.461992	-0.0331598	-0.892268	0.686819	0.986755	0.146975
ddrR	tig	3,371,842..3,373,176	1335	<=	tig, trigger factor	tig	ACX60_RS15720	ABUW_3402	A1S_0475	KZA74_16045	4559.67	-0.15757	-1.12241	1.60549	0.987406	0.837046	0.029249	4087.83	-0.525473	1.88846	0.0821414	0.859886	0.149162	0.986784
ddrR	KZA74_16050	3,373,591..3,375,879	2289	=>	TonB-dependent siderophore receptor	fiu	ACX60_RS15725	ABUW_3403	A1S_0474	KZA74_16050	1308.99	-0.0263014	0.134859	1.436	0.992114	0.990942	0.00410836	980.674	0.121603	-0.159346	-0.755039	0.973169	0.934009	0.370557
ddrR	KZA74_16055	3,375,985..3,376,668	684	=>	Fe2+-dependent dioxygenase	K07336	ACX60_RS15730	ABUW_3404	A1S_0473	KZA74_16055	424.325	0.11111	0.230097	1.68535	0.97575	0.874715	3.02539e-09	324.68	0.0963024	-0.200537	-0.347806	0.963548	0.878672	0.655237
ddrR	KZA74_16065	3,378,907..3,380,067	1161	=>	homoserine O-acetyltransferase HTA	metX	ACX60_RS15740	ABUW_3406	A1S_0471	KZA74_16065	1078.04	-0.15308	-0.327969	0.857833	0.973209	0.837046	7.26324e-05	797.89	-0.401949	-0.249609	-0.389646	0.296201	0.683161	0.245981
ddrR	rdgB	3,381,413..3,382,036	624	=>	rdgB, RdgB/HAM1 family non-canonical purine NTP pyrophosphatase	rdgB	ACX60_RS15755	ABUW_3409	A1S_0468	KZA74_16080	323.981	-0.199728	-0.187968	1.0878	0.973209	0.937955	0.000727972	255.359	-0.150837	-0.0313118	-0.245951	0.899864	0.981902	0.732068
ddrR	KZA74_16125	3,391,495..3,391,854	360	=>	KZA74_16125	NA	ACX60_RS15800	ABUW_3418	A1S_0459	KZA74_16125	96.6159	1.10589	0.980877	1.33017	0.47756	0.837046	0.00731332	75.0765	0.330006	-0.100851	-0.58004	0.86685	0.964752	0.603768
ddrR	thyA	3,392,350..3,393,192	843	=>	thyA, thymidylate synthase	thyA, TYMS	ACX60_RS15810	ABUW_3420	A1S_0458	KZA74_16135	635.87	-0.241729	-0.0679702	1.49939	0.973209	0.996962	0.000232942	519.284	0.0585311	-0.0504348	-0.0823507	0.986515	0.972297	0.965401
ddrR	KZA74_16140	3,393,237..3,393,746	510	=>	dihydrofolate reductase	DHFR, folA	ACX60_RS15815	ABUW_3421	A1S_0457	KZA74_16140	299.693	-0.276155	0.00542878	0.845914	0.973209	0.997921	0.0206345	253.288	-0.0293928	-0.0414303	0.153794	0.990942	0.973621	0.866671
ddrR	KZA74_16145	3,393,761..3,394,816	1056	=>	DUF4105 domain-containing protein	NA	ACX60_RS15820	ABUW_3422	A1S_0456	KZA74_16145	443.565	-0.0602604	0.0982657	1.70652	0.988591	0.990942	7.86553e-07	351.915	-0.275139	-0.0522551	-0.120474	0.761408	0.965794	0.906678
ddrR	msrA	3,394,917..3,395,438	522	=>	msrA, peptide-methionine (S)-S-oxide reductase MsrA	msrA	ACX60_RS15825	ABUW_3423	A1S_0455	KZA74_16150	1288.48	0.265819	-0.22038	1.82667	0.97575	0.968746	0.000721391	993.194	-0.608995	0.136982	-0.296314	0.630949	0.944889	0.852408
ddrR	KZA74_16155	3,395,499..3,395,903	405	<=	exbD, biopolymer transporter ExbD	exbD	ACX60_RS15830	ABUW_3424	A1S_0454	KZA74_16155	1026.33	-0.449362	-0.654754	1.85544	0.973209	0.837046	0.00100775	781.465	-0.340188	0.902137	-0.602863	0.897982	0.532201	0.705784
ddrR	KZA74_16160	3,395,903..3,396,523	621	<=	MotA/TolQ/ExbB proton channel family protein	exbB	ACX60_RS15835	ABUW_3425	A1S_0453	KZA74_16160	2082.91	-0.529909	-0.800142	2.42722	0.973209	0.837046	8.60153e-05	1436.84	-0.684683	0.738453	-0.859531	0.690942	0.674085	0.502086
ddrR	KZA74_16165	3,396,568..3,397,323	756	<=	TonB family protein	tonB	ACX60_RS15840	ABUW_3426	A1S_0452	KZA74_16165	911.388	-0.268828	0.00996882	2.61573	0.97575	0.997921	1.44899e-05	616.488	-0.0390134	-0.424724	-0.883043	0.993367	0.840479	0.412046
ddrR	purU	3,397,715..3,398,578	864	<=	purU, formyltetrahydrofolate deformylase	purU	ACX60_RS15845	ABUW_3427	A1S_0451	KZA74_16170	851.842	-0.0553246	-0.293236	1.49864	0.988413	0.837046	9.701e-08	743.83	-0.0621175	1.04413	-0.0916172	0.986515	0.219611	0.974162
ddrR	KZA74_16175	3,398,653..3,399,345	693	<=	TetR/AcrR family transcriptional regulator	NA	ACX60_RS15850	ABUW_3428	A1S_0450	KZA74_16175	438.295	0.261701	0.0384861	1.14711	0.973209	0.996962	4.01388e-05	338.377	-0.0888946	0.0191841	-0.427339	0.952019	0.988069	0.315247
ddrR	KZA74_16180	3,399,458..3,400,906	1449	=>	coniferyl aldehyde dehydrogenase	E1.2.1.68	ACX60_RS15855	ABUW_3429	A1S_0449	KZA74_16180	3279.27	-0.449709	-0.123237	2.13951	0.973209	0.991966	1.62927e-05	2023.76	-1.16292	-0.878614	-1.21856	0.112667	0.307445	0.0609939
ddrR	rpmB	3,401,074..3,401,310	237	=>	rpmB, 50S ribosomal protein L28	RP-L28, MRPL28, rpmB	ACX60_RS15860	ABUW_3430	A1S_0448	KZA74_16185	3736.22	0.35366	-0.739145	3.68628	0.97575	0.839664	4.19809e-06	2850.6	-0.801502	1.73103	-0.393771	0.771717	0.27384	0.900361
ddrR	KZA74_16215	3,404,558..3,404,797	240	<=	RNA-binding protein	NA	ACX60_RS15890	ABUW_3436	A1S_0443	KZA74_16215	129.718	-0.033914	0.0506337	0.833034	0.991879	0.996962	0.00699478	100.758	-0.343339	0.0335326	-0.204363	0.704755	0.983203	0.82773
ddrR	KZA74_16255	3,413,327..3,413,572	246	<=	SlyX family protein	slyX	ACX60_RS15930	ABUW_3444	A1S_0434	KZA74_16255	149.025	-0.267125	0.342943	1.4739	0.973209	0.837046	5.19172e-07	112.827	-0.0159004	-0.43065	-0.346574	0.996558	0.699248	0.683177
ddrR	gltP	3,418,777..3,420,063	1287	<=	gltP, glutamate/aspartate:proton symporter GltP	gltP, gltT	ACX60_RS15955	ABUW_3449	A1S_0429	KZA74_16280	2977.44	0.102568	-0.639914	1.98443	0.988793	0.837046	0.00205839	3154.69	0.0516247	1.98088	0.460656	0.993367	0.0876126	0.85299
ddrR	infA	3,429,150..3,429,371	222	=>	infA, translation initiation factor IF-1	infA	ACX60_RS15995	ABUW_3457	A1S_0421	KZA74_16320	2056.24	0.0493377	-0.365501	2.24629	0.991879	0.961029	0.00714072	1898.28	0.66659	1.95266	-0.301079	0.838836	0.213531	0.934836
ddrR	hcaR	3,444,020..3,444,919	900	=>	hcaR, DNA-binding transcriptional regulator HcaR	hcaR	ACX60_RS16065	ABUW_3471	A1S_0410	KZA74_16390	458.274	0.647414	0.695151	1.61651	0.884719	0.837046	6.61068e-06	349.755	0.522624	-0.215697	-0.675459	0.498593	0.872425	0.217481
ddrR	KZA74_16420	3,449,670..3,453,002	3333	=>	Rne/Rng family ribonuclease	rne	ACX60_RS16095	ABUW_3478	A1S_0403	KZA74_16420	4617.76	-0.321593	-0.577804	1.36793	0.973209	0.837046	0.00475946	4300.19	0.00468462	1.30358	0.177972	0.999632	0.208404	0.949651
ddrR	KZA74_16430	3,455,269..3,455,344	76	=>	tRNA-Lys	trnL	NA	NA	NA	KZA74_16430	171.202	-0.0449656	-0.0747588	2.03226	0.991879	0.996962	0.000408914	164.562	0.0934297	0.682906	0.453678	0.986515	0.722459	0.801924
ddrR	KZA74_16480	3,464,657..3,464,911	255	=>	type B 50S ribosomal protein L31	rpmE, RP-L31	ACX60_RS16155	ABUW_3490	A1S_0391	KZA74_16480	227.067	0.156846	0.59349	4.29198	0.988413	0.907866	8.55229e-07	118.327	0.244198	-0.165963	-2.92349	0.960294	0.956603	0.000476007
ddrR	KZA74_16485	3,465,164..3,465,496	333	=>	HopJ type III effector protein	hopJ	ACX60_RS16160	ABUW_3491	A1S_0390	KZA74_16485	333.212	-0.544271	-0.617908	1.99096	0.973209	0.837046	1.23657e-10	241.287	-0.522676	0.129434	-0.526077	0.437422	0.927709	0.323591
ddrR	KZA74_16495	3,466,615..3,467,025	411	<=	GFA family protein	gfa	ACX60_RS16170	ABUW_3493	A1S_0388	KZA74_16495	369.733	-0.107388	-0.159017	0.622873	0.97575	0.913014	0.011824	266.218	-0.422012	-0.350329	-0.511198	0.280345	0.476177	0.0749347
ddrR	KZA74_16510	3,469,024..3,469,218	195	=>	DNA gyrase inhibitor YacG	K09862	ACX60_RS16185	ABUW_3496	NA	KZA74_16510	168.915	-0.542291	-0.268689	0.947889	0.973209	0.883051	0.00921788	135.593	-0.082089	0.132651	-0.303555	0.975208	0.925644	0.704221
ddrR	pnp	3,490,953..3,493,040	2088	<=	pnp, polyribonucleotide nucleotidyltransferase	pnp, PNPT1	ACX60_RS16295	ABUW_3518	A1S_0361	KZA74_16620	9274.82	-0.688239	-1.07732	2.11701	0.973209	0.837046	0.00394508	6393.15	-1.07744	0.576245	-0.627316	0.463921	0.815261	0.727801
ddrR	rpsO	3,493,298..3,493,567	270	<=	rpsO, 30S ribosomal protein S15	RP-S15, MRPS15, rpsO	ACX60_RS16300	ABUW_3519	A1S_0360	KZA74_16625	14970.7	-0.095841	-0.322486	2.90854	0.991879	0.97956	0.00238329	13947	-0.0104434	1.06258	0.296657	0.999632	0.692974	0.940029
ddrR	KZA74_16660	3,507,319..3,508,026	708	=>	KZA74_16660	NA	ACX60_RS16335	ABUW_3526	A1S_0351	KZA74_16660	377.058	-0.0115053	0.0543713	0.861353	0.995742	0.996962	0.00607239	295.552	-0.0397362	-0.204277	-0.217216	0.986515	0.866146	0.823683
ddrR	ubiE	3,508,175..3,509,122	948	=>	ubiE, bifunctional demethylmenaquinone methyltransferase/2-methoxy-6-polyprenyl-1,4-benzoquinol methylase UbiE	ubiE	ACX60_RS16340	ABUW_3527	A1S_0350	KZA74_16665	1665.01	-0.123531	-0.46041	1.64352	0.978617	0.837046	1.39214e-05	1452.12	-0.163145	0.866108	0.112215	0.953908	0.334186	0.967842
ddrR	KZA74_16670	3,509,134..3,509,802	669	=>	KZA74_16670	ubiJ	ACX60_RS16345	ABUW_3528	A1S_0349	KZA74_16670	627.957	-0.42886	-0.422231	1.028	0.973209	0.837046	0.00205075	532.841	-0.0683995	0.80022	-0.212428	0.985868	0.162618	0.845762
ddrR	KZA74_16675	3,509,815..3,511,434	1620	=>	2-octaprenylphenol hydroxylase	ubiB, aarF	ACX60_RS16350	ABUW_3529	A1S_0348	KZA74_16675	1381.25	-0.536852	-0.393049	1.01229	0.973209	0.837046	0.0050974	1105.05	-0.109225	0.192073	-0.186562	0.951316	0.864463	0.84732
ddrR	KZA74_16685	3,513,026..3,513,799	774	=>	bifunctional phosphoribosyl-AMP cyclohydrolase/phosphoribosyl-ATP diphosphatase HisIE	hisIE	ACX60_RS16360	ABUW_3531	A1S_0346	KZA74_16685	1040.47	-0.374928	-0.314436	1.22642	0.973209	0.837046	1.00536e-05	859.093	-0.150523	0.0986321	0.120654	0.899864	0.932576	0.901097
ddrR	KZA74_16690	3,513,809..3,515,311	1503	=>	AAA family ATPase	rep_2	ACX60_RS16365	ABUW_3532	A1S_0345	KZA74_16690	1186.55	-0.613723	-0.343588	1.1207	0.973209	0.874715	0.0120738	948.872	0.0323384	-0.178362	-0.152096	0.991208	0.900759	0.915716
ddrR	KZA74_16695	3,515,335..3,516,717	1383	=>	AAA family ATPase	NA	ACX60_RS16370	ABUW_3533	A1S_0344	KZA74_16695	893.468	-0.0806119	0.159179	1.15437	0.988413	0.968227	0.00281154	730.079	0.177775	-0.118784	-0.102346	0.899864	0.932314	0.941626
ddrR	KZA74_16700	3,517,032..3,519,881	2850	=>	monovalent cation/H+ antiporter subunit A	phaA	ACX60_RS16375	ABUW_3534	A1S_0343	KZA74_16700	2915.85	-0.110473	-0.290187	0.978459	0.97575	0.837046	0.00083587	2749.52	-0.0675801	0.598523	0.58755	0.984842	0.333953	0.296283
ddrR	KZA74_16705	3,519,878..3,520,246	369	=>	Na+/H+ antiporter subunit C	phaC	ACX60_RS16380	ABUW_3535	A1S_0342	KZA74_16705	333.671	0.138122	-0.0381373	1.01177	0.97575	0.996962	0.00505745	286.888	0.0418642	0.30333	0.153013	0.986515	0.753482	0.871443
ddrR	KZA74_16710	3,520,246..3,522,057	1812	=>	monovalent cation/H+ antiporter subunit D	phaD	ACX60_RS16385	ABUW_3536	A1S_0341	KZA74_16710	1719.45	-0.219657	-0.397637	1.27255	0.973209	0.837046	0.000207001	1470.4	-0.1788	0.435999	0.0954934	0.870877	0.499959	0.932421
ddrR	KZA74_16715	3,522,060..3,522,587	528	=>	Na+/H+ antiporter subunit E	phaE	ACX60_RS16390	ABUW_3537	A1S_0340	KZA74_16715	321.473	-0.238904	-0.321257	1.20892	0.973209	0.837046	4.30959e-05	267.005	-0.00769523	0.218062	-0.0690406	0.998216	0.818109	0.950114
ddrR	KZA74_16720	3,522,584..3,522,859	276	=>	monovalent cation/H+ antiporter subunit F	phaF	ACX60_RS16395	ABUW_3538	NA	KZA74_16720	133.137	-0.600707	-0.529855	0.966295	0.973209	0.837046	0.00922039	105.352	-0.263793	-0.00533653	-0.181875	0.791805	0.997578	0.843713
ddrR	KZA74_16725	3,522,872..3,523,276	405	=>	Na+/H+ antiporter subunit G	phaG	ACX60_RS16400	ABUW_3539	A1S_0339	KZA74_16725	223.568	0.0200001	-0.0104928	1.36872	0.994024	0.997921	0.00418706	194.537	0.0640707	0.356985	0.123889	0.986515	0.776931	0.928466
ddrR	nusA	3,526,444..3,527,928	1485	<=	nusA, transcription termination factor NusA	nusA	ACX60_RS16415	ABUW_3542	A1S_0335	KZA74_16740	6249.48	-0.612304	-1.37123	1.58897	0.973209	0.837046	0.0416247	4844.82	-0.785152	1.60993	-0.417056	0.739537	0.249043	0.880758
ddrR	rimP	3,527,966..3,528,490	525	<=	rimP, ribosome maturation factor RimP	rimP	ACX60_RS16420	ABUW_3543	A1S_0334	KZA74_16745	1444.22	-0.385223	-1.15323	1.68152	0.973209	0.837046	0.00141161	1076.24	-0.813463	1.11252	-0.470469	0.510657	0.252402	0.751514
ddrR	KZA74_16750	3,528,706..3,528,782	77	<=	tRNA-Met	trnM	NA	NA	A1S_0333	KZA74_16750	414.341	0.494215	-0.447042	1.53665	0.973209	0.837271	0.000651407	338.011	-0.550424	1.01437	-0.211695	0.608536	0.149162	0.884874
ddrR	rlmB	3,535,935..3,536,684	750	<=	rlmB, 23S rRNA(guanosine(2251)-2'-O)-methyltransferase RlmB	rlmB	ACX60_RS16470	ABUW_3554	A1S_0324	KZA74_16800	683.708	-0.276441	-0.223565	0.984958	0.973209	0.937482	0.0114545	513.856	-0.106503	-0.213164	-0.496278	0.963548	0.88179	0.514096
ddrR	KZA74_16820	3,540,408..3,540,962	555	=>	YqgE/AlgH family protein	algH, yqgE	ACX60_RS16490	ABUW_3558	A1S_0320	KZA74_16820	1344.62	-0.575504	-0.734339	1.40849	0.973209	0.837046	0.00866978	951.09	-0.837163	0.00866677	-0.519478	0.366531	0.997578	0.643056
ddrR	KZA74_16845	3,545,294..3,546,067	774	=>	transcriptional regulator	NA	ACX60_RS16515	ABUW_3563	A1S_0316	KZA74_16845	412.808	0.101681	0.0994748	1.0236	0.97575	0.972813	2.33971e-05	333.279	-0.200853	-0.00866787	-0.0716645	0.739096	0.991088	0.920279
ddrR	lpxO	3,552,105..3,553,019	915	<=	lpxO, lipid A hydroxylase LpxO	lpxO	ACX60_RS16550	ABUW_3570	A1S_0308	KZA74_16880	682.305	-0.0987019	-0.168119	1.57828	0.97575	0.912739	2.57212e-10	628.42	-0.0010716	0.259773	0.453439	0.999632	0.763697	0.294191
ddrR	fadB	3,553,591..3,555,744	2154	=>	fadB, fatty acid oxidation complex subunit alpha FadB	fadB	ACX60_RS16555	ABUW_3572	A1S_0306	KZA74_16885	12080.1	0.414502	-0.833745	1.80553	0.97575	0.837894	0.0475465	11613.1	0.0540649	1.68088	0.332806	0.99386	0.27384	0.918126
ddrR	KZA74_16925	3,563,604..3,564,308	705	=>	DsbA family oxidoreductase	dsbA	ACX60_RS16595	ABUW_3578	A1S_0298	KZA74_16925	615.956	-0.0807364	-0.313131	1.25826	0.97967	0.837046	2.20593e-06	500.594	-0.204433	0.317155	-0.0756617	0.828906	0.692974	0.950893
ddrR	KZA74_16930	3,564,667..3,565,806	1140	=>	KZA74_16930	NA	ACX60_RS16600	ABUW_3579	A1S_0297	KZA74_16930	729.619	0.0400754	-0.0286273	1.16542	0.991879	0.996962	0.00652794	626.305	-0.165881	0.108282	0.290117	0.914077	0.942325	0.766199
ddrR	KZA74_16960	3,571,908..3,572,786	879	<=	alpha/beta fold hydrolase	a/b hydrolase	ACX60_RS16630	ABUW_3585	A1S_0290	KZA74_16960	469.21	0.374669	0.250999	0.779747	0.973209	0.866984	0.012036	366.918	0.279567	-0.081885	-0.582089	0.803237	0.952925	0.328
ddrR	rpoB	3,578,812..3,582,900	4089	<=	rpoB, DNA-directed RNA polymerase subunit beta	rpoB	ACX60_RS16655	ABUW_3590	A1S_0287	KZA74_16985	23330.1	-0.486775	-1.29333	1.69934	0.973209	0.837046	0.0405268	19423	-0.634491	1.71316	-0.109969	0.819843	0.234729	0.980408
ddrR	rplJ	3,583,620..3,584,126	507	<=	rplJ, 50S ribosomal protein L10	RP-L10, MRPL10, rplJ	ACX60_RS16665	ABUW_3592	A1S_0285	KZA74_16995	14440.3	0.146971	-1.34582	2.75147	0.9888	0.837046	0.0093565	11551.9	-0.753629	2.43106	-0.399152	0.839724	0.160694	0.920279
ddrR	nusG	3,585,682..3,586,215	534	<=	nusG, transcription termination/antiterminationprotein NusG	nusG	ACX60_RS16680	ABUW_3595	A1S_0282	KZA74_17010	4875.02	0.0118974	-0.860511	2.54465	0.999942	0.837046	0.000345315	3593.45	-0.947482	1.09009	-0.450678	0.575789	0.474604	0.841314
ddrR	secE	3,586,223..3,586,663	441	<=	secE, preprotein translocase subunit SecE	secE	ACX60_RS16685	ABUW_3596	A1S_0281	KZA74_17015	2239.57	0.259505	-0.460675	1.92959	0.97575	0.877353	0.00133256	1738.08	-0.574091	0.792216	-0.335199	0.7533	0.59653	0.866671
ddrR	KZA74_17025	ND	ND	ND	tuf, elongation factor Tu	tuf, TUFM	ACX60_RS16695	ABUW_3598	A1S_0279	KZA74_17025	462.345	0.155948	-0.940428	2.81362	0.986689	0.837046	1.11065e-05	465.353	-0.112804	2.42087	0.385653	0.986515	0.0243426	0.886226
ddrR	KZA74_17045	3,588,569..3,588,644	76	<=	tRNA-Thr	trnT	NA	NA	A1S_3249	KZA74_17045	557.493	1.32169	0.0991365	3.04655	0.0613872	0.993335	6.32536e-14	495.33	-0.319009	0.813276	0.264352	0.808432	0.250077	0.830087
ddrR	KZA74_17090	3,596,946..3,598,139	1194	<=	hemY, heme biosynthesis protein HemY	hemY	ACX60_RS16760	ABUW_3611	A1S_0266	KZA74_17090	550.71	-0.143943	-0.0756772	0.964068	0.973209	0.983195	3.00983e-05	436.065	-0.14415	0.0830926	-0.308174	0.887577	0.937048	0.564354
ddrR	KZA74_17095	3,598,149..3,598,988	840	<=	KZA74_17095	NA	ACX60_RS16765	ABUW_3612	A1S_0264	KZA74_17095	376.109	-0.216647	-0.00410451	0.936226	0.973209	0.998578	0.00219792	311.619	-0.0568128	0.134758	0.0367218	0.984718	0.895469	0.980408
ddrR	argH	3,602,718..3,604,151	1434	=>	argH, argininosuccinate lyase	argH, ASL	ACX60_RS16790	ABUW_3617	A1S_0259	KZA74_17120	1409.25	-0.421974	-0.269457	1.70932	0.973209	0.891961	3.89981e-06	1114.44	0.0446765	0.0354067	-0.198336	0.986882	0.984413	0.871443
ddrR	KZA74_17125	3,604,161..3,604,430	270	=>	oxidative damage protection protein	odpp	ACX60_RS16795	ABUW_3618	A1S_0257	KZA74_17125	201.152	-0.578455	-0.545004	0.793233	0.973209	0.837046	0.0480798	155.96	-0.410451	0.0541998	-0.178679	0.728135	0.976331	0.899695
ddrR	phoU	3,604,746..3,605,468	723	<=	phoU, phosphate signaling complex protein PhoU	phoU	ACX60_RS16800	ABUW_3619	A1S_0256	KZA74_17130	545.448	-0.211271	-0.306138	0.835509	0.973209	0.837046	0.0041077	433.35	0.0158162	0.0540423	-0.123908	0.996558	0.96904	0.920279
ddrR	cpdA	3,612,516..3,613,328	813	=>	cpdA, 3',5'-cyclic-AMP phosphodiesterase	cpdA	ACX60_RS16835	ABUW_3626	A1S_0249	KZA74_17165	436.909	0.215336	0.262541	0.693271	0.973209	0.837894	0.0145991	348.694	0.0945176	-0.0725434	-0.208257	0.961672	0.952925	0.818279
ddrR	KZA74_17195	3,618,111..3,619,964	1854	<=	feoB, ferrous iron transporter B	feoB	ACX60_RS16865	ABUW_3632	A1S_0243	KZA74_17195	2275.61	-0.384425	-0.524844	1.15357	0.973209	0.837046	0.00901881	2296.37	0.229047	1.41626	0.411297	0.921168	0.0582858	0.77399
ddrR	KZA74_17200	3,619,961..3,620,224	264	<=	feoA, ferrous iron transport protein A	feoA	ACX60_RS16870	ABUW_3633	A1S_0242	KZA74_17200	430.768	-0.262475	-0.530135	1.60764	0.974056	0.837046	0.00207237	401.188	0.193967	1.22463	0.0148295	0.952019	0.181364	0.998341
ddrR	KZA74_17210	3,621,435..3,622,250	816	=>	DsbC family protein	dsbC	ACX60_RS16880	ABUW_3635	A1S_0240	KZA74_17210	734.744	0.0391317	0.0687218	1.38352	0.9888	0.990942	8.72831e-09	635.193	0.216921	0.297235	0.16498	0.815829	0.742259	0.85341
ddrR	KZA74_17215	3,622,495..3,623,796	1302	=>	homoserine dehydrogenase	E1.1.1.3	ACX60_RS16885	ABUW_3636	A1S_0239	KZA74_17215	2189.82	-0.0969639	-0.545957	1.15627	0.988064	0.837046	0.010855	1947.69	-0.11617	1.08109	0.076611	0.981421	0.210297	0.980408
ddrR	thrC	3,623,852..3,624,991	1140	=>	thrC, threonine synthase	thrC	ACX60_RS16890	ABUW_3637	A1S_0238	KZA74_17220	3449.56	-0.143017	-0.816048	1.80187	0.987406	0.837046	0.00614478	2855.31	-0.293031	1.32396	-0.183283	0.92869	0.27856	0.956404
ddrR	KZA74_17245	3,630,023..3,631,207	1185	<=	S41 family peptidase	ctpA	ACX60_RS16915	ABUW_3642	A1S_0231	KZA74_17245	564.115	0.150835	-0.0280705	1.17032	0.973209	0.996962	5.06849e-07	509.155	0.268029	0.496218	0.281266	0.668343	0.220177	0.564354
ddrR	gpmI	3,631,223..3,632,770	1548	<=	gpmI, 2,3-bisphosphoglycerate-independentphosphoglycerate mutase	gpmI	ACX60_RS16920	ABUW_3643	A1S_0230	KZA74_17250	2112.12	-0.021353	-0.432472	0.994136	0.991879	0.837046	0.00314509	2095.23	0.269055	1.3257	0.382046	0.884875	0.0458453	0.766199
ddrR	lptG	3,632,896..3,633,966	1071	<=	lptG, LPS export ABC transporter permease LptG	lptG	ACX60_RS16925	ABUW_3644	A1S_0229	KZA74_17255	960.652	-0.201675	-0.250862	0.784562	0.973209	0.839664	0.00487548	860.828	-0.0367728	0.663556	0.239412	0.986515	0.177607	0.766199
ddrR	lptF	3,633,966..3,635,066	1101	<=	lptF, LPS export ABC transporter permease LptF	lptF	ACX60_RS16930	ABUW_3645	A1S_0228	KZA74_17260	1267.49	0.0276752	-0.284973	0.852934	0.991879	0.837046	0.00315109	1179.72	-0.0636624	0.868771	0.357287	0.986515	0.0884924	0.651902
ddrR	KZA74_17280	3,637,866..3,638,084	219	=>	KZA74_17280	NA	ACX60_RS16950	ABUW_3649	A1S_0224	KZA74_17280	165.151	0.902433	0.724587	1.24748	0.181706	0.837046	0.000100684	138.359	0.32189	0.102961	0.0459327	0.673338	0.932015	0.976308
ddrR	KZA74_17285	3,638,143..3,638,802	660	<=	riboflavin synthase	ribE, RIB5	ACX60_RS16955	ABUW_3650	A1S_0223	KZA74_17285	1181.93	-0.16514	-0.435881	0.824105	0.97575	0.837046	0.0489111	1019.23	-0.242593	0.722817	0.0968253	0.8839	0.368979	0.967842
ddrR	KZA74_17290	3,638,845..3,640,137	1293	<=	DNA adenine methylase	K07318	ACX60_RS16960	ABUW_3651	A1S_0222	KZA74_17290	2230.95	-0.445634	-0.454754	1.44166	0.973209	0.837046	0.000629293	1765.13	-0.311997	0.331728	-0.146422	0.808432	0.814082	0.92112
ddrR	ribD	3,640,134..3,641,219	1086	<=	ribD, bifunctionaldiaminohydroxyphosphoribosylaminopyrimidine deaminase/5-amino-6-(5-phosphoribosylamino)uracil reductase RibD	ribD	ACX60_RS16965	ABUW_3652	A1S_0221	KZA74_17295	923.843	-0.544908	-0.367457	0.736909	0.549127	0.837046	0.00359391	831.638	0.171841	0.469175	0.240487	0.865214	0.377037	0.733978
ddrR	KZA74_17410	3,663,834..3,665,108	1275	=>	OprD family porin	oprD	ACX60_RS17075	ABUW_3685	A1S_0201	KZA74_17410	4170.25	-0.735874	-0.661624	1.44287	0.973209	0.837894	0.037177	2990.07	-0.687442	0.598089	-0.677566	0.706099	0.784433	0.666363
ddrR	ppa	3,665,215..3,665,742	528	<=	ppa, inorganic diphosphatase	ppa	ACX60_RS17080	ABUW_3686	A1S_0200	KZA74_17415	1471.63	-0.361654	-0.582603	1.5949	0.973209	0.839664	0.014738	1139.06	-0.605248	0.713079	-0.260122	0.73701	0.675412	0.904507
ddrR	KZA74_17420	3,665,870..3,666,268	399	<=	MAPEG family protein	MAPEG	ACX60_RS17085	ABUW_3687	A1S_0199	KZA74_17420	263.114	0.046155	-0.0238078	0.865744	0.986707	0.996962	2.67355e-06	213.814	0.0220968	0.04483	-0.0880158	0.990942	0.965794	0.920279
ddrR	KZA74_17455	3,673,778..3,675,370	1593	<=	TerC family protein	terC	ACX60_RS17120	ABUW_3694	A1S_0190	KZA74_17455	4477.9	-0.33354	-0.410301	1.44567	0.973209	0.899809	0.0156784	3994.34	-0.0623863	0.828669	0.220855	0.990182	0.532201	0.918126
ddrR	KZA74_17460	3,675,697..3,676,320	624	=>	TIGR00730 family Rossman fold protein	ppnN	ACX60_RS17125	ABUW_3696	A1S_0189	KZA74_17460	478.44	0.071841	0.300602	0.660031	0.978617	0.837046	0.0028006	382.876	0.0515611	-0.247148	-0.179096	0.976609	0.685774	0.735526
ddrR	KZA74_17480	3,680,123..3,680,476	354	=>	RidA family protein, enamine deaminase, prevents ilvE inhibition	ridA	ACX60_RS17145	ABUW_3701	A1S_0185	KZA74_17480	397.969	-0.225398	-0.145894	1.89457	0.973209	0.918329	4.77615e-18	332.803	-0.120284	-0.0637243	0.123236	0.880939	0.942722	0.830087
ddrR	KZA74_17490	3,681,436..3,683,814	2379	<=	YgiQ family radical SAM protein	ygiQ	ACX60_RS17155	ABUW_3703	A1S_0183	KZA74_17490	2737.83	-0.420601	-0.561788	1.36163	0.973209	0.837046	0.00640483	2295.78	-0.213351	0.332031	0.161938	0.906306	0.824133	0.919274
ddrR	KZA74_17580	ND	ND	ND	def, peptide deformylase	PDF, def	ACX60_RS17245	ABUW_3721	A1S_0168	KZA74_17580	749.301	0.327561	-0.0533327	2.3519	0.973209	0.996962	1.80751e-14	786.992	0.228947	0.651942	0.799857	0.859886	0.324577	0.12065
ddrR	KZA74_17620	3,708,435..3,708,980	546	=>	gpx, glutathione peroxidase	gpx	ACX60_RS17285	ABUW_3729	A1S_0159	KZA74_17620	746.485	0.237697	0.297461	2.88223	0.973209	0.899809	3.41017e-12	524.659	-0.327921	-0.0370782	-0.62781	0.797314	0.98499	0.352588
ddrR	KZA74_17625	3,709,126..3,709,725	600	=>	KZA74_17625	hypo	ACX60_RS17290	ABUW_3730	A1S_0158	KZA74_17625	559.881	-0.733157	-0.148596	1.18842	0.973209	0.986651	0.0156982	470.667	-0.530961	0.154799	0.25921	0.635038	0.932314	0.852709
ddrR	KZA74_17630	3,709,774..3,710,256	483	<=	DUF2846 domain-containing protein	NA	ACX60_RS17295	NA	A1S_0157	KZA74_17630	372.761	-0.829607	-0.981603	1.22741	0.973209	0.837046	0.0435154	258.778	-0.853407	0.614775	-0.974919	0.473135	0.716102	0.298236
ddrR	atpE	3,715,863..3,716,108	246	<=	atpE, F0F1 ATP synthase subunit C	ATPF0C, atpE	ACX60_RS17330	ABUW_3737	A1S_0150	KZA74_17665	2301.04	-0.222982	-1.20865	2.11602	0.981995	0.837046	0.0118075	1737.99	-1.12555	1.65902	-0.481072	0.540442	0.231603	0.853119
ddrR	KZA74_17680	3,717,741..3,718,580	840	<=	zinc ABC transporter substrate-binding protein	znuA	ACX60_RS17345	ABUW_3740	A1S_0146	KZA74_17680	603.935	-0.00123354	-0.142185	1.40325	0.999942	0.979374	0.00070628	447.584	-0.00386177	0.201974	-0.785432	0.999632	0.885614	0.147469
ddrR	KZA74_17685	3,718,708..3,719,205	498	=>	transcriptional repressor	zur	ACX60_RS17350	ABUW_3741	A1S_0145	KZA74_17685	415.585	0.234477	-0.0434065	1.59901	0.973209	0.996962	2.42393e-09	373.724	0.514418	0.437491	0.214957	0.142408	0.278832	0.663224
ddrR	znuC	3,719,178..3,719,966	789	=>	znuC, zinc ABC transporter ATP-binding protein ZnuC	znuC	ACX60_RS17355	ABUW_3742	A1S_0144	KZA74_17690	498.966	0.121266	0.0599196	1.22584	0.980598	0.996962	0.00377534	440.277	0.4545	0.271689	0.188888	0.578569	0.82412	0.865247
ddrR	znuB	3,719,970..3,720,779	810	=>	znuB, zinc ABC transporter permease subunit ZnuB	znuB	ACX60_RS17360	ABUW_3743	A1S_0143	KZA74_17695	524.478	-0.351777	-0.119727	0.898098	0.973209	0.988928	0.0333373	454.728	0.266437	0.127154	0.207638	0.809023	0.931477	0.845935
ddrR	argS	3,724,725..3,726,515	1791	=>	argS, arginine--tRNA ligase	argS, RARS	ACX60_RS17380	ABUW_3747	A1S_0138	KZA74_17715	2851.93	-0.177154	-0.673226	1.11153	0.976854	0.837046	0.0299311	2956.27	0.205695	1.68424	0.537784	0.956674	0.0667742	0.74408
ddrR	KZA74_17720	3,726,669..3,727,295	627	=>	ftsN, SPOR domain-containing protein	ftsN	ACX60_RS17385	ABUW_3748	A1S_0137	KZA74_17720	625.398	0.262701	-0.256792	1.53289	0.973209	0.837894	5.36023e-09	592.198	0.0495779	0.724297	0.547692	0.986515	0.119825	0.239325
ddrR	KZA74_17725	3,727,339..3,728,007	669	<=	glutathione S-transferase	GST, gst	ACX60_RS17390	ABUW_3749	A1S_0136	KZA74_17725	343.412	0.442196	0.196284	1.52646	0.807483	0.85324	4.29517e-12	302.857	0.246168	0.236258	0.27244	0.701098	0.755509	0.554557
ddrR	guaA	3,731,594..3,733,162	1569	<=	guaA, glutamine-hydrolyzing GMP synthase	guaA, GMPS	ACX60_RS17420	ABUW_3755	A1S_0130	KZA74_17755	4973.44	-0.0504541	-0.914788	1.42461	0.991879	0.837046	0.0312833	5061.02	-0.0726705	2.03736	0.394451	0.990942	0.0668273	0.87926
ddrR	KZA74_17770	3,735,457..3,736,098	642	=>	DedA family protein	dedA	ACX60_RS17435	ABUW_3758	A1S_0127	KZA74_17770	315.705	-0.0790015	0.329728	0.809198	0.987173	0.837894	0.0208465	263.014	0.165331	-0.062077	0.0316935	0.913738	0.965794	0.990565
ddrR	KZA74_17775	3,736,106..3,736,696	591	<=	LysE family transporter	lysE	ACX60_RS17440	ABUW_3759	A1S_0126	KZA74_17775	335.137	0.328486	0.410266	1.13213	0.973209	0.837894	0.0080173	276.265	0.457349	0.0778278	-0.344086	0.704755	0.965389	0.770862
ddrR	KZA74_17795	3,738,632..3,738,940	309	<=	BolA family transcriptional regulator	bolA	ACX60_RS17460	ABUW_3763	A1S_0122	KZA74_17795	237.703	0.270001	-0.181218	0.804752	0.973209	0.909182	0.00292896	210.212	0.197951	0.529312	0.158838	0.817361	0.262224	0.837388
ddrR	galU	3,814,463..3,815,338	876	<=	galU, UTP--glucose-1-phosphate uridylyltransferaseGalU	galU	ACX60_RS17755	ABUW_3819	A1S_0062	KZA74_18105	1632.8	-0.106239	-0.658154	1.43166	0.988413	0.837046	0.0101499	1608.89	-0.164345	1.57487	0.496814	0.966847	0.0736886	0.759392
ddrR	KZA74_18110	3,815,363..3,815,983	621	<=	sugar transferase	itrA	ACX60_RS17760	ABUW_3823	A1S_0061	KZA74_18110	901.801	0.195248	-0.240524	1.60349	0.97575	0.946923	0.000643431	907.775	0.0329241	1.23589	0.633634	0.99386	0.144143	0.579662
ddrR	KZA74_18115	3,815,996..3,816,823	828	<=	glycosyltransferase	gtr9	ACX60_RS17765	NA	A1S_0060	KZA74_18115	548.603	-0.22879	-0.0210092	1.47502	0.97575	0.996962	0.00241072	459.065	-0.215503	0.277562	0.0753467	0.904515	0.860255	0.975924
ddrR	KZA74_18120	3,816,830..3,817,864	1035	<=	glycosyltransferase family 4 protein	gtr8	ACX60_RS17770	NA	A1S_0059	KZA74_18120	602.361	-0.383518	-0.296973	1.24188	0.973209	0.94447	0.0230974	501.879	-0.671991	0.320812	0.214351	0.511757	0.85092	0.891653
ddrR	KZA74_18140	3,821,514..3,822,080	567	<=	acyltransferase	atr2	ACX60_RS17790	NA	A1S_0057	KZA74_18140	495.246	-0.534512	-0.306892	1.33397	0.973209	0.948788	0.031761	380.315	-0.553207	0.176819	-0.246821	0.687902	0.932318	0.885778
ddrR	KZA74_18145	3,822,077..3,823,429	1353	<=	oligosaccharide flippase family protein	wzx	ACX60_RS17795	NA	A1S_0056	KZA74_18145	817.811	-0.0283147	-0.110103	1.84385	0.991879	0.990942	5.99963e-06	704.646	0.125211	0.783091	-0.00940766	0.961672	0.27792	0.998809
ddrR	KZA74_18160	3,825,120..3,826,070	951	<=	Gfo/Idh/MocA family oxidoreductase	dgaA	ACX60_RS17810	NA	A1S_0053	KZA74_18160	1598.6	0.000332822	-0.502822	1.56527	0.999942	0.873284	0.014908	1503.21	-0.0124972	1.48273	0.283645	0.999453	0.144143	0.899695
ddrR	tviB	3,826,101..3,827,396	1296	<=	tviB, Vi polysaccharide biosynthesisUDP-N-acetylglucosamine C-6 dehydrogenase TviB	gna	ACX60_RS17815	ABUW_3830	A1S_0052	KZA74_18165	2548.64	-0.0667842	-0.559502	1.37216	0.991879	0.837894	0.0228956	2467.75	-0.0179879	1.53006	0.355557	0.998216	0.0939548	0.85341
ddrR	KZA74_18170	3,827,757..3,828,857	1101	=>	outer membrane protein	wza	ACX60_RS17820	ABUW_3831	A1S_0051	KZA74_18170	1714.58	-0.341885	-0.752457	1.4436	0.973209	0.837046	0.0108125	1373.74	-0.680575	0.779083	-0.0455976	0.52992	0.427427	0.988626
ddrR	KZA74_18175	3,828,862..3,829,290	429	=>	low molecular weight phosphotyrosine proteinphosphatase	wzb	ACX60_RS17825	ABUW_3832	A1S_0050	KZA74_18175	443.629	-0.322312	-0.431309	1.3392	0.973209	0.837046	0.00047858	367.51	-0.322943	0.764255	-0.0555131	0.794005	0.264278	0.980408
ddrR	KZA74_18180	3,829,310..3,831,496	2187	=>	polysaccharide biosynthesis tyrosine autokinase	wzc	ACX60_RS17830	ABUW_3833	A1S_0049	KZA74_18180	2886.68	-0.480193	-0.546784	1.72118	0.973209	0.839664	0.00472723	2392.37	-0.463379	0.845255	0.00123148	0.786772	0.462324	1
ddrR	KZA74_18185	3,831,689..3,832,411	723	=>	FKBP-type peptidyl-prolyl cis-trans isomerase	fkpA	ACX60_RS17835	ABUW_3834	A1S_0048	KZA74_18185	828.1	-0.105176	-0.331837	1.61639	0.978617	0.837894	1.07735e-06	738.225	-0.0759946	0.774843	0.20003	0.984718	0.222532	0.868935
ddrR	KZA74_18190	3,832,462..3,833,157	696	=>	FKBP-type peptidyl-prolyl cis-trans isomerase	fklB	ACX60_RS17840	ABUW_3835	A1S_0047	KZA74_18190	610.656	-0.3528	-0.370148	0.847406	0.973209	0.837894	0.0351223	498.325	-0.365874	0.461239	-0.131601	0.707788	0.597772	0.918397
ddrR	rph	3,839,439..3,840,155	717	<=	rph, ribonuclease PH	rph	ACX60_RS17870	ABUW_3841	A1S_0042	KZA74_18225	657.711	-0.129624	-0.15145	0.927809	0.97575	0.94447	0.000720956	683.494	0.548169	0.872135	0.686101	0.52776	0.170817	0.283783
ddrR	KZA74_18230	3,840,314..3,841,456	1143	<=	acyl-CoA desaturase	acoAd	ACX60_RS17875	ABUW_3842	A1S_0041	KZA74_18230	947.113	-0.254268	-0.336575	1.27183	0.973209	0.894028	0.0080173	745.771	-0.308973	0.354072	-0.221418	0.808432	0.790919	0.86319
ddrR	KZA74_18235	3,841,487..3,842,512	1026	<=	ferredoxin reductase	ferr-reductase	ACX60_RS17880	ABUW_3843	A1S_0040	KZA74_18235	1531.33	-0.735671	-0.499585	1.23879	0.973209	0.837046	0.00973476	1112.35	-0.656447	-0.0198471	-0.453531	0.438592	0.989046	0.627613
ddrR	KZA74_18240	3,842,686..3,843,324	639	=>	TetR family transcriptional regulator	tetR	ACX60_RS17885	ABUW_3844	A1S_0039	KZA74_18240	544.185	-0.460341	-0.354525	0.779679	0.973209	0.837046	0.0057721	472.721	-0.0152671	0.50855	0.135004	0.996558	0.369925	0.891358
ddrR	KZA74_18245	3,843,461..3,844,108	648	=>	TetR/AcrR family transcriptional regulator	tetR	ACX60_RS17890	ABUW_3845	A1S_0038	KZA74_18245	293.584	0.139835	0.423148	0.766959	0.97575	0.837046	0.00713235	265.304	0.338855	0.0708926	0.371418	0.52992	0.942722	0.352061
ddrR	KZA74_18275	3,848,057..3,848,377	321	=>	RcnB family protein	rcnB	ACX60_RS17920	ABUW_3851	A1S_0032	KZA74_18275	293.371	-0.0860806	1.20028	1.31101	0.988413	0.837046	0.00914538	279.873	0.339126	-0.166876	0.778857	0.840317	0.932318	0.35113
ddrR	KZA74_18310	3,855,281..3,855,901	621	=>	TetR/AcrR family transcriptional regulator	rutR	ACX60_RS17955	ABUW_3858	A1S_0025	KZA74_18310	386.862	0.416418	0.020173	1.82866	0.973209	0.996962	6.23207e-07	412.084	0.335804	1.07194	0.702287	0.791805	0.0688339	0.28109
ddrR	ribF	3,857,925..3,858,926	1002	=>	ribF, bifunctional riboflavin kinase/FAD synthetase	ribF	ACX60_RS17970	ABUW_3861	A1S_0021	KZA74_18325	964.618	-0.235607	-0.432619	0.857418	0.973209	0.837046	0.00556271	831.478	-0.0373361	0.5976	0.0881993	0.986882	0.27384	0.949253
ddrR	KZA74_18340	3,862,350..3,862,832	483	=>	peptidylprolyl isomerase	slpA	ACX60_RS17985	ABUW_3864	A1S_0018	KZA74_18340	675.158	0.144585	-0.606305	1.39211	0.981253	0.837046	0.00864395	728.307	0.338872	1.97823	0.524646	0.899864	0.0185292	0.760072
ddrR	KZA74_18425	3,878,972..3,879,877	906	=>	matrixin family metalloprotease	matrixin	ACX60_RS18070	ABUW_3881	A1S_3867	KZA74_18425	272.206	0.339484	0.683819	1.85974	0.973209	0.837046	4.95481e-09	261.853	0.353662	0.489579	0.465002	0.599465	0.340497	0.274554
ddrR	KZA74_18440	3,882,396..3,883,517	1122	<=	5-(carboxyamino)imidazole ribonucleotidesynthase	purK	ACX60_RS18085	ABUW_3885	A1S_2963	KZA74_18440	1765.03	0.531025	-0.545398	1.24785	0.973209	0.837046	0.0098335	2550.61	0.783582	2.70556	1.31619	0.682781	0.00140418	0.259712
ddrR	purE	3,883,527..3,884,039	513	<=	purE, 5-(carboxyamino)imidazole ribonucleotide mutase	purE	ACX60_RS18090	ABUW_3886	A1S_2964	KZA74_18445	888.161	0.581799	-0.387269	1.45972	0.973209	0.839664	0.000549062	1111.66	0.493408	2.11545	1.11483	0.801108	0.00447313	0.254275
ddrR	KZA74_18450	3,884,223..3,884,585	363	<=	DMT family protein	K09922	ACX60_RS18095	ABUW_3887	A1S_2965	KZA74_18450	219.823	0.475226	0.101136	0.729535	0.973209	0.979284	0.0125724	238.192	0.431546	0.835425	1.0244	0.545224	0.0732903	0.00426257
ddrR	hpt	3,894,204..3,894,731	528	=>	hpt, hypoxanthine phosphoribosyltransferase	hprT, hpt, HPRT1	ACX60_RS18145	ABUW_3897	A1S_2974	KZA74_18495	550.856	0.323384	-0.422644	0.902729	0.973209	0.837046	0.0333162	548.196	-0.00345606	1.38139	0.444502	0.999632	0.067281	0.740004
ddrR	KZA74_18500	3,894,904..3,895,155	252	=>	GlsB/YeaQ/YmgE family stress response membraneprotein	NA	ACX60_RS18150	ABUW_3898	A1S_2975	KZA74_18500	504.423	0.176083	-0.0301641	1.88378	0.978617	0.996962	0.000601083	405.416	-0.544562	0.0458224	0.00527415	0.71085	0.985175	1
ddrR	KZA74_18505	3,895,208..3,895,906	699	<=	DsbC family protein	dsbC	ACX60_RS18155	ABUW_3899	A1S_2976	KZA74_18505	224.571	0.643315	0.440132	0.780753	0.713647	0.837046	0.0170805	238.089	0.698303	0.760878	1.01742	0.159806	0.110071	0.00377802
ddrR	KZA74_18515	3,897,040..3,897,303	264	=>	metal/formaldehyde-sensitive transcriptionalrepressor	NA	ACX60_RS18165	ABUW_3901	A1S_2978	KZA74_18515	150.928	0.329178	0.173649	0.975134	0.973209	0.967563	0.0181196	150.118	0.00541049	0.815883	0.899628	0.999632	0.131833	0.031971
ddrR	yidC	3,898,796..3,900,556	1761	<=	yidC, membrane protein insertase YidC	yidC, spoIIIJ, OXA1, ccfA	ACX60_RS18175	ABUW_3903	A1S_2980	KZA74_18525	6446.19	0.0793143	-1.07316	1.95791	0.991879	0.837046	0.00864814	6988.74	-0.132277	2.62369	0.535695	0.986515	0.0183405	0.841314
ddrR	yidD	3,900,562..3,900,882	321	<=	yidD, membrane protein insertion efficiency factorYidD	yidD, K08998	ACX60_RS18180	ABUW_3904	A1S_2982	KZA74_18530	693.172	-0.0335064	-0.85789	1.31456	0.991879	0.837046	0.0116141	674.786	-0.412715	1.89746	0.366504	0.842315	0.0158637	0.845935
ddrR	rnpA	3,900,893..3,901,285	393	<=	rnpA, ribonuclease P protein component	rnpA	ACX60_RS18185	ABUW_3905	A1S_2983	KZA74_18535	1573.72	0.182617	-0.903757	3.0569	0.978912	0.837046	2.8076e-07	1430.39	-0.143279	2.29684	0.115386	0.984944	0.0127037	0.977484
ddrR	rpmH	3,901,315..3,901,449	135	<=	rpmH, 50S ribosomal protein L34	rmpH, RP-L34, MRPL34	ACX60_RS18190	ABUW_3906	A1S_2984	KZA74_18540	1105.79	0.527448	-0.58067	4.39935	0.973209	0.853057	3.04135e-11	921.031	-0.255468	2.20138	-0.0433852	0.956084	0.0413167	0.993854
ddrR	KZA74_18555	2415..2522	108	=>	stbC	NA	NA	NA	NA	KZA74_18555	1394.57	0.252882	-0.278843	1.61577	0.978617	0.97666	0.0372783	1156.72	-0.00586361	0.354882	-0.24826	0.999632	0.895469	0.932421
ddrR	KZA74_18635	12,635..12,643	9	<=	IS4-like element ISAba1 family transposase	NA	NA	NA	A1S_0676	KZA74_18635	330.621	0.402305	0.123946	1.49939	0.973209	0.946187	4.89257e-11	330.372	0.597095	0.789226	0.29464	0.117224	0.0158637	0.547303
ddrR	KZA74_18650	14,878..16,788	1911	<=	heteromeric transposase endonuclease subunitTnsA	NA	NA	NA	NA	KZA74_18650	3487.09	-0.47092	-0.873774	1.7973	0.973209	0.837046	0.0368112	2308.51	-1.62102	-0.318935	-0.750379	0.198218	0.914231	0.681182
ddrR	KZA74_18685	20,321..21,823	1503	=>	KZA74_18685	NA	NA	NA	A1S_3477	KZA74_18685	613.568	0.226976	-0.316933	1.3714	0.97575	0.904708	0.00369626	519.294	-0.0471551	0.500823	-0.126549	0.986515	0.604653	0.932421
ddrR	KZA74_18690	21,908..23,071	1164	=>	KZA74_18690	NA	NA	NA	NA	KZA74_18690	195.495	0.162766	-0.0246372	1.57742	0.978912	0.996962	0.0029382	159.864	-0.0112229	0.506031	-0.272391	0.998216	0.698469	0.841314
ddrR	KZA74_18695	23,092..23,673	582	=>	KZA74_18695	NA	NA	NA	A1S_3491	KZA74_18695	1.75157	1.84855	0.909069	4.74217	0.973209	0.97503	0.0206601	1.16311	1.3097	1.19493	-0.563744	NA	0.886786	0.921686
ddrR	KZA74_18750	35,403..36,365	963	=>	Tn7 transposase TnsA N-terminal domain-containing protein	NA	NA	NA	A1S_0207	KZA74_18750	1.3953	0	0	4.86278	1	1	0.0341399	1.19715	1.30757	0	-0.335639	NA	1	0.977307
ddrR	KZA74_18755	36,356..36,808	453	<=	KZA74_18755	NA	NA	NA	NA	KZA74_18755	91.2991	0.032593	0.0131081	1.20652	0.992114	0.997921	0.0338368	77.0308	-0.0523559	0.4589	-0.358512	0.987838	0.749749	0.742171
ddrR	KZA74_18760	36,998..37,336	339	<=	DNA mismatch repair enzyme,Histidine kinase-like ATPase domain; Region:HATPase; cl00075	NA	NA	NA	A1S_0623	KZA74_18760	441.591	0.362853	0.0896547	0.850387	0.973209	0.988351	0.00526908	400.769	0.418716	0.460406	-0.0714917	0.511757	0.449155	0.96121
ddrR	KZA74_18775	40,567..40,851	285	=>	TetR/AcrR family transcriptional regulator	NA	NA	NA	A1S_0625	KZA74_18775	104.938	0.891361	0.313165	1.2041	0.202902	0.837894	0.000167202	107.934	0.817075	1.10492	0.0405875	0.0194502	0.000270316	0.977307
ddrR	KZA74_18785	41,450..41,776	327	=>	KZA74_18785	NA	NA	NA	NA	KZA74_18785	181.474	0.50529	0.306779	1.01395	0.973209	0.837894	0.00196095	161.103	0.685971	0.375909	-0.286898	0.12	0.599719	0.644004
ddrR	KZA74_18790	41,925..42,821	897	=>	KZA74_18790	NA	NA	NA	A1S_3508	KZA74_18790	128.411	0.517284	-0.0485915	0.838747	0.973209	0.996962	0.0104988	116.433	0.484272	0.550923	-0.361035	0.334197	0.266227	0.444414
ddrR	KZA74_18805	43,820..44,389	570	=>	KZA74_18805	NA	NA	NA	NA	KZA74_18805	77.4482	0.215902	0.494617	1.68321	0.97575	0.839664	0.00221646	66.3079	0.622411	0.352077	-0.425933	0.594514	0.841104	0.714152
ddrR	KZA74_18810	45,106..45,213	108	<=	KZA74_18810	NA	NA	NA	A1S_3511	KZA74_18810	151.427	1.01864	0.604082	1.61037	0.69945	0.837046	0.00169421	181.451	1.02405	0.892259	1.12949	0.149776	0.246411	0.0497434
ddrR	KZA74_18815	45,119..45,910	792	=>	HNH endonuclease	NA	NA	NA	A1S_0627	KZA74_18815	855.107	0.555223	-0.167873	2.07535	0.973209	0.95893	7.49811e-09	727.027	0.374492	0.788124	-0.436971	0.682139	0.148484	0.518098
ddrR	KZA74_18820	45,975..47,357	1383	<=	KZA74_18820	NA	NA	NA	NA	KZA74_18820	407.726	0.814325	-0.0499285	2.94739	0.973209	0.996962	1.26131e-07	318.777	0.0503275	0.336873	-0.568034	0.990942	0.85748	0.603768
ddrR	KZA74_18830	48,758..48,949	192	=>	IS5 family transposase	NA	NA	NA	NA	KZA74_18830	339.401	0.553484	-0.178636	0.643574	0.884719	0.940081	0.0434845	356.679	0.636626	0.868203	0.40442	0.294803	0.0908011	0.570601
ddrR	KZA74_18845	50,325..50,663	339	<=	KZA74_18845	NA	NA	NA	A1S_3515	KZA74_18845	1448.96	0.151086	-0.243422	1.3684	0.986689	0.975068	0.0362984	1140.58	-0.642285	0.199303	-0.300457	0.666297	0.932017	0.870863
ddrR	KZA74_18850	50,705..52,429	1725	<=	KZA74_18850	NA	NA	NA	A1S_3516	KZA74_18850	2830.32	0.626794	-0.665743	1.90754	0.973209	0.877353	0.0328603	2929.71	-0.37823	1.42782	0.482549	0.929843	0.44467	0.872994
ddrR	KZA74_18855	52,585..52,740	156	<=	KZA74_18855	NA	NA	NA	A1S_3518	KZA74_18855	455.46	0.332539	-0.0844415	1.91762	0.973209	0.996962	2.55563e-05	426.131	-0.0147111	0.59813	0.31253	0.996558	0.474604	0.760072
ddrR	KZA74_18860	54,029..55,405	1377	=>	strawberry notch C-terminal domain-containingprotein	NA	NA	NA	AS1_3519	KZA74_18860	1843.75	0.42572	-0.0197353	1.55274	0.973209	0.996962	1.78811e-05	1714.72	0.517224	0.801146	-0.105743	0.354995	0.0633951	0.923593
ddrR	KZA74_18865	59,866..61,380	1515	=>	DNA repair protein	NA	NA	NA	A1S_3520	KZA74_18865	1137.48	0.402046	0.0792419	2.6567	0.973209	0.996962	8.11116e-09	870.644	0.238073	0.335209	-0.641511	0.886901	0.822953	0.403277
ddrR	KZA74_18870	61,394..63,445	2052	=>	KZA74_18870	NA	NA	NA	NA	KZA74_18870	170.106	0.0484187	-0.000667697	2.01636	0.991879	1	6.41065e-05	136.683	0.192964	0.330454	-0.373426	0.924592	0.840479	0.736029
ddrR	KZA74_18880	63,940..64,512	573	=>	KZA74_18880	NA	NA	NA	A1S_3522	KZA74_18880	664.563	0.380883	-0.392296	1.52126	0.973209	0.886847	0.00529473	587.693	0.0902126	0.851335	-0.219253	0.985918	0.337335	0.892244
ddrR	KZA74_18885	64,530..65,576	1047	=>	KZA74_18885	NA	NA	NA	A1S_3523	KZA74_18885	450.584	0.0141891	-0.81153	1.43126	0.998314	0.837046	0.00604566	380.417	-0.177322	1.06913	-0.360853	0.948123	0.187242	0.793968
ddrR	KZA74_18890	65,554..66,345	792	=>	KZA74_18890	NA	NA	NA	A1S_0630	KZA74_18890	715.103	-0.0597134	-0.790102	1.60697	0.991879	0.837046	0.00115093	592.823	0.0324852	0.804776	-0.405144	0.99336	0.331077	0.72103
ddrR	KZA74_18895	66,346..67,473	1128	=>	traW, conjugal transfer protein TraW; Region: conj_TraW; NF033888	NA	NA	NA	A1S_0631	KZA74_18895	733.949	0.137893	-0.316812	1.64142	0.978617	0.898062	0.000244776	592.317	0.131913	0.43884	-0.595306	0.960294	0.732841	0.448121
ddrR	KZA74_18900	67,476..68,609	1134	=>	DNA primase	NA	NA	NA	A1S_0632	KZA74_18900	863.223	-0.153855	-0.109197	1.00786	0.978617	0.993335	0.0413347	727.714	0.205315	0.279022	-0.413444	0.907764	0.858145	0.689545
ddrR	KZA74_18905	68,733..72,467	3735	=>	KZA74_18905	NA	NA	NA	A1S_3524	KZA74_18905	170.986	0.0779176	0.00898943	1.65659	0.989848	0.997921	0.00475926	137.415	0.0987752	0.539113	-0.605728	0.986515	0.753482	0.59827
ddrR	KZA74_18920	74,214..74,708	495	=>	KZA74_18920	NA	NA	NA	AS1_3525	KZA74_18920	433.603	0.306397	0.120007	1.46687	0.973209	0.993335	0.00509399	389.735	0.215558	0.404783	0.011912	0.899864	0.755509	0.998081
ddrR	KZA74_18925	74,739..76,232	1494	=>	KZA74_18925	NA	NA	NA	A1S_3526	KZA74_18925	471.555	0.290011	0.194585	2.99881	0.973209	0.968356	4.38066e-11	395.274	0.155505	0.342405	-0.052167	0.937775	0.808559	0.980408
ddrR	KZA74_18935	76,775..77,344	570	<=	DotA/TraY family protein, conjugal transfer/type IV secretion	NA	NA	NA	A1S_0633	KZA74_18935	1862.66	0.612753	-0.292038	1.24364	0.973209	0.913014	0.00684118	1843.62	0.419248	1.02711	0.213387	0.722853	0.111703	0.882291
ddrR	KZA74_18940	77,678..80,332	2655	=>	KZA74_18940	NA	NA	NA	NA	KZA74_18940	1684.94	1.85748	1.15584	4.03462	0.476969	0.837046	1.0297e-06	1760.08	0.336084	0.835254	0.536777	0.948123	0.782338	0.85341
ddrR	KZA74_18980	86,669..86,671	3	==	Abi family protein	NA	NA	NA	A1S_0638	KZA74_18980	585.704	0.287935	0.242854	1.76763	0.973209	0.883051	1.92593e-08	488.989	0.41369	0.182181	-0.349656	0.632734	0.888886	0.657443
ddrR	KZA74_18990	88,905..89,786	882	<=	parA, partition proteins ParAB family; Region:ParAB_family; cd02042	NA	NA	NA	A1S_0639	KZA74_18990	1129.82	0.434984	-0.319892	2.43498	0.973209	0.951734	0.000143984	959.053	-0.102155	0.473441	-0.0489124	0.986515	0.812506	0.991845
ddrR	KZA74_19000	90,808..91,455	648	<=	KZA74_19000	NA	NA	NA	A1S_3530	KZA74_19000	199.612	0.239263	0.0671443	1.65455	0.973209	0.996962	3.04258e-06	166.123	0.539973	0.48466	-0.707401	0.413791	0.528843	0.121078
ddrR	KZA74_19005	91,472..91,663	192	<=	KZA74_19005	NA	NA	NA	A1S_3532	KZA74_19005	545.896	0.0628056	-0.358599	2.31415	0.9888	0.874715	1.6653e-07	398.759	-0.395131	0.491351	-0.738325	0.7419	0.662044	0.262273
ddrR	KZA74_19010	92,073..93,041	969	<=	KZA74_19010	NA	NA	NA	NA	KZA74_19010	423.797	0.426616	-0.0679292	1.94775	0.973209	0.996962	6.11378e-05	338.524	0.372965	0.738474	-0.976377	0.795772	0.412912	0.138355
ddrR	KZA74_19015	93,051..93,908	858	<=	disulfide isomerase/thiol-disulfide oxidase;Provisional; Region: dsbG; PRK11657	NA	NA	NA	A1S_0640	KZA74_19015	425.789	0.187896	-0.0923992	2.07499	0.97575	0.996962	2.07754e-05	338.582	0.675455	0.694539	-0.981511	0.516603	0.509707	0.162693
ddrR	KZA74_19020	93,930..94,874	945	<=	type IVB secretion system coupling complex protein DotM/IcmP; Region: DotM_IcmP_IVB; NF033890	NA	NA	NA	A1S_0641	KZA74_19020	370.002	0.490613	0.186209	1.09445	0.964071	0.912523	0.000101256	318.839	0.71252	0.479086	-0.827322	0.176775	0.509401	0.0533943
ddrR	KZA74_19025	94,956..96,326	1371	<=	KZA74_19025	NA	NA	NA	A1S_3534	KZA74_19025	241.054	0.601086	0.14836	1.36293	0.973209	0.977085	0.0011746	207.481	0.333961	0.746689	-0.866188	0.780246	0.27384	0.111215
ddrR	KZA74_19030	96,345..97,094	750	<=	parM, ParM/StbA family protein	NA	NA	NA	A1S_0642	KZA74_19030	602.061	0.305579	-0.159476	1.74042	0.973209	0.978201	0.000120901	484.284	0.251768	0.685942	-0.781795	0.865214	0.37583	0.211277
ddrR	KZA74_19035	97,108..98,166	1059	<=	KZA74_19035	NA	NA	NA	NA	KZA74_19035	66.001	0.4426	0.123833	2.11293	0.973209	0.990942	3.08796e-07	51.5799	0.723503	0.835507	-1.11343	NA	0.312539	0.0329234
ddrR	tadA	98,182..98,436	255	<=	tadA	NA	NA	NA	A1S_0643	KZA74_19040	473.392	0.126971	-0.386636	1.37876	0.978617	0.837894	0.000608396	395.578	0.104656	0.79283	-0.67345	0.961672	0.160228	0.20018
ddrR	KZA74_19045	98,451..99,740	1290	<=	type IV secretion system DotC family protein	NA	NA	NA	A1S_0644	KZA74_19045	322.128	0.564219	0.0648128	1.61547	0.973209	0.996962	8.22813e-05	279.058	0.715927	0.833522	-0.805852	0.396383	0.270771	0.227382
ddrR	KZA74_19050	99,753..100,571	819	<=	DotD/TraH family lipoprotein	NA	NA	NA	A1S_3535	KZA74_19050	183.364	0.00562778	-0.509912	1.73515	0.999942	0.837046	0.000328466	149.853	0.301427	0.969319	-0.748733	0.841786	0.191981	0.290682
ddrR	KZA74_19075	104,881..105,183	303	=>	KZA74_19075	NA	NA	NA	NA	KZA74_19075	201.992	0.844205	-0.132778	1.18891	0.973209	0.991966	0.0312261	210.03	0.387946	1.0465	0.439775	0.807566	0.211694	0.723452
ddrR	KZA74_19080	105,184..105,510	327	=>	KZA74_19080	NA	NA	NA	NA	KZA74_19080	87.5357	0.683872	-0.0730827	1.53224	0.973209	0.996962	0.000327995	81.4876	0.915056	1.08025	-0.402627	0.165966	0.0845099	0.65083
ddrR	KZA74_19085	106,174..106,467	294	=>	DotI/IcmL family type IV secretion protein	NA	NA	NA	A1S_3539	KZA74_19085	250.711	-0.181302	-0.546651	0.896139	0.97575	0.837046	0.0255948	228.902	0.192122	0.937712	-0.323341	0.896291	0.0794831	0.714634
ddrR	KZA74_19105	110,014..110,868	855	=>	type VI secretion protein	NA	NA	NA	A1S_3542	KZA74_19105	679.527	-0.0718388	-0.79627	1.79191	0.989848	0.837046	0.00134868	487.306	-0.43711	0.669585	-1.0052	0.786005	0.597306	0.210201
ddrR	KZA74_19115	111,590..112,009	420	=>	type VI secretion protein	NA	NA	NA	A1S_3544	KZA74_19115	274.157	0.420073	-0.266357	0.986808	0.973209	0.898062	0.00930548	231.927	0.418372	0.64307	-0.596996	0.636403	0.329925	0.29797
ddrR	KZA74_19120	112,846..113,865	1020	=>	KZA74_19120	NA	NA	NA	A1S_3545	KZA74_19120	291.27	0.260585	-0.132369	0.720445	0.973209	0.968746	0.0270345	260.276	0.383799	0.610692	-0.407328	0.632734	0.285342	0.514867
ddrR	KZA74_19125	112,858..113,865	1008	=>	ATP-binding protein, IcmB protein	NA	NA	NA	A1S_0646	KZA74_19125	1666.64	-0.107695	-0.453044	1.64819	0.986689	0.837046	0.00028951	1357.02	0.20347	0.629487	-0.575524	0.899864	0.412201	0.423181
ddrR	KZA74_19130	113,882..117,154	3273	=>	KZA74_19130	NA	NA	NA	A1S_3546	KZA74_19130	89.4317	0.0873769	-0.32665	0.884434	0.982925	0.837046	0.00438901	79.014	0.454435	0.887482	-0.664556	0.652782	0.181881	0.275415
ddrR	KZA74_19185	124,349..124,696	348	=>	DNA primase	NA	NA	NA	NA	KZA74_19185	975.249	0.249161	-0.117145	0.888695	0.973209	0.98624	0.0212479	873.324	0.149099	0.397705	0.147009	0.907764	0.607188	0.88725
ddrR	KZA74_19190	124,711..126,561	1851	<=	KZA74_19190	NA	NA	NA	NA	KZA74_19190	80.5926	0.991723	0.750262	0.986964	0.600399	0.837046	0.0400887	82.1971	1.17399	0.900379	-0.45029	0.0504903	0.201377	0.620618
ddrR	KZA74_19195	126,682..127,107	426	<=	KZA74_19195	NA	NA	NA	A1S_3552	KZA74_19195	114.598	0.668825	0.349463	0.957201	0.579394	0.837046	0.00184449	103.247	0.561334	0.722615	-0.425628	0.28991	0.113742	0.374715
ddrR	KZA74_19210	129,587..129,880	294	=>	KZA74_19210	NA	NA	NA	NA	KZA74_19210	56.9087	0.906222	0.428913	2.13522	0.884719	0.853057	8.65432e-06	48.4401	0.530984	0.741378	-0.214992	NA	0.399827	0.864935
ddrR	KZA74_19215	129,924..130,139	216	=>	KZA74_19215	NA	NA	NA	NA	KZA74_19215	89.7033	0.0827426	-0.0569064	1.33819	0.989556	0.996962	0.0282237	82.7254	0.152809	0.802803	-0.115884	0.963548	0.486631	0.967842
ddrR	KZA74_19220	130,180..130,515	336	=>	KZA74_19220	NA	NA	NA	A1S_3554	KZA74_19220	1909.23	0.0810255	-0.16913	2.08791	0.991879	0.993335	0.00432251	1412.3	-0.412657	-0.019661	-0.544494	0.853542	0.993579	0.738698
ddrR	KZA74_19225	130,547..131,311	765	<=	KZA74_19225	NA	NA	NA	A1S_3555	KZA74_19225	405.677	0.454864	0.204102	1.2093	0.973209	0.937955	0.000590318	338.675	0.300772	0.414434	-0.522477	0.755077	0.618383	0.345392
ddrR	KZA74_19240	135,765..136,169	405	<=	KZA74_19240	NA	NA	NA	A1S_3557	KZA74_19240	421.037	0.281103	0.5224	0.766788	0.973209	0.837046	0.0350555	359.103	0.49642	0.121259	-0.72366	0.481804	0.931477	0.133317
ddrR	KZA74_19255	138,737..140,584	1848	=>	metalloregulator ArsR/SmtB family transcriptionfactor	NA	NA	NA	A1S_0654	KZA74_19255	431.905	0.276945	-0.143055	1.34351	0.973209	0.990549	0.00821017	359.84	-0.0746187	-0.0464495	-0.0974935	0.986515	0.983203	0.971891
ddrR	KZA74_19260	140,828..141,136	309	=>	arsenic resistance protein, Arsenite efflux pump ArsB, ACR3 family [Inorganicion transport and metabolism]; Region: ACR3; COG0798	NA	NA	NA	A1S_0655	KZA74_19260	411.653	0.327522	-0.0265079	0.934197	0.973209	0.996962	0.00228088	388.18	0.613082	0.326276	0.213109	0.159777	0.666004	0.766832
ddrR	KZA74_19350	8295..8432	138	<=	transposase	NA	NA	NA	NA	KZA74_19350	446.525	0.153473	0.694734	1.48831	0.978617	0.837046	0.00162961	377.857	-0.0844836	-0.340054	-0.0855232	0.985868	0.82412	0.971891
ddrR recA	KZA74_10830	2,255,405..2,255,617	213	<=	KZA74_10830	NA	ACX60_RS10560	ABUW_2308	A1S_3677	KZA74_10830	87.4887	2.04674	0.394404	1.55126	0.00627049	0.891328	0.00439791	77.8512	-0.271187	-0.279109	0.070369	0.912795	0.895469	0.980408
ddrR recA	KZA74_10835	2,255,681..2,256,031	351	<=	KZA74_10835	NA	ACX60_RS10565	ABUW_2309	NA	KZA74_10835	119.793	3.01684	0.659991	1.72165	0.000583495	0.837894	0.0158328	112.194	-0.0240601	-0.408655	0.278726	0.998216	0.888886	0.918397
ddrR recA	KZA74_12370	2,583,035..2,583,111	77	<=	trnM, tRNA-Met	trnM	ACX60_RS12090	ABUW_2698	A1S_1223	KZA74_12370	796.115	4.01134	0.937075	6.52309	3.05355e-06	0.837046	4.75649e-19	503.643	0.340111	1.14652	-1.15975	0.930439	0.532201	0.43164
ddrR recA	KZA74_15125	3,175,035..3,175,111	77	<=	tRNA-Arg	trnR	NA	NA	A1S_0715	KZA74_15125	1331.81	4.40874	1.06293	1.73219	5.05867e-08	0.837046	0.0206166	1111.89	-0.300257	1.7399	-0.154504	0.948123	0.201377	0.973672
ddrR umuDAb	KZA74_07790	1,645,052..1,646,380	1329	<=	Y-family DNA polymerase, umuC, A1S_2008	umuC	ACX60_RS07745	ABUW_1699	A1S_2008	KZA74_07790	1715.16	-0.13056	2.22212	3.89634	0.986689	0.00360508	5.50127e-14	1332.67	1.13997	-0.322395	-0.27388	0.125822	0.85092	0.856115
ddrR umuDAb	KZA74_11465	2,384,217..2,384,453	237	=>	ddrR, A1S_1388	ddrR	ACX60_RS11180	ABUW_2432	A1S_1388	KZA74_11465	4095.47	-0.00157493	6.00172	4.40523	0.999942	2.2512e-18	3.69176e-11	3428.85	3.91739	-0.0458782	-1.07658	9.56467e-07	0.989046	0.452476
ddrR umuDAb	KZA74_12645	ND	ND	ND	umuD, A1S_1174	umuD (P3)	ACX60_RS12360	NA	A1S_1174	KZA74_12645	1083.93	0.100153	2.66893	5.201	0.987406	3.26819e-08	3.68594e-35	1179.29	3.75718	0.414052	0.507285	5.25368e-12	0.818109	0.678
ddrR umuDAb	KZA74_18970	ND	ND	ND	umuD, A1S_0636	NA	NA	NA	A1S_0636	KZA74_18970	1470.71	0.150739	3.98745	4.89293	0.978617	2.76014e-20	1.56796e-32	1377.33	3.33697	0.28072	0.00284733	4.0894e-08	0.892081	1
ddrR umuDAb	KZA74_18975	86,100..86,102	3	==	umuC, A1S_0637	NA	NA	NA	A1S_0637	KZA74_18975	1543.34	0.569971	2.39778	3.42457	0.973209	3.26819e-08	2.90313e-19	1389.31	2.08249	0.241118	-0.16452	1.0317e-05	0.88179	0.917806
recA	KZA74_00625	137,610..138,191	582	=>	esterase	K07000	ACX60_RS00645	ABUW_0123	A1S_3360	KZA74_00625	450.871	1.37414	0.0639966	-0.0291871	0.0137138	0.996962	0.947556	822.654	1.33734	2.46003	2.92537	0.0698817	7.42593e-06	1.09362e-08
recA	KZA74_00800	175,557..175,829	273	=>	KZA74_00800	NA	ACX60_RS00820	ABUW_0157	A1S_3897	KZA74_00800	166.091	1.16644	0.635667	0.21935	0.0094049	0.837046	0.522872	145.927	0.53079	0.42341	0.220797	0.312184	0.508097	0.766199
recA	KZA74_01075	237,924..237,999	76	<=	trnT	trnT	NA	NA	A1S_3249	KZA74_01075	242.755	3.51153	1.17659	-2.09884	0.000101966	0.837046	0.00698458	213.096	0.443835	0.951033	0.309583	0.884325	0.624132	0.915289
recA	KZA74_01195	256,122..256,211	90	<=	trnS, tRNA-Ser	trnS	NA	NA	A1S_3226	KZA74_01195	528.675	4.76452	1.76081	-2.41851	0.000500043	0.837046	0.0346101	496.317	0.484448	1.54083	-0.441237	0.915308	0.516057	0.912883
recA	KZA74_01450	303,351..303,426	76	<=	trnA	trnA	NA	NA	A1S_3183	KZA74_01450	292.718	2.73153	0.230659	-0.784347	0.000500043	0.976892	0.243171	285.125	0.053248	1.36468	0.146969	0.99336	0.304515	0.971891
recA	KZA74_01905	400,790..402,052	1263	=>	DNA repair, radical SAM protein	SAM	ACX60_RS01910	ABUW_0369	A1S_3116	KZA74_01905	1029.62	2.05875	0.110829	-0.244404	0.00439416	0.994753	0.681941	2099.64	1.45228	2.72482	3.97142	0.141368	8.95595e-05	2.02409e-10
recA	KZA74_02285	468,719..468,809	91	=>	tRNA-Ser	trnS	NA	NA	A1S_3020	KZA74_02285	3049.15	6.70768	2.99376	1.26334	2.12234e-08	0.837046	0.274152	2921.99	0.015765	1.90293	-0.588755	0.999632	0.399827	0.882291
recA	KZA74_02315	472,928..473,620	693	<=	nitroreductase family protein	K07078	ACX60_RS02315	ABUW_0451	A1S_3042	KZA74_02315	165.087	1.47114	0.980011	-1.89839	0.0407482	0.837046	3.04763e-05	147.178	0.621269	-0.000486009	0.287462	0.603624	1	0.859567
recA	KZA74_02615		ND	ND	rrf, 5S ribosomal RNA	rrf	NA	NA	A1S_r	KZA74_02615	5.84511	5.74735	1.88714	-1.9963	0.00561792	0.837046	0.342231	4.19656	1.19173	0.369087	0	NA	0.952925	1
recA	KZA74_02935	596,704..596,790	87	=>	trnL	NA	NA	NA	A1S_2909	KZA74_02935	6753.66	7.94063	3.88559	1.20939	4.57314e-09	0.290558	0.358018	6378.05	0.321803	2.16172	0.00799938	0.973169	0.365504	1
recA	KZA74_04165	868,236..868,309	74	<=	tRNA-Cys	trnC	NA	NA	A1S_2675	KZA74_04165	2071.24	6.46337	2.61901	-2.56856	1.63716e-07	0.837046	0.0254275	2114.78	0.569485	2.10668	-0.261221	0.906555	0.316286	0.971891
recA	KZA74_05505	1,169,732..1,169,808	77	=>	tRNA-Val	NA	NA	NA	A1S_2415	KZA74_05505	295.949	4.12778	1.02049	-2.27406	3.19628e-05	0.837046	0.00936701	261.274	-0.135796	1.23449	0.0529654	0.986515	0.630146	0.993854
recA	KZA74_05595	1,189,950..1,190,978	1029	<=	KZA74_05595	NA	ACX60_RS05565	ABUW_1162	A1S_3804	KZA74_05595	518.256	1.76874	0.244173	0.86564	0.00806656	0.947349	0.0810177	1183.67	1.61446	2.32555	3.52689	0.0230377	0.000104383	3.21916e-11
recA	KZA74_05845	1,254,403..1,254,478	76	<=	tRNA-Asn	NA	NA	NA	A1S_2346	KZA74_05845	379.619	5.14618	1.54062	-2.26635	0.00552393	0.837046	0.115241	331.895	-0.0297635	1.24355	0.195164	0.998216	0.742259	0.979513
recA	KZA74_06010	1,291,757..1,291,833	77	<=	tRNA-Arg	NA	NA	NA	A1S_2310	KZA74_06010	195.406	3.84396	1.26209	-2.73217	2.29252e-06	0.837046	0.000271506	192.163	0.305977	1.13473	-0.570053	0.944252	0.53674	0.837865
recA	csuAB	1,388,468..1,389,004	537	=>	csuAB, Csu fimbrial major subunit CsuAB	csuAB	ACX60_RS06480	ABUW_1487	A1S_2218	KZA74_06510	2599.89	5.75328	-0.344287	-1.08185	4.57314e-09	0.97503	0.25531	1355.76	-0.498956	-0.247887	-1.17861	0.881825	0.942722	0.489254
recA	csuA	1,389,079..1,389,627	549	=>	csuA, Csu fimbrial biogenesis protein CsuA	csuA	ACX60_RS06485	ABUW_1488	A1S_2217	KZA74_06515	164.461	3.26174	0.966734	-2.64819	0.00485771	0.837046	0.00286972	104.762	0.350958	-0.414381	-0.102375	0.934076	0.895469	0.984823
recA	ffs	1,694,353..1,694,449	97	=>	ffs, signal recognition particle sRNA small type	ffs	NA	NA	NA	KZA74_08035	8866.15	5.68252	2.36348	-1.0341	0.000405749	0.837046	0.458794	8484.23	-0.426131	1.52934	-0.54272	0.952019	0.628701	0.900361
recA	KZA74_13340	2,786,351..2,786,426	76	=>	tRNA-Glu	NA	NA	NA	A1S_1064	KZA74_13340	77.247	3.43876	0.615036	-1.17085	0.0137138	0.917931	0.266057	61.5097	0.253513	0.522034	0.0534867	0.971522	0.885798	0.993854
recA	KZA74_14210	2,979,437..2,980,555	1119	=>	pilU, PilT/PilU family type 4a pilus ATPase	pilU	ACX60_RS13900	ABUW_3032	A1S_0896	KZA74_14210	1975.72	3.99671	0.840719	-2.79875	0.000322329	0.837894	0.00208281	1600.29	0.0598178	1.13969	0.143522	0.994362	0.674523	0.980408
recA	KZA74_15120	3,174,926..3,175,001	76	<=	tRNA-His	trnH	NA	NA	A1S_0716	KZA74_15120	1620.48	5.18942	1.30088	-2.28176	2.87614e-06	0.837046	0.0226651	1441.09	-0.301617	1.76072	0.0686892	0.961672	0.331077	0.993611
recA	KZA74_15295	ND	ND	ND	rrf, 5S ribosomal RNA	rrf	NA	NA	A1S_r	KZA74_15295	149.27	4.7275	0.945329	-7.72701	2.87614e-06	0.837046	4.10323e-07	148.078	1.07547	1.97954	0	0.737663	0.316912	1
recA	KZA74_16760	3,528,991..3,529,075	85	<=	tRNA-Leu	trnL	NA	NA	A1S_0332	KZA74_16760	827.15	3.49784	0.235948	-0.684639	2.93795e-06	0.976892	0.330684	786.999	-0.234445	1.41291	-0.0739345	0.963548	0.368506	0.990747
recA	KZA74_17020	3,586,739..3,586,814	76	<=	tRNA-Trp	trnW	NA	NA	A1S_0280	KZA74_17020	333.043	2.83197	0.368941	0.837022	9.34681e-05	0.923687	0.187117	294.758	0.0852428	1.18975	-0.267436	0.986515	0.360302	0.915289
recA	KZA74_17035	3,588,316..3,588,391	76	<=	tRNA-Gly	trnG	NA	NA	A1S_0277	KZA74_17035	2466.42	4.23637	0.658254	-1.22526	0.000110851	0.887947	0.204197	2197.33	-0.375882	1.80202	0.556189	0.934076	0.274315	0.85341
