# Supplementary material for: DNA damage response coregulator ddrR affects many cellular pathways and processes in Acinetobacter baumannii 17978
Source: Front Cell Infect Microbiol. 2024 Jan 11;13:1324091. doi: 10.3389/fcimb.2023.1324091 (PMC10808703; doi:10.3389/fcimb.2023.1324091)
Supplement: Supplementary file 10 [file Table_9.xlsx]

## Sheet: KZA_all_downreg_venn_genes
											Basal Expression Differences Mutant vs WT							DNA Damage Response Expression Differences MMC treated vs Untreated
Downreg in	ENSEMBL GENE	location bp	size bp	direction	ENSEMBL GENE	gene	17978-mff locus	AB5075-UW ortholog	ATCC 17978 ID	17978 UN gene ID	Basal baseMean	recA log(2)FC	umuDAb l2FC	ddrR l2FC	recA padj	umuDAb padj	ddrR padj	MMC baseMean	WT log2FC	umuDAb log2FC	ddrR log2FC	WT padj	umuDAb padj	padj
ddrR	KZA74_00040	9774..10,778	1005	=>	RND transporter	NA	ACX60_RS00040	ABUW_0008	A1S_0008	KZA74_00040	372.407	0.273393	0.322347	-2.05589	0.973209	0.873284	2.75426e-07	374.514	0.677873	0.375882	1.21645	0.420753	0.787509	0.0247002
ddrR	KZA74_00050	12,384..13,388	1005	=>	KZA74_00050	NA	ACX60_RS00050	ABUW_0010	A1S_0010	KZA74_00050	503.34	0.116604	-0.19944	-1.77481	0.97575	0.902412	3.88583e-10	467.379	0.280982	0.417358	0.77482	0.7533	0.555952	0.062082
ddrR	KZA74_00060	13,904..14,749	846	<=	ephA, alpha/beta hydrolase	ephA	ACX60_RS00060	ABUW_0012	A1S_0012	KZA74_00060	218.272	0.078235	0.0263775	-0.987055	0.980598	0.996962	0.000241338	220.001	0.418171	0.55551	1.0134	0.311759	0.125612	2.28873e-05
ddrR	KZA74_00075	18,211..19,747	1537	=>	16S ribosomal	16s	NA	NA	A1S_r	KZA74_00075	50.4198	1.05893	-0.0586109	-5.31303	0.973209	0.996962	2.46874e-06	61.8712	0.261483	2.05609	1.69801	0.981421	0.335119	0.535023
ddrR	KZA74_00090	20,355..23,247	2893	=>	23Sribosomal	23s	NA	NA	A1S_r	KZA74_00090	115.805	1.09629	0.327972	-4.65671	0.973209	0.968129	1.322e-08	120.979	0.248909	0.850715	1.10797	0.959638	0.709637	0.532649
ddrR	rrf	23,433..23,547	115	=>	rrf 5S ribosomal	rrf	NA	NA	A1S_r	KZA74_00095	14.7069	2.34357	1.54696	-6.05095	0.670159	0.837046	0.000446596	19.1869	-0.188309	0.291554	0	NA	0.950757	1
ddrR	KZA74_00110	25,664..27,142	1479	=>	sodium-dependent transporter	TC.NSS	ACX60_RS00110	ABUW_0022	A1S_3458	KZA74_00110	2460.23	-0.481127	-0.646554	-1.35821	0.973209	0.837046	0.0329798	1899.86	-0.837202	0.25797	0.0858257	0.414551	0.889598	0.977484
ddrR	KZA74_00115	27,155..27,298	144	=>	methionine/alanine import family NSS transportersmall subunit	NA	ACX60_RS00115	ABUW_0023	NA	KZA74_00115	812.194	-0.0237739	-0.782943	-3.04083	0.996531	0.837046	2.51892e-05	813.204	-0.0810287	1.31828	0.88118	0.990942	0.427399	0.645156
ddrR	KZA74_00140	33,465..34,196	732	=>	sulfite exporter TauE/SafE family protein	K07090	ACX60_RS00140	ABUW_0028	A1S_3453	KZA74_00140	439.972	0.451229	0.302024	-1.9111	0.973209	0.94447	0.000523618	408.191	0.665306	0.187631	1.03176	0.579126	0.928705	0.189654
ddrR	KZA74_00145	34,205..35,095	891	<=	cysL, LysR family transcriptional regulator	cysL	ACX60_RS00145	ABUW_0029	A1S_3452	KZA74_00145	341.592	0.0637185	0.217857	-1.27445	0.991879	0.97666	0.0356255	320.64	0.722336	0.00179921	0.519502	0.549714	1	0.686738
ddrR	KZA74_00165	40,399..41,499	1101	=>	mtdA, efflux RND transporter periplasmic adaptorsubunit	mexJ	ACX60_RS00165	ABUW_0034	A1S_3447	KZA74_00165	506.602	-0.379486	-0.041595	-1.23214	0.973209	0.996962	0.0327024	456.265	0.523354	0.136206	-0.228717	0.704755	0.945051	0.894646
ddrR	KZA74_00200	48,575..49,765	1191	<=	ydhP, MFS transporter	ydhP	ACX60_RS00200	ABUW_0041	A1S_3440	KZA74_00200	633.647	-0.220844	-0.214253	-2.57627	0.97575	0.965373	1.6843e-07	616.671	0.53141	0.454988	1.14427	0.669862	0.760778	0.0848041
ddrR	dkgB	49,770..50,573	804	<=	dkgB, 2,5-didehydrogluconate reductase DkgB	dkgB	ACX60_RS00205	ABUW_0042	A1S_3439	KZA74_00205	246.299	0.00571893	-0.0901801	-1.90803	0.999942	0.996962	4.7769e-05	240.496	0.35018	0.603222	0.956595	0.816189	0.594476	0.17949
ddrR	KZA74_00210	50,694..51,596	903	=>	dmlR, LysR family transcriptional regulator	dmlR	ACX60_RS00210	ABUW_0043	A1S_3438	KZA74_00210	367.144	0.0969622	0.0885289	-1.46303	0.986689	0.993335	0.00020619	331.79	0.381922	0.199677	0.412967	0.690942	0.88179	0.603768
ddrR	KZA74_00215	51,580..51,954	375	<=	KZA74_00215	NA	ACX60_RS00215	ABUW_0044	A1S_3912	KZA74_00215	54.6706	0.272189	0.671176	-2.50117	0.973209	0.837046	1.12637e-06	51.4625	0.549911	0.107264	1.13211	NA	0.952925	0.105399
ddrR	KZA74_00220	51,962..52,084	123	<=	KZA74_00220	NA	NA	NA	NA	KZA74_00220	21.5772	0.0995523	0.454269	-6.28185	0.988793	0.877353	2.91479e-07	21.2114	0.712826	0.472796	2.05929	NA	0.826949	0.405909
ddrR	KZA74_00225	52,045..53,469	1425	=>	norG, PLP-dependent aminotransferase family protein	norG	ACX60_RS00220	ABUW_0045	A1S_3437	KZA74_00225	517.44	0.164667	0.0629332	-1.68823	0.97575	0.996962	4.04815e-05	485.381	0.483895	0.288729	0.499915	0.697925	0.861523	0.63317
ddrR	KZA74_00270	58,954..59,412	459	=>	flagellin N-methylase	K09160	ACX60_RS00265	ABUW_0054	A1S_3429	KZA74_00270	285.863	0.0592271	0.0194335	-1.11614	0.9888	0.996962	0.0066463	308.931	0.471308	0.734517	1.4013	0.566412	0.221042	0.000372736
ddrR	KZA74_00275	59,522..60,694	1173	=>	yliI, PQQ-dependent sugar dehydrogenase	yliI	ACX60_RS00270	ABUW_0055	A1S_3428	KZA74_00275	629.604	0.0799268	-0.081734	-1.77657	0.986689	0.990942	1.92288e-08	628.579	0.429023	0.548019	1.44013	0.584757	0.397413	6.24563e-05
ddrR	KZA74_00285	62,081..62,920	840	<=	yfdC, formate/nitrite transporter family protein	yfdC	ACX60_RS00280	ABUW_0057	A1S_3426	KZA74_00285	353.67	0.0357461	0.202788	-2.04513	0.991879	0.953069	7.68511e-07	333.46	0.522857	0.0361265	1.12405	0.576171	0.98499	0.0299211
ddrR	KZA74_00315	66,898..67,836	939	=>	panS, bile acid:sodium symporter family protein	TC.BASS	ACX60_RS00310	ABUW_0063	A1S_3421	KZA74_00315	539.77	-0.233171	-0.0637805	-1.35483	0.973209	0.996962	3.79125e-05	526.73	0.397158	0.543546	0.798768	0.521775	0.273588	0.0270711
ddrR	KZA74_00320	68,015..69,358	1344	=>	norM, MATE family efflux transporter	dinF, norM	ACX60_RS00315	ABUW_0064	A1S_3420	KZA74_00320	609.056	0.408576	0.642206	-4.05018	0.973209	0.837046	6.96344e-12	570.104	0.762405	0.0378701	0.504375	0.613648	0.989046	0.766832
ddrR	KZA74_00325	69,379..69,849	471	<=	DUF523 domain-containing protein	NA	ACX60_RS00320	ABUW_0065	A1S_3419	KZA74_00325	142.59	0.270091	0.338315	-1.02304	0.973209	0.883962	0.0318682	128.59	0.509958	0.0926283	0.302644	0.680813	0.960683	0.830657
ddrR	hppD	70,371..71,426	1056	=>	hppD, 4-hydroxyphenylpyruvate dioxygenase	HPD, hppD	ACX60_RS00325	ABUW_0066	A1S_3418	KZA74_00330	4524.88	-0.376608	-1.02769	-2.81232	0.97575	0.837046	0.00341502	3815.36	-1.34331	0.883819	0.701389	0.52992	0.778553	0.800571
ddrR	KZA74_00340	72,571..73,119	549	<=	fosB, VOC family protein	fosB	ACX60_RS00335	ABUW_0068	A1S_3416	KZA74_00340	806.721	-0.499232	-0.542793	-1.96761	0.973209	0.874715	0.00531446	726.129	-0.673637	0.888168	0.446857	0.753856	0.637209	0.845597
ddrR	maiA	73,137..73,769	633	<=	maiA, maleylacetoacetate isomerase	maiA, GSTZ1	ACX60_RS00340	ABUW_0069	A1S_3415	KZA74_00345	1362.02	-1.11866	-0.800147	-3.12379	0.973209	0.837894	0.000124149	1081.89	-1.12158	0.570214	0.472555	0.553662	0.85092	0.85968
ddrR	fahA	73,756..75,063	1308	<=	fahA, fumarylacetoacetase	FAH, fahA	ACX60_RS00345	ABUW_0070	A1S_3414	KZA74_00350	4521.47	-0.82407	-0.536024	-2.53348	0.973209	0.94447	0.0112724	3456.92	-1.10596	0.203955	0.438379	0.634267	0.953767	0.888419
ddrR	KZA74_00355	75,422..76,810	1389	=>	aroP, amino acid permease	aroP	ACX60_RS00350	ABUW_0071	A1S_3413	KZA74_00355	1936.67	-0.699766	-0.554129	-2.64142	0.973209	0.883051	0.000360218	1675.96	-0.337321	0.590583	0.419076	0.912887	0.818109	0.859378
ddrR	KZA74_00360	76,974..77,657	684	=>	peptidase M15	NA	ACX60_RS00355	ABUW_0072	A1S_3412	KZA74_00360	241.565	-0.196732	0.0824507	-1.9069	0.981995	0.996962	0.00958066	219.636	0.621447	-0.0946062	-0.526605	0.737613	0.971779	0.763747
ddrR	zigA	77,800..79,065	1266	=>	zigA, zinc metallochaperone GTPase ZigA	zigA	ACX60_RS00360	ABUW_0073	A1S_3411	KZA74_00365	526.694	0.0855072	0.263178	-2.11494	0.991879	0.990942	0.0450278	474.799	0.605965	0.0330593	-0.853127	0.791805	0.989138	0.593941
ddrR	KZA74_00380	81,313..81,888	576	=>	hutD, ves, HutD family protein	hutD, K09975	ACX60_RS00375	ABUW_0076	A1S_3408	KZA74_00380	213.581	-0.213961	-0.0404104	-1.73321	0.973209	0.996962	1.2731e-05	182.866	0.304139	-0.130512	0.155415	0.818063	0.937048	0.917806
ddrR	KZA74_00415	91,286..91,924	639	=>	HAD hydrolase	gph	ACX60_RS00410	ABUW_0083	A1S_3399	KZA74_00415	210.769	0.330763	0.432227	-0.939373	0.973209	0.837046	0.00452933	189.692	0.522547	0.153567	0.462792	0.425909	0.895469	0.453479
ddrR	KZA74_00425	92,735..93,358	624	<=	leuE, LysE family translocator	leuE	ACX60_RS00420	NA	A1S_3397	KZA74_00425	136.616	0.287596	0.490469	-1.2406	0.973209	0.837046	0.00159114	118.144	0.352225	0.0675925	0.490058	0.776557	0.966232	0.572549
ddrR	KZA74_00430	93,590..94,804	1215	<=	KZA74_00430	NA	ACX60_RS00425	NA	A1S_3908	KZA74_00430	373.171	-0.502974	-0.149624	-1.4388	0.973209	0.989257	0.00662922	350.763	0.104662	0.483482	0.806698	0.984317	0.749749	0.323515
ddrR	KZA74_00435	95,806..96,090	285	=>	KZA74_00435	NA	ACX60_RS00430	NA	NA	KZA74_00435	30.5357	-0.628707	0.180745	-2.90318	0.973209	0.990942	7.46812e-05	29.2533	0.191093	-0.153575	2.43604	NA	0.952925	0.00186303
ddrR	KZA74_00500	108,036..109,559	1524	=>	katB, catalase	katB, CAT, catB, srpA	ACX60_RS00500	NA	A1S_3382	KZA74_00500	481.077	-0.415619	0.0080249	-1.06867	0.973209	0.997921	0.0029939	431.722	0.194822	0.0516593	0.539613	0.870877	0.968088	0.323515
ddrR	KZA74_00505	109,689..110,174	486	=>	ankyrin	ankyrin, K06867	ACX60_RS00505	NA	A1S_3381	KZA74_00505	190.338	0.0827212	0.0617027	-2.3858	0.9888	0.996962	1.04316e-05	175.863	0.335272	0.397025	0.751645	0.849986	0.82412	0.440791
ddrR	KZA74_00545	118,065..118,898	834	=>	sadH, SDR family NAD(P)-dependent oxidoreductase	sadH	ACX60_RS00545	ABUW_0108	A1S_3372	KZA74_00545	547.756	0.476997	0.188924	-0.665939	0.43844	0.839664	0.00155423	541.875	0.37718	0.646173	0.715917	0.509097	0.104066	0.0325686
ddrR	KZA74_00585	126,538..129,855	3318	=>	vgrG, type VI secretion system tip protein VgrG	vgrG	ACX60_RS00585	NA	A1S_3364	KZA74_00585	1399.09	-0.176948	-0.0618673	-0.985387	0.973209	0.996962	0.00271218	1259.3	0.376699	0.226742	0.273384	0.585005	0.82412	0.71129
ddrR	KZA74_00610	134,835..135,491	657	<=	haloacid dehalogenase	pgpC	ACX60_RS00630	NA	A1S_3362	KZA74_00610	120.904	0.426248	0.719708	-1.68848	0.973209	0.837046	0.00248801	113.237	0.908458	-0.0348755	-0.0305657	0.367381	0.989046	0.993854
ddrR	KZA74_00620	136,055..137,398	1344	<=	GPI inositol-deacylase	GPI	ACX60_RS00640	ABUW_0122	A1S_3361	KZA74_00620	657.509	0.120542	0.0856115	-0.709517	0.977761	0.991179	0.0448868	678.288	0.499639	0.461636	1.29937	0.462166	0.534342	0.000332489
ddrR	alc	140,711..141,721	1011	<=	alc, allantoicase	alc, ALLC	ACX60_RS00660	ABUW_0126	A1S_3357	KZA74_00640	417.03	-0.0442227	0.0600221	-1.16138	0.991879	0.996962	0.0200503	353.833	0.38536	-0.244154	-0.230585	0.765382	0.88179	0.871443
ddrR	hpxO	141,921..143,078	1158	=>	hpxO, FAD-dependent urate hydroxylase HpxO	hpxO	ACX60_RS00665	ABUW_0127	A1S_3356	KZA74_00645	467.429	-0.267536	0.167893	-3.89505	0.97575	0.990942	2.36634e-09	416.55	0.523057	-0.0779973	0.382044	0.781483	0.975434	0.845165
ddrR	KZA74_00655	143,978..145,345	1368	<=	pucK uracil permease	pucK	ACX60_RS00675	ABUW_0129	A1S_3354	KZA74_00655	565.009	0.0576095	0.154922	-2.46379	0.991879	0.990942	1.6165e-05	505.91	0.542426	0.00802926	0.0276624	0.690942	0.997578	0.993854
ddrR	uraH	145,370..145,693	324	<=	uraH, hydroxyisourate hydrolase	uraH, pucM, hiuH	ACX60_RS00680	ABUW_0130	A1S_3353	KZA74_00660	114.94	0.84951	0.7232	-1.93835	0.973209	0.837046	0.000658948	115.471	0.749772	0.600123	-0.336987	0.473135	0.642269	0.831016
ddrR	uraD	145,690..146,193	504	<=	uraD, 2-oxo-4-hydroxy-4-carboxy-5-ureidoimidazoline decarboxylase	hpxQ	ACX60_RS00685	ABUW_0131	A1S_3352	KZA74_00665	164.077	0.097336	0.272089	-3.1749	0.991879	0.983195	0.000197706	148.659	0.516067	0.0550612	-0.673352	0.859886	0.989046	0.767131
ddrR	puuE	146,293..147,258	966	<=	puuE , allantoinase PuuE	puuE, hpxB	ACX60_RS00690	ABUW_0132	A1S_3351	KZA74_00670	328.082	-0.00948534	0.0942218	-3.07695	0.999942	0.996962	4.77553e-07	282.961	0.461889	-0.115395	0.344333	0.801108	0.959698	0.85299
ddrR	KZA74_00730	157,083..159,272	2190	<=	fhuA, TonB-dependent siderophore receptor	fhuA, TC.FEV.OM	ACX60_RS00750	ABUW_0143	A1S_3339	KZA74_00730	711.344	0.0397949	0.268729	-2.27555	0.992114	0.976892	0.00263231	642.883	0.60251	-0.0953122	0.119389	0.794005	0.975434	0.977484
ddrR	KZA74_00780	169,209..169,649	441	<=	KZA74_00780	NA	ACX60_RS00800	ABUW_0153	NA	KZA74_00780	636.806	-0.934245	-0.701731	-3.01468	0.876491	0.837046	4.97124e-09	444.453	-0.930439	-0.281665	0.0929593	0.226849	0.862193	0.971891
ddrR	KZA74_00820	179,986..180,351	366	=>	ykgJ, ferredoxin	ykgJ, K06940	ACX60_RS00840	ABUW_0161	A1S_3322	KZA74_00820	172.561	-0.132508	-0.106172	-1.43807	0.978617	0.990942	0.00060346	156.074	0.348679	0.0760447	0.841932	0.753482	0.961954	0.12861
ddrR	acs	193,805..195,754	1950	=>	acs, acsA, acetate--CoA ligase	ACSS, acs	ACX60_RS00905	ABUW_0175	A1S_3309	KZA74_00885	6659.31	-0.521857	-1.1868	-2.76135	0.973209	0.837046	0.00403683	5434.65	-1.21568	0.799898	0.875694	0.553662	0.787509	0.689786
ddrR	sfnG	196,954..198,066	1113	<=	sfnG, ssuD, dimethyl sulfone monooxygenase SfnG	ssuD, sfnG	ACX60_RS00920	ABUW_0178	A1S_3306	KZA74_00900	405.771	-0.460968	-0.0399321	-1.19784	0.973209	0.996962	0.040941	343.208	0.306584	-0.182661	-0.10527	0.864641	0.928585	0.971891
ddrR	msuE	198,111..198,848	738	<=	msuE, FMN reductase	ssuE, msuE	ACX60_RS00925	ABUW_0179	A1S_3305	KZA74_00905	254.982	-0.833831	-0.114127	-1.60619	0.973209	0.996962	0.013564	214.656	0.333557	-0.440155	-0.0331037	0.864641	0.818109	0.993854
ddrR	KZA74_00920	201,079..204,576	3498	<=	rcsC, sensor histidine kinase	rcsC	ACX60_RS00940	ABUW_0182	A1S_3302	KZA74_00920	2006.1	-0.12259	0.0136695	-1.01265	0.978912	0.997921	0.0147781	1789.19	0.286508	0.0784347	0.405603	0.784586	0.952925	0.575453
ddrR	KZA74_00935	206,979..207,671	693	=>	two pore potassium channel	Kchannel	ACX60_RS00955	ABUW_0185	A1S_3299	KZA74_00935	254.348	0.128938	0.273164	-1.4205	0.982624	0.943991	0.0039219	217.642	0.338664	-0.111298	0.0878623	0.838737	0.952925	0.974096
ddrR	KZA74_00960	216,634..217,236	603	=>	nemR, tetR/acR family	nemR	ACX60_RS00980	ABUW_0190	A1S_3294	KZA74_00960	339.372	-0.1431	-0.180578	-1.01043	0.97575	0.944581	0.00262186	303.106	-0.00404998	0.434706	0.305096	0.999632	0.608572	0.723452
ddrR	KZA74_00965	217,240..218,217	978	=>	tdh, zinc binding dehydrogenase	tdh, qor, CRYZ	ACX60_RS00985	ABUW_0191	A1S_3293	KZA74_00965	810.999	-0.144843	-0.330028	-1.26623	0.97575	0.851135	0.000926751	769.046	0.0674105	0.689818	0.701616	0.986515	0.380454	0.313154
ddrR	KZA74_00975	218,688..219,029	342	=>	ydgC, inner membrane protein	glpM, ydgC	ACX60_RS00995	ABUW_0193	A1S_3291	KZA74_00975	187.578	0.495643	0.472813	-1.36461	0.973209	0.837046	0.000392618	171.142	0.396324	0.238899	0.578056	0.701294	0.861523	0.403277
ddrR	KZA74_01000	223,283..223,606	324	<=	azlD, aa transporter, branched chain	azlD	ACX60_RS01020	ABUW_0198	A1S_3286	KZA74_01000	145.192	0.169134	0.233007	-1.91003	0.97575	0.934861	1.61615e-06	126.55	0.136844	0.204692	-0.056475	0.953908	0.892081	0.980408
ddrR	KZA74_01005	223,603..224,298	696	<=	azlC, AzlC family ABC transporter permease	azlC	ACX60_RS01025	ABUW_0199	A1S_3285	KZA74_01005	293.735	0.0332126	0.180368	-1.40309	0.991879	0.983063	0.0137039	247.605	0.430932	-0.309161	0.00532142	0.808432	0.88179	1
ddrR	KZA74_01010	224,367..224,915	549	=>	sutR, transcriptional regulator	sutR	ACX60_RS01030	ABUW_0200	A1S_3284	KZA74_01010	304.895	-0.201127	0.177871	-1.56865	0.97575	0.97666	0.00118503	262.309	0.400003	-0.323844	0.482339	0.739537	0.824133	0.59827
ddrR	KZA74_01015	225,221..226,663	1443	=>	gabP, amino acid permease	gabP	ACX60_RS01035	ABUW_0201	A1S_3283	KZA74_01015	1007.24	-0.596613	-0.639352	-2.52534	0.973209	0.837046	1.26599e-06	798.693	-0.510935	0.075343	0.490544	0.71046	0.970155	0.686738
ddrR	KZA74_01020	226,728..228,227	1500	<=	gabR, PLP-dependent aminotransferase family protein	gabR, K00375	ACX60_RS01040	ABUW_0202	A1S_3282	KZA74_01020	747.084	-0.471795	-0.0337945	-1.595	0.973209	0.996962	0.00922875	654.623	0.386863	-0.297462	0.607352	0.820817	0.878672	0.593763
ddrR	gabT	228,384..229,676	1293	=>	gabT, puuE, 4-aminobutyrate--2-oxoglutarate transaminase	puuE	ACX60_RS01045	ABUW_0203	A1S_3281	KZA74_01025	1259.15	-0.794777	-0.933109	-3.8126	0.973209	0.837046	5.74611e-07	972.852	-0.609109	0.175286	-0.251365	0.771717	0.947686	0.921686
ddrR	KZA74_01045	233,125..233,997	873	=>	pirin, quercetin 2,3-dioxygenase	pirin, K06911	ACX60_RS01065	ABUW_0207	A1S_3277	KZA74_01045	434.407	-0.0318077	-0.183169	-1.07589	0.991879	0.94447	0.00127464	429.305	0.315966	0.609579	0.615442	0.7533	0.331077	0.262273
ddrR	KZA74_01055	235,740..236,567	828	=>	class I SAM-dependent methyltransferase	SAM	ACX60_RS01075	ABUW_0209	A1S_3275	KZA74_01055	327.529	0.171357	0.146892	-0.678462	0.973209	0.950588	0.0245589	293.116	0.112355	0.360058	-0.0512191	0.92985	0.582641	0.973672
ddrR	KZA74_01075	237,924..237,999	76	<=	trnT	trnT	NA	NA	A1S_3249	KZA74_01075	242.755	3.51153	1.17659	-2.09884	0.000101966	0.837046	0.00698458	213.096	0.443835	0.951033	0.309583	0.884325	0.624132	0.915289
ddrR	KZA74_01085	239,507..240,427	921	=>	hcaR, transcriptional activator	hcaR	ACX60_RS01100	ABUW_0214	A1S_3271	KZA74_01085	332.57	-0.27497	0.0480459	-2.72743	0.97575	0.996962	1.0533e-06	291.22	0.430642	-0.19999	0.056492	0.780246	0.923349	0.984823
ddrR	KZA74_01090	240,424..241,311	888	<=	DMT family transporter	DMT	ACX60_RS01105	ABUW_0215	A1S_3270	KZA74_01090	278.889	0.306911	0.48164	-1.6553	0.973209	0.837046	0.000470303	240.735	0.549893	-0.223444	0.222872	0.64433	0.895165	0.888462
ddrR	KZA74_01100	242,308..242,700	393	=>	KZA74_01100	NA	ACX60_RS01115	ABUW_0217	A1S_3268	KZA74_01100	213.531	-0.0503287	-0.057106	-1.05127	0.988568	0.996962	0.000298387	175.863	0.0679863	0.102242	-0.267796	0.976989	0.932314	0.71129
ddrR	KZA74_01105	242,746..243,747	1002	<=	iolS, aldo/keto reductase	iolS	ACX60_RS01120	ABUW_0218	A1S_3266-7	KZA74_01105	393.817	-0.581916	-0.226539	-1.83427	0.973209	0.975945	0.00236946	359.087	0.325051	-0.0491533	0.773493	0.841431	0.982081	0.343993
ddrR	KZA74_01115	244,884..245,684	801	<=	N-acetyltransferase GCN5	GCN5	ACX60_RS01130	NA	A1S_3893	KZA74_01115	273.329	-0.101717	0.125342	-3.75235	0.988793	0.995687	7.63158e-10	238.633	0.502754	-0.230393	0.0958907	0.786089	0.925644	0.980062
ddrR	KZA74_01120	246,374..246,925	552	=>	tetR family	tetR	ACX60_RS01135	NA	A1S_3264	KZA74_01120	107.847	0.522191	0.621608	-4.55694	0.973209	0.839664	7.33042e-10	97.0849	0.700211	-0.0584025	1.09192	0.752492	0.986755	0.512337
ddrR	KZA74_01130	247,526..247,840	315	=>	yybR, transcriptional regulator	yybR	ACX60_RS01145	ABUW_0224	A1S_3262	KZA74_01130	70.6507	0.203075	0.502723	-1.55598	0.97575	0.837271	0.00292029	57.0695	0.180952	-0.0709205	-0.513699	0.948123	0.972957	0.677951
ddrR	KZA74_01135	247,920..248,582	663	<=	KZA74_01135	NA	ACX60_RS01150	NA	A1S_3892	KZA74_01135	179.946	0.136014	0.664428	-1.76625	0.978617	0.837046	7.42867e-06	144.876	0.171087	-0.266864	-0.941578	0.924592	0.856134	0.118536
ddrR	KZA74_01155	251,114..251,320	207	<=	KZA74_01155	NA	ACX60_RS01170	ABUW_0226	A1S_3260	KZA74_01155	96.5895	-0.0787589	0.11629	-1.11573	0.984557	0.974825	0.000183918	91.3693	0.198865	0.28297	0.835452	0.887577	0.82412	0.088686
ddrR	KZA74_01165	251,801..252,358	558	=>	ywrO, general stress prot, NAD(P)H-dependent oxidoreductase	ywrO	ACX60_RS01180	ABUW_0228	A1S_3258	KZA74_01165	186.525	0.314493	0.403073	-1.93599	0.973209	0.87119	0.000123555	159.45	0.416307	-0.149041	0.371171	0.801108	0.942722	0.809132
ddrR	KZA74_01170	252,531..253,487	957	=>	restriction endonuclease PvuRts1I	pvuRts1I	ACX60_RS01185	NA	A1S_3257	KZA74_01170	111.514	0.607676	0.58196	-1.76396	0.973209	0.837046	3.09746e-05	100.029	0.683906	0.107714	0.794218	0.507168	0.952925	0.328172
ddrR	KZA74_01175	253,481..253,939	459	=>	KZA74_01175	NA	ACX60_RS01190	NA	NA	KZA74_01175	116.948	0.827447	0.640609	-2.98008	0.768379	0.837046	2.93489e-11	115.049	0.637657	0.296859	0.510053	0.312184	0.804031	0.534045
ddrR	KZA74_01180	254,021..254,362	342	=>	DHCW motif cupin fold protein	NA	ACX60_RS01195	NA	NA	KZA74_01180	163.871	0.0504243	0.464808	-0.927947	0.9888	0.837046	0.00365492	150.233	0.458377	0.0643756	0.218815	0.43967	0.955653	0.786147
ddrR	elbB	254,421..255,083	663	<=	elbB, isoprenoid biosynthesis glyoxalase ElbB	elbB	ACX60_RS01200	NA	A1S_3256	KZA74_01185	159.479	0.253484	0.428884	-1.89658	0.973209	0.839664	7.92636e-05	137.387	0.406392	-0.0987726	0.279584	0.7533	0.953767	0.841314
ddrR	KZA74_01190	255,173..255,985	813	<=	araC family transcriptional regulator	araC	ACX60_RS01205	NA	A1S_3255	KZA74_01190	183.34	0.614712	1.05215	-2.12076	0.973209	0.837046	0.00245867	165.906	0.921938	-0.113997	0.0549227	0.579161	0.967019	0.993111
ddrR	KZA74_01195	256,122..256,211	90	<=	trnS, tRNA-Ser	trnS	NA	NA	A1S_3226	KZA74_01195	528.675	4.76452	1.76081	-2.41851	0.000500043	0.837046	0.0346101	496.317	0.484448	1.54083	-0.441237	0.915308	0.516057	0.912883
ddrR	KZA74_01210	258,962..260,041	1080	=>	DNA/RNA non-specific endonuclease	ENDOG	ACX60_RS01225	ABUW_0234	A1S_3252	KZA74_01210	355.956	-0.18668	-0.0337566	-0.996444	0.97575	0.996962	0.0441183	338.146	0.287818	0.256944	1.08412	0.83851	0.860255	0.0411127
ddrR	KZA74_01215	260,138..260,737	600	=>	lysE transporter	lysE	ACX60_RS01230	ABUW_0235	A1S_3251	KZA74_01215	125.608	0.410622	0.560391	-2.55412	0.973209	0.837046	6.3914e-06	105.922	0.244863	-0.0979964	0.574265	0.938344	0.970155	0.733978
ddrR	KZA74_01230	262,026..263,030	1005	<=	virS, araC family transcriptional regulator	virS	ACX60_RS01245	ABUW_0238	A1S_3247	KZA74_01230	401.057	0.481279	0.367624	-3.05842	0.973209	0.899809	4.81214e-09	355.995	0.471876	0.0894252	0.621577	0.774617	0.966133	0.610281
ddrR	KZA74_01235	263,140..263,778	639	=>	KZA74_01235	NA	ACX60_RS01250	ABUW_0239	A1S_3246	KZA74_01235	203.813	-0.386304	0.112082	-2.97497	0.973209	0.996962	2.07268e-05	175.16	0.328475	-0.333113	0.83359	0.894586	0.88179	0.485592
ddrR	KZA74_01250	265,654..266,283	630	=>	csp, cold shock protein	csp	ACX60_RS01265	ABUW_0242	A1S_3243	KZA74_01250	241.957	-0.201158	0.0567304	-0.905548	0.973209	0.996962	0.0116169	210.446	0.233894	-0.020451	0.14528	0.786005	0.988069	0.871443
ddrR	KZA74_01265	267,053..267,955	903	<=	DMT family transporter	DMT	ACX60_RS01280	ABUW_0244	A1S_3240	KZA74_01265	322.881	0.123549	0.320982	-3.15413	0.984383	0.906349	3.06267e-11	278.554	0.331275	-0.151427	0.642494	0.841786	0.938648	0.527477
ddrR	KZA74_01270	268,054..268,605	552	=>	sutR, Cro/Cl/XRE family transcriptional regulator	NA	ACX60_RS01285	ABUW_0245	A1S_3239	KZA74_01270	303.699	-0.359114	-0.10469	-1.0915	0.973209	0.990942	0.00511386	274.261	0.207802	0.167604	0.399035	0.867639	0.89343	0.581209
ddrR	KZA74_01310	272,933..273,008	76	=>	trnF, tRNA-Phe	NA	NA	NA	A1S_3215	KZA74_01310	93.6003	0.676952	0.647214	-1.55484	0.973209	0.837046	0.00132588	81.715	0.451565	0.211356	0.0287904	0.7419	0.903134	0.993854
ddrR	KZA74_01315	273,180..273,611	432	<=	ypeA, GNAT family acetyltransferase	ypeA	ACX60_RS01330	ABUW_0254	A1S_3232	KZA74_01315	198.716	-0.309194	-0.0538695	-0.855634	0.973209	0.996962	0.0197542	164.922	0.083423	-0.106919	-0.198808	0.969381	0.934009	0.836413
ddrR	KZA74_01325	275,292..275,384	93	<=	KZA74_01325	NA	NA	NA	NA	KZA74_01325	25.0702	0.517207	0.698885	-4.36637	0.973209	0.837894	2.49657e-06	21.4059	0.102588	0.140119	-0.0933271	NA	0.965389	0.992126
ddrR	KZA74_01355	284,415..284,840	426	<=	copD,	copD	ACX60_RS01365	NA	A1S_3888	KZA74_01355	112.305	0.123736	0.381453	-1.00656	0.97575	0.837046	0.00123952	93.8161	0.356134	-0.0979688	0.0380758	0.701413	0.942722	0.984823
ddrR	KZA74_01360	284,837..285,172	336	<=	KZA74_01360	NA	ACX60_RS01370	NA	NA	KZA74_01360	62.379	0.544863	0.854709	-1.49951	0.973209	0.837046	0.0050974	52.2658	0.522521	-0.296109	-0.0329689	NA	0.875407	0.993854
ddrR	KZA74_01365	285,473..286,420	948	=>	cdhR, transcriptional regulator	cdhR	ACX60_RS01375	NA	A1S_3223	KZA74_01365	458.121	-0.031125	0.117136	-0.774838	0.991879	0.963832	0.00446281	390.065	0.2755	-0.11798	0.274031	0.756823	0.925644	0.72103
ddrR	KZA74_01395	291,838..293,253	1416	=>	czcC, Cobalt-zinc-cadmium resistance protein	czcC	ACX60_RS01405	ABUW_0266	A1S_3219	KZA74_01395	554.032	-0.28374	-0.254486	-2.92434	0.973209	0.946923	2.05798e-09	499.558	0.112459	0.339059	1.30626	0.97464	0.830886	0.0269037
ddrR	KZA74_01400	293,256..294,473	1218	=>	czcB,	czcB	ACX60_RS01410	ABUW_0267	A1S_3218	KZA74_01400	436.824	-0.603516	-0.324353	-2.93732	0.973209	0.883051	9.24079e-12	375.348	0.0180123	0.201335	0.709464	0.996558	0.90868	0.409767
ddrR	KZA74_01405	294,463..297,621	3159	=>	czcA_2	czcA	ACX60_RS01415	ABUW_0268	A1S_3217	KZA74_01405	1510.68	-0.254265	-0.206687	-2.64555	0.973209	0.946187	1.09546e-11	1322.05	0.104661	0.210642	0.672629	0.964862	0.88179	0.286914
ddrR	KZA74_01420	299,341..300,288	948	=>	KZA74_01420	NA	ACX60_RS01430	ABUW_0271	A1S_3884	KZA74_01420	777.455	-0.256401	-0.295125	-0.60791	0.973209	0.837046	0.0113014	717.135	0.188249	0.340197	0.750784	0.881825	0.739531	0.110641
ddrR	KZA74_01435	300,696..301,580	885	<=	KZA74_01435	NA	ACX60_RS01445	ABUW_0274	A1S_3212	KZA74_01435	299.059	0.682879	0.662303	-1.96947	0.973209	0.837046	8.66915e-06	271.938	0.650655	0.121722	0.167506	0.582613	0.950757	0.932377
ddrR	KZA74_01465	305,805..306,806	1002	=>	sbp, sulfate binding protein	cysP, sbp	ACX60_RS01475	ABUW_0280	A1S_3207	KZA74_01465	304.486	0.0567115	0.234759	-1.19026	0.991879	0.956041	0.0189124	267.12	0.354229	-0.0820453	0.287932	0.835491	0.965794	0.85299
ddrR	KZA74_01500	314,220..314,552	333	=>	rlmA, 23S rRNA (guanine(745)-N(1))-methyltransferase	rlmA1	ACX60_RS01510	ABUW_0287	A1S_3199	KZA74_01500	166.029	-0.218479	-0.180675	-1.4798	0.97575	0.972813	0.00114864	131.488	-0.182105	-0.148984	-0.19095	0.904515	0.9224	0.873059
ddrR	KZA74_01515	318,115..319,173	1059	=>	pilM, ftsA_2, pilus assembly protein PilM	pilM	ACX60_RS01525	ABUW_0290	A1S_3195	KZA74_01515	514.116	-0.326018	-0.183822	-0.96009	0.973209	0.938013	0.00293017	426.202	0.00397599	0.00958301	0.0302387	0.999632	0.993579	0.988626
ddrR	KZA74_01520	319,173..319,814	642	=>	pilN, membrane protein	pilN	ACX60_RS01530	ABUW_0291	A1S_3194	KZA74_01520	149.91	-0.313977	0.053708	-3.26182	0.97575	0.996962	1.76757e-06	126.673	0.133902	-0.304562	0.318456	0.984718	0.895469	0.88725
ddrR	KZA74_01525	319,811..320,551	741	=>	pilO, type 4a pilus biogenesis protein PilO	pilO	ACX60_RS01535	ABUW_0292	A1S_3193	KZA74_01525	213.972	0.474282	0.772385	-2.07441	0.973209	0.837046	2.08733e-05	188.296	0.590688	-0.0754558	-0.0214313	0.666826	0.972297	0.994358
ddrR	KZA74_01530	320,562..321,089	528	=>	pilP, pilus assembly protein PilP	pilP	ACX60_RS01540	ABUW_0293	A1S_3192	KZA74_01530	225.481	0.180713	0.211908	-3.02257	0.981995	0.983195	4.60606e-06	198.164	0.48637	-0.0766872	0.181535	0.803237	0.976331	0.947704
ddrR	KZA74_01535	321,157..323,322	2166	=>	pilQ, type IV pilus secretin PilQ	pilQ	ACX60_RS01545	ABUW_0294	A1S_3191	KZA74_01535	684.957	0.285284	0.459793	-1.30029	0.973209	0.837046	0.00111359	611.129	0.564538	-0.158202	0.497611	0.566412	0.928585	0.591481
ddrR	KZA74_01565	332,507..333,394	888	=>	metal-dependent hydrolase	mdh, K07044	ACX60_RS01575	ABUW_0300	A1S_3181	KZA74_01565	285.816	0.310569	0.209573	-2.47322	0.974111	0.98049	6.64132e-05	251.337	0.394547	0.00891135	0.438494	0.869558	0.997578	0.827894
ddrR	KZA74_01575	334,137..335,219	1083	=>	TPM domain protein	TPM, K06872	ACX60_RS01585	ABUW_0302	A1S_3179	KZA74_01575	1251.36	-0.554828	-0.802489	-1.15523	0.973209	0.837046	0.0481017	1064.2	-0.607066	0.917797	0.322523	0.722853	0.477747	0.871952
ddrR	KZA74_01580	335,213..335,773	561	=>	TPM domain protein	TPM	ACX60_RS01590	ABUW_0303	A1S_3178	KZA74_01580	570.736	-0.655498	-0.28808	-1.92657	0.973209	0.904935	5.02828e-06	473.446	-0.34287	0.269776	0.260811	0.752492	0.832662	0.809132
ddrR	KZA74_01585	336,115..336,579	465	=>	pilA, pilin	pilA	ACX60_RS01595	NA	A1S_3177	KZA74_01585	129.634	-0.19496	-0.0375273	-1.72497	0.97575	0.996962	1.2731e-05	116.589	0.228792	0.0966869	0.59521	0.847282	0.944889	0.307165
ddrR	KZA74_01615	342,163..342,293	131	<=	KZA74_01615	NA	NA	NA	NA	KZA74_01615	12.9059	0.236596	0.203613	-1.80529	0.981995	0.992448	0.0467605	11.9988	0.0799157	0.442525	0.821976	NA	0.896573	0.740004
ddrR	KZA74_01635	344,555..345,028	474	=>	gspH, fimT pseudopilin	fimU, fimT, gspH	ACX60_RS01640	ABUW_0313	A1S_3883	KZA74_01635	80.8648	0.463699	0.66346	-3.83672	0.973209	0.837271	5.57077e-08	68.5034	0.418894	-0.285917	-0.053738	0.838836	0.895469	0.993111
ddrR	pilV	345,022..345,582	561	=>	pilV, type IV pilus modification protein PilV	pilV	ACX60_RS01645	ABUW_0314	A1S_3882	KZA74_01640	157.259	0.0744809	0.171498	-4.54321	0.991879	0.990942	5.00688e-11	144.409	0.595762	0.0833523	0.604	0.717124	0.972957	0.717093
ddrR	KZA74_01645	345,583..346,584	1002	=>	pilW, PilW family protein	pilW	ACX60_RS01650	ABUW_0315	A1S_3168	KZA74_01645	251.535	0.0294604	0.312141	-3.75952	0.993571	0.954278	7.91613e-09	217.004	0.569583	-0.351839	0.500399	0.755077	0.880479	0.775721
ddrR	KZA74_01650	346,581..347,399	819	=>	pap, pilus assembly protein	pilX	ACX60_RS01655	ABUW_0316	A1S_3881	KZA74_01650	273.512	0.41239	0.380774	-3.64463	0.973209	0.922497	3.63092e-09	234.813	0.417953	-0.0705673	0.601703	0.841786	0.979174	0.70103
ddrR	KZA74_01655	347,411..351,265	3855	=>	pilY, VWA domain-containing protein	pilY1	ACX60_RS01660	ABUW_0317	A1S_3167	KZA74_01655	1076.85	0.0430403	0.153759	-1.14617	0.991879	0.97666	0.00616118	923.27	0.276061	-0.112779	0.168426	0.859886	0.946954	0.915289
ddrR	KZA74_01660	351,278..351,760	483	=>	prepilin-type N-terminal cleavage/methylation domain-containing protein	pilY2	ACX60_RS01665	ABUW_0318	A1S_3166	KZA74_01660	115.364	0.165165	0.559195	-1.9669	0.982624	0.839664	0.00183176	100.676	0.484867	-0.279198	0.205289	0.794005	0.895469	0.92708
ddrR	KZA74_01690	354,562..355,503	942	<=	lip, triacylglycerol lipase	lip, TGL2	ACX60_RS01695	ABUW_0324	A1S_3160	KZA74_01690	539.616	-0.165179	-0.192053	-2.32312	0.97575	0.946187	6.7063e-11	468.355	0.109209	-0.0301256	0.641939	0.952019	0.984413	0.195039
ddrR	KZA74_01695	355,618..356,652	1035	<=	lifO, lipase secretion chaperone	lifO	ACX60_RS01700	ABUW_0325	A1S_3159	KZA74_01695	241.133	0.0468328	0.348143	-2.41509	0.991879	0.94447	0.000119105	214.6	0.465858	-0.25336	0.709281	0.841786	0.928585	0.659258
ddrR	KZA74_01740	364,632..364,946	315	<=	ygiN, quinol monooxygenase	ygiN	ACX60_RS01745	ABUW_0334	A1S_3149	KZA74_01740	176.848	0.0466385	0.198413	-1.00806	0.989848	0.94447	0.00541957	148.317	-0.000316663	-0.145364	-0.431443	0.999632	0.895469	0.446608
ddrR	KZA74_01745	364,960..365,547	588	<=	mdaB	mdaB	ACX60_RS01750	ABUW_0335	A1S_3148	KZA74_01745	206.358	0.197794	0.222571	-1.49573	0.974111	0.941487	0.000140277	175.608	0.332719	-0.105335	0.310274	0.7533	0.942722	0.738657
ddrR	KZA74_01780	372,851..373,318	468	=>	endonuclease	endonuclease	ACX60_RS01785	ABUW_0342	A1S_3140	KZA74_01780	181.071	-0.26637	0.163366	-1.23821	0.973209	0.97666	0.0057939	147.528	0.121076	-0.44552	0.24538	0.971422	0.771286	0.871443
ddrR	KZA74_01805	377,233..378,666	1434	=>	rocC, amino acid permease	mmuP	ACX60_RS01810	ABUW_0347	A1S_3135	KZA74_01805	1047.25	-0.129678	-0.0919815	-1.42323	0.97575	0.988351	3.61437e-06	840.225	-0.21843	-0.0606456	0.199938	0.801108	0.953767	0.799627
ddrR	KZA74_01850	388,961..390,316	1356	=>	aprE, subtilisin E, serine peptidase	aprE	ACX60_RS01855	ABUW_0358	A1S_3126	KZA74_01850	640.971	0.260256	0.261502	-2.26401	0.973209	0.918329	3.49574e-08	581.849	0.386	0.144707	0.967316	0.71046	0.925644	0.0620077
ddrR	KZA74_01865	391,509..392,375	867	<=	gltR_1, LysR family transcriptional regulator	gltR	ACX60_RS01870	ABUW_0361	A1S_3123	KZA74_01865	301.157	0.427767	0.635972	-2.59921	0.973209	0.837046	1.90013e-05	259.715	0.478879	-0.218094	-0.455415	0.81885	0.932318	0.813071
ddrR	KZA74_01870	392,484..393,377	894	=>	yijE, cysteine transporter	yijE	ACX60_RS01875	ABUW_0362	A1S_3122	KZA74_01870	321.175	-0.435505	-0.0256172	-4.67194	0.973209	0.996962	1.28101e-26	237.766	-0.619379	-0.485232	0.227107	0.704755	0.818109	0.921686
ddrR	KZA74_01875	393,380..394,495	1116	<=	S41 family peptidase	NA	ACX60_RS01880	NA	A1S_3121	KZA74_01875	311.652	0.627743	0.755011	-1.1643	0.973209	0.837046	0.00218069	255.797	0.33428	-0.142745	-0.375967	0.85469	0.943915	0.800571
ddrR	KZA74_01880	394,681..394,890	210	=>	yciI family protein, GTP cyclohydrolase	yciI	ACX60_RS01885	ABUW_0363	NA	KZA74_01880	82.9085	0.777662	0.746339	-3.79336	0.973209	0.837046	8.35966e-09	76.1711	0.731209	-0.0987938	0.619923	0.664072	0.970155	0.739087
ddrR	KZA74_01900	399,432..400,616	1185	=>	tetA, MFS efflux pump	tetA	ACX60_RS01905	ABUW_0368	A1S_3117	KZA74_01900	427.393	0.605968	0.47301	-2.56424	0.973209	0.866984	8.19534e-06	383.067	0.392043	0.173338	0.674637	0.847282	0.942151	0.603768
ddrR	KZA74_01915	402,985..404,085	1101	=>	HPP family membrane protein	HPP, K07168	ACX60_RS01920	ABUW_0371	A1S_3114	KZA74_01915	401.064	0.137468	0.282561	-1.69913	0.977802	0.890187	1.32976e-05	421.756	0.238711	0.307161	2.50161	0.839724	0.787509	1.00846e-13
ddrR	KZA74_02015	423,757..424,392	636	<=	comF, DNA transformation protein	comF	ACX60_RS02020	ABUW_0391	A1S_3096	KZA74_02015	220.39	-0.312856	-0.216249	-1.69167	0.973209	0.866984	8.33179e-11	180.329	-0.192423	0.117671	-0.179979	0.808594	0.899396	0.809132
ddrR	KZA74_02070	436,761..436,882	122	<=	KZA74_02070	NA	NA	NA	NA	KZA74_02070	25.5367	0.393782	-0.0455921	-8.37606	0.97575	0.996962	1.43451e-08	21.5041	0.154739	0.254539	0.99823	NA	0.94049	0.881132
ddrR	KZA74_02085	439,853..440,581	729	=>	type 1 glutamine amidotransferase	NA	ACX60_RS02085	ABUW_0404	A1S_3082	KZA74_02085	235.012	0.250078	0.313694	-1.68129	0.973209	0.874715	2.45229e-05	199.086	0.203487	-0.0754527	0.135656	0.913738	0.965794	0.941703
ddrR	KZA74_02235	456,114..457,286	1173	<=	mmgC_1, acyl-CoA dehydrogenase family protein	ACADL, mmgC	ACX60_RS02235	ABUW_0434	A1S_3053	KZA74_02235	289.908	-0.0221651	0.336551	-2.52025	0.995742	0.94447	3.28405e-05	246.177	0.412435	-0.468443	0.735159	0.83851	0.818109	0.543297
ddrR	KZA74_02245	457,738..458,127	390	=>	membrane protein	mp	ACX60_RS02245	ABUW_0436	A1S_3878	KZA74_02245	46.3111	0.479266	0.932245	-1.52453	0.973209	0.837046	0.0063089	41.836	0.679598	0.0943308	-0.250222	NA	0.96904	0.912523
ddrR	rrtA	460,061..460,627	567	=>	rrtA, rhombosortase	rrtA	ACX60_RS02255	ABUW_0439	A1S_3050	KZA74_02255	337.879	0.125354	-0.040565	-0.72071	0.97575	0.996962	0.0156168	279.088	-0.235648	0.134658	0.154958	0.763948	0.889765	0.849232
ddrR	KZA74_02290	468,820..468,896	77	=>	tRNA-Arg	trnR	NA	NA	A1S_3019	KZA74_02290	1519.19	-0.215456	-0.196506	-2.68609	0.982385	0.992223	0.000977399	1468.58	-0.334044	1.30886	-0.380563	0.948898	0.533436	0.908195
ddrR	KZA74_02305	469,773..472,139	2367	<=	KZA74_02305	NA	ACX60_RS02305	ABUW_0449	A1S_3043	KZA74_02305	7244.75	0.0513681	-0.661986	-1.42528	0.991879	0.837046	0.0326604	5029.83	-1.27107	-0.0631925	-0.0453129	0.196144	0.981211	0.993111
ddrR	KZA74_02310	472,731..472,807	77	=>	tRNA-Arg	trnR	NA	NA	A1S_3015	KZA74_02310	39.0674	1.89398	0.990321	-1.88778	0.119938	0.837046	0.00770099	39.5537	0.488353	0.130934	0.486909	NA	0.964752	0.830087
ddrR	KZA74_02315	472,928..473,620	693	<=	nitroreductase family protein	K07078	ACX60_RS02315	ABUW_0451	A1S_3042	KZA74_02315	165.087	1.47114	0.980011	-1.89839	0.0407482	0.837046	3.04763e-05	147.178	0.621269	-0.000486009	0.287462	0.603624	1	0.859567
ddrR	KZA74_02330	475,100..475,894	795	<=	helix-turn-helix transcriptional regulator	hthR	ACX60_RS02330	ABUW_0454	A1S_3039	KZA74_02330	201.457	0.337216	0.408236	-1.4229	0.973209	0.883051	0.0114697	174.687	0.422677	-0.0416945	-0.190419	0.782377	0.985958	0.917806
ddrR	KZA74_02335	476,000..476,914	915	=>	DMT family transporter	NA	ACX60_RS02335	ABUW_0455	A1S_3038	KZA74_02335	294.303	0.358465	0.325075	-2.47218	0.973209	0.913014	7.03571e-07	256.862	0.301061	0.0104141	0.808524	0.874414	0.997334	0.363735
ddrR	KZA74_02365	481,537..482,421	885	=>	tonB, energy transducer TonB	tonB	ACX60_RS02365	ABUW_0461	A1S_3032	KZA74_02365	335.33	-0.142312	0.247311	-1.13488	0.978617	0.944581	0.0156982	275.87	0.079679	-0.331651	0.199283	0.986515	0.829536	0.894581
ddrR	KZA74_02450	ND	ND	ND	rrf, 5S ribosomal RNA	rrf	NA	NA	A1S_r	KZA74_02450	38.4505	0.573201	0.91103	-8.49343	0.973209	0.837046	1.0123e-09	31.2194	-0.146738	-0.405564	0.998228	NA	0.860255	0.871443
ddrR	KZA74_02455	500,249..500,599	351	=>	GFA family protein	GFA	ACX60_RS02455	ABUW_0479	A1S_3014	KZA74_02455	139.218	0.463592	0.694469	-2.16778	0.973209	0.837046	0.00215799	127.952	0.817094	-0.18623	0.138129	0.664072	0.947149	0.973672
ddrR	KZA74_02465	501,319..502,482	1164	=>	acyl-CoA dehydrogenase family protein	ACADM, acd	ACX60_RS02465	ABUW_0481	A1S_3012	KZA74_02465	530.625	-0.00522925	0.0684952	-1.15075	0.999942	0.993335	0.000194055	445.846	0.0946767	-0.163191	0.241923	0.958852	0.885614	0.760595
ddrR	KZA74_02470	502,514..503,113	600	<=	TetR/AcrR family transcriptional regulator	NA	ACX60_RS02470	ABUW_0482	A1S_3011	KZA74_02470	217.743	0.286782	0.480936	-2.08235	0.97575	0.900036	0.00309283	182.471	0.280199	-0.319123	0.180064	0.922267	0.892081	0.951295
ddrR	KZA74_02475	503,300..505,105	1806	=>	DUF1446 domain-containing protein	atuA	ACX60_RS02475	ABUW_0484	A1S_3010	KZA74_02475	707.991	-0.259769	0.0507752	-3.00421	0.973209	0.996962	5.5346e-13	599.052	0.197554	-0.200664	0.556406	0.906555	0.892081	0.489254
ddrR	KZA74_02480	505,126..506,037	912	=>	SDR family oxidoreductase	atuB	ACX60_RS02480	ABUW_0485	A1S_3009	KZA74_02480	445.171	0.161494	0.221909	-3.33681	0.97575	0.945642	4.57181e-16	371.382	0.0747255	0.0285972	0.548885	0.986515	0.989046	0.553906
ddrR	KZA74_02485	506,048..507,661	1614	=>	acyl-CoA carboxylase subunit beta	atuC	ACX60_RS02485	ABUW_0486	A1S_3008	KZA74_02485	824.965	-0.160813	0.0488392	-3.17025	0.97575	0.996962	3.6969e-14	678.359	0.129528	-0.274798	0.223701	0.958644	0.85092	0.866671
ddrR	KZA74_02490	507,704..508,861	1158	=>	acyl-CoA dehydrogenase family protein	atuD	ACX60_RS02490	ABUW_0487	A1S_3007	KZA74_02490	429.03	-0.667326	-0.0993333	-2.68447	0.973209	0.991966	1.08007e-11	341.942	0.0248456	-0.47139	0.114364	0.99336	0.608572	0.941626
ddrR	KZA74_02495	508,872..509,708	837	=>	enoyl-CoA hydratase/isomerase family protein	atuE	ACX60_RS02495	ABUW_0488	A1S_3006	KZA74_02495	381.956	-0.706723	0.0339739	-2.89302	0.973209	0.996962	5.22913e-09	310.416	0.0272687	-0.344535	-0.151081	0.99624	0.845342	0.941626
ddrR	KZA74_02500	509,727..511,667	1941	=>	acetyl/propionyl/methylcrotonyl-CoA carboxylasesubunit alpha	atuF	ACX60_RS02500	ABUW_0489	A1S_3005	KZA74_02500	1015.1	-0.325327	0.00870065	-2.26464	0.973209	0.997921	7.38377e-09	834.464	0.0935291	-0.306409	0.0800803	0.975208	0.820944	0.971891
ddrR	KZA74_02595	526,942..528,478	1537	=>	16S ribosomal RNA	16s	NA	NA	A1S_r	KZA74_02595	3.53088	1.60581	0.950854	-4.43366	0.973209	0.904023	0.0184316	5.60578	1.0148	2.01229	0	NA	0.559875	1
ddrR	KZA74_02610	529,086..531,978	2893	=>	23S ribosomal RNA	23s	NA	NA	A1S_r	KZA74_02610	24.4309	1.80506	0.0166517	-6.51506	0.74906	0.997921	3.06031e-05	30.2578	0.454294	2.32001	-0.925336	NA	0.160228	0.894581
ddrR	KZA74_02690	546,463..547,668	1206	<=	inovirus Gp2 family protein	gp2	ACX60_RS02695	NA	A1S_2943	KZA74_02690	377.667	-0.0201088	-0.0125877	-3.27297	0.996572	0.997921	9.49458e-08	330.513	0.35315	-0.0770545	0.0896455	0.849986	0.972297	0.977484
ddrR	KZA74_02705	549,482..549,745	264	=>	KZA74_02705	NA	ACX60_RS02710	ABUW_3335	NA	KZA74_02705	126.317	0.557459	0.449432	-2.60543	0.973209	0.880067	1.27764e-05	125.667	0.431163	0.494294	1.41477	0.80009	0.776931	0.0515667
ddrR	KZA74_02710	549,849..549,995	147	=>	KZA74_02710	NA	NA	NA	A1S_3855	KZA74_02710	64.8082	0.408543	0.566097	-3.08183	0.973209	0.877353	4.56158e-05	60.7722	0.501596	0.190363	1.02598	0.803237	0.941877	0.408645
ddrR	KZA74_02715	550,066..551,091	1026	=>	dnaJ, molecular chaperone DnaJ	dnaJ	ACX60_RS02715	ABUW_3333	A1S_3854	KZA74_02715	275.352	0.246828	0.238094	-2.86539	0.97575	0.968746	6.92891e-07	246.227	0.304353	-0.0320865	1.18151	0.891713	0.989046	0.160561
ddrR	KZA74_02720	551,173..551,871	699	=>	KZA74_02720	NA	ACX60_RS02720	NA	A1S_3853	KZA74_02720	236.752	0.061682	0.186374	-2.13809	0.991879	0.990549	0.00127358	209.856	0.300501	-0.012093	0.71632	0.905316	0.997334	0.591485
ddrR	KZA74_02730	552,351..552,647	297	=>	KZA74_02730	NA	ACX60_RS02730	ABUW_3329	A1S_3851	KZA74_02730	133.704	0.110349	0.298044	-7.85639	0.9888	0.976489	3.35944e-13	117.287	0.425227	-0.0337997	1.4143	0.890729	0.989941	0.576932
ddrR	KZA74_02735	552,702..553,751	1050	=>	DUF932 domain-containing protein	NA	ACX60_RS02735	ABUW_3328	A1S_2942	KZA74_02735	327.065	-0.635221	-0.0339444	-4.63777	0.973209	0.996962	3.86283e-11	281.617	0.3395	-0.314798	0.183354	0.903657	0.894376	0.955323
ddrR	KZA74_02785	564,152..565,456	1305	=>	czcC_2, tolC family	cytC, czcC_2	ACX60_RS02785	NA	A1S_2934	KZA74_02785	401.279	-0.490811	-0.0963419	-2.83756	0.973209	0.996962	1.54379e-05	342.242	0.206039	-0.181516	0.0355643	0.952019	0.941193	0.993854
ddrR	KZA74_02790	565,456..566,955	1500	=>	efflux RND transporter periplasmic adaptorsubunit	cusB, silB	ACX60_RS02790	NA	A1S_2933	KZA74_02790	478.289	-0.23814	-0.0343026	-2.42728	0.97575	0.996962	3.08796e-07	400.709	0.11291	-0.148537	-0.167588	0.97217	0.933629	0.918126
ddrR	KZA74_02795	566,969..570,115	3147	=>	efflux RND transporter permease subunit	cusA, silA	ACX60_RS02795	NA	A1S_2932	KZA74_02795	1138.32	-0.100216	0.0801176	-1.9478	0.988413	0.996962	0.000523618	952.928	0.177439	-0.244386	0.0970618	0.952019	0.894299	0.973672
ddrR	radC	586,847..587,566	720	<=	radC, DNA repair protein RadC	radC	ACX60_RS02885	ABUW_0528	A1S_2918	KZA74_02890	213.733	-0.121982	0.101198	-3.25797	0.978617	0.990942	1.15799e-16	174.72	-0.0415603	-0.24161	0.228875	0.988308	0.860255	0.85341
ddrR	KZA74_02925	594,303..595,331	1029	<=	KZA74_02925	NA	ACX60_RS02920	ABUW_0535	A1S_3846	KZA74_02925	276.453	0.362303	0.478267	-0.784576	0.973209	0.837046	0.0410257	226.53	0.31092	-0.271536	-0.44251	0.819422	0.860255	0.643987
ddrR	KZA74_02960	600,412..601,188	777	=>	KZA74_02960	NA	ACX60_RS02955	NA	A1S_3844	KZA74_02960	150.055	0.378122	0.768106	-1.57743	0.973209	0.837046	0.000835391	134.491	0.567697	-0.266939	0.933348	0.635038	0.88179	0.210332
ddrR	KZA74_02975	606,350..606,565	216	<=	KZA74_02975	NA	ACX60_RS02970	ABUW_0550	A1S_3842	KZA74_02975	53.3534	0.433356	0.494661	-2.92983	0.973209	0.837894	5.68547e-08	40.696	-0.0852304	-0.347107	-0.0372426	NA	0.862225	0.993854
ddrR	KZA74_03160	647,569..648,618	1050	=>	AraC family transcriptional regulator	NA	ACX60_RS03155	ABUW_0621	A1S_2871	KZA74_03160	322.447	0.0654919	0.276396	-1.84788	0.9888	0.921544	3.55612e-05	268.253	0.098796	-0.352902	0.561375	0.984718	0.831975	0.590076
ddrR	KZA74_03225	662,465..662,884	420	=>	GNAT family N-acetyltransferase	NA	ACX60_RS03220	ABUW_0634	A1S_2857	KZA74_03225	275.622	-0.321688	-0.246401	-0.879624	0.973209	0.837046	0.000307728	222.815	-0.0188135	-0.169541	0.0251298	0.990942	0.822589	0.980895
ddrR	KZA74_03240	664,209..666,344	2136	<=	enoyl-CoA hydratase/isomerase family protein	fadJ	ACX60_RS03235	ABUW_0637	A1S_2853	KZA74_03240	1022.88	-0.377154	-0.19419	-1.26831	0.973209	0.903097	5.32536e-06	822.634	-0.167752	-0.29065	0.113413	0.838836	0.642269	0.886597
ddrR	KZA74_03245	666,365..667,570	1206	<=	acetyl-CoA C-acetyltransferase	E2.3.1.9, atoB	ACX60_RS03240	ABUW_0638	A1S_2852	KZA74_03245	728.014	-0.0628572	-0.0886863	-1.31054	0.988793	0.993335	0.000839736	577.01	-0.00275562	-0.258272	-0.120533	0.999632	0.850618	0.932711
ddrR	KZA74_03255	668,963..670,081	1119	=>	CoA transferase	NA	ACX60_RS03250	ABUW_0640	A1S_2850	KZA74_03255	494.899	-0.334339	-0.0304772	-1.10394	0.973209	0.996962	0.00127464	389.627	-0.0982323	-0.351274	-0.127239	0.96269	0.72461	0.915708
ddrR	KZA74_03280	676,419..676,772	354	=>	quaternary ammonium transporter	emrE, qac, mmr, smr	ACX60_RS03275	ABUW_0645	A1S_2844	KZA74_03280	99.5224	0.349194	0.46075	-1.78761	0.973209	0.837894	0.00030435	81.0924	0.0604373	-0.240083	0.0123514	0.986515	0.892081	0.998341
ddrR	KZA74_03295	678,669..679,184	516	<=	GspH/FimT family pseudopilin	fimT, gspH	ACX60_RS03290	ABUW_0648	A1S_2841	KZA74_03295	447.086	-0.829611	0.248033	-1.58054	0.973209	0.974825	0.0145176	285.793	-1.34391	-1.47236	-0.516848	0.12	0.0754599	0.71953
ddrR	KZA74_03360	691,437..693,641	2205	=>	TonB-dependent receptor	TC.FEV.OM	ACX60_RS03355	ABUW_0661	A1S_2829	KZA74_03360	1244.57	-0.0529462	-0.18532	-1.31705	0.988413	0.894028	2.62319e-07	1019.04	-0.250885	0.0680409	0.000354896	0.686594	0.942722	1
ddrR	KZA74_03395	699,176..699,532	357	=>	DUF488 domain-containing protein	NA	ACX60_RS03390	ABUW_0668	A1S_2822	KZA74_03395	72.1669	0.704181	0.636325	-1.43631	0.973209	0.837046	0.00132308	62.8433	0.461377	0.177106	-0.3697	0.682633	0.916436	0.747472
ddrR	KZA74_03425	706,640..707,278	639	<=	KZA74_03425	NA	ACX60_RS03420	ABUW_0677	A1S_2816	KZA74_03425	118.409	0.430144	0.69409	-3.27268	0.973209	0.837046	8.78461e-07	100.777	0.426446	-0.366866	0.406731	0.849986	0.880479	0.849966
ddrR	KZA74_03435	707,968..708,330	363	=>	response regulator	pilH	ACX60_RS03430	ABUW_0679	A1S_2814	KZA74_03435	244.803	-0.266096	-0.085761	-1.11948	0.973209	0.983538	2.81067e-05	181.645	-0.29162	-0.377144	-0.521403	0.632734	0.496466	0.14851
ddrR	KZA74_03440	708,391..708,927	537	=>	cheW, chemotaxis protein CheW	pilI	ACX60_RS03435	ABUW_0680	A1S_2813	KZA74_03440	202.81	0.260637	0.358479	-1.64096	0.973209	0.853057	0.00011206	171.802	0.253773	-0.108372	0.234503	0.859856	0.944889	0.85299
ddrR	KZA74_03445	708,974..711,052	2079	=>	methyl-accepting chemotaxis protein	pilJ	ACX60_RS03440	ABUW_0681	A1S_2812	KZA74_03445	707.763	-0.453642	0.0136158	-1.22822	0.973209	0.997921	0.00136338	574.837	0.0408285	-0.42903	0.201126	0.988338	0.665194	0.865247
ddrR	KZA74_03450	711,199..715,719	4521	=>	Hpt domain-containing protein	chpA	ACX60_RS03445	ABUW_0682	A1S_2811	KZA74_03450	1239.27	-0.351983	-0.0135387	-1.7286	0.973209	0.997921	0.00056149	1034.02	0.0906804	-0.304308	-0.00645723	0.986515	0.862534	0.999073
ddrR	KZA74_03455	715,716..716,180	465	=>	KZA74_03455	NA	ACX60_RS03450	ABUW_0683	A1S_3839	KZA74_03455	129.698	0.0620873	0.35362	-0.706747	0.988413	0.837046	0.0372625	102.92	-0.123135	-0.131833	-0.318316	0.953908	0.932017	0.735526
ddrR	KZA74_03470	717,720..718,628	909	<=	DUF1853 family protein	K09977	ACX60_RS03465	ABUW_0688	A1S_2808	KZA74_03470	299.519	0.523292	0.715584	-1.35338	0.973209	0.837046	0.000373294	253.425	0.188609	-0.189138	-0.248321	0.912795	0.895469	0.845165
ddrR	KZA74_03495	720,186..720,262	77	=>	tRNA-Asp	NA	NA	NA	A1S_2801	KZA74_03495	297.935	0.236716	-0.207037	-1.28594	0.97575	0.97503	0.0177809	219.801	-0.764226	0.0318627	-0.340771	0.511757	0.989046	0.836413
ddrR	KZA74_03515	720,825..721,610	786	<=	cysJ, membrane protein, YdcF family protein	cysJ, ydcF	ACX60_RS03510	ABUW_0697	A1S_2799	KZA74_03515	176.779	0.487464	0.575342	-1.24053	0.973209	0.837046	0.0206345	146.328	0.237082	-0.0208031	-0.495575	0.906555	0.989941	0.67254
ddrR	KZA74_03575	736,249..738,297	2049	=>	M13 family metallopeptidase	pepO	ACX60_RS03565	NA	A1S_2789	KZA74_03575	659.467	-0.16	0.141747	-0.772501	0.973209	0.956275	0.011824	516.713	-0.113696	-0.279589	-0.499656	0.960407	0.824194	0.482887
ddrR	KZA74_03585	739,213..740,280	1068	=>	DUF1176 domain-containing protein	NA	ACX60_RS03575	ABUW_0709	A1S_2787	KZA74_03585	512.025	-0.0842777	-0.0927691	-1.96309	0.97575	0.945642	3.53623e-31	412.97	-0.174888	-0.07205	-0.340415	0.713683	0.92014	0.228074
ddrR	KZA74_03590	740,364..740,882	519	=>	KZA74_03590	NA	ACX60_RS03580	ABUW_0710	A1S_2786	KZA74_03590	408.443	-0.0275877	0.0291351	-1.16616	0.991879	0.996962	1.6866e-07	327.819	-0.0292457	-0.121019	-0.191638	0.986515	0.878672	0.713194
ddrR	KZA74_03665	755,281..755,979	699	<=	NAD(P)H-dependent oxidoreductase	NQO1	ACX60_RS03655	ABUW_0725	A1S_2772	KZA74_03665	224.929	0.308125	0.318739	-2.12994	0.973209	0.837894	3.33057e-10	187.643	-0.00818155	0.0655819	0.257523	0.998216	0.964752	0.803061
ddrR	KZA74_03705	763,484..763,556	73	<=	tRNA-Arg	NA	NA	NA	NA	KZA74_03705	43.4007	1.58293	0.611363	-2.36277	0.106033	0.837046	5.3063e-05	40.8244	0.562772	0.202529	0.176008	NA	0.928585	0.948164
ddrR	KZA74_03750	771,312..772,559	1248	=>	MFS transporter	NA	ACX60_RS03740	ABUW_0825	A1S_2754	KZA74_03750	402.373	0.282251	0.358866	-1.86949	0.973209	0.883051	8.67633e-05	333.123	0.275511	-0.247258	-0.377684	0.876278	0.887692	0.766106
ddrR	KZA74_03775	778,292..778,990	699	<=	phosphatase PAP2 family protein	pap2	ACX60_RS03765	ABUW_0830	A1S_2749	KZA74_03775	162.398	0.576626	0.627963	-1.6154	0.973209	0.837046	0.00518968	135.664	0.126665	-0.257996	0.00118691	0.979994	0.895469	1
ddrR	KZA74_03795	782,668..783,684	1017	=>	dnaJ, molecular chaperone DnaJ	NA	ACX60_RS03785	ABUW_0834	A1S_2745	KZA74_03795	349.224	-0.03879	0.061957	-2.86473	0.991879	0.996962	6.78568e-09	285.986	-0.0341544	-0.139208	-0.453781	0.992804	0.940459	0.696618
ddrR	KZA74_03800	783,822..784,406	585	=>	class I SAM-dependent methyltransferase	NA	ACX60_RS03790	NA	A1S_2744	KZA74_03800	124.841	0.805705	0.912824	-2.84547	0.973209	0.837046	7.05383e-05	112.222	0.560551	0.0355373	0.315258	0.803237	0.989046	0.90084
ddrR	KZA74_04000	824,343..824,477	135	<=	KZA74_04000 antisense to 3995 and sucA in between them	NA	NA	NA	NA	KZA74_04000	622.751	-0.712949	-1.00127	-8.23664	0.973209	0.837046	3.88706e-33	478.627	-1.13645	0.534358	-0.113941	0.416533	0.824133	0.980408
ddrR	KZA74_04070	851,590..851,919	330	=>	MGMT family protein	ybaZ	ACX60_RS04050	ABUW_0889	A1S_2693	KZA74_04070	122.659	0.207627	0.191116	-1.05179	0.973209	0.94302	0.00213493	88.098	-0.316105	-0.484841	-0.289119	0.749553	0.544494	0.735908
ddrR	KZA74_04090	853,811..854,398	588	=>	TetR/AcrR family transcriptional regulator	NA	ACX60_RS04070	NA	A1S_2689	KZA74_04090	243.72	-0.404835	-0.0573392	-2.16262	0.973209	0.996962	9.69354e-06	203.335	-0.0253248	-0.356282	0.784974	0.994512	0.818109	0.267169
ddrR	folP	864,272..865,123	852	=>	folP, dihydropteroate synthase	folP	ACX60_RS04115	ABUW_0900	A1S_2680	KZA74_04135	409.973	0.163992	0.0673975	-0.702442	0.973209	0.993407	0.0289436	345.591	0.0242234	-0.153525	0.260211	0.990942	0.88179	0.686826
ddrR	KZA74_04145	865,573..865,917	345	<=	KZA74_04145	NA	ACX60_RS04125	ABUW_0902	A1S_3828	KZA74_04145	104.744	0.343538	0.753046	-1.71417	0.973209	0.837046	0.00149284	92.7858	0.323467	-0.0470156	0.186763	0.881825	0.985958	0.932421
ddrR	KZA74_04155	866,275..868,038	1764	=>	alkaline phosphatase D family protein	phoD	ACX60_RS04135	ABUW_0904	A1S_2677	KZA74_04155	476.118	0.338534	0.461011	-2.82426	0.973209	0.863766	2.93812e-07	410.271	0.186442	-0.273751	0.348694	0.948935	0.888886	0.830087
ddrR	KZA74_04160	868,139..868,224	86	<=	tRNA-Leu	trnL	NA	NA	A1S_2676	KZA74_04160	193.094	0.71863	0.00520315	-2.64357	0.973209	1	0.000292713	167.972	-0.632449	0.257757	-0.719153	0.803237	0.934378	0.729846
ddrR	KZA74_04165	868,236..868,309	74	<=	tRNA-Cys	trnC	NA	NA	A1S_2675	KZA74_04165	2071.24	6.46337	2.61901	-2.56856	1.63716e-07	0.837046	0.0254275	2114.78	0.569485	2.10668	-0.261221	0.906555	0.316286	0.971891
ddrR	glpK	872,487..873,995	1509	=>	glpK, glycerol kinase GlpK	glpK, GK	ACX60_RS04170	ABUW_0911	A1S_2670	KZA74_04190	786.141	0.0391469	0.00567405	-1.69987	0.989848	0.997921	1.19412e-08	643.09	-0.124433	-0.136933	-0.0810076	0.921168	0.894365	0.949721
ddrR	glpD	874,150..875,667	1518	=>	glpD, glycerol-3-phosphate dehydrogenase	glpA, glpD	ACX60_RS04175	ABUW_0912	A1S_2669	KZA74_04195	1072.44	-0.470478	-0.281119	-0.914623	0.973209	0.839664	0.00379262	806.386	-0.740782	-0.338671	-0.193971	0.0786802	0.662044	0.821793
ddrR	KZA74_04235	883,441..884,583	1143	<=	glycerophosphodiester phosphodiesterase	E3.1.4.46, glpQ, ugpQ	ACX60_RS04215	ABUW_0921	A1S_2661	KZA74_04235	232.848	-0.806061	-0.165881	-4.12612	0.973209	0.990942	7.59051e-12	186.096	-0.155949	-0.443862	0.917669	0.964862	0.82412	0.375137
ddrR	KZA74_04280	894,827..894,916	90	=>	tRNA-Ser	NA	NA	NA	A1S_2652	KZA74_04280	51.4401	0.572521	0.408621	-2.77189	0.973209	0.853057	7.02882e-08	40.3802	-0.256421	-0.249835	-0.445651	NA	0.875368	0.735908
ddrR	KZA74_04290	896,133..900,131	3999	=>	amino acid adenylation domain-containingprotein	NA	ACX60_RS04270	ABUW_0932	A1S_2651	KZA74_04290	1359.64	0.00638391	0.0196494	-1.56686	0.999942	0.997921	0.00533642	1098.92	-0.0146769	-0.343562	0.0532469	0.998216	0.835999	0.984823
ddrR	KZA74_04310	901,834..902,574	741	=>	KZA74_04310	NA	ACX60_RS04290	NA	A1S_3825	KZA74_04310	207.461	-0.158777	-0.125393	-1.51221	0.978617	0.990942	0.00203864	164.919	-0.0125233	-0.408333	-0.140543	0.998216	0.790426	0.939972
ddrR	KZA74_04340	906,581..907,159	579	=>	TetR/AcrR family transcriptional regulator	NA	ACX60_RS04320	NA	A1S_2647	KZA74_04340	84.8712	0.889388	1.03156	-4.1992	0.973209	0.837046	3.12131e-09	73.1254	0.485745	-0.273039	1.21016	0.819489	0.915863	0.350429
ddrR	KZA74_04345	907,239..908,102	864	<=	metal-dependent hydrolase	K07044	ACX60_RS04325	NA	A1S_2646	KZA74_04345	163.9	0.147309	0.500245	-2.54456	0.986689	0.862627	2.5395e-05	133.423	-0.00249154	-0.395853	0.248349	0.999632	0.851371	0.905145
ddrR	KZA74_04350	908,211..908,828	618	=>	TetR/AcrR family transcriptional regulator	NA	ACX60_RS04330	NA	A1S_2645	KZA74_04350	126.497	0.717574	0.762722	-1.33242	0.973209	0.837046	0.0057939	103.495	0.38971	-0.356984	-0.159379	0.808432	0.846294	0.937903
ddrR	KZA74_04360	909,586..910,368	783	<=	SDR family oxidoreductase	K07124	ACX60_RS04340	ABUW_0941	A1S_2643	KZA74_04360	220.87	0.215771	0.332782	-1.13155	0.97575	0.887947	0.0160668	176.97	0.0878554	-0.38333	-0.390094	0.984718	0.790426	0.72103
ddrR	KZA74_04365	910,491..911,057	567	=>	TetR/AcrR family transcriptional regulator	nemR	ACX60_RS04345	ABUW_0942	A1S_2642	KZA74_04365	246.977	-0.178784	-0.368932	-0.759651	0.973209	0.837046	0.0125114	219.942	-0.13413	0.198513	0.655638	0.930439	0.876543	0.190088
ddrR	KZA74_04370	911,054..912,211	1158	<=	glycerate kinase	glxK, garK	ACX60_RS04350	ABUW_0943	A1S_2641	KZA74_04370	555.208	-0.191431	-0.0491614	-2.65452	0.97575	0.996962	2.7991e-07	442.165	-0.0635301	-0.321621	-0.567078	0.986515	0.830958	0.531498
ddrR	fdhD	915,093..915,884	792	=>	fdhD,formate dehydrogenase accessory sulfurtransferase FdhD	fdhD	ACX60_RS04360	ABUW_0945	A1S_2639	KZA74_04380	584.907	-0.239537	-0.203257	-1.05858	0.973209	0.881038	7.06096e-05	446.498	-0.425229	-0.342036	-0.134787	0.420753	0.608572	0.87926
ddrR	KZA74_04455	932,461..934,107	1647	<=	glycosyltransferase family 39 protein	gtr	ACX60_RS04435	ABUW_0961	A1S_2625	KZA74_04455	283.524	0.607278	0.675142	-2.0557	0.973209	0.837046	8.30513e-05	231.357	0.203955	-0.257359	0.00989826	0.933029	0.890266	0.998809
ddrR	KZA74_04460	934,117..934,497	381	<=	GtrA family protein	gtrA	ACX60_RS04440	ABUW_0962	NA	KZA74_04460	66.6245	-0.287641	-0.0665463	-4.09032	0.97575	0.996962	6.74466e-11	53.5486	-0.310456	-0.10659	-0.403151	0.886566	0.964752	0.850288
ddrR	KZA74_04465	934,497..935,477	981	<=	glycosyltransferase family 2 protein	gtrB, csbB	ACX60_RS04445	ABUW_0963	A1S_2624	KZA74_04465	200.001	0.240361	0.350383	-2.72508	0.97575	0.928975	3.12257e-06	158.387	-0.00395822	-0.364304	-0.296093	0.999632	0.856134	0.87301
ddrR	KZA74_04470	935,474..936,268	795	<=	ChbG/HpnK family deacetylase	chbG	ACX60_RS04450	ABUW_0964	A1S_2623	KZA74_04470	176.35	0.109725	0.280179	-2.66717	0.988413	0.946187	8.9258e-07	138.488	-0.192913	-0.217669	-0.201285	0.932758	0.901715	0.912883
ddrR	KZA74_04530	947,923..950,355	2433	=>	DNA internalization-related competence protein ComEC/Rec2	comEC	ACX60_RS04505	ABUW_0976	A1S_2610	KZA74_04530	531.725	0.308197	0.529143	-0.840555	0.973209	0.837046	0.0195262	421.18	0.211869	-0.446342	-0.730833	0.904515	0.730978	0.307702
ddrR	KZA74_04640	970,656..971,990	1335	<=	amidohydrolase	NA	ACX60_RS04615	ABUW_0998|ABUW_1910	A1S_2589	KZA74_04640	324.449	-0.532299	-0.0398669	-2.05404	0.973209	0.996962	5.27808e-05	245.484	-0.450672	-0.8173	0.525847	0.777717	0.45474	0.673758
ddrR	KZA74_04685	984,256..985,431	1176	=>	isochorismate synthase	dhbC, entC	ACX60_RS04660	NA	A1S_2581	KZA74_04685	351.879	-0.198539	0.228241	-3.44337	0.97575	0.962369	2.47307e-11	282.668	0.0323842	-0.495298	0.409746	0.99336	0.707269	0.732068
ddrR	KZA74_04690	985,523..986,152	630	=>	isochorismatase family protein	entB, dhbB, vibB, mxcF	ACX60_RS04665	NA	A1S_2580	KZA74_04690	164.102	-0.0192465	0.378761	-2.68245	0.996634	0.921139	1.30327e-05	131.635	0.0206198	-0.39676	-0.429419	0.996558	0.85092	0.800571
ddrR	dhbA	986,189..986,980	792	=>	dhbA, 2,3-dihydro-2,3-dihydroxybenzoate dehydrogenase	entA, dhbA	ACX60_RS04670	NA	A1S_2579	KZA74_04695	245.869	-0.721214	-0.146667	-3.81581	0.973209	0.993335	1.16041e-08	195.909	-0.0286918	-0.499376	-0.264625	0.996558	0.812516	0.90084
ddrR	KZA74_04700	986,988..989,498	2511	=>	peptide synthetase	NA	ACX60_RS04675	NA	A1S_2578	KZA74_04700	744.992	-0.46817	-0.181643	-2.7458	0.973209	0.990942	3.94767e-05	601.454	-0.0200934	-0.411079	-0.34661	0.997206	0.85092	0.856115
ddrR	KZA74_04705	989,502..992,738	3237	=>	amino acid adenylation domain-containingprotein	NA	ACX60_RS04680	NA	A1S_2576	KZA74_04705	988.905	-0.240477	-0.0346768	-2.30851	0.97575	0.996962	5.77886e-05	780.013	-0.0426673	-0.417258	-0.491317	0.992804	0.828688	0.733103
ddrR	KZA74_04710	992,751..995,966	3216	=>	peptide synthetase	NA	ACX60_RS04685	NA	A1S_2575	KZA74_04710	1007.38	-0.430946	-0.104278	-2.49025	0.973209	0.996962	2.51835e-05	780.329	-0.0864971	-0.58053	-0.478574	0.986515	0.749749	0.759303
ddrR	KZA74_04715	995,978..997,597	1620	=>	AMP-binding protein	dhbE, entE, dhbE, vibE, mxcE	ACX60_RS04690	NA	A1S_2574	KZA74_04715	408.815	-0.367004	-0.180829	-2.30092	0.973209	0.987661	0.000122101	324.461	0.0145819	-0.484292	-0.573454	0.998216	0.782338	0.639581
ddrR	KZA74_04720	997,611..998,951	1341	=>	SidA/IucD/PvdA family monooxygenase	iucD, sidA, pvdA	ACX60_RS04695	NA	A1S_2572	KZA74_04720	401.361	-0.0793137	0.143627	-1.93645	0.9888	0.990942	0.000720956	313.136	-0.0081763	-0.519252	-0.525286	0.999632	0.748913	0.663686
ddrR	KZA74_04725	998,961..1,000,121	1161	=>	type III PLP-dependent enzyme	E4.1.1.17, ODC1, speC, speF	ACX60_RS04700	NA	A1S_2571	KZA74_04725	317.817	-0.200463	-0.0808825	-1.23462	0.97575	0.996962	0.0195097	241.63	-0.125275	-0.472015	-0.700018	0.973169	0.771286	0.462254
ddrR	KZA74_04735	1,000,950..1,001,702	753	=>	IS5 family transposase		ACX60_RS04710	NA	NA	KZA74_04735	216.683	-0.00313542	0.250675	-2.10559	0.999942	0.961029	0.000209436	178.242	0.247408	-0.439371	-0.469928	0.920048	0.82412	0.75975
ddrR	KZA74_04740	1,001,863..1,002,732	870	<=	4'-phosphopantetheinyl transferase superfamilyprotein	NA	ACX60_RS04715	NA	A1S_2568	KZA74_04740	143.042	0.731632	0.687197	-1.86277	0.973209	0.837046	9.38722e-05	113.731	0.0432962	-0.182885	-0.871484	0.990942	0.931688	0.329538
ddrR	KZA74_04745	1,002,747..1,003,508	762	<=	alpha/beta fold hydrolase	pikAV	ACX60_RS04720	NA	A1S_2567	KZA74_04745	140.127	0.0380083	0.346371	-1.61527	0.991879	0.927203	0.00592803	109.705	-0.164885	-0.532524	-0.541798	0.963548	0.787509	0.72103
ddrR	KZA74_04750	1,003,731..1,005,938	2208	=>	TonB-dependent siderophore receptor	fatA, TC.FEV.OM	ACX60_RS04725	NA	A1S_2566	KZA74_04750	790.802	-0.279559	0.0967456	-3.59716	0.97575	0.996962	3.22374e-09	634.76	0.094106	-0.571353	0.0881415	0.986515	0.755365	0.980408
ddrR	KZA74_04755	1,005,983..1,007,206	1224	=>	MFS transporter	NA	ACX60_RS04730	NA	A1S_2565	KZA74_04755	417.005	-0.0478689	0.235332	-1.42517	0.991879	0.946187	0.00201863	338.52	-0.0292993	-0.298096	0.0792498	0.99336	0.849415	0.973672
ddrR	KZA74_04760	1,007,258..1,008,382	1125	=>	SIP domain-containing protein	NA	ACX60_RS04735	NA	A1S_2563	KZA74_04760	298.215	0.134521	0.128659	-1.12625	0.978912	0.989084	0.0137607	234.203	-0.076116	-0.498891	0.0231232	0.986515	0.748913	0.993854
ddrR	KZA74_04765	1,008,401..1,009,756	1356	=>	MATE family efflux transporter	norM, TC.MATE, SLC47A, norM, mdtK, dinF	ACX60_RS04740	NA	A1S_2562	KZA74_04765	481.887	-0.16934	0.0452187	-1.25763	0.97575	0.996962	0.00440323	393.948	-0.0114498	-0.269646	0.103419	0.998216	0.859153	0.96121
ddrR	KZA74_04790	1,015,287..1,015,706	420	<=	transposase	NA	ACX60_RS04765	NA	NA	KZA74_04790	72.3058	0.274807	0.282354	-3.30225	0.97575	0.950588	1.9672e-08	60.1204	0.259239	-0.379683	0.450103	0.905316	0.847506	0.778398
ddrR	KZA74_04795	1,015,929..1,016,535	607	=>	transposase		ACX60_RS04780	NA	A1S_2557	KZA74_04795	125.745	-1.0884	-0.655212	-3.02808	0.973209	0.839664	2.12938e-05	102.979	-0.0143258	-0.190462	0.477243	0.998216	0.938648	0.775721
ddrR	KZA74_04800	1,016,829..1,018,415	1587	<=	transposase	tnsE	ACX60_RS04785	NA	A1S_2556	KZA74_04800	407.793	0.340881	0.557342	-1.6277	0.973209	0.837046	6.74812e-05	327.656	0.106924	-0.474838	-0.31594	0.975208	0.712302	0.803541
ddrR	KZA74_04805	1,018,405..1,019,091	687	<=	transposase	NA	ACX60_RS04790	NA	A1S_2555	KZA74_04805	116.364	0.216226	0.517972	-1.20558	0.97575	0.837046	0.0127056	96.5795	0.0596945	-0.161839	-0.280923	0.986515	0.934009	0.85341
ddrR	KZA74_04835	1,025,660..1,025,815	156	=>	Bcr/CflA family drug resistance effluxtransporter	bcr, cflA	ACX60_RS04820	NA	NA	KZA74_04835	34.9325	0.583651	0.693922	-1.68039	0.973209	0.837046	0.0099751	35.0415	0.337938	0.479537	0.850821	NA	0.823141	0.484749
ddrR	KZA74_04840	1,026,210..1,026,527	318	=>	NGG1p interacting factor NIF3	NIF3	ACX60_RS04825	ABUW_1005	A1S_2549	KZA74_04840	344.886	-0.440598	-0.478516	-1.71807	0.973209	0.837046	0.000130779	253.057	-0.903867	-0.530075	0.237567	0.0998737	0.532201	0.830657
ddrR	KZA74_04865	1,029,269..1,029,955	687	<=	diphthine--ammonia ligase	NA	ACX60_RS04850	ABUW_1010	A1S_2544	KZA74_04865	191.868	-0.134987	0.026927	-1.03723	0.978617	0.996962	0.00895735	155.801	-0.0975799	-0.221976	-0.321011	0.964862	0.864463	0.72103
ddrR	pabC	1,039,686..1,040,498	813	=>	pabC, aminodeoxychorismate lyase	pabC	ACX60_RS04910	ABUW_1022	A1S_2530	KZA74_04925	315.367	-0.000589171	0.0567837	-0.964589	0.999942	0.996962	0.00490745	258.003	-0.179991	-0.227336	0.238405	0.861959	0.82412	0.745143
ddrR	KZA74_05015	1,055,739..1,055,814	76	<=	tRNA-Asn	NA	NA	NA	A1S_2513	KZA74_05015	52.1269	0.84735	0.23565	-4.24176	0.973209	0.97666	5.41183e-09	40.8464	-0.216694	-0.201325	1.29246	NA	0.932017	0.24251
ddrR	KZA74_05020	1,055,873..1,056,007	135	=>	KZA74_05020	NA	NA	NA	NA	KZA74_05020	80.2715	-0.296958	-0.134775	-1.60206	0.973209	0.98051	8.60153e-05	59.9039	-0.196209	-0.498162	-1.44106	0.907764	0.675988	0.00611851
ddrR	rarD	1,068,864..1,069,811	948	=>	rarD, EamA family transporter RarD	rarD	ACX60_RS05060	ABUW_1049	A1S_2502	KZA74_05080	342.604	0.391963	0.424332	-1.41629	0.973209	0.837894	0.00181898	280.239	-0.0369874	-0.279419	-0.367135	0.990942	0.856594	0.736417
ddrR	KZA74_05130	1,079,810..1,080,511	702	<=	VIT family protein	NA	ACX60_RS05110	ABUW_1059	A1S_2492	KZA74_05130	174.107	0.0273778	0.0157789	-1.24454	0.991879	0.997921	0.00864395	145.162	-0.000611957	-0.267738	0.221171	0.999632	0.856134	0.861048
ddrR	KZA74_05135	1,080,764..1,081,984	1221	=>	putative signal peptide	NA	ACX60_RS05115	ABUW_1060	A1S_2491	KZA74_05135	868.791	-0.514956	-0.38215	-2.16767	0.973209	0.841845	3.19906e-07	646.172	-0.989152	-0.317751	-0.0275207	0.136904	0.829536	0.993854
ddrR	KZA74_05140	ND	ND	ND	wecB, UDP-N-acetylglucosamine 2-epimerase(non-hydrolyzing)	NA	ACX60_RS05120	ABUW_1061	A1S_2489	KZA74_05140	300.575	-0.0350178	0.317918	-3.52399	0.991879	0.837046	2.96993e-29	238.205	-0.32537	-0.375367	0.572433	0.761408	0.740456	0.419738
ddrR	KZA74_05220	1,101,904..1,102,029	126	<=	KZA74_05220	NA	NA	NA	NA	KZA74_05220	31.5382	-0.15932	0.282417	-6.85248	0.988413	0.976892	1.24662e-07	22.8299	-0.145887	-0.877284	-0.0823762	NA	0.692974	0.993854
ddrR	KZA74_05225	1,102,026..1,103,204	1179	<=	MFS transporter	NA	ACX60_RS05200	ABUW_1078	A1S_2474	KZA74_05225	306.148	0.364847	0.315869	-5.17648	0.973209	0.956275	5.71251e-14	243.637	-0.00270985	-0.377586	0.142138	0.999632	0.885614	0.973672
ddrR	KZA74_05315	1,123,754..1,124,329	576	<=	NAD(P)H-dependent oxidoreductase	NA	ACX60_RS05290	NA	A1S_2457	KZA74_05315	130.8	0.329099	0.435395	-0.997761	0.973209	0.837046	0.0275899	108.931	-0.151671	-0.292219	0.887985	0.96675	0.888886	0.35205
ddrR	KZA74_05320	1,124,449..1,125,345	897	=>	LysR family transcriptional regulator	NA	ACX60_RS05295	NA	A1S_2456	KZA74_05320	228.298	-0.318191	0.00236507	-1.11594	0.973209	1	0.0265483	176.472	-0.0978998	-0.494491	-0.409344	0.984237	0.711408	0.72103
ddrR	KZA74_05355	1,133,802..1,135,181	1380	=>	amino acid permease	aroP	ACX60_RS05330	ABUW_1114	A1S_2449	KZA74_05355	1901.52	-0.718696	-0.997289	-3.19169	0.973209	0.839664	0.00458648	1351.72	-1.18592	-0.381392	0.820248	0.761597	0.942722	0.842438
ddrR	KZA74_05430	1,151,231..1,151,602	372	<=	KZA74_05430	NA	ACX60_RS05405	ABUW_1129	A1S_3808	KZA74_05430	66.0171	0.331811	0.137876	-1.97022	0.973209	0.976892	6.19042e-07	49.117	-0.560916	-0.14081	-0.0698957	NA	0.935429	0.978515
ddrR	KZA74_05505	1,169,732..1,169,808	77	=>	tRNA-Val	NA	NA	NA	A1S_2415	KZA74_05505	295.949	4.12778	1.02049	-2.27406	3.19628e-05	0.837046	0.00936701	261.274	-0.135796	1.23449	0.0529654	0.986515	0.630146	0.993854
ddrR	KZA74_05510	1,170,073..1,173,358	3286	=>	type I secretion protein	NA	ACX60_RS05485	NA	A1S_2413	KZA74_05510	1081.44	0.16049	0.394988	-3.23545	0.978617	0.877353	1.64973e-10	907.504	0.243817	-0.30818	-0.102557	0.907855	0.86937	0.971891
ddrR	KZA74_05515	1,173,592..1,174,458	867	=>	PaaX family transcriptional regulator	paaX	ACX60_RS05490	NA	A1S_2412	KZA74_05515	151.025	0.651112	0.546928	-1.05186	0.973209	0.837046	0.0279029	130.756	0.356052	-0.0338481	0.403263	0.801108	0.986755	0.71717
ddrR	KZA74_05520	1,174,488..1,175,372	885	=>	SDR family oxidoreductase	atuB, fadH	ACX60_RS05495	NA	A1S_2411	KZA74_05520	242.068	0.0530453	0.131166	-2.06728	0.991879	0.990549	6.28507e-06	206.836	-0.0104651	-0.143082	0.364016	0.998216	0.934009	0.74408
ddrR	KZA74_05525	1,175,611..1,176,630	1020	=>	fatty acid desaturase family protein	NA	ACX60_RS05500	NA	A1S_2410	KZA74_05525	355.184	0.437317	0.360707	-3.96222	0.973209	0.946923	1.322e-08	291.332	0.181329	-0.278092	0.0604284	0.97217	0.925341	0.992126
ddrR	KZA74_05530	1,176,630..1,177,622	993	=>	fatty acid desaturase family protein	NA	ACX60_RS05505	NA	A1S_2409	KZA74_05530	326.569	-0.120965	0.183882	-3.72781	0.988413	0.987661	8.34148e-10	263.15	0.184117	-0.641967	0.238545	0.960407	0.710927	0.913536
ddrR	KZA74_05535	1,177,665..1,178,495	831	=>	metal-dependent hydrolase	NA	ACX60_RS05510	NA	A1S_2407	KZA74_05535	204.418	0.237559	0.0109006	-2.96586	0.97575	0.997921	1.69954e-07	167.872	-0.0221657	-0.0644482	-0.0780151	0.996558	0.979174	0.980408
ddrR	KZA74_05545	1,179,420..1,180,340	921	=>	LysR family transcriptional regulator	NA	ACX60_RS05520	ABUW_1906	A1S_2405	KZA74_05545	344.968	0.359113	0.195128	-1.51264	0.973209	0.968746	0.00176011	268.384	0.0565823	-0.404851	-0.230965	0.986515	0.793862	0.883673
ddrR	KZA74_05550	1,180,589..1,181,512	924	=>	trypsin-like serine protease	NA	ACX60_RS05525	NA	A1S_2404	KZA74_05550	372.842	0.283481	0.361498	-2.13179	0.973209	0.877353	5.14163e-06	306.809	0.0966096	-0.307265	0.254912	0.984718	0.860255	0.871443
ddrR	KZA74_05555	1,181,582..1,183,087	1506	<=	NAD(P)/FAD-dependent oxidoreductase	NA	ACX60_RS05530	NA	A1S_2403	KZA74_05555	312.452	-0.193371	-0.0519098	-2.1949	0.978912	0.996962	0.000751553	244.977	-0.0934142	-0.46701	-0.152231	0.986515	0.840479	0.967489
ddrR	KZA74_05560	1,183,143..1,184,063	921	<=	alpha/beta hydrolase	NA	ACX60_RS05535	NA	A1S_2402	KZA74_05560	284.989	-0.2676	-0.122955	-3.55907	0.97575	0.996962	3.19906e-07	224.647	-0.0346616	-0.426614	-0.219078	0.996435	0.859153	0.932421
ddrR	KZA74_05565	1,184,072..1,185,019	948	<=	metal-dependent hydrolase	K07044	ACX60_RS05540	NA	A1S_2400	KZA74_05565	210.238	-0.73046	-0.139277	-4.55643	0.973209	0.996962	1.65615e-10	162.64	-0.0852038	-0.7308	0.461897	0.986515	0.716419	0.830657
ddrR	KZA74_05570	1,185,042..1,186,082	1041	<=	SDR family oxidoreductase	auaH, E1.1.1.219	ACX60_RS05545	NA	A1S_2399	KZA74_05570	347.316	-0.545711	0.0139033	-4.90453	0.973209	0.997921	3.86283e-11	284.387	0.0874402	-0.444763	0.907252	0.986515	0.853135	0.514096
ddrR	KZA74_05585	1,187,705..1,189,108	1404	=>	molybdenum cofactor biosysnthesis protein MoeA	NA	ACX60_RS05555	NA	A1S_2397	KZA74_05585	310.565	-0.148177	0.197388	-0.946984	0.97575	0.953069	0.0222084	238.642	-0.197298	-0.355631	-0.910344	0.929843	0.830886	0.227382
ddrR	KZA74_05590	1,189,410..1,189,925	516	=>	KZA74_05590	NA	ACX60_RS05560	ABUW_1161	NA	KZA74_05590	54.6105	0.424896	0.312877	-1.42747	0.973209	0.887947	0.00134606	50.4022	0.273427	0.128613	0.456673	NA	0.934009	0.581209
ddrR	KZA74_05600	1,191,800..1,192,363	564	=>	TetR/AcrR family transcriptional regulator	NA	ACX60_RS05570	ABUW_1163	A1S_2396	KZA74_05600	132.049	0.674216	0.686012	-5.87544	0.973209	0.837046	6.19362e-15	110.383	0.408891	-0.362738	0.690779	0.850523	0.878672	0.754479
ddrR	KZA74_05615	1,193,730..1,194,698	969	<=	threo-3-hydroxy-L-aspartate ammonia-lyase	thadh, E4.3.1.19, ilvA, tdcB	ACX60_RS05580	ABUW_1166	A1S_2394	KZA74_05615	238.517	-0.275546	0.109229	-3.02494	0.97575	0.996962	1.24662e-07	186.497	-0.212965	-0.383407	0.0238941	0.940382	0.851164	0.994358
ddrR	KZA74_05620	1,194,952..1,195,575	624	=>	PAS domain-containing protein	bauR, dauR	ACX60_RS05585	ABUW_1167	A1S_2393	KZA74_05620	156.948	0.0563403	0.282155	-1.36692	0.991879	0.944581	0.0105477	127.803	0.166251	-0.419028	-0.277388	0.952019	0.799062	0.856115
ddrR	bauF	1,195,572..1,196,432	861	<=	bauF, acinetobactin utilization protein BauF	bauF	ACX60_RS05590	ABUW_1168	A1S_2392	KZA74_05625	214.099	-0.460976	-0.013025	-2.05989	0.973209	0.997921	0.00439112	173.25	-0.0595875	-0.548126	-0.138467	0.990942	0.818109	0.971891
ddrR	basA	1,196,825..1,198,672	1848	=>	basA, acinetobactin non-ribosomal peptide synthetasesubunit BasA	basA	ACX60_RS05595	ABUW_1169	A1S_2391	KZA74_05630	497.179	0.186547	0.329336	-2.5938	0.978617	0.94302	6.9291e-06	409.388	0.141103	-0.372718	-0.249691	0.974054	0.856858	0.900361
ddrR	basB	1,198,743..1,200,770	2028	<=	basB, acinetobactin non-ribosomal peptide synthetasesubunit BasB	basB	ACX60_RS05600	ABUW_1170	A1S_2390	KZA74_05635	447.388	0.326077	0.497914	-2.17902	0.97575	0.904935	0.00365511	368.539	0.202475	-0.327745	-0.484362	0.963548	0.895469	0.817734
ddrR	bauD	1,201,402..1,202,343	942	=>	bauD, ferric acinetobactin ABC transporter permeasesubunit BauD	bauD, fatD, ABC.FEV.P	ACX60_RS05605	ABUW_1173	A1S_2389	KZA74_05640	366.911	0.275295	0.308138	-4.17241	0.97575	0.967675	7.91613e-09	290.467	0.0600802	-0.675483	0.602925	0.990942	0.752253	0.736029
ddrR	bauC	1,202,343..1,203,290	948	=>	bauC, ferric acinetobactin ABC transporter permeasesubunit BauC	bauC, fatC, ABC.FEV.P	ACX60_RS05610	ABUW_1174	A1S_2388	KZA74_05645	351.536	0.587928	0.454994	-3.78568	0.973209	0.925134	3.52066e-07	289.853	0.203881	-0.194196	0.0453454	0.963548	0.945398	0.993854
ddrR	bauE	1,203,287..1,204,057	771	=>	bauE, ferric acinetobactin ABC transporter ATP-bindingprotein BauE	bauE, fatE, ABC.FEV.A	ACX60_RS05615	ABUW_1175	A1S_2387	KZA74_05650	177.576	-0.957031	-0.283454	-2.70629	0.973209	0.983538	0.0028006	141.827	-0.0591159	-0.681973	-0.124867	0.992804	0.803286	0.979819
ddrR	bauB	1,204,064..1,205,032	969	=>	bauB, siderophore-binding periplasmic lipoproteinBauB	bauB, fatB, ABC.FEV.S	ACX60_RS05620	ABUW_1176	A1S_2386	KZA74_05655	246.743	-0.136374	0.172809	-1.96412	0.987406	0.990942	0.0016746	200.15	0.0860189	-0.349682	-0.243259	0.986515	0.878672	0.912883
ddrR	KZA74_05660	1,205,118..1,207,445	2328	=>	bauA, TonB-dependent siderophore receptor	bauA, fatA, TC.FEV.OM	ACX60_RS05625	ABUW_1177	A1S_2385	KZA74_05660	735.927	0.241968	0.187396	-1.72842	0.97575	0.979374	0.00185631	597.182	0.0924573	-0.285244	-0.390194	0.986515	0.888886	0.8093
ddrR	basG	1,214,610..1,215,761	1152	=>	basG, acinetobactin biosynthesis histidinedecarboxylase BasG	basG, hdc, HDC	ACX60_RS05650	ABUW_1182	A1S_2379	KZA74_05685	308.904	-0.407809	0.0572776	-1.53669	0.973209	0.996962	0.0474378	235.308	-0.048481	-0.722381	-0.526551	0.99336	0.722459	0.77715
ddrR	basI	1,220,027..1,220,782	756	=>	basI, acinetobactin biosynthesis phosphopantetheinyl transferase BasI	basI	ACX60_RS05675	ABUW_1187	A1S_2373	KZA74_05705	123.87	0.26872	0.57543	-2.18317	0.97575	0.837894	0.000522047	100.607	0.265475	-0.364051	-0.493394	0.92869	0.878975	0.787587
ddrR	basJ	1,220,907..1,222,076	1170	=>	basJ, acinetobactin biosynthesis isochorismatesynthase BasJ	basJ	ACX60_RS05680	ABUW_1188	A1S_2372	KZA74_05710	225.188	0.148659	0.464893	-1.58792	0.981995	0.853057	0.0041262	173.382	0.0731696	-0.632211	-0.517729	0.987658	0.749749	0.759303
ddrR	KZA74_05735	1,226,300..1,228,192	1893	=>	DUF4105 domain-containing protein	NA	ACX60_RS05705	ABUW_1193	A1S_2368	KZA74_05735	472.382	-0.222369	0.134603	-2.94135	0.97575	0.992223	7.96975e-08	372.798	-0.0492877	-0.5316	-0.426794	0.990942	0.753482	0.775452
ddrR	xdhA	1,230,384..1,231,883	1500	=>	xdhA, xanthine dehydrogenase small subunit	xdhA	ACX60_RS05720	ABUW_1196	A1S_2365	KZA74_05750	560.601	-0.387147	0.0230603	-1.44632	0.973209	0.996962	2.87021e-05	427.041	-0.128558	-0.465978	-0.532352	0.95073	0.611312	0.443827
ddrR	xdhB	1,231,885..1,234,260	2376	=>	xdhB, xanthine dehydrogenase molybdopterin bindingsubunit	xdhB	ACX60_RS05725	ABUW_1197	A1S_2363	KZA74_05755	1158.64	-0.347851	-0.215117	-1.98095	0.973209	0.883051	2.46706e-12	908.774	-0.252422	-0.283513	-0.13143	0.761597	0.751581	0.891358
ddrR	xdhC	1,234,267..1,235,250	984	=>	xdhC, xanthine dehydrogenase accessory protein XdhC	xdhC	ACX60_RS05730	ABUW_1198	A1S_2362	KZA74_05760	467.808	-0.394426	-0.079439	-2.6357	0.973209	0.996962	3.9053e-10	371.899	-0.169624	-0.251073	-0.0304697	0.912795	0.851164	0.992345
ddrR	KZA74_05780	1,238,187..1,240,919	2733	=>	TonB-dependent receptor	NA	ACX60_RS05750	ABUW_1202	A1S_2357	KZA74_05780	656.575	-0.169318	0.105116	-2.34434	0.978617	0.994753	2.74751e-06	523.666	-0.0612608	-0.416253	-0.143236	0.986515	0.808772	0.949253
ddrR	KZA74_05800	1,246,474..1,248,015	1542	<=	peptide MFS transporter	TC.POT	ACX60_RS05770	ABUW_1206	A1S_2353	KZA74_05800	531.571	-0.536084	-0.257223	-1.36027	0.973209	0.946187	0.00696889	372.451	-0.735765	-0.5358	-1.12568	0.425909	0.670276	0.0780569
ddrR	KZA74_05830	1,253,565..1,254,008	444	<=	DUF2726 domain-containing protein	NA	ACX60_RS05800	ABUW_1212	A1S_2347	KZA74_05830	146.271	0.739658	0.65268	-2.91627	0.973209	0.837046	5.49305e-06	127.708	0.140593	0.119681	0.709289	0.984718	0.965794	0.678
ddrR	KZA74_05835	1,254,065..1,254,140	76	<=	tRNA-Asn	NA	NA	NA	A1S_2346	KZA74_05835	34.3996	0.295607	0.450273	-4.10391	0.97575	0.914972	3.73989e-07	31.044	0.0916216	0.191321	1.09373	NA	0.942711	0.486027
ddrR	KZA74_05840	1,254,319..1,254,394	76	<=	tRNA-Asn	NA	NA	NA	A1S_2346	KZA74_05840	71.7456	1.70269	0.257919	-3.44915	0.198605	0.972813	5.64796e-07	72.6442	-0.408711	0.618664	0.626064	0.885915	0.799062	0.77177
ddrR	KZA74_05895	1,267,648..1,268,184	537	=>	peptidase C39	NA	ACX60_RS05865	ABUW_1225	A1S_2333	KZA74_05895	164.35	-0.152402	-0.00431052	-2.36778	0.987406	1	0.00063272	122.662	-0.212464	-0.706769	-0.39473	0.960407	0.749665	0.861048
ddrR	KZA74_05900	1,268,223..1,268,606	384	<=	carboxymuconolactone decarboxylase familyprotein	pcaC	ACX60_RS05870	ABUW_1226|ABUW_2491	A1S_2332	KZA74_05900	223.031	0.0674411	-0.0693601	-0.700838	0.985652	0.990942	0.00858277	173.298	-0.456369	-0.19408	-0.283678	0.349057	0.840479	0.619278
ddrR	KZA74_05905	1,268,710..1,271,175	2466	<=	acyl-CoA dehydrogenase	fadE	ACX60_RS05875	ABUW_1227	A1S_2330	KZA74_05905	1384.65	-0.322804	-0.563921	-1.17861	0.973209	0.837046	0.00350886	1164.3	-0.59154	0.0932444	0.912955	0.560293	0.956603	0.173647
ddrR	KZA74_05920	1,274,325..1,275,539	1215	<=	MFS transporter	NA	ACX60_RS05895	ABUW_1231	A1S_2327	KZA74_05920	405.564	0.085064	0.111315	-1.16318	0.988413	0.991179	0.0100615	326.224	-0.0767109	-0.232993	-0.227609	0.986515	0.892081	0.885778
ddrR	KZA74_05925	1,275,714..1,277,060	1347	<=	MFS transporter	NRT, narK, nrtP, nasA	ACX60_RS05900	ABUW_1232	A1S_2326	KZA74_05925	481.031	-0.119442	0.209616	-4.08116	0.988413	0.983172	2.00843e-10	376.173	-0.0614195	-0.552332	-0.264555	0.990942	0.78002	0.9009
ddrR	KZA74_05960	1,283,166..1,283,882	717	=>	AzlC family ABC transporter permease	azlC	ACX60_RS05935	ABUW_1239	A1S_2319	KZA74_05960	142.146	0.637423	0.594712	-1.69701	0.973209	0.837046	0.000594201	114.33	-0.0539006	-0.151357	0.017987	0.98957	0.940459	0.995965
ddrR	KZA74_05965	1,283,884..1,284,201	318	=>	AzlD domain-containing protein	azlD	ACX60_RS05940	ABUW_1240	NA	KZA74_05965	47.8525	0.746494	0.693065	-2.87779	0.973209	0.837046	3.09746e-05	43.5466	0.400506	0.0846468	-0.0510706	NA	0.972297	0.99317
ddrR	KZA74_06010	1,291,757..1,291,833	77	<=	tRNA-Arg	NA	NA	NA	A1S_2310	KZA74_06010	195.406	3.84396	1.26209	-2.73217	2.29252e-06	0.837046	0.000271506	192.163	0.305977	1.13473	-0.570053	0.944252	0.53674	0.837865
ddrR	KZA74_06015	1,291,933..1,292,568	636	<=	KZA74_06015	NA	ACX60_RS05990	ABUW_1330	A1S_3799	KZA74_06015	135.631	0.641431	0.911444	-2.50409	0.973209	0.837046	4.0469e-06	118.714	0.254074	-0.133326	-0.375621	0.908794	0.948497	0.830087
ddrR	KZA74_06025	1,293,649..1,294,878	1230	=>	lipase family protein	NA	ACX60_RS06000	ABUW_1332	A1S_2308	KZA74_06025	476.176	-0.341306	-0.275457	-1.75971	0.973209	0.837894	4.79211e-10	356.458	-0.59476	-0.468653	-0.124684	0.144706	0.342844	0.886597
ddrR	KZA74_06030	1,294,902..1,295,063	162	<=	KZA74_06030	NA	NA	NA	NA	KZA74_06030	25.3168	0.000335143	0.533639	-4.9973	0.999942	0.906409	8.18833e-07	21.7156	0.268986	-0.201538	-0.78656	NA	0.950757	0.85341
ddrR	adeH	1,296,418..1,297,866	1449	<=	adeH, multidrug efflux RND transporter outer membranesubunit AdeH	adeH	ACX60_RS06010	ABUW_1334	A1S_2306	KZA74_06040	473.181	-0.599498	-0.223783	-2.47422	0.973209	0.977085	9.46712e-05	429.918	-0.162392	-0.212535	2.17178	0.963548	0.925644	0.000590159
ddrR	adeG	1,297,879..1,301,058	3180	<=	adeG, multidrug efflux RND transporter permeasesubunit AdeG	adeG	ACX60_RS06015	ABUW_1335	A1S_2305	KZA74_06045	1156.86	-0.432822	-0.120395	-3.01012	0.973209	0.996962	1.78594e-05	1056.82	-0.0714592	-0.423326	2.87042	0.988408	0.856134	3.30675e-05
ddrR	adeF	1,301,065..1,302,282	1218	<=	adeF, multidrug efflux RND transporter periplasmicadaptor subunit AdeF	adeF	ACX60_RS06020	ABUW_1336	A1S_2304	KZA74_06050	480.134	-0.376548	-0.0357329	-3.96114	0.973457	0.996962	5.43975e-08	437.457	0.0253339	-0.620497	3.78193	0.996558	0.78002	5.58925e-08
ddrR	adeL	1,302,480..1,303,511	1032	=>	adeL, multidrug efflux transcriptional repressor AdeL	adeL	ACX60_RS06025	ABUW_1338	A1S_2303	KZA74_06055	490.332	0.161619	-0.0353058	-1.23648	0.97575	0.996962	0.00137657	428.693	-0.241329	-0.0161322	0.814294	0.839724	0.989046	0.0990965
ddrR	KZA74_06060	1,303,686..1,304,471	786	=>	ABC transporter substrate-binding protein	hisJ	ACX60_RS06030	ABUW_1339	A1S_2302	KZA74_06060	247.456	-0.023588	-0.341217	-1.06309	0.991879	0.851967	0.00805975	217.801	-0.356794	0.156696	0.513198	0.707551	0.904246	0.422265
ddrR	hisQ	1,304,563..1,305,252	690	=>	hisQ, histidine ABC transporter permease HisQ	hisQ	ACX60_RS06035	ABUW_1340	A1S_2301	KZA74_06065	173.219	-0.402539	-0.00501137	-2.84915	0.973209	1	2.84905e-05	138.146	-0.177811	-0.493572	0.508579	0.960407	0.803286	0.736029
ddrR	KZA74_06070	1,305,249..1,305,962	714	=>	ABC transporter permease	hisM	ACX60_RS06040	ABUW_1341	A1S_2300	KZA74_06070	200.792	-0.319206	-0.0610848	-3.0338	0.973209	0.996962	6.51615e-07	161.655	-0.196632	-0.2971	0.475831	0.955561	0.892081	0.775622
ddrR	KZA74_06075	1,305,972..1,306,748	777	=>	ATP-binding cassette domain-containing protein	hisP	ACX60_RS06045	NA	A1S_2299	KZA74_06075	266.619	0.205626	0.261415	-2.25652	0.97575	0.956015	4.02801e-05	211.636	-0.00181957	-0.356575	0.103434	0.999632	0.841104	0.971891
ddrR	KZA74_06095	1,309,079..1,310,545	1467	<=	PLP-dependent aminotransferase family protein	NA	ACX60_RS06065	ABUW_1346	A1S_2295	KZA74_06095	399.231	0.047624	0.117017	-1.75156	0.991879	0.996962	0.00540277	320.043	0.000677316	-0.360538	-0.176758	0.999632	0.875368	0.948164
ddrR	KZA74_06100	1,310,775..1,311,644	870	=>	PhzF family phenazine biosynthesis protein	NA	ACX60_RS06070	ABUW_1347	A1S_2294	KZA74_06100	317.351	-0.190102	-0.112108	-2.38215	0.978617	0.996962	2.12938e-05	262.854	-0.129622	-0.314353	0.839995	0.976609	0.877878	0.384531
ddrR	KZA74_06115	1,313,321..1,314,589	1269	<=	DUF4010 domain-containing protein	NA	ACX60_RS06085	ABUW_1350	A1S_2291	KZA74_06115	442.876	-0.424287	-0.2684	-1.43565	0.973209	0.864665	8.59605e-06	361.169	-0.34482	-0.215815	0.434691	0.765187	0.88179	0.613742
ddrR	tadA	1,314,877..1,316,634	1758	=>	tadA, Flp pilus assembly complex ATPase componentTadA	gspE1	ACX60_RS06090	ABUW_1351	A1S_2290	KZA74_06120	403.242	-0.388505	-0.23033	-2.03049	0.973209	0.946187	2.93159e-06	337.046	-0.265187	-0.182597	0.527817	0.847282	0.899396	0.508219
ddrR	KZA74_06205	1,334,526..1,335,986	1461	=>	aminoacyl-histidine dipeptidase	pepD	ACX60_RS06175	ABUW_1368	A1S_2274	KZA74_06205	931.596	-0.159672	-0.443378	-0.817225	0.97575	0.837046	0.0358214	800.434	-0.470193	0.430618	0.289906	0.690942	0.755509	0.830087
ddrR	KZA74_06220	1,337,799..1,338,182	384	<=	KZA74_06220	NA	ACX60_RS06190	NA	NA	KZA74_06220	59.761	0.270702	0.632289	-1.3735	0.97575	0.837046	0.0136179	51.3064	0.0784973	-0.0406278	0.541817	NA	0.987943	0.683177
ddrR	KZA74_06225	1,338,185..1,339,453	1269	<=	RtcB family protein	RTCB, rtcB	ACX60_RS06195	NA	A1S_2271	KZA74_06225	462.839	-0.18448	0.202216	-2.41534	0.978617	0.976121	5.25361e-06	402.221	-0.0177382	-0.0600946	1.12398	0.996558	0.974954	0.0740872
ddrR	KZA74_06230	1,339,709..1,340,683	975	<=	ribonuclease Z	rnz	ACX60_RS06200	ABUW_1369	A1S_2270	KZA74_06230	252.988	-0.327584	-0.0695115	-1.14196	0.973209	0.996962	0.00473991	195.946	-0.320153	-0.427031	-0.409685	0.755077	0.654452	0.590076
ddrR	KZA74_06370	1,364,218..1,365,322	1105	<=	KZA74_06370	NA	ACX60_RS06340	ABUW_1454	A1S_3798	KZA74_06370	195.153	-0.118442	0.136981	-2.28905	0.978912	0.976892	2.37852e-09	160.438	-0.0487383	-0.100795	-0.202255	0.986515	0.948497	0.884707
ddrR	KZA74_06385	1,367,981..1,368,784	804	=>	protein kinase	NA	ACX60_RS06355	ABUW_1457	A1S_2240	KZA74_06385	184.859	-0.00973703	0.311205	-0.858321	0.997025	0.837046	0.00711565	135.876	-0.403802	-0.612105	-0.316977	0.566412	0.259625	0.643987
ddrR	KZA74_06400	1,369,132..1,369,216	85	=>	tRNA-Leu	NA	NA	NA	NA	KZA74_06400	252.933	0.749944	-0.652665	-2.59969	0.973209	0.837046	3.44864e-05	243.446	-0.45022	0.695615	0.220375	0.847282	0.740456	0.932878
ddrR	KZA74_06405	1,369,282..1,369,355	74	=>	tRNA-Trp	NA	NA	NA	NA	KZA74_06405	78.9052	0.489606	0.574669	-1.41262	0.973209	0.837046	0.00512723	70.2866	-0.0941293	0.0265614	0.183467	0.984985	0.989046	0.917806
ddrR	KZA74_06415	1,370,428..1,371,810	1383	=>	aspartate aminotransferase family protein	E2.6.1.18	ACX60_RS06385	ABUW_1463	A1S_2233	KZA74_06415	486.432	-0.327	-0.200399	-2.73476	0.973209	0.969656	1.68851e-08	399.253	-0.122079	-0.32875	-0.0721105	0.973203	0.851371	0.980408
ddrR	KZA74_06420	1,371,921..1,373,489	1569	=>	CoA-acylating methylmalonate-semialdehydedehydrogenase	mmsA, iolA, ALDH6A1	ACX60_RS06390	ABUW_1464	A1S_2232	KZA74_06420	761.081	-0.17762	-0.20689	-1.50358	0.973209	0.912739	1.70783e-06	623.44	-0.202048	-0.264907	0.0249763	0.881825	0.829389	0.993334
ddrR	KZA74_06425	1,373,592..1,374,989	1398	=>	amino acid permease	gabP	ACX60_RS06395	ABUW_1465	A1S_2231	KZA74_06425	461.94	-0.15257	0.0797924	-1.45821	0.97575	0.990942	2.20923e-06	365.365	-0.212377	-0.486389	-0.0564255	0.841786	0.464299	0.974701
ddrR	KZA74_06435	1,375,670..1,376,644	975	=>	acyl-CoA dehydrogenase	NA	ACX60_RS06405	ABUW_1467	A1S_2229	KZA74_06435	261.116	-0.458037	-0.150432	-2.32837	0.973209	0.983538	6.43905e-07	196.91	-0.0862287	-0.583778	-0.359983	0.986515	0.624132	0.780966
ddrR	KZA74_06440	1,376,632..1,377,426	795	=>	PIG-L family deacetylase	NA	ACX60_RS06410	ABUW_1468	A1S_2228	KZA74_06440	206.596	-0.200725	0.0235478	-2.10745	0.97575	0.996962	6.28328e-05	163.64	-0.228901	-0.206042	-0.306582	0.930439	0.931477	0.868935
ddrR	KZA74_06445	1,377,401..1,378,000	600	=>	class I SAM-dependent methyltransferase	NA	ACX60_RS06415	ABUW_1469	A1S_2227	KZA74_06445	145.207	-0.153576	0.0410854	-1.91222	0.978617	0.996962	3.83513e-05	112.763	-0.191787	-0.321075	-0.545005	0.930439	0.855861	0.61072
ddrR	KZA74_06450	1,377,997..1,378,641	645	=>	glycosyltransferase	NA	ACX60_RS06420	ABUW_1470	A1S_2226	KZA74_06450	219.691	-0.635821	-0.147922	-2.68803	0.973209	0.988928	7.76563e-08	171.756	-0.241257	-0.433253	-0.434897	0.885836	0.753482	0.683177
ddrR	KZA74_06455	1,378,928..1,379,290	363	=>	NirD/YgiW/YdeI family stress tolerance protein	NA	ACX60_RS06425	ABUW_1471	NA	KZA74_06455	351.782	-0.707471	-0.531354	-1.27691	0.973209	0.837046	0.0143276	250.012	-1.07258	-0.538374	-0.535366	0.18073	0.712302	0.627882
ddrR	KZA74_06465	1,379,921..1,380,247	327	<=	KZA74_06465	NA	ACX60_RS06435	ABUW_1473	NA	KZA74_06465	39.0379	0.531416	0.713899	-1.3438	0.973209	0.837046	0.0275972	29.9233	0.0386056	-0.206922	-0.351879	NA	0.932017	0.852344
ddrR	KZA74_06470	1,380,814..1,381,419	606	<=	LysE family translocator	NA	ACX60_RS06440	ABUW_1474	A1S_2224	KZA74_06470	83.9436	0.311784	0.776919	-3.13294	0.973209	0.837046	5.21228e-08	69.6487	0.0575646	-0.118058	-1.29073	0.990942	0.958223	0.231215
ddrR	KZA74_06475	1,381,470..1,382,306	837	<=	AraC family transcriptional regulator	NA	ACX60_RS06445	ABUW_1475	A1S_2223	KZA74_06475	198.407	0.45567	0.278586	-1.21051	0.973209	0.94447	0.0186794	164.144	0.17798	-0.0476044	-0.577378	0.950638	0.984413	0.603768
ddrR	KZA74_06490	1,385,261..1,386,163	903	<=	ATP-binding protein	K06923	ACX60_RS06460	ABUW_1483	A1S_2220	KZA74_06490	188.782	0.115815	0.300387	-1.43681	0.984557	0.907866	0.00165478	155.916	0.122615	-0.218629	-0.591861	0.963548	0.889765	0.487507
ddrR	KZA74_06495	1,386,260..1,386,958	699	=>	GntR family transcriptional regulator	NA	ACX60_RS06465	ABUW_1484	A1S_2219	KZA74_06495	145.848	0.108667	0.292004	-1.56807	0.986689	0.914972	0.000747223	116.615	-0.0909977	-0.118091	-0.840469	0.984842	0.947222	0.262273
ddrR	KZA74_06500	1,386,986..1,387,177	192	=>	KZA74_06500	NA	ACX60_RS06470	ABUW_1485	NA	KZA74_06500	38.5272	0.00229545	0.0581516	-2.64445	0.999942	0.996962	1.73038e-09	31.316	-0.330356	0.190751	-0.184857	NA	0.912619	0.921686
ddrR	KZA74_06505	1,387,246..1,387,884	639	<=	TetR/AcrR family transcriptional regulator	NA	ACX60_RS06475	ABUW_1486	A1S_3796	KZA74_06505	53.5433	0.929139	0.655518	-4.97669	0.973209	0.837894	4.38323e-09	42.2211	0.354389	-0.375366	0.0554955	NA	0.894365	0.993854
ddrR	csuA	1,389,079..1,389,627	549	=>	csuA, Csu fimbrial biogenesis protein CsuA	csuA	ACX60_RS06485	ABUW_1488	A1S_2217	KZA74_06515	164.461	3.26174	0.966734	-2.64819	0.00485771	0.837046	0.00286972	104.762	0.350958	-0.414381	-0.102375	0.934076	0.895469	0.984823
ddrR	csuB	1,389,633..1,390,151	519	=>	csuB, Csu fimbrial biogenesis protein CsuB	csuB	ACX60_RS06490	ABUW_1489	A1S_2216	KZA74_06520	76.258	2.39939	0.720606	-3.96573	0.159691	0.864665	3.21731e-05	54.527	0.29575	-0.0440316	0.213164	0.952715	0.989046	0.971891
ddrR	csuC	1,390,145..1,390,978	834	=>	csuC, Csu fimbrial biogenesis chaperone CsuC	csuC, fimC	ACX60_RS06495	ABUW_1490	A1S_2215	KZA74_06525	260.667	1.65159	-0.106434	-3.40518	0.578762	0.996962	1.7468e-05	174.939	-0.112464	-0.378044	-0.329928	0.986515	0.885797	0.894581
ddrR	csuD	1,390,975..1,393,473	2499	=>	csuD, Csu fimbrial usher CsuD	csuD, fimD, fimC, mrkC, htrE, cssD	ACX60_RS06500	ABUW_1491	A1S_2214	KZA74_06530	765.242	1.49984	0.0812011	-2.85722	0.607028	0.996962	8.67002e-05	530.12	0.0135263	-0.449904	-0.0900171	0.999536	0.860255	0.980895
ddrR	csuE	1,393,470..1,394,489	1020	=>	csuE, Csu fimbrial tip adhesin CsuE	csuE	ACX60_RS06505	ABUW_1492	A1S_2213	KZA74_06535	354.906	1.14835	0.0819774	-3.29373	0.807899	0.996962	8.00106e-08	257.892	-0.124246	-0.45026	0.102323	0.984718	0.835152	0.977484
ddrR	KZA74_06565	1,399,950..1,400,504	555	=>	TetR/AcrR family transcriptional regulator	NA	ACX60_RS06535	ABUW_1498	A1S_2208	KZA74_06565	76.5733	0.293345	0.800501	-3.67785	0.97575	0.837046	7.72137e-06	68.0446	0.395325	-0.309649	-0.495682	0.881825	0.900759	0.841314
ddrR	KZA74_06575	1,401,862..1,402,479	618	=>	paraquat-inducible protein A	pqiA	ACX60_RS06545	ABUW_1500	A1S_2206	KZA74_06575	238.014	-0.137073	-0.192318	-0.504773	0.973209	0.87316	0.0389151	179.501	-0.40767	-0.0188231	-0.985251	0.263861	0.985175	3.5076e-06
ddrR	KZA74_06580	1,402,467..1,403,273	807	=>	paraquat-inducible protein A	pqiA	ACX60_RS06550	ABUW_1501	A1S_2205	KZA74_06580	347.613	0.117925	0.217058	-0.999697	0.978617	0.938018	0.00934413	277.893	-0.0241072	-0.0910029	-0.57257	0.99336	0.947686	0.350429
ddrR	KZA74_06585	1,403,281..1,404,948	1668	=>	MCE family protein	pqiB	ACX60_RS06555	ABUW_1502	A1S_2204	KZA74_06585	945.679	-0.54102	-0.529915	-0.537251	0.397189	0.837046	0.0224741	669.183	-0.595079	-0.320711	-0.747901	0.042758	0.504362	0.00231284
ddrR	KZA74_06600	1,406,362..1,407,090	729	=>	aspartate/glutamate racemase family protein	racD	ACX60_RS06570	ABUW_1519	A1S_2202	KZA74_06600	220.082	-0.136004	0.191549	-1.40531	0.97575	0.944581	7.48555e-05	158.215	-0.210111	-0.70906	-1.32762	0.907764	0.434396	0.0181304
ddrR	KZA74_06610	1,408,367..1,409,734	1368	=>	sorbosone dehydrogenase family protein	NA	ACX60_RS06580	ABUW_1521|ABUW_1902	A1S_2200	KZA74_06610	864.854	-0.696109	-0.640116	-1.05893	0.207134	0.837046	4.54137e-05	609.322	-0.755969	-0.499147	-0.845699	0.00165268	0.132671	0.00016048
ddrR	KZA74_06620	1,410,273..1,411,475	1203	<=	MFS transporter	NA	ACX60_RS06590	ABUW_1523	A1S_2198	KZA74_06620	345.866	0.00602163	0.265613	-4.06976	0.999942	0.97503	2.31352e-09	289.01	0.117106	-0.424436	0.2307	0.986515	0.860255	0.932275
ddrR	KZA74_06625	1,411,614..1,412,180	567	=>	TetR/AcrR family transcriptional regulator	NA	ACX60_RS06595	ABUW_1524	A1S_2197	KZA74_06625	124.107	0.489437	0.333753	-1.46722	0.973209	0.883051	0.0015095	98.1716	0.093243	-0.281251	-0.382078	0.984718	0.872717	0.760878
ddrR	KZA74_06810	1,452,377..1,453,381	1005	<=	LLM class flavin-dependent oxidoreductase	NA	ACX60_RS06780	ABUW_1562	A1S_2158	KZA74_06810	327.226	-0.300769	-0.219285	-1.48326	0.973209	0.951459	0.000828274	294.452	-0.0854129	0.217897	0.826688	0.984842	0.888886	0.214129
ddrR	KZA74_06830	1,455,897..1,456,736	840	=>	type 1 glutamine amidotransferasedomain-containing protein	NA	ACX60_RS06800	ABUW_1566	A1S_2155	KZA74_06830	174.207	0.118803	0.305315	-2.58227	0.986689	0.927203	3.08796e-07	140.407	-0.0438668	-0.472976	0.0067316	0.990942	0.755509	0.999061
ddrR	KZA74_06850	1,460,038..1,460,808	771	=>	3-hydroxyacyl-CoA dehydrogenase	NA	ACX60_RS06820	ABUW_1572	A1S_2150	KZA74_06850	724.836	0.179746	-0.491328	-3.83987	0.986689	0.910228	2.17595e-07	705.039	-0.678682	0.937111	2.42789	0.870877	0.806672	0.145644
ddrR	KZA74_06855	1,460,827..1,461,963	1137	=>	acyl-CoA dehydrogenase family protein	NA	ACX60_RS06825	ABUW_1573	A1S_2149	KZA74_06855	1150.13	0.371646	-0.515699	-3.68727	0.973209	0.883051	4.1429e-08	1185.51	-0.56907	1.19657	2.43866	0.876776	0.620949	0.0652028
ddrR	KZA74_06860	1,462,184..1,463,827	1644	=>	AMP-binding protein	ACSS, acs	ACX60_RS06830	ABUW_1574	A1S_2148	KZA74_06860	910.322	-0.221382	-0.428805	-3.75392	0.97575	0.883051	3.28344e-11	814.88	-0.667004	0.368681	2.44506	0.801108	0.901624	0.0201991
ddrR	kdpA	1,467,803..1,469,512	1710	=>	kdpA, potassium-transporting ATPase subunit KdpA	kdpA	ACX60_RS06860	ABUW_1581	A1S_2141	KZA74_06890	508.395	0.0639713	0.200936	-3.32793	0.991879	0.978401	5.00006e-09	433.248	0.273403	-0.427918	1.10559	0.904515	0.82412	0.199986
ddrR	kdpB	1,469,521..1,471,560	2040	=>	kdpB, potassium-transporting ATPase subunit KdpB	kdpB	ACX60_RS06865	ABUW_1582	A1S_2140	KZA74_06895	578.106	-0.359472	-0.166654	-3.03364	0.973209	0.986651	1.21819e-08	478.23	0.0228589	-0.408619	0.665074	0.996558	0.799062	0.469202
ddrR	kdpC	1,471,574..1,472,179	606	=>	kdpC, potassium-transporting ATPase subunit KdpC	kdpC	ACX60_RS06870	ABUW_1583	A1S_2139	KZA74_06900	231.377	0.128743	0.09814	-2.94827	0.981995	0.994753	2.11402e-10	197.412	0.147017	-0.222323	0.619344	0.952019	0.888886	0.473087
ddrR	KZA74_06905	1,472,218..1,474,872	2655	=>	kdpD, sensor histidine kinase KdpD	kdpD	ACX60_RS06875	ABUW_1584	A1S_2138	KZA74_06905	841.998	-0.207276	-0.165672	-0.660525	0.973209	0.94447	0.03274	654.205	-0.169728	-0.35865	-0.387201	0.85469	0.560833	0.423197
ddrR	KZA74_06915	1,475,678..1,477,102	1425	<=	glutamine synthetase family protein	puuA	ACX60_RS06885	ABUW_1586	A1S_2136	KZA74_06915	230.928	0.119956	0.197117	-3.14246	0.988308	0.976892	1.52736e-08	191.416	0.112883	-0.296544	-0.54459	0.984718	0.885797	0.701047
ddrR	KZA74_06960	1,491,689..1,492,672	984	=>	ion transporter	kch, trkA, mthK, pch	ACX60_RS06930	ABUW_1595	A1S_2125	KZA74_06960	304.684	0.0701611	0.115486	-0.649561	0.984383	0.96396	0.0169814	262.412	0.274992	-0.151541	0.245674	0.694021	0.880143	0.697971
ddrR	KZA74_06970	1,494,126..1,494,554	429	=>	KZA74_06970	NA	ACX60_RS06940	ABUW_1597	A1S_3787	KZA74_06970	123.36	0.347001	0.241483	-1.66744	0.973209	0.94447	0.00016983	104.96	0.177102	-0.127726	0.369783	0.910573	0.934009	0.689786
ddrR	hfq	1,503,877..1,504,383	507	=>	hfq, RNA chaperone Hfq	hfq	ACX60_RS07000	ABUW_1609	A1S_3785	KZA74_07030	894.005	0.600144	-0.063169	-1.91355	0.973209	0.996962	0.000331986	747.946	-0.422366	0.247645	-0.00273511	0.803237	0.895469	1
ddrR	KZA74_07035	1,504,515..1,505,372	858	=>	DMT family transporter	NA	ACX60_RS07005	ABUW_1610	A1S_2112	KZA74_07035	150.481	0.569223	0.609532	-1.06544	0.973209	0.837046	0.0140738	131.379	0.283093	0.0400559	0.363358	0.83851	0.982885	0.71953
ddrR	eutC	1,510,857..1,511,672	816	<=	eutC, ethanolamine ammonia-lyase subunit EutC	eutC	ACX60_RS07040	ABUW_1618	A1S_2105	KZA74_07070	213.192	-0.319601	-0.121732	-3.01177	0.973209	0.993335	7.03216e-09	176.536	0.286302	-0.380719	-0.545398	0.896291	0.841104	0.677951
ddrR	KZA74_07075	1,511,683..1,513,068	1386	<=	eutB, ethanolamine ammonia-lyase subunit EutB	eutB	ACX60_RS07045	ABUW_1619	A1S_2104	KZA74_07075	475.604	0.0983184	0.0335913	-3.02912	0.9888	0.996962	4.22222e-06	407.001	0.360746	-0.0636066	-0.53134	0.890761	0.983203	0.767053
ddrR	thiM	1,522,389..1,523,216	828	<=	thiM, hydroxyethylthiazole kinase	thiM	ACX60_RS07085	ABUW_1627	A1S_2095	KZA74_07115	398.288	-0.516816	-0.441723	-0.736714	0.696595	0.837046	0.00439112	336.642	0.0753728	-0.0625745	-0.00831837	0.952019	0.945051	0.995128
ddrR	KZA74_07125	1,524,559..1,524,816	258	<=	KZA74_07125	NA	ACX60_RS07095	ABUW_1629	A1S_2093	KZA74_07125	390.011	-0.741621	-0.351814	-1.82869	0.973209	0.943991	0.00387984	336.325	-0.467728	-0.279567	1.05322	0.853542	0.925341	0.43498
ddrR	KZA74_07145	1,529,610..1,532,069	2460	=>	fimbria/pilus outer membrane usher protein	NA	ACX60_RS07115	ABUW_1633	A1S_2089	KZA74_07145	733.201	-0.0134045	0.0694912	-1.97436	0.996634	0.996962	2.25072e-06	613.319	0.386538	-0.305612	-0.353697	0.801108	0.860255	0.80009
ddrR	KZA74_07150	1,532,060..1,533,079	1020	=>	spore coat U domain-containing protein	NA	ACX60_RS07120	ABUW_1634	A1S_2088	KZA74_07150	255.306	-0.0626747	0.0366522	-1.04497	0.9888	0.996962	0.0162867	209.521	0.297607	-0.148779	-0.462466	0.841786	0.933629	0.647096
ddrR	KZA74_07155	1,533,306..1,533,992	687	=>	glutathione S-transferase family protein	GST, gst	ACX60_RS07125	ABUW_1635	A1S_2087	KZA74_07155	157.077	-0.158143	0.149392	-0.887456	0.97575	0.974825	0.0223573	129.36	0.347808	-0.353932	-0.209237	0.725402	0.760778	0.850435
ddrR	KZA74_07160	1,534,000..1,534,761	762	=>	SDR family NAD(P)-dependent oxidoreductase	NA	ACX60_RS07130	ABUW_1636	A1S_2086	KZA74_07160	249.137	-0.388883	-0.127342	-2.38085	0.973209	0.98624	5.10921e-09	203.203	0.282704	-0.469002	-0.510713	0.841786	0.70104	0.576932
ddrR	KZA74_07165	1,534,771..1,535,454	684	=>	SDR family NAD(P)-dependent oxidoreductase	NA	ACX60_RS07135	ABUW_1637	A1S_2085	KZA74_07165	206.928	-0.311298	0.10405	-1.38579	0.973209	0.990942	0.000835391	168.23	0.289784	-0.263371	-0.454415	0.819843	0.856134	0.59827
ddrR	KZA74_07170	1,535,532..1,536,089	558	=>	chorismate mutase	pheA1	ACX60_RS07140	ABUW_1638	A1S_2084	KZA74_07170	182.623	-0.841819	-0.535914	-0.889858	0.0931592	0.837046	0.000902174	134.163	-0.247514	-0.518758	-0.725458	0.7533	0.331731	0.0376527
ddrR	KZA74_07180	1,537,213..1,537,551	339	=>	KZA74_07180	NA	ACX60_RS07150	ABUW_1641	NA	KZA74_07180	41.7681	0.12597	0.472724	-2.72774	0.987406	0.853057	3.03771e-06	35.1936	0.531174	-0.13571	0.148883	NA	0.952668	0.965542
ddrR	KZA74_07185	1,538,490..1,539,044	555	=>	TetR/AcrR family transcriptional regulator	NA	ACX60_RS07155	ABUW_1645	A1S_2082	KZA74_07185	81.4232	0.353969	0.636366	-2.33288	0.973209	0.837046	1.38439e-07	70.5656	0.492119	-0.0526784	0.307334	0.706099	0.981211	0.845597
ddrR	KZA74_07205	1,544,027..1,544,497	471	=>	KZA74_07205	NA	ACX60_RS07175	ABUW_1651	A1S_3784	KZA74_07205	61.3593	-0.242521	0.119142	-2.50097	0.97575	0.994702	1.40187e-05	50.0374	0.207758	-0.377838	0.57923	NA	0.866885	0.716843
ddrR	KZA74_07225	1,546,257..1,548,413	2157	=>	TonB-dependent siderophore receptor	TC.FEV.OM1, fhuE, fpvA, fptA	ACX60_RS07195	ABUW_1655	A1S_2076	KZA74_07225	572.243	-0.0039636	0.130085	-1.63813	0.999942	0.992228	0.00282339	503.191	0.595958	-0.109263	-0.138793	0.67125	0.957882	0.956474
ddrR	KZA74_07230	1,548,719..1,549,831	1113	=>	OmpW family protein	ompW	ACX60_RS07200	ABUW_1656	A1S_2075	KZA74_07230	230.446	0.078041	0.0932552	-2.32028	0.9888	0.996962	2.1619e-05	201.351	0.531818	-0.0972032	0.162312	0.761597	0.966522	0.954439
ddrR	KZA74_07240	1,550,566..1,550,991	426	=>	DNA breaking-rejoining protein	pliG	ACX60_RS07210	ABUW_1659	A1S_2074	KZA74_07240	37.3692	0.403131	0.799607	-1.6499	0.973209	0.837046	0.0206612	33.703	0.415508	-0.0102743	0.0424391	NA	0.997578	0.993854
ddrR	KZA74_07255	1,553,639..1,553,866	228	=>	KZA74_07255	NA	ACX60_RS07225	ABUW_1662	A1S_3783	KZA74_07255	45.7987	0.0235607	0.707444	-3.44489	0.998363	0.873284	0.000221654	40.8191	0.835588	-0.260222	0.871616	NA	0.932318	0.639581
ddrR	KZA74_07260	1,554,045..1,554,218	174	=>	KZA74_07260		ACX60_RS07230	NA	NA	KZA74_07260	20.6256	0.747693	1.30534	-1.82699	0.973209	0.837046	0.0255441	17.5509	0.810892	-0.55265	-0.365344	NA	0.85092	0.905344
ddrR	KZA74_07270	1,555,236..1,555,397	162	=>	KZA74_07270	NA	NA	NA	NA	KZA74_07270	44.1396	0.473244	0.034043	-1.30832	0.973209	0.996962	0.00560745	59.1656	1.12994	0.861256	2.95501	0.365588	0.597306	2.46597e-05
ddrR	mgtA	1,555,498..1,558,254	2757	=>	mgtA, magnesium-translocating P-type ATPase	mgtA, mgtB	ACX60_RS07240	ABUW_1666	A1S_2070	KZA74_07275	714.458	0.316726	0.180163	-2.76564	0.973209	0.98051	1.61602e-07	889.761	0.953058	1.11714	3.02817	0.511757	0.371756	2.14717e-05
ddrR	KZA74_07280	1,558,270..1,558,989	720	=>	MgtC/SapB family protein	mgtC	ACX60_RS07245	NA	A1S_2069	KZA74_07280	200.18	0.38777	0.146338	-1.71048	0.973209	0.976892	2.68099e-05	229.722	0.685248	0.93625	2.01292	0.609969	0.368506	0.00145272
ddrR	KZA74_07285	1,559,063..1,560,235	1173	<=	benzoate/H(+) symporter BenE family transporter	benE	ACX60_RS07250	ABUW_1668	A1S_2068	KZA74_07285	277.493	-0.144816	0.0617855	-2.25011	0.986689	0.996962	0.000108557	277.043	0.559091	0.0898561	1.8782	0.722853	0.968002	0.00536915
ddrR	KZA74_07290	1,560,422..1,560,895	474	=>	Lrp/AsnC family transcriptional regulator	NA	ACX60_RS07255	ABUW_1669	A1S_2067	KZA74_07290	222.679	0.232367	0.134677	-1.38108	0.973209	0.976892	0.000207142	213.36	0.515124	0.394021	0.677381	0.471402	0.67818	0.20018
ddrR	KZA74_07305	1,562,775..1,563,668	894	<=	LysR family transcriptional regulator	yahB	ACX60_RS07270	ABUW_1672	A1S_2064	KZA74_07305	243.284	0.0152588	0.0532038	-1.67237	0.998363	0.996962	0.0051581	224.648	0.579902	0.185128	0.131602	0.682139	0.932314	0.963113
ddrR	aceI	1,563,759..1,564,193	435	=>	aceI, chlorhexidine efflux PACE transporter AceI	aceI	ACX60_RS07275	ABUW_1673	A1S_2063	KZA74_07310	171.245	0.0710577	0.0143568	-1.4596	0.991879	0.997921	0.0301945	167.493	0.362474	0.441828	0.594738	0.899864	0.860255	0.739087
ddrR	KZA74_07350	1,574,563..1,576,791	2229	=>	phospholipase C, phosphocholine-specific	plc, plcN	ACX60_RS07315	ABUW_1682	A1S_2055	KZA74_07350	732.762	-0.38714	-0.0806799	-2.40101	0.973209	0.996962	0.00015943	673.944	0.653007	-0.176377	0.508892	0.676175	0.94049	0.738007
ddrR	KZA74_07395	1,585,802..1,587,139	1338	<=	PepSY domain-containing protein	NA	ACX60_RS07360	ABUW_1691	A1S_2043	KZA74_07395	357.61	0.0563554	0.447384	-1.54563	0.991879	0.883051	0.0127056	319.044	0.785757	-0.181715	-0.369888	0.594514	0.94261	0.849966
ddrR	KZA74_07415	1,591,277..1,591,546	270	<=	DNA-binding protein	NA	ACX60_RS07380	NA	NA	KZA74_07415	90.9578	0.51821	0.416595	-3.92182	0.973209	0.873284	3.17467e-12	654.019	4.44236	3.70287	8.33155	7.5424e-13	2.21914e-09	8.72172e-42
ddrR	KZA74_07420	1,591,547..1,591,804	258	<=	KZA74_07420	NA	ACX60_RS07385	NA	NA	KZA74_07420	72.5278	-0.115827	-0.0207965	-3.87973	0.980598	0.996962	2.72875e-18	721.205	4.29387	4.62212	8.40722	1.32318e-10	5.8351e-12	2.75357e-38
ddrR	KZA74_07425	1,591,808..1,592,092	285	<=	KZA74_07425	NA	ACX60_RS07390	NA	NA	KZA74_07425	48.8497	0.522763	0.37647	-2.85155	0.973209	0.946187	0.000131904	482.876	4.11242	4.09316	8.38754	3.46477e-08	3.25952e-08	1.20077e-32
ddrR	KZA74_07430	1,592,089..1,592,496	408	<=	KZA74_07430	NA	ACX60_RS07395	NA	A1S_3603	KZA74_07430	15.3204	-0.494287	0.423894	-2.81771	0.973209	0.944581	0.00104572	268.429	4.03874	4.22163	9.19566	1.45298e-06	3.19313e-07	9.68895e-30
ddrR	KZA74_07435	1,592,497..1,592,748	252	<=	KZA74_07435	NA	ACX60_RS07400	NA	A1S_3604	KZA74_07435	20.9341	-1.17577	-0.339688	-3.70929	0.973209	0.96396	1.21722e-05	296.776	3.63434	4.31941	9.21719	9.31242e-06	7.8548e-08	8.82064e-31
ddrR	KZA74_07440	1,592,750..1,593,958	1209	<=	KZA74_07440	NA	ACX60_RS07405	NA	A1S_3776	KZA74_07440	236.68	-0.0822325	0.293004	-3.34413	0.988413	0.913014	1.94898e-13	3595.96	3.8508	4.44498	9.56763	7.08991e-07	6.46851e-09	4.0333e-41
ddrR	KZA74_07445	1,593,955..1,595,076	1122	<=	ATP-binding protein	NA	ACX60_RS07410	NA	A1S_2039	KZA74_07445	220.858	-0.795418	-0.537442	-4.04846	0.973209	0.837046	1.13683e-14	4509.75	3.86809	5.49601	10.1011	6.6591e-06	4.46897e-11	1.17963e-38
ddrR	KZA74_07450	1,595,087..1,595,410	324	<=	KZA74_07450	NA	ACX60_RS07415	NA	NA	KZA74_07450	69.4788	0.213473	-0.0775171	-5.23718	0.978617	0.996962	4.33323e-12	804.414	3.53026	4.53575	10.8684	1.25815e-05	6.38832e-09	1.9953e-40
ddrR	KZA74_07455	1,595,413..1,595,853	441	<=	KZA74_07455	NA	ACX60_RS07420	NA	A1S_2038	KZA74_07455	75.4505	-0.398458	-0.0711145	-4.92588	0.97575	0.996962	2.80177e-08	1390.87	2.87231	3.59797	11.5816	0.00290469	5.27946e-05	1.37516e-43
ddrR	KZA74_07475	1,598,703..1,598,879	177	=>	Cro/Cl family transcriptional regulator	NA	ACX60_RS07440	NA	A1S_3773	KZA74_07475	21.5592	-0.779119	-0.193956	-4.19778	0.973209	0.990942	1.4542e-06	380.36	3.30146	4.82554	10.3099	0.00025178	8.06239e-09	3.35047e-32
ddrR	KZA74_07480	1,598,876..1,599,139	264	=>	YdaU family protein	NA	ACX60_RS07445	NA	NA	KZA74_07480	58.1422	0.0508377	0.0100514	-5.67335	0.991879	0.997921	7.42353e-14	918.985	4.54665	5.67498	10.9062	1.09814e-07	2.20796e-11	2.5411e-32
ddrR	KZA74_07485	1,599,183..1,599,458	276	=>	KZA74_07485	NA	NA	NA	NA	KZA74_07485	46.2788	0.609266	0.365236	-4.02735	0.973209	0.883051	9.24079e-12	690.304	4.56294	4.82589	10.2114	2.69157e-10	2.14575e-11	6.68925e-43
ddrR	KZA74_07490	1,599,455..1,599,739	285	=>	KZA74_07490	NA	ACX60_RS07450	NA	A1S_3772	KZA74_07490	70.4138	-0.497905	-0.263028	-4.7714	0.973209	0.95893	1.31311e-13	880.098	3.93968	5.01359	9.77781	8.89443e-07	2.24421e-10	1.07523e-35
ddrR	KZA74_07495	1,599,736..1,601,289	1554	=>	DNA cytosine methyltransferase	DNMT1, dcm	ACX60_RS07455	NA	A1S_2036	KZA74_07495	330.931	-0.284581	-0.0586252	-4.26005	0.975111	0.996962	7.42353e-14	3983.22	3.90287	4.55196	9.63409	3.37339e-06	3.59945e-08	1.64161e-36
ddrR	KZA74_07500	1,601,286..1,602,236	951	=>	KZA74_07500	NA	ACX60_RS07460	NA	A1S_3771	KZA74_07500	90.2099	-0.88362	-0.247606	-3.02399	0.853223	0.946187	1.98081e-10	1529.93	4.07815	4.757	8.92819	1.80978e-08	3.95675e-11	3.1999e-40
ddrR	KZA74_07505	1,602,229..1,602,978	750	=>	KZA74_07505	NA	ACX60_RS07465	NA	A1S_3770	KZA74_07505	204.226	-0.79437	-0.374697	-4.50771	0.973209	0.917931	5.86786e-14	1607.89	3.4398	4.0163	8.75451	1.50918e-05	2.41904e-07	5.94149e-34
ddrR	KZA74_07510	1,602,975..1,603,316	342	=>	KZA74_07510	NA	ACX60_RS07470	NA	NA	KZA74_07510	88.9031	-0.235697	-0.192127	-4.5728	0.97575	0.975675	1.55973e-16	575.515	3.63543	3.8975	8.37381	6.59888e-07	8.56343e-08	3.16011e-32
ddrR	KZA74_07515	1,603,303..1,603,683	381	=>	HNH endonuclease	NA	ACX60_RS07475	NA	A1S_2035	KZA74_07515	200.527	0.097641	0.251612	-5.02349	0.988793	0.968129	1.30109e-15	919.347	3.40317	3.10601	8.48109	9.55963e-07	1.3299e-05	4.01281e-37
ddrR	KZA74_07520	1,603,999..1,604,187	189	=>	KZA74_07520		ACX60_RS07480	NA	A1S_3769	KZA74_07520	52.7547	0.278827	0.261462	-4.57767	0.97575	0.97666	7.06808e-09	219.653	3.07135	2.98518	8.07026	6.11114e-06	1.3386e-05	2.31225e-30
ddrR	KZA74_07525	1,604,187..1,604,591	405	=>	DUF1064 domain-containing protein	NA	ACX60_RS07490	NA	NA	KZA74_07525	86.7054	-0.0889651	0.325756	-3.83565	0.9888	0.937955	9.46379e-11	391.539	3.25847	2.74907	7.50959	1.81939e-08	3.47189e-06	4.80332e-40
ddrR	KZA74_07530	1,604,594..1,605,031	438	=>	antitermination protein	NA	ACX60_RS07495	NA	A1S_3768	KZA74_07530	61.2203	-0.0509864	0.478521	-2.81889	0.991879	0.856274	1.6423e-06	289.522	3.51822	2.58737	6.70806	3.08118e-10	7.5957e-06	8.494e-36
ddrR	KZA74_07560	1,608,434..1,608,862	429	=>	KZA74_07560	NA	ACX60_RS07525	NA	A1S_2033	KZA74_07560	33.3992	0.104512	0.406535	-4.88251	0.9888	0.930343	9.93739e-09	165.982	3.59728	2.03139	9.01111	1.43071e-07	0.0158637	2.43537e-29
ddrR	KZA74_07565	1,608,831..1,609,472	642	=>	KZA74_07565	NA	ACX60_RS07530	NA	A1S_2032	KZA74_07565	213.296	-0.399023	-0.199396	-6.44285	0.973209	0.988928	4.77615e-18	1028.47	3.58965	2.87429	9.5698	2.39728e-06	0.0004399	9.12165e-37
ddrR	KZA74_07570	1,609,531..1,610,001	471	=>	DUF2280 domain-containing protein	NA	ACX60_RS07535	ABUW_1291	A1S_2031	KZA74_07570	77.382	0.0149272	-0.0759281	-4.47288	0.999942	0.996962	1.3947e-09	649.609	4.30616	3.62428	9.10897	1.81005e-08	3.77957e-06	4.23141e-34
ddrR	terL	1,609,991..1,611,418	1428	=>	terL, phage terminase large subunit	terL	ACX60_RS07540	ABUW_1292	A1S_2030	KZA74_07575	427.759	-0.478523	-0.124373	-5.43634	0.973209	0.996962	7.53563e-18	2286.35	3.77563	3.08541	8.63913	1.14276e-06	0.000183958	3.54328e-33
ddrR	KZA74_07580	1,611,415..1,612,866	1452	=>	DUF4055 domain-containing protein	NA	ACX60_RS07545	ABUW_1293	A1S_2029	KZA74_07580	386.161	0.0373652	0.10555	-5.32452	0.991879	0.996962	4.49495e-21	2248.38	4.06203	3.29642	8.94577	2.47798e-08	1.18323e-05	9.10557e-39
ddrR	KZA74_07585	1,612,868..1,613,971	1104	=>	KZA74_07585	NA	ACX60_RS07550	NA	A1S_2028	KZA74_07585	310.797	-0.273275	0.102852	-3.56592	0.973209	0.99503	7.49741e-13	2196.33	4.25475	3.55194	7.49748	6.08473e-09	1.96601e-06	1.37391e-28
ddrR	KZA74_07595	1,614,507..1,614,743	237	=>	KZA74_07595	NA	ACX60_RS07560	ABUW_0778|ABUW_1296	NA	KZA74_07595	47.042	-0.313958	-0.547533	-1.5595	0.973209	0.837046	0.000192007	602.514	4.52913	4.7492	6.99265	1.52094e-10	2.2573e-11	6.51301e-27
ddrR	KZA74_07600	1,614,967..1,615,158	192	=>	KZA74_07600	NA	ACX60_RS07565	ABUW_1297	NA	KZA74_07600	32.3471	-0.455412	-0.0506574	-3.17997	0.973209	0.996962	4.90252e-06	520.414	4.58432	4.37771	9.0595	7.37556e-10	3.80238e-09	2.61229e-36
ddrR	KZA74_07605	1,615,272..1,616,039	768	=>	KZA74_07605	NA	ACX60_RS07570	ABUW_1298	A1S_2027	KZA74_07605	283.414	-0.300744	-0.161436	-5.47383	0.973209	0.988928	1.21937e-21	3743.45	4.79664	4.78179	10.4283	5.64337e-09	5.32775e-09	6.77084e-41
ddrR	KZA74_07610	1,616,067..1,617,023	957	=>	phage capsid protein	NA	ACX60_RS07575	ABUW_1299	A1S_2025	KZA74_07610	350	-0.0681986	-0.0685146	-2.58821	0.988413	0.99503	3.74324e-15	5235.73	5.14685	5.06837	7.9	3.63017e-11	5.63186e-11	1.92497e-28
ddrR	KZA74_07615	1,617,089..1,617,754	666	=>	stress-responsive nuclear envelope protein	NA	ACX60_RS07580	ABUW_1300	A1S_3765	KZA74_07615	124.504	-0.435386	-0.151937	-4.31991	0.973209	0.990942	4.20037e-14	1795.73	4.91745	4.70883	9.47284	1.28563e-09	6.20151e-09	4.62251e-35
ddrR	KZA74_07620	1,617,759..1,618,148	390	=>	KZA74_07620	NA	ACX60_RS07585	ABUW_1301	A1S_3764	KZA74_07620	40.7775	-0.552223	-0.116408	-3.15644	0.973209	0.993407	3.03301e-08	634.108	5.2908	4.92631	8.05965	5.25368e-12	1.29763e-10	4.05706e-28
ddrR	KZA74_07625	1,618,150..1,618,518	369	=>	glutamate 5-kinase	NA	ACX60_RS07590	ABUW_0785|ABUW_1302	A1S_2024	KZA74_07625	63.8332	-0.0895173	-0.384176	-3.34243	0.9888	0.917931	9.44695e-08	577.999	4.61517	4.2154	7.52435	1.51596e-10	5.2305e-09	4.08595e-28
ddrR	KZA74_07630	1,618,527..1,618,934	408	=>	KZA74_07630	NA	ACX60_RS07595	ABUW_1303	A1S_3763	KZA74_07630	116.923	0.0542082	0.0281904	-3.31442	0.989848	0.996962	2.10415e-14	674.911	4.10989	3.62961	6.57232	1.05222e-09	8.76069e-08	4.07308e-25
ddrR	KZA74_07635	1,618,906..1,619,274	369	=>	HK97 gp10 family phage protein	NA	ACX60_RS07600	ABUW_1304	NA	KZA74_07635	138.915	-0.107629	-0.238845	-3.92434	0.980598	0.913014	2.3445e-23	774.187	3.98963	3.58734	6.97238	8.34305e-11	4.74579e-09	5.17486e-33
ddrR	KZA74_07640	1,619,276..1,619,674	399	=>	DUF4128 domain-containing protein	NA	ACX60_RS07605	ABUW_0787|ABUW_1305	A1S_2023	KZA74_07640	147.441	-0.0407094	-0.0654627	-2.45577	0.991879	0.996962	1.11221e-07	673.925	3.82854	3.07297	5.36091	1.90795e-10	5.39369e-07	1.35492e-21
ddrR	KZA74_07645	1,619,676..1,619,894	219	=>	KZA74_07645	NA	ACX60_RS07610	ABUW_0788|ABUW_1306	A1S_3762	KZA74_07645	52.101	-0.199027	0.0253818	-1.94414	0.974056	0.996962	3.98121e-07	385.189	4.56705	4.07686	5.29794	1.80406e-11	1.80855e-09	1.09556e-16
ddrR	KZA74_07655	1,620,621..1,620,974	354	=>	KZA74_07655	NA	ACX60_RS07620	ABUW_0789|ABUW_1307	A1S_3761	KZA74_07655	105.244	-0.466746	-0.249018	-5.70063	0.973209	0.976892	1.15124e-13	759.364	4.15669	3.90301	9.13751	5.2089e-07	3.7504e-06	1.63418e-28
ddrR	KZA74_07660	1,620,974..1,622,152	1179	=>	phage tail protein	NA	ACX60_RS07625	ABUW_0790|ABUW_1308	A1S_2022	KZA74_07660	375.34	0.00341002	-0.000629477	-4.60496	0.999942	1	4.22492e-21	2859.55	4.34879	4.00434	8.53288	1.47747e-08	2.10635e-07	4.08967e-33
ddrR	KZA74_07665	1,622,205..1,623,122	918	=>	KZA74_07665	NA	ACX60_RS07630	ABUW_0791|ABUW_1309	A1S_2021	KZA74_07665	234.407	-0.340789	-0.18053	-5.07758	0.973209	0.983538	3.83404e-18	2659.59	4.6384	4.54064	9.71039	3.36432e-08	6.88851e-08	7.21148e-35
ddrR	KZA74_07670	1,623,192..1,623,707	516	=>	KZA74_07670	NA	ACX60_RS07635	ABUW_0792|ABUW_1310	A1S_3760	KZA74_07670	126.904	0.0432972	0.0298095	-4.82932	0.991879	0.996962	2.45784e-11	1141.53	4.35189	4.10692	9.43972	1.34731e-07	8.61611e-07	6.3195e-33
ddrR	KZA74_07690	1,624,997..1,625,320	324	=>	DUF4236 domain-containing protein	NA	NA	NA	NA	KZA74_07690	179.781	-0.593643	-0.497696	-2.49469	0.973209	0.848207	1.0962e-05	265.215	1.70917	1.31291	2.21979	0.0152694	0.120643	0.00029926
ddrR	KZA74_07700	1,625,836..1,630,731	4896	=>	tape measure protein	NA	ACX60_RS07660	ABUW_0804	A1S_2018	KZA74_07700	1445.57	-0.371743	-0.140321	-1.54436	0.973209	0.976892	9.26116e-05	8016.75	3.99466	3.24036	5.14139	1.01579e-09	1.2334e-06	3.00521e-17
ddrR	KZA74_07705	1,630,781..1,631,179	399	=>	KZA74_07705	NA	ACX60_RS07665	ABUW_0805|ABUW_1320	A1S_3758	KZA74_07705	110.847	-0.155503	0.131094	-5.21236	0.984383	0.993335	2.60279e-15	574.411	3.97291	2.9856	8.41417	5.64337e-09	2.76291e-05	4.14088e-34
ddrR	KZA74_07710	1,631,179..1,631,685	507	=>	DUF1833 domain-containing protein	NA	ACX60_RS07670	ABUW_0806|ABUW_1321	NA	KZA74_07710	130.886	0.111359	0.0978353	-4.59576	0.988413	0.996962	8.49699e-12	857.177	4.3438	3.45136	8.38077	2.90768e-09	4.51998e-06	1.71309e-32
ddrR	KZA74_07715	1,631,682..1,632,044	363	=>	KZA74_07715	NA	ACX60_RS07675	ABUW_0807|ABUW_1322	A1S_3757	KZA74_07715	75.2106	-0.609351	-0.436587	-4.75681	0.973209	0.896328	8.21359e-13	520.833	4.10886	3.92406	7.83625	3.0132e-08	1.44329e-07	7.88761e-27
ddrR	KZA74_07720	1,632,037..1,635,483	3447	=>	KZA74_07720	NA	ACX60_RS07680	ABUW_0808|ABUW_1323	A1S_2017	KZA74_07720	1199.17	-0.455546	-0.18762	-3.17425	0.973209	0.968746	1.53091e-12	6983.23	3.8359	3.37085	6.67944	1.43071e-07	6.69862e-06	1.45349e-23
ddrR	KZA74_07725	1,635,550..1,635,825	276	=>	holin	NA	ACX60_RS07685	NA	A1S_3755	KZA74_07725	102.354	0.127842	0.233271	-9.40982	0.988413	0.976892	1.48531e-11	427.583	3.74498	2.88389	12.0152	2.9955e-07	0.000223588	9.42279e-18
ddrR	KZA74_07730	1,635,809..1,636,318	510	=>	lysozyme	NA	ACX60_RS07690	NA	A1S_2016	KZA74_07730	121.589	-0.398988	0.180295	-7.83964	0.97575	0.993335	3.46079e-13	690.647	4.00447	3.17701	11.0617	1.56026e-06	0.000393481	1.76413e-26
ddrR	KZA74_07735	1,636,318..1,636,686	369	=>	KZA74_07735	NA	ACX60_RS07695	NA	A1S_3754	KZA74_07735	75.6415	-0.544626	-0.208143	-7.4884	0.973209	0.987143	1.56596e-13	534.333	4.11981	3.79875	10.81	7.55543e-08	1.0365e-06	4.19355e-26
ddrR	KZA74_07740	1,636,655..1,636,825	171	=>	KZA74_07740	NA	NA	NA	NA	KZA74_07740	23.5226	-0.146293	0.113328	-8.43272	0.988413	0.996962	3.36098e-09	154.526	4.39072	3.67398	11.0646	5.13859e-09	1.47936e-06	4.92244e-15
ddrR	KZA74_07765	1,640,668..1,641,831	1164	=>	MFS transporter	hcaT	ACX60_RS07720	ABUW_1694	A1S_2013	KZA74_07765	302.509	0.1864	0.460648	-1.2897	0.97575	0.837046	0.00559118	274.379	0.705176	-0.105041	0.380734	0.450888	0.952925	0.751044
ddrR	KZA74_07795	1,646,597..1,646,715	119	=>	nitrate transporter	nasF	NA	NA	NA	KZA74_07795	29.9473	1.57159	0.762269	-2.86146	0.549127	0.837046	0.000462448	26.088	1.01235	0.15404	0.781338	NA	0.957264	0.71129
ddrR	KZA74_07800	1,646,712..1,647,722	1011	<=	ABC transporter substrate-binding protein	nasS	ACX60_RS07750	ABUW_1701	A1S_2007	KZA74_07800	216.529	-0.105756	0.173521	-1.53074	0.988413	0.988351	0.0108974	188.302	0.618005	-0.0669167	-0.983459	0.652782	0.976331	0.260991
ddrR	KZA74_07805	1,647,723..1,648,313	591	<=	ANTAR domain-containing protein, nitrate response regulator	nasT, avnR, pdtaR	ACX60_RS07755	ABUW_1702	A1S_2006	KZA74_07805	115.08	-0.0391088	0.262927	-2.96122	0.992114	0.979374	0.000137464	105.035	0.749542	-0.00547194	-1.22405	0.750118	0.999354	0.440931
ddrR	KZA74_07810	1,648,698..1,649,039	342	=>	KZA74_07810	NA	ACX60_RS07760	ABUW_1703	NA	KZA74_07810	51.6426	-0.303253	-0.125033	-2.58399	0.97575	0.996962	0.00170041	45.2347	0.342912	-0.0647318	-0.619277	NA	0.982885	0.71953
ddrR	nirB	1,649,051..1,651,597	2547	=>	nirB, nitrite reductase large subunit NirB	nirB, nasD	ACX60_RS07765	ABUW_1704	A1S_2005	KZA74_07815	854.615	-0.491733	-0.129365	-3.68536	0.973209	0.996962	9.10312e-09	778.781	0.629966	-0.14394	-0.0384107	0.704755	0.952333	0.993854
ddrR	nirD	1,651,610..1,653,232	1623	=>	nirD, nitrite reductase small subunit NirD	nirD, norW	ACX60_RS07770	ABUW_1705	A1S_2003	KZA74_07820	546.893	-0.265215	-0.0293824	-3.39694	0.97575	0.996962	2.61834e-07	504.513	0.748917	-0.245274	0.355509	0.635038	0.925341	0.86273
ddrR	KZA74_07825	1,653,251..1,656,031	2781	=>	molybdopterin-dependent oxidoreductase	nasA	ACX60_RS07775	ABUW_1706	A1S_2002	KZA74_07825	916.748	-0.568964	-0.298795	-2.16891	0.973209	0.925288	8.21524e-06	806.038	0.444295	-0.163004	0.0992583	0.741695	0.932311	0.971891
ddrR	KZA74_07830	1,656,028..1,656,657	630	=>	NTP transferase domain-containing protein	mobA	ACX60_RS07780	ABUW_1707	A1S_2001	KZA74_07830	162.099	-0.283547	-0.288846	-1.47315	0.973209	0.849862	7.68665e-06	140.027	0.0730291	0.163672	0.0942061	0.976989	0.888886	0.941626
ddrR	KZA74_07835	1,656,808..1,659,081	2274	=>	molybdopterin-dependent oxidoreductase	mobB	ACX60_RS07785	ABUW_1708	A1S_2000	KZA74_07835	567.321	-0.0419282	0.134423	-2.32306	0.991879	0.992228	2.95979e-05	500.883	0.601775	-0.241768	0.536897	0.669862	0.900211	0.676424
ddrR	KZA74_07870	1,663,965..1,665,368	1404	<=	PLP-dependent aminotransferase family protein	NA	ACX60_RS07820	ABUW_1715	A1S_1993	KZA74_07870	432.194	-0.0731084	-0.0803915	-1.44996	0.988413	0.996962	0.000337301	397.109	0.52602	0.221534	0.0894846	0.553662	0.880143	0.967842
ddrR	KZA74_07875	1,665,491..1,666,354	864	=>	DMT family transporter	NA	ACX60_RS07825	ABUW_1716	A1S_1992	KZA74_07875	285.229	0.480728	0.138935	-1.79922	0.973209	0.983172	2.76719e-05	286.989	0.537369	0.55276	0.878104	0.629247	0.620949	0.202909
ddrR	tusD	1,667,387..1,667,755	369	<=	tusD, sulfurtransferase complex subunit TusD	tusD, dsrE	ACX60_RS07845	ABUW_1720	A1S_1988	KZA74_07895	1032.86	0.154566	-0.537778	-2.31522	0.986689	0.870021	0.000535664	1053.41	0.0163773	1.2723	-0.506803	0.998778	0.379645	0.830087
ddrR	KZA74_08075	1,698,632..1,699,168	537	<=	GNAT family N-acetyltransferase	NA	ACX60_RS08015	ABUW_1754	A1S_1959	KZA74_08075	103.329	0.0838683	0.408452	-1.19151	0.988413	0.839664	0.00935206	89.6761	0.474106	-0.0369021	-0.516368	0.672835	0.985175	0.575453
ddrR	kynU	1,699,811..1,701,061	1251	=>	kynU, kynureninase	KYNU, kynU	ACX60_RS08025	ABUW_1756	A1S_1957	KZA74_08085	328.352	0.232034	0.267067	-2.48025	0.97575	0.94447	2.48472e-07	304.27	0.625597	0.0685205	0.788365	0.533246	0.970155	0.307165
ddrR	KZA74_08090	1,701,102..1,702,508	1407	=>	Phenylalanine-specific permease	pheP	ACX60_RS08030	ABUW_1757	A1S_1956	KZA74_08090	381.803	0.207045	0.293909	-2.8316	0.97575	0.946187	1.8793e-07	346.032	0.563562	-0.0059624	0.796886	0.690942	0.997787	0.422459
ddrR	cydX	1,735,226..1,735,327	102	<=	cydX, cytochrome bd-I oxidase subunit CydX	cydX	ACX60_RS08195	ABUW_1793	NA	KZA74_08255	254.045	-1.4635	-1.57188	-2.33856	0.654835	0.837046	0.00131776	137.706	-2.73372	-1.46202	-2.51821	0.000105606	0.171639	0.000517314
ddrR	KZA74_08330	1,752,499..1,754,019	1521	<=	KZA74_08330	NA	ACX60_RS08270	ABUW_1809	A1S_3745	KZA74_08330	511.88	0.126806	0.0822725	-0.815321	0.97575	0.990942	0.00610241	432.554	0.132199	0.134644	-0.529853	0.903018	0.888886	0.172106
ddrR	KZA74_08375	1,762,308..1,764,332	2025	=>	NADPH-dependent 2,4-dienoyl-CoA reductase	fadH	ACX60_RS08315	ABUW_1819	A1S_1905	KZA74_08375	693.551	-0.234776	-0.198173	-1.83765	0.973209	0.924122	7.8519e-09	580.34	0.102673	-0.195619	0.0847767	0.966176	0.888886	0.969741
ddrR	KZA74_08380	1,764,403..1,764,810	408	=>	nuclear transport factor 2 family protein	NA	ACX60_RS08320	ABUW_1820	A1S_1904	KZA74_08380	103.593	0.232993	0.171129	-0.703077	0.973209	0.94447	0.0257573	84.51	0.149694	-0.018656	-0.251112	0.914865	0.989046	0.77715
ddrR	KZA74_08390	1,765,585..1,766,679	1095	=>	alpha/beta hydrolase	K07019	ACX60_RS08330	ABUW_1822	A1S_1902	KZA74_08390	389.864	-0.25079	-0.122179	-0.517172	0.973209	0.931568	0.0129017	310.027	-0.0564904	-0.407576	-0.0500254	0.963548	0.239678	0.954803
ddrR	KZA74_08395	1,766,733..1,767,578	846	<=	metal-dependent hydrolase	K07044	ACX60_RS08335	ABUW_1823	A1S_1901	KZA74_08395	206.486	-0.148329	0.155554	-3.36108	0.973927	0.94447	5.83099e-30	170.809	0.120914	-0.433925	0.241182	0.943625	0.594476	0.826554
ddrR	KZA74_08420	1,772,484..1,773,161	678	<=	DUF421 domain-containing protein	NA	ACX60_RS08360	ABUW_1828	A1S_1897	KZA74_08420	135.865	-0.100088	0.275381	-1.04776	0.984383	0.883962	0.00629952	114.629	0.240656	-0.280391	0.0624816	0.864641	0.843646	0.977484
ddrR	KZA74_08435	1,775,210..1,775,881	672	=>	pcaA, 3-oxoacid CoA-transferase subunit A	pcaI, pcaA	ACX60_RS08375	ABUW_1831	A1S_1894	KZA74_08435	393.107	-1.60443	-0.529864	-3.26227	0.0859875	0.837046	2.28731e-10	288.714	-0.426391	-1.0125	1.08158	0.801108	0.282427	0.186708
ddrR	KZA74_08440	1,775,900..1,776,553	654	=>	pcaB, 3-oxoacid CoA-transferase subunit B	pcaJ, pcaB	ACX60_RS08380	ABUW_1832	A1S_1847	KZA74_08440	324.089	-1.30962	-0.343181	-3.20351	0.288491	0.909189	5.08898e-10	253.735	-0.0839174	-1.07151	0.958734	0.986515	0.217204	0.242551
ddrR	pcaF	1,776,566..1,777,777	1212	=>	pcaF, 3-oxoadipyl-CoA thiolase	pcaF	ACX60_RS08385	ABUW_1833	A1S_1891	KZA74_08445	648.351	-1.44453	-0.431255	-3.25148	0.0982241	0.839922	7.88526e-12	510.474	-0.107737	-0.771175	0.942302	0.981168	0.418846	0.206124
ddrR	KZA74_08450	1,777,780..1,779,135	1356	=>	3-carboxy-cis,cis-muconate cycloisomerase	pcaB	ACX60_RS08390	ABUW_1834	A1S_1890	KZA74_08450	777.243	-1.44496	-0.553001	-3.38159	0.101979	0.837046	1.8872e-12	601.007	-0.139265	-0.71302	0.673829	0.961672	0.457929	0.44172
ddrR	KZA74_08460	1,779,960..1,781,315	1356	=>	MFS transporter	pcaK	ACX60_RS08400	ABUW_1836	A1S_1887	KZA74_08460	700.239	-0.962921	-0.336841	-3.70789	0.870139	0.918329	2.17695e-12	548.758	-0.133756	-0.619372	0.596627	0.966995	0.618316	0.576932
ddrR	pcaC	1,781,331..1,781,744	414	=>	pcaC, 4-carboxymuconolactone decarboxylase	pcaC	ACX60_RS08405	ABUW_1837	A1S_1886	KZA74_08465	205.613	-0.966016	-0.516753	-3.01114	0.734505	0.837046	6.16234e-10	152.606	-0.464918	-0.535611	0.0983818	0.769279	0.752253	0.974096
ddrR	pcaH	1,781,755..1,782,480	726	=>	pcaH, protocatechuate 3,4-dioxygenase subunit beta	pcaH	ACX60_RS08410	ABUW_1838	A1S_1885	KZA74_08470	362.377	-1.08606	-0.576485	-2.69753	0.608193	0.837046	1.87566e-07	273.881	-0.538765	-0.462216	0.218559	0.629719	0.742259	0.885778
ddrR	pcaG	1,782,495..1,783,124	630	=>	pcaG, protocatechuate 3,4-dioxygenase subunit alpha	pcaG	ACX60_RS08415	ABUW_1839	A1S_1884	KZA74_08475	368.19	-1.06621	-0.620922	-2.80427	0.56883	0.837046	1.322e-08	264.417	-0.611523	-0.718607	0.229202	0.575311	0.474604	0.885778
ddrR	aroD	1,783,193..1,784,020	828	=>	aroD, type I 3-dehydroquinate dehydratase	quiD, aroD	ACX60_RS08420	ABUW_1840	A1S_1883	KZA74_08480	239.37	-1.41677	-0.40316	-3.21146	0.138065	0.86872	6.10408e-11	185.559	-0.247554	-0.469168	0.333185	0.890761	0.742171	0.801924
ddrR	KZA74_08485	1,784,040..1,785,491	1452	=>	right-handed parallel beta-helixrepeat-containing protein	quiC	ACX60_RS08425	ABUW_1841	A1S_1882	KZA74_08485	468.716	-0.592285	-0.178301	-3.08245	0.973209	0.97666	9.08001e-11	406.713	0.282642	-0.20173	0.326254	0.859886	0.900211	0.801924
ddrR	KZA74_08490	1,785,551..1,786,870	1320	=>	carbohydrate porin	quiB, oprB	ACX60_RS08430	ABUW_1842	A1S_1881	KZA74_08490	399.512	-0.598392	-0.399475	-2.72278	0.973209	0.837894	2.96271e-11	334.693	0.101972	-0.19797	0.367376	0.973163	0.893854	0.723452
ddrR	KZA74_08495	1,786,953..1,789,382	2430	=>	glucose/quinate/shikimate family membrane-bound PQQ-dependent dehydrogenase	quiA	ACX60_RS08435	ABUW_1843	A1S_1880	KZA74_08495	1325.26	-0.842315	-0.486885	-2.80449	0.345032	0.837046	2.31188e-16	1073.22	-0.204831	-0.314895	0.577058	0.876278	0.782023	0.328172
ddrR	KZA74_08510	1,791,034..1,791,447	414	=>	YeeE/YedE family protein	K07112	ACX60_RS08450	ABUW_1846	A1S_1877	KZA74_08510	119.006	0.761902	0.366813	-1.62024	0.876491	0.851967	0.000164266	98.3009	0.352469	0.216297	-0.927593	0.808594	0.895469	0.213853
ddrR	KZA74_08515	1,791,452..1,792,318	867	=>	MBL fold metallo-hydrolase	NA	ACX60_RS08455	ABUW_1847	A1S_1876	KZA74_08515	210.355	0.259772	0.145944	-1.10393	0.973209	0.968129	0.00181782	173.055	0.141911	0.0309473	-0.147853	0.934843	0.985958	0.908536
ddrR	pcaU	1,792,411..1,793,223	813	<=	pcaU, IclR family transcriptional regulator PcaU	pcaR, pcaU	ACX60_RS08460	ABUW_1848	A1S_1875	KZA74_08520	152.927	-0.456314	-0.180744	-1.11902	0.973209	0.976892	0.0330672	122.354	0.0315031	-0.368095	-0.439982	0.993824	0.841104	0.735526
ddrR	KZA74_08525	1,793,266..1,794,186	921	<=	LysR family transcriptional regulator	pcpR	ACX60_RS08465	ABUW_1849	A1S_1874	KZA74_08525	151.872	-0.319609	-0.0310355	-1.4894	0.973209	0.996962	0.000873336	119.102	-0.060447	-0.16021	-0.6572	0.986515	0.931688	0.424049
ddrR	KZA74_08530	1,794,275..1,795,519	1245	=>	acyl-CoA dehydrogenase family protein	bbsG	ACX60_RS08470	ABUW_1850	A1S_1873	KZA74_08530	445.861	-0.325296	-0.136994	-1.34248	0.973209	0.97503	0.000157545	359.241	0.0412837	-0.183781	-0.330043	0.986515	0.878672	0.651497
ddrR	KZA74_08535	1,795,539..1,796,660	1122	=>	phosphotransferase family protein	NA	ACX60_RS08475	ABUW_1851	A1S_1872	KZA74_08535	599.241	-0.170507	-0.264832	-0.747753	0.973209	0.837046	0.000582543	489.293	-0.0785699	0.0316565	-0.339798	0.924592	0.965794	0.239325
ddrR	KZA74_08550	1,798,151..1,799,407	1257	<=	OprD family porin	benP, nciP	ACX60_RS08490	ABUW_1854	A1S_1868	KZA74_08550	358.056	-0.821383	0.278005	-4.41276	0.973209	0.968746	4.52807e-11	264.137	-0.27238	-0.999491	0.535841	0.92869	0.474604	0.770862
ddrR	KZA74_08555	1,799,517..1,800,866	1350	<=	MFS transporter	NA	ACX60_RS08495	ABUW_1855	A1S_1867	KZA74_08555	664.974	-1.13092	0.0736381	-5.39666	0.973209	0.996962	1.11154e-11	450.161	-0.580289	-1.34401	0.813791	0.869558	0.532201	0.746376
ddrR	KZA74_08565	1,801,884..1,802,993	1110	=>	Glutamyl-tRNA(Gln) amidotransferase subunit A	E3.5.1.4, amiE, gatA	ACX60_RS08505	ABUW_1857	A1S_1865	KZA74_08565	1526.38	-2.12333	-0.173386	-3.62044	0.973209	0.996962	0.0147781	851.306	-1.41214	-2.41599	-0.0774065	0.703919	0.331077	0.993854
ddrR	KZA74_08570	1,803,030..1,804,178	1149	=>	lacA, acyl-CoA dehydrogenase	lacA	ACX60_RS08510	ABUW_1858	A1S_1864	KZA74_08570	1933.9	-1.50008	-0.379295	-4.9391	0.973209	0.979374	6.43067e-06	1153.78	-1.18968	-1.84361	0.388864	0.755077	0.529419	0.943852
ddrR	KZA74_08575	1,804,207..1,804,566	360	=>	IacB protein	lacB	ACX60_RS08515	ABUW_1859	A1S_1863	KZA74_08575	549.733	-1.54633	-0.556203	-5.31263	0.973209	0.952845	1.89423e-06	311.97	-1.44365	-2.00918	0.569531	0.623683	0.368979	0.886597
ddrR	KZA74_08580	1,804,577..1,805,104	528	=>	nuclear transport factor 2 family protein	ntf2	ACX60_RS08520	ABUW_1860	A1S_1862	KZA74_08580	399.068	-1.41854	-0.48982	-4.37913	0.973209	0.968356	0.00022538	234.198	-1.33879	-1.75183	0.183497	0.691728	0.543359	0.980408
ddrR	KZA74_08585	1,805,134..1,806,411	1278	=>	aromatic ring-hydroxylating dioxygenase subunitalpha	antA	ACX60_RS08525	ABUW_1861	A1S_1860	KZA74_08585	1207.28	-1.4473	-0.720983	-4.55092	0.720134	0.837894	3.81584e-10	722.574	-1.20807	-1.75831	0.332348	0.509127	0.207235	0.913536
ddrR	KZA74_08590	1,806,422..1,806,907	486	=>	KZA74_08590	NA	ACX60_RS08530	ABUW_1862	A1S_3741	KZA74_08590	532.413	-1.70859	-0.677735	-4.68232	0.448702	0.839664	3.45308e-10	298.494	-1.6147	-1.97107	0.242828	NA	NA	NA
ddrR	KZA74_08595	1,806,918..1,807,655	738	=>	SDR family oxidoreductase	fabG	ACX60_RS08535	ABUW_1863	A1S_1858	KZA74_08595	950.764	-1.71573	-0.759391	-5.15909	0.202315	0.837046	4.57181e-16	549.868	-1.41292	-1.83145	0.572868	0.28991	0.110071	0.786147
ddrR	KZA74_08600	1,807,690..1,808,643	954	=>	PDR/VanB family oxidoreductase, Carnitine monooxygenase reductase subunit	yeaX	ACX60_RS08540	ABUW_1864	A1S_1857	KZA74_08600	769.115	-1.79014	-0.730293	-4.79855	0.119212	0.837046	3.02743e-15	462.751	-1.24259	-1.66476	0.567282	0.325543	0.118682	0.763517
ddrR	KZA74_08605	1,808,689..1,809,645	957	=>	flavin reductase family protein	C1-hpah_1	ACX60_RS08545	ABUW_1865	A1S_1856	KZA74_08605	646.716	-1.44053	-0.606409	-3.79254	0.207134	0.837046	1.45162e-12	405.609	-1.28498	-1.33919	0.628612	0.142349	0.119849	0.61471
ddrR	feaR	1,809,844..1,810,758	915	=>	feaR, transcriptional regulator FeaR	feaR	ACX60_RS08550	ABUW_1866	A1S_1855	KZA74_08610	170.966	-0.200189	0.285011	-1.69093	0.97575	0.89272	2.30972e-05	133.743	-0.125103	-0.312139	-0.372984	0.960294	0.82412	0.717093
ddrR	tynA	1,810,967..1,813,282	2316	=>	tynA, primary-amine oxidase	tynA, AOC3, AOC2, tynA	ACX60_RS08555	ABUW_1867	A1S_1854	KZA74_08615	575.349	-0.0637532	0.114402	-3.19483	0.991879	0.994753	2.42393e-09	495.009	0.394615	-0.325097	0.0938214	0.838284	0.875368	0.977484
ddrR	tynE	1,813,427..1,814,644	1218	=>	KZA74_08620	tynE	ACX60_RS08560	ABUW_1868	A1S_1853	KZA74_08620	188.459	-0.233343	0.226849	-4.36506	0.97575	0.975945	7.7667e-13	159.499	0.214584	-0.356013	0.768058	0.934843	0.860255	0.52233
ddrR	KZA74_08625	1,814,678..1,816,165	1488	=>	NAD-dependent phenylacetaldehyde dehydrogenase	feaB	ACX60_RS08565	ABUW_1869	A1S_1852	KZA74_08625	364.949	-0.214761	-0.0208668	-2.4445	0.97575	0.997224	6.2542e-07	300.89	0.0932035	-0.167953	-0.111494	0.984944	0.932017	0.967489
ddrR	KZA74_08630	1,816,237..1,818,699	2463	<=	penicillin acylase family protein	pac, E3.5.1.11	ACX60_RS08570	ABUW_1870	A1S_1851	KZA74_08630	598.087	-0.35392	0.0470237	-4.32798	0.973209	0.996962	1.10713e-12	466.914	-0.0699603	-0.527319	-0.26826	0.990534	0.82412	0.915716
ddrR	KZA74_08635	ND	ND	<=	pcaD, 3-oxoadipate enol-lactonase	pcaD, catD	ACX60_RS08575	ABUW_1871	A1S_1850	KZA74_08635	470.332	-1.77303	-1.19859	-3.2154	0.280442	0.837046	4.53394e-06	322.565	-1.08349	-0.601402	-0.102815	0.311759	0.749749	0.977484
ddrR	KZA74_08640	ND	ND	<=	pcaF, 3-oxoadipyl-CoA thiolase	pcaF	ACX60_RS08580	ABUW_1872	A1S_1849	KZA74_08640	673.304	-2.19644	-1.04257	-3.47295	0.0512989	0.837046	2.48472e-07	451.317	-0.921322	-1.00541	0.0697641	0.406038	0.331077	0.982032
ddrR	KZA74_08645	1,821,470..1,822,120	651	<=	pcaB, 3-oxoacid CoA-transferase subunit B	pcaJ, pcaB	ACX60_RS08585	ABUW_1873	NA	KZA74_08645	489.836	-2.42679	-1.07452	-4.76334	0.0931592	0.837046	1.97087e-09	301.246	-1.33983	-1.50201	0.611962	0.276302	0.193382	0.735908
ddrR	KZA74_08650	1,822,139..1,822,810	672	<=	pcaA, 3-oxoacid CoA-transferase subunit A	pcaI, pcaA	ACX60_RS08590	ABUW_1874	A1S_1846	KZA74_08650	469.513	-3.02192	-1.21685	-5.03239	0.138065	0.837046	1.98612e-06	271.334	-1.72253	-1.58994	0.677233	0.142408	0.204422	0.723491
ddrR	catC	1,824,027..1,824,317	291	<=	catC, muconolactone Delta-isomerase	catC	ACX60_RS08600	ABUW_1876	A1S_1844	KZA74_08660	345.886	-3.8902	-1.69272	-5.14358	0.074147	0.837046	3.80799e-05	170.198	-3.36137	-2.09379	0.145971	0.00585744	0.216294	0.980408
ddrR	KZA74_08675	1,826,544..1,827,338	795	=>	TorF family putative porin	NA	ACX60_RS08615	ABUW_1879	A1S_1841	KZA74_08675	244.996	-0.13712	-0.0108581	-1.22717	0.978754	0.997921	0.00675081	175.358	-0.311958	-0.709555	-1.0086	0.839724	0.453131	0.12418
ddrR	KZA74_08685	1,828,206..1,829,939	1734	<=	dihydroxy-acid dehydratase	K13875, araC	ACX60_RS08625	ABUW_1881	A1S_1839	KZA74_08685	561.474	-0.414853	-0.181547	-4.42297	0.973209	0.990942	2.15613e-10	467.116	0.186266	-0.349789	0.399252	0.963548	0.888433	0.852344
ddrR	abaQ	1,830,109..1,831,413	1305	=>	abaQ, multidrug efflux MFS transporter AbaQ	abaQ	ACX60_RS08630	NA	A1S_1837	KZA74_08690	362.084	-0.151637	0.158381	-4.43657	0.986689	0.991179	1.89983e-12	301.503	0.325278	-0.52439	0.137782	0.897982	0.799481	0.971891
ddrR	KZA74_08695	1,831,424..1,832,422	999	=>	FAH family protein	NA	ACX60_RS08635	ABUW_1883	A1S_1836	KZA74_08695	242.184	-0.36681	0.0359244	-3.03815	0.973209	0.996962	1.72599e-07	196.459	0.212963	-0.48761	-0.332384	0.952019	0.82412	0.874048
ddrR	KZA74_08700	1,832,434..1,834,008	1575	=>	aldehyde dehydrogenase (NADP(+))	aldH	ACX60_RS08640	ABUW_1884	A1S_1835	KZA74_08700	429.604	-0.671087	-0.210985	-2.51091	0.973209	0.975068	4.08962e-06	345.115	0.0955113	-0.461552	-0.0831808	0.985868	0.776931	0.977484
ddrR	KZA74_08705	1,834,060..1,834,956	897	<=	acetoacetate decarboxylase	NA	ACX60_RS08645	ABUW_1885	A1S_1834	KZA74_08705	170.295	-0.107932	0.181644	-1.30013	0.988413	0.98051	0.0192745	141.405	0.246433	-0.357839	0.312553	0.906555	0.849939	0.843927
ddrR	KZA74_08715	1,836,278..1,837,516	1239	=>	NADH:flavin oxidoreductase/NADH oxidase familyprotein	namA	ACX60_RS08655	ABUW_1887	A1S_1832	KZA74_08715	325.929	-0.464844	-0.0236056	-3.03328	0.973209	0.997224	4.24687e-08	267.956	0.0369875	-0.361186	0.22436	0.99336	0.85092	0.904507
ddrR	KZA74_08720	1,837,532..1,838,599	1068	=>	saccharopine dehydrogenase NADP-bindingdomain-containing protein	NA	ACX60_RS08660	ABUW_1888	A1S_1831	KZA74_08720	434.796	-0.444153	-0.377746	-1.87896	0.973209	0.837046	2.34738e-07	360.497	0.0404788	-0.16585	0.187161	0.986515	0.888886	0.850435
ddrR	KZA74_08725	1,838,809..1,839,384	576	=>	dihydrofolate reductase family protein	yyaP	ACX60_RS08665	NA	A1S_1830	KZA74_08725	198.896	-0.575769	-0.191614	-1.21271	0.973209	0.94447	0.00058602	157.25	-0.337311	-0.253619	-0.201362	0.664072	0.812712	0.817734
ddrR	KZA74_08730	1,839,452..1,840,258	807	<=	type 1 glutamine amidotransferasedomain-containing protein	NA	ACX60_RS08670	ABUW_1889	A1S_1829	KZA74_08730	198.946	-0.234516	0.0168994	-1.99054	0.97575	0.997921	0.000503615	169.084	0.261678	-0.311357	0.342925	0.899864	0.863944	0.818868
ddrR	KZA74_08740	1,840,906..1,841,598	693	=>	type 1 glutamine amidotransferasedomain-containing protein	NA	ACX60_RS08680	ABUW_1891	A1S_1827	KZA74_08740	342.668	-0.137701	0.00651491	-0.978071	0.97575	0.997921	0.0021411	280.916	-0.125514	-0.359213	0.286168	0.952019	0.755509	0.76886
ddrR	KZA74_08745	1,841,690..1,842,895	1206	<=	FAD-dependent oxidoreductase	ndh	ACX60_RS08685	ABUW_1892	A1S_1826	KZA74_08745	433.373	-0.29333	-0.0697617	-2.01442	0.974056	0.996962	0.000593833	348.115	0.129734	-0.452282	-0.500756	0.978673	0.818074	0.723452
ddrR	KZA74_08755	1,843,801..1,844,820	1020	<=	MBL fold metallo-hydrolase	NA	ACX60_RS08695	ABUW_1894	A1S_1824	KZA74_08755	382.592	-0.205969	-0.043771	-1.81944	0.97575	0.996962	0.000140178	319.816	0.158207	-0.215211	-0.304843	0.948935	0.894299	0.818868
ddrR	KZA74_08770	1,846,737..1,847,501	765	=>	4-formylbenzenesulfonate dehydrogenaseTsaC1/TsaC2	tsaC1	ACX60_RS08710	NA	A1S_1821	KZA74_08770	176.82	-0.29282	-0.258625	-3.0729	0.973209	0.946187	4.05384e-10	160.839	0.256423	0.21916	0.704166	0.883057	0.894299	0.408107
ddrR	KZA74_08775	1,847,514..1,848,269	756	=>	glucose 1-dehydrogenase	lvr_1	ACX60_RS08715	NA	A1S_1820	KZA74_08775	384.616	-0.382248	-0.04439	-3.99941	0.973209	0.996962	7.56874e-15	340.322	0.251588	0.0361135	0.388561	0.899864	0.986755	0.77399
ddrR	KZA74_08780	1,848,314..1,849,225	912	=>	SDR family NAD(P)-dependent oxidoreductase	NA	ACX60_RS08720	NA	A1S_1819	KZA74_08780	418.074	-0.259529	-0.0538564	-3.24888	0.973209	0.996962	7.7028e-13	349.959	0.0666543	-0.207606	0.0274724	0.986515	0.894165	0.993854
ddrR	KZA74_08785	1,849,228..1,849,689	462	=>	MaoC family dehydratase	NA	ACX60_RS08725	NA	A1S_1818	KZA74_08785	121.36	-0.494094	-0.401941	-2.13466	0.973209	0.839664	1.79359e-06	99.6239	0.0211094	-0.0521196	-0.0531551	0.996435	0.975434	0.980408
ddrR	KZA74_08790	1,849,699..1,851,522	1824	=>	acyl-CoA dehydrogenase	dmdC_4	ACX60_RS08730	NA	A1S_1817	KZA74_08790	732.606	-0.489374	-0.334438	-1.82037	0.973209	0.839664	4.12931e-07	612.152	-0.0447889	-0.0925061	0.0840555	0.986515	0.942722	0.95777
ddrR	KZA74_08795	1,851,680..1,853,053	1374	=>	outer membrane protein transport protein	NA	ACX60_RS08735	NA	A1S_1816	KZA74_08795	461.525	0.118025	0.273543	-3.17701	0.988413	0.953069	1.29375e-08	389.114	0.304142	-0.309901	-0.0624778	0.899864	0.885614	0.984823
ddrR	KZA74_08800	1,853,191..1,854,831	1641	=>	long-chain-fatty-acid--CoA ligase	ACSL, fadD	ACX60_RS08740	NA	A1S_1815	KZA74_08800	363.24	-0.0435001	0.208562	-1.9398	0.991879	0.950588	2.89717e-06	290.459	0.0665578	-0.334686	-0.378709	0.986515	0.855861	0.78988
ddrR	KZA74_08805	1,854,906..1,855,808	903	=>	bile acid:sodium symporter family protein	panS_2, TC.BASS	ACX60_RS08745	NA	A1S_1814	KZA74_08805	183.089	-0.152061	0.125514	-2.35721	0.980598	0.993335	1.31227e-05	154.024	0.15545	-0.208616	-0.00345932	0.961672	0.920598	1
ddrR	KZA74_08810	1,856,573..1,857,151	579	=>	TetR/AcrR family transcriptional regulator	NA	ACX60_RS08750	ABUW_1912	A1S_1813	KZA74_08810	75.4504	0.368331	0.684829	-3.95493	0.973209	0.837046	6.32499e-09	65.8805	0.474747	-0.148136	-0.243086	0.802984	0.949467	0.930302
ddrR	KZA74_08845	1,861,874..1,862,014	141	=>	KZA74_08845		ACX60_RS08790	NA	NA	KZA74_08845	17.914	0.188364	0.668774	-1.67611	0.978617	0.837046	0.00688414	14.8616	0.267414	-0.503749	0.722925	NA	0.782338	0.51658
ddrR	KZA74_08860	1,863,541..1,864,881	1341	<=	MFS transporter	ttuB_2	ACX60_RS08805	ABUW_1921	A1S_1810	KZA74_08860	329.533	0.189618	0.413602	-2.03779	0.97575	0.870531	7.24208e-05	280.294	0.240651	-0.129643	-0.157005	0.904515	0.945398	0.934811
ddrR	KZA74_08865	1,864,891..1,865,703	813	<=	amidohydrolase family protein	NA	ACX60_RS08810	ABUW_1922	A1S_1809	KZA74_08865	183.069	-0.199837	-0.044617	-4.00045	0.978617	0.996962	1.54529e-10	150.77	0.248727	-0.51521	0.600297	0.932758	0.817903	0.719942
ddrR	KZA74_08870	1,865,711..1,867,000	1290	<=	SLC13 family permease	NA	ACX60_RS08815	ABUW_1923	A1S_1808	KZA74_08870	256.617	0.265927	0.218819	-4.30332	0.97575	0.982708	1.74608e-10	218.419	0.3126	0.0352942	0.156483	0.904515	0.989046	0.965401
ddrR	KZA74_08880	1,867,937..1,868,815	879	<=	SMP-30/gluconolactonase/LRE family protein	K13874, araB	ACX60_RS08825	ABUW_1925	A1S_1806	KZA74_08880	190.405	0.262969	0.269617	-3.1617	0.97575	0.948788	3.22374e-09	164.764	0.219464	-0.02542	0.133549	0.916921	0.989046	0.95777
ddrR	KZA74_08885	1,869,112..1,870,455	1344	=>	MFS transporter	sauU	ACX60_RS08830	ABUW_1926	A1S_1805	KZA74_08885	434.088	-0.148829	0.0842242	-3.47731	0.980598	0.996962	1.45364e-11	362.805	0.169855	-0.197038	0.201961	0.944591	0.912619	0.90084
ddrR	KZA74_08890	1,870,557..1,871,489	933	<=	LysR family transcriptional regulator	NA	ACX60_RS08835	ABUW_1927	A1S_1804	KZA74_08890	271.132	0.25807	0.430634	-1.63235	0.97575	0.918329	0.020729	222.825	0.406688	-0.210173	-0.552646	0.881825	0.941681	0.775721
ddrR	KZA74_08895	1,871,589..1,872,023	435	=>	DMT family transporter	TC.BAT2	ACX60_RS08840	ABUW_1928	A1S_1803	KZA74_08895	173.4	0.279889	0.338581	-3.85793	0.97575	0.953069	3.92627e-08	149.683	0.561293	-0.196342	0.374613	0.768812	0.939906	0.86273
ddrR	KZA74_08900	1,872,033..1,872,491	459	=>	DMT family transporter	TC.BAT2	ACX60_RS08845	ABUW_1929	A1S_1802	KZA74_08900	166.715	0.0635289	0.238897	-3.52129	0.991879	0.97666	4.25362e-08	144.03	0.279787	-0.0884479	0.607188	0.905242	0.969356	0.663152
ddrR	KZA74_08905	1,872,591..1,873,676	1086	<=	HlyD family secretion protein	emrA	ACX60_RS08850	ABUW_1930	A1S_1800	KZA74_08905	269.714	-0.303012	-0.10664	-2.01437	0.973209	0.996962	0.0005496	225.384	0.184732	-0.30243	-0.100951	0.958852	0.888886	0.977484
ddrR	KZA74_08910	1,873,673..1,875,250	1578	<=	MFS transporter	emrB, emrY	ACX60_RS08855	ABUW_1931	A1S_1799	KZA74_08910	391.245	-0.0891229	0.140732	-3.09983	0.9888	0.993335	6.37382e-07	337.513	0.230283	0.00659512	-0.524675	0.941154	0.997787	0.749421
ddrR	KZA74_08920	1,876,116..1,877,693	1578	<=	aldehyde dehydrogenase (NADP(+))	aldH	ACX60_RS08865	ABUW_1933	A1S_1796	KZA74_08920	426.27	-0.578238	-0.247059	-2.45925	0.973209	0.962184	9.56209e-06	356.603	0.100387	-0.235432	0.169408	0.984718	0.892081	0.923928
ddrR	KZA74_08925	1,877,710..1,879,497	1788	<=	dihydroxy-acid dehydratase family protein	xylD, araC_2	ACX60_RS08870	ABUW_1934	A1S_1795	KZA74_08925	645.789	-0.240742	-0.0151026	-3.62442	0.977542	0.997921	7.62547e-08	536.028	0.184019	-0.252061	0.265625	0.963696	0.925644	0.912883
ddrR	KZA74_08930	1,879,585..1,880,760	1176	<=	fumarylacetoacetate hydrolase family protein	NA	ACX60_RS08875	ABUW_1935	A1S_1794	KZA74_08930	270.451	0.105077	0.116345	-4.07441	0.9888	0.996962	6.03176e-08	232.419	0.278727	-0.0743636	0.19357	0.930439	0.981211	0.954362
ddrR	KZA74_08935	1,880,872..1,881,807	936	=>	LysR family transcriptional regulator	NA	ACX60_RS08880	ABUW_1936	A1S_1793	KZA74_08935	236.51	-0.451988	-0.164585	-2.42877	0.973209	0.98051	7.68511e-07	195.653	0.098317	-0.205493	-0.104879	0.984718	0.907095	0.971226
ddrR	KZA74_08940	1,882,019..1,882,990	972	=>	SDR family oxidoreductase	denD	ACX60_RS08885	ABUW_1937	A1S_1792	KZA74_08940	207.286	-0.246684	0.0167871	-4.21773	0.978617	0.997921	4.73944e-09	172.887	0.0856466	-0.226204	0.088938	0.986515	0.934009	0.982107
ddrR	KZA74_08945	1,883,024..1,884,400	1377	=>	MFS transporter	ttuB_3	ACX60_RS08890	ABUW_1938	A1S_1791	KZA74_08945	372.986	0.0362673	0.179065	-3.54675	0.991879	0.986971	8.82779e-10	306.449	0.193911	-0.377996	-0.118967	0.963548	0.878947	0.976905
ddrR	KZA74_08950	1,884,400..1,885,272	873	=>	NAD(P)-dependent oxidoreductase	garR, glxR	ACX60_RS08895	ABUW_1939	A1S_1790	KZA74_08950	302.406	-0.280663	-0.0121524	-3.6883	0.97575	0.997921	3.63092e-09	259.847	0.208315	-0.0197942	0.248085	0.955071	0.993579	0.917806
ddrR	KZA74_08960	1,886,538..1,887,590	1053	=>	NAD(P)-dependent alcohol dehydrogenase	yahK, adhA	ACX60_RS08905	NA	A1S_1788	KZA74_08960	244.32	-0.124917	0.0651038	-2.32857	0.987173	0.996962	2.01051e-05	206.98	0.296368	-0.214416	0.098499	0.877905	0.91549	0.973345
ddrR	KZA74_08965	1,888,020..1,889,039	1020	=>	ABC transporter substrate-binding protein	yclQ, ABC.FEV.S	ACX60_RS08910	NA	A1S_1787	KZA74_08965	191.861	-0.217025	-0.028419	-2.91862	0.978617	0.996962	6.44649e-06	153.56	0.100394	-0.337235	-0.241773	0.986515	0.888886	0.919274
ddrR	KZA74_08970	1,889,042..1,890,052	1011	=>	iron ABC transporter permease	ABC.FEV.P	ACX60_RS08915	NA	A1S_1786	KZA74_08970	288.745	-0.313188	-0.175791	-2.41811	0.973209	0.986971	2.25727e-05	238.523	0.103435	-0.09125	-0.342183	0.985918	0.965794	0.84165
ddrR	KZA74_08975	1,890,049..1,890,813	765	=>	ABC transporter ATP-binding protein	fepC, ABC.FEV.A	ACX60_RS08920	NA	A1S_1785	KZA74_08975	181.969	-0.0840443	0.102611	-1.17143	0.988413	0.993335	0.0156784	144.877	-0.123147	-0.164732	-0.144039	0.963548	0.925644	0.92708
ddrR	KZA74_08980	1,890,810..1,891,301	492	=>	GNAT family N-acetyltransferase	NA	ACX60_RS08925	NA	A1S_1784	KZA74_08980	81.8178	0.172101	0.247438	-1.36246	0.978617	0.95893	0.0156996	69.2308	0.217789	0.190461	-0.69213	0.915094	0.925341	0.464887
ddrR	KZA74_08985	1,891,296..1,892,084	789	<=	helix-turn-helix transcriptional regulator	nimR_2	ACX60_RS08930	NA	A1S_1783	KZA74_08985	153.855	-0.518911	-0.144296	-3.19785	0.973209	0.993335	9.45898e-07	129.955	0.345387	-0.356615	0.419499	0.870877	0.864463	0.808712
ddrR	KZA74_08990	1,892,183..1,892,986	804	=>	sulfite exporter TauE/SafE family protein	NA	ACX60_RS08935	NA	A1S_1782	KZA74_08990	255.072	-0.316888	0.188955	-4.43304	0.97575	0.990942	1.58834e-10	215.756	0.267947	-0.286832	0.0245154	0.926525	0.900211	0.995629
ddrR	KZA74_08995	1,893,168..1,894,052	885	=>	ribose-phosphate pyrophosphokinase	PRPS, prsA	ACX60_RS08940	ABUW_1942	A1S_1781	KZA74_08995	298.75	-0.358673	-0.223285	-1.56543	0.973209	0.95893	0.00134868	248.109	0.151788	-0.0876203	-0.267321	0.948898	0.958165	0.841314
ddrR	KZA74_09000	1,894,064..1,895,557	1494	=>	nicotinate phosphoribosyltransferase	NAMPT	ACX60_RS08945	ABUW_1943	A1S_1780	KZA74_09000	655.638	-0.22382	-0.394233	-0.610899	0.973209	0.837046	0.0319871	574.857	-0.045792	0.1954	0.150726	0.986515	0.830886	0.853267
ddrR	KZA74_09010	1,896,459..1,897,853	1395	=>	methylenetetrahydrofolate reductase C-terminal domain-containing protein	metF, MTHFR	ACX60_RS08955	ABUW_1945	A1S_1777	KZA74_09010	369.643	-0.545021	-0.349064	-1.36632	0.973209	0.870021	0.00173316	303.432	-0.0172726	-0.0829992	-0.0356666	0.996558	0.953767	0.987899
ddrR	KZA74_09020	1,899,051..1,899,389	339	=>	KZA74_09020	NA	ACX60_RS08965	NA	NA	KZA74_09020	76.4891	-0.0165849	0.318828	-0.915092	0.995742	0.883051	0.0418278	56.918	-0.213442	-0.501922	-0.121307	0.922865	0.754671	0.961654
ddrR	KZA74_09030	1,900,245..1,900,964	720	=>	helix-turn-helix transcriptional regulator	NA	ACX60_RS08975	ABUW_1947	A1S_1775	KZA74_09030	152.332	0.0720497	0.552276	-1.29455	0.9888	0.837046	0.005057	128.352	0.290507	-0.172014	-0.399194	0.849583	0.925341	0.723452
ddrR	iaaH	1,901,056..1,902,516	1461	=>	iaaH, indoleacetamide hydrolase	iaaH, mdlY	ACX60_RS08980	ABUW_1948	A1S_1774	KZA74_09035	387.21	-0.0566583	0.0673091	-3.16288	0.991879	0.996962	2.96581e-10	316.872	0.0491092	-0.271085	0.437437	0.990942	0.884347	0.736029
ddrR	KZA74_09040	1,903,212..1,904,273	1062	=>	HlyD family secretion protein	NA	ACX60_RS08985	ABUW_1949	A1S_1773	KZA74_09040	566.435	-0.190062	-0.149967	-0.705489	0.973209	0.946187	0.0172692	432.411	-0.226447	-0.359116	-0.307472	0.857851	0.749749	0.733978
ddrR	KZA74_09045	1,904,298..1,905,845	1548	=>	DHA2 family efflux MFS transporter permeasesubunit	emrB	ACX60_RS08990	ABUW_1950	A1S_1772	KZA74_09045	536.976	-0.388949	-0.175987	-3.11829	0.973209	0.990942	9.92962e-07	452.192	0.043306	-0.156365	0.553074	0.99336	0.947222	0.723452
ddrR	KZA74_09055	1,906,818..1,908,404	1587	=>	GH3 auxin-responsive promoter family protein	NA	ACX60_RS09000	ABUW_1952	A1S_1770	KZA74_09055	407.122	-0.887595	-0.330034	-2.5093	0.973209	0.94447	2.77115e-05	335.408	-0.00602899	-0.32656	0.153452	0.999632	0.864463	0.948174
ddrR	KZA74_09060	1,908,401..1,909,729	1329	=>	TolC family protein	bepC	ACX60_RS09005	ABUW_1953	A1S_1769	KZA74_09060	324.976	-0.597327	-0.283405	-3.21837	0.973209	0.964967	8.07433e-07	266.846	0.148114	-0.324296	-0.182327	0.979994	0.888886	0.950114
ddrR	KZA74_09065	1,909,722..1,910,882	1161	=>	KZA74_09065	NA	ACX60_RS09010	NA	A1S_1768	KZA74_09065	269.663	-0.400315	-0.163735	-2.36849	0.973209	0.990942	5.0408e-05	231.045	0.173348	-0.0268194	-0.11457	0.958625	0.989046	0.971891
ddrR	KZA74_09070	1,911,009..1,911,980	972	=>	acid phosphatase	surE_2	ACX60_RS09015	ABUW_1955	A1S_1767	KZA74_09070	318.279	-0.635984	-0.125706	-2.77561	0.973209	0.993335	7.5398e-07	258.688	0.168147	-0.585074	-0.103958	0.956084	0.691217	0.971891
ddrR	KZA74_09075	1,911,992..1,912,636	645	=>	KZA74_09075	NA	ACX60_RS09020	ABUW_1956	A1S_1766	KZA74_09075	145.036	-0.615872	-0.29274	-2.0526	0.973209	0.94447	0.000106445	120.978	0.0721843	-0.129077	-0.0252669	0.986515	0.942722	0.993854
ddrR	KZA74_09085	1,913,407..1,914,738	1332	=>	HipA domain-containing protein	hipA	ACX60_RS09030	NA	A1S_1765	KZA74_09085	243.832	-0.18845	0.0597005	-1.63014	0.97575	0.996962	0.000220916	216.44	0.181037	0.069423	0.626262	0.927539	0.967515	0.440791
ddrR	KZA74_09090	1,914,735..1,915,043	309	=>	helix-turn-helix domain-containing protein	NA	ACX60_RS09035	NA	A1S_1764	KZA74_09090	43.6913	0.126158	0.309802	-1.47491	0.984587	0.913014	0.00308723	39.1433	0.210356	0.126748	0.468844	NA	0.949171	0.716654
ddrR	KZA74_09095	1,915,769..1,916,320	552	=>	TetR/AcrR family transcriptional regulator	NA	ACX60_RS09040	NA	A1S_1763	KZA74_09095	102.846	-0.281926	0.237136	-6.78091	0.977542	0.988351	1.53091e-12	86.2501	0.0168371	-0.163811	2.04572	0.998216	0.952333	0.135138
ddrR	KZA74_09110	1,918,298..1,918,813	516	=>	KZA74_09110	NA	ACX60_RS09055	NA	A1S_3726	KZA74_09110	35.7543	0.345001	0.898808	-4.55744	0.973209	0.837046	7.98947e-09	32.3817	0.55164	-0.242947	2.32467	NA	0.927709	0.031971
ddrR	KZA74_09130	1,921,340..1,922,041	702	<=	KZA74_09130	NA	ACX60_RS09075	NA	A1S_3723	KZA74_09130	124.496	-0.370681	0.185439	-0.977274	0.973209	0.953069	0.0120969	96.8949	-0.258479	-0.340236	-0.202074	0.83851	0.780224	0.860513
ddrR	KZA74_09140	1,922,336..1,923,178	843	<=	SDR family NAD(P)-dependent oxidoreductase	hcaB_2	ACX60_RS09085	ABUW_1967	A1S_1759	KZA74_09140	207.775	-0.185786	-0.0378426	-3.49986	0.978617	0.996962	4.44964e-10	175.739	0.176074	-0.142805	0.0722774	0.952715	0.944889	0.980408
ddrR	KZA74_09145	1,923,224..1,924,078	855	<=	SDR family NAD(P)-dependent oxidoreductase	hcaB_3	ACX60_RS09090	ABUW_1968	A1S_1758	KZA74_09145	268.334	-0.979623	-0.276013	-5.04652	0.973209	0.97503	1.35362e-12	220.723	0.192002	-0.512585	0.374512	0.960407	0.812712	0.859031
ddrR	KZA74_09150	1,924,109..1,925,023	915	<=	alpha/beta hydrolase	K06889	ACX60_RS09095	ABUW_1969	A1S_1757	KZA74_09150	350.286	-0.261845	0.0725613	-6.107	0.97575	0.996962	1.19909e-17	293.933	0.316379	-0.402564	0.764337	0.904515	0.860255	0.626847
ddrR	adeT1	1,926,316..1,927,311	996	<=	adeT1, putative multidrug efflux protein AdeT1	adeT1	ACX60_RS09105	NA	A1S_1755	KZA74_09160	208.116	-0.0386828	0.0829898	-1.32146	0.991879	0.996962	0.024095	170.806	0.13032	-0.189618	-0.350532	0.975208	0.932017	0.830657
ddrR	KZA74_09165	1,927,543..1,927,956	414	=>	KZA74_09165	NA	ACX60_RS09110	ABUW_1971	NA	KZA74_09165	140.683	0.429603	0.36169	-0.986857	0.973209	0.837046	0.00271484	110.351	0.00631604	-0.0755591	-0.964024	0.999632	0.965389	0.12363
ddrR	adeS	1,927,982..1,929,067	1086	<=	adeS, two-component sensor histidine kinase AdeS	adeS	ACX60_RS09115	ABUW_1972	A1S_1754	KZA74_09170	237.642	0.0106019	0.172163	-1.05699	0.997643	0.956275	0.00465216	192.619	0.0716407	-0.130447	-0.290068	0.986515	0.942711	0.830087
ddrR	adeA	1,929,988..1,931,178	1191	=>	adeA, multidrug efflux RND transporter periplasmicadaptor subunit AdeA	adeA	ACX60_RS09125	ABUW_1974	A1S_1751	KZA74_09180	319.598	-0.284713	-0.185266	-4.52321	0.97575	0.988351	3.84405e-13	267.983	0.248223	-0.27547	0.012997	0.931773	0.903134	0.998809
ddrR	adeB	1,931,175..1,934,285	3111	=>	adeB, multidrug efflux RND transporter permeasesubunit AdeB	adeB	ACX60_RS09130	ABUW_1975	A1S_1750	KZA74_09185	847.829	-0.333282	-0.140999	-3.07247	0.973209	0.990942	4.95481e-09	710.748	0.0586202	-0.131081	0.539445	0.987932	0.947396	0.652953
ddrR	KZA74_09190	1,934,433..1,936,694	2262	<=	excinuclease ABC subunit UvrA	uvrA	ACX60_RS09135	NA	A1S_1749	KZA74_09190	348.345	-0.0418425	0.460376	-1.44797	0.991879	0.837046	0.000465515	285.239	0.0631053	-0.382474	0.029583	0.986515	0.815261	0.993854
ddrR	KZA74_09220	1,940,625..1,941,839	1215	<=	zonular occludens toxin domain-containingprotein	KZA74_09220	NA	NA	NA	KZA74_09220	151.161	-0.0943456	0.130617	-1.83185	0.988413	0.990942	0.000360931	129.194	0.206699	-0.0703792	0.143919	0.948898	0.977696	0.962232
ddrR	KZA74_09225	1,941,843..1,942,184	342	<=	DUF2523 domain-containing protein	KZA74_09225	NA	NA	NA	KZA74_09225	43.2565	0.649033	0.940376	-3.44501	0.973209	0.837046	9.90592e-06	39.8897	0.626533	0.207081	0.164234	NA	0.939906	0.971891
ddrR	KZA74_09230	1,942,184..1,943,875	1692	<=	KZA74_09230	KZA74_09230	NA	NA	NA	KZA74_09230	405.862	0.17147	0.359804	-3.04802	0.980598	0.92525	1.92052e-07	353.461	0.409921	-0.113036	-0.0196419	0.841786	0.964752	0.99669
ddrR	KZA74_09285	1,954,210..1,955,163	954	=>	DUF4882 domain-containing protein	KZA74_09285	NA	NA	NA	KZA74_09285	183.996	0.247225	0.490743	-1.50976	0.973209	0.837046	0.000544571	152.034	0.101587	-0.282817	0.0487989	0.975208	0.851371	0.983956
ddrR	KZA74_09295	1,956,560..1,958,431	1872	<=	phage capsid protein	KZA74_09295	NA	NA	NA	KZA74_09295	726.568	-0.218344	-0.130621	-0.671361	0.973209	0.968227	0.0382019	527.33	-0.453317	-0.237202	-0.952418	0.632973	0.862058	0.0650207
ddrR	KZA74_09300	1,958,614..1,959,777	1164	=>	catalase family protein	katX	NA	NA	NA	KZA74_09300	232.923	0.190239	0.456479	-0.905435	0.974056	0.837046	0.0172143	184.149	-0.0112877	-0.157639	-0.462324	0.998216	0.925341	0.598796
ddrR	KZA74_09365	1,972,437..1,974,218	1782	=>	bifunctional metallophosphatase/5'-nucleotidase	KZA74_09365	NA	NA	NA	KZA74_09365	534.205	-0.123235	0.0892996	-1.88392	0.988308	0.996962	0.00130081	437.288	0.123512	-0.298438	-0.824977	0.985918	0.896573	0.537385
ddrR	KZA74_09380	1,975,928..1,976,698	771	<=	SDR family oxidoreductase	entA?	NA	NA	NA	KZA74_09380	236.846	-0.292522	-0.0667448	-2.75699	0.97575	0.996962	0.000131325	207.186	0.119841	-0.0596768	0.107676	0.985918	0.984413	0.977484
ddrR	KZA74_09385	1,977,058..1,977,678	621	<=	ATP-binding cassette domain-containing protein	modC	NA	NA	NA	KZA74_09385	131.452	-0.307402	-0.0574472	-1.93508	0.974056	0.996962	0.00164442	109.225	-0.0906146	0.0211147	-0.205929	0.986515	0.991434	0.922169
ddrR	modB	1,977,683..1,978,375	693	<=	modB, molybdate ABC transporter permease subunit	modB	NA	NA	NA	KZA74_09390	286.712	-0.354557	-0.134565	-1.70911	0.973209	0.990549	0.000304389	237.637	-0.149785	-0.0551064	0.211269	0.945761	0.97443	0.87859
ddrR	KZA74_09400	1,979,346..1,979,696	351	<=	LysR family transcriptional regulator	modE	NA	NA	NA	KZA74_09400	92.2581	-0.280926	0.090854	-1.98878	0.973209	0.996962	8.26027e-05	74.6802	0.0932577	-0.385046	0.178937	0.984718	0.812595	0.915289
ddrR	antA	1,979,919..1,981,334	1416	=>	antA, anthranilate 1,2-dioxygenase large subunit	antA	NA	NA	NA	KZA74_09405	339.554	-0.639406	-0.163334	-4.16907	0.973209	0.993335	1.36638e-09	275.841	0.0265774	-0.431991	0.579106	0.996558	0.860255	0.749421
ddrR	antB	1,981,337..1,981,828	492	=>	antB, anthranilate 1,2-dioxygenase small subunit	antB	NA	NA	NA	KZA74_09410	87.5646	-0.954256	-0.521216	-3.42797	0.973209	0.883051	1.37512e-06	75.2487	0.0442501	0.0120556	0.667185	0.992804	0.997334	0.636911
ddrR	antC	1,981,834..1,982,868	1035	=>	antC, anthranilate 1,2-dioxygenase electron transfercomponent AntC	antC	NA	NA	NA	KZA74_09415	306.667	-0.573959	-0.372877	-2.30631	0.973209	0.883051	4.02852e-06	252.918	-0.0990218	-0.116013	0.292513	0.981168	0.946077	0.830087
ddrR	KZA74_09420	1,983,318..1,984,376	1059	=>	AraC family transcriptional regulator	NA	ACX60_RS09155	ABUW_2084	A1S_1746	KZA74_09420	279.949	0.345485	0.437699	-1.31386	0.973209	0.839664	0.00804508	306.308	0.430144	0.429695	2.34654	0.803237	0.821306	6.25698e-05
ddrR	KZA74_09425	1,984,433..1,985,380	948	<=	transporter	NA	ACX60_RS09160	ABUW_2085	A1S_1745	KZA74_09425	203.12	-0.256624	0.0197861	-2.75252	0.97575	0.997921	3.17852e-06	163.626	0.102505	-0.316988	-1.01418	0.986515	0.878975	0.287919
ddrR	KZA74_09430	1,985,434..1,985,964	531	<=	flavin reductase family protein	NA	ACX60_RS09165	ABUW_2086	A1S_1744	KZA74_09430	143.739	-0.745736	-0.537669	-4.55472	0.973209	0.874715	4.41069e-11	114.745	-0.258615	-0.143991	0.474053	0.912795	0.947686	0.77715
ddrR	KZA74_09435	1,985,993..1,987,231	1239	<=	FAD-binding oxidoreductase	NA	ACX60_RS09170	ABUW_2087	A1S_1743	KZA74_09435	326.868	-1.0082	-0.406919	-5.62406	0.973209	0.944581	1.25359e-13	258.912	-0.0873354	-0.450761	0.757317	0.986515	0.860255	0.661317
ddrR	KZA74_09440	1,987,275..1,988,060	786	<=	SDR family oxidoreductase	NA	ACX60_RS09175	ABUW_2088	A1S_1742	KZA74_09440	301.85	-0.427383	-0.0474471	-6.38755	0.973209	0.996962	3.70679e-16	256.37	0.232315	-0.319735	-0.0824689	0.95606	0.900211	0.986298
ddrR	KZA74_09445	1,988,073..1,989,323	1251	<=	dienelactone hydrolase family protein	E3.1.1.45	ACX60_RS09180	ABUW_2089	A1S_1741	KZA74_09445	320.92	-0.633641	-0.23929	-6.02555	0.973209	0.986002	1.20302e-14	271.317	0.145421	-0.253302	0.47643	0.984944	0.932318	0.849232
ddrR	KZA74_09450	1,989,653..1,990,996	1344	=>	MFS transporter	NA	ACX60_RS09185	ABUW_2090	A1S_1739	KZA74_09450	370.958	0.112966	0.383208	-3.17991	0.988413	0.904023	1.15817e-08	302.794	0.134806	-0.218054	0.00522539	0.981168	0.928585	1
ddrR	KZA74_09455	1,991,064..1,992,050	987	<=	AraC family transcriptional regulator	NA	ACX60_RS09190	ABUW_2091	A1S_1738	KZA74_09455	491.049	-1.35653	-0.222103	-1.341	0.240568	0.967563	0.012062	329.231	-1.12555	-1.04928	0.0302731	0.100145	0.156132	0.993854
ddrR	KZA74_09460	1,992,381..1,993,166	786	<=	3-hydroxybutyrate dehydrogenase	E1.1.1.30, bdh	ACX60_RS09195	ABUW_2092	A1S_1737	KZA74_09460	1382.03	-0.440313	-0.445996	-2.1951	0.973209	0.94447	0.00701923	1055.48	-1.38402	0.178125	0.224736	0.408075	0.956603	0.955323
ddrR	KZA74_09465	1,993,200..1,994,621	1422	<=	GntP family permease	NA	ACX60_RS09200	ABUW_2093	A1S_1736	KZA74_09465	1152.36	-0.401314	-0.430546	-2.05552	0.973209	0.877353	0.000215299	966.195	-0.77037	0.555676	0.488471	0.675768	0.818109	0.809267
ddrR	KZA74_09480	1,996,330..1,996,730	401	=>	DoxX family membrane protein	NA	ACX60_RS09215	NA	A1S_1735	KZA74_09480	71.5436	0.265292	0.69878	-2.51353	0.973209	0.837046	5.47557e-07	55.4474	-0.296154	-0.234331	-0.788371	0.899864	0.916436	0.532649
ddrR	KZA74_09505	2,000,328..2,000,969	642	=>	3-oxoacid CoA-transferase subunit B	E2.8.3.5B, scoB	ACX60_RS09240	ABUW_2097	A1S_1731	KZA74_09505	1383.47	-0.293626	-0.629552	-2.2842	0.978617	0.890022	0.0102432	1440.05	-0.347634	1.38294	1.48432	0.952019	0.548226	0.43498
ddrR	KZA74_09510	2,001,086..2,002,495	1410	=>	TIGR00366 family protein	atoE	ACX60_RS09245	ABUW_2098	A1S_1730	KZA74_09510	1072.67	-0.61359	-0.508457	-1.856	0.973209	0.868096	0.00338293	945.582	-0.595634	0.596639	1.02367	0.801108	0.818141	0.481718
ddrR	KZA74_09545	2,008,989..2,011,199	2211	<=	TonB-dependent siderophore receptor	TC.FEV.OM	ACX60_RS09280	ABUW_2105	A1S_1725	KZA74_09545	623.863	-0.375595	-0.0807538	-0.716618	0.973209	0.990942	0.025653	482.274	-0.223534	-0.182998	-0.593012	0.836937	0.876933	0.223048
ddrR	KZA74_09550	2,011,718..2,013,004	1287	=>	MFS transporter	pcaT	ACX60_RS09285	ABUW_2106	A1S_1724	KZA74_09550	508.657	-0.188308	0.0616194	-1.88016	0.973927	0.996962	2.40166e-07	426.444	-0.107008	-0.145217	0.767804	0.963548	0.925341	0.174869
ddrR	KZA74_09555	2,013,044..2,013,325	282	<=	DUF971 domain-containing protein	NA	ACX60_RS09290	ABUW_2107	NA	KZA74_09555	47.5432	-0.330526	-0.234179	-1.28807	0.973209	0.946187	0.00447001	37.8721	-0.283509	-0.0773634	-0.326626	NA	0.965389	0.759973
ddrR	KZA74_09560	2,013,309..2,014,307	999	<=	HEAT repeat domain-containing protein	NA	ACX60_RS09295	ABUW_2108	A1S_1723	KZA74_09560	171.473	-0.855459	-0.479736	-1.39518	0.780037	0.837046	0.00181898	137.071	-0.3715	-0.0021494	-0.259053	0.740427	0.999797	0.829646
ddrR	KZA74_09565	2,014,304..2,015,143	840	<=	ABC transporter ATP-binding protein	ABC.SN.A	ACX60_RS09300	ABUW_2109	A1S_1722	KZA74_09565	187.572	-0.171572	-0.191925	-1.92453	0.97575	0.966855	1.85114e-05	156.432	-0.0568313	0.0876617	-0.0368355	0.986515	0.963231	0.992345
ddrR	KZA74_09570	2,015,145..2,015,999	855	<=	ABC transporter permease	ABC.SN.P	ACX60_RS09305	ABUW_2110	A1S_1721	KZA74_09570	243.154	-0.175481	0.0450368	-2.46606	0.97575	0.996962	2.9388e-07	201.606	0.0486191	-0.101746	-0.198065	0.988844	0.952925	0.900361
ddrR	KZA74_09575	2,016,034..2,017,464	1431	<=	ABC transporter substrate-binding protein	ABC.SN.S	ACX60_RS09310	ABUW_2111	A1S_1720	KZA74_09575	254.611	-0.845767	-0.218491	-2.92474	0.973209	0.975973	2.9645e-07	205.976	-0.0854371	-0.327812	-0.116402	0.986515	0.877878	0.971891
ddrR	KZA74_09580	2,017,484..2,017,729	246	<=	ferredoxin family protein	NA	ACX60_RS09315	ABUW_2112	A1S_1719	KZA74_09580	37.2795	0.310346	0.392871	-3.67689	0.973209	0.900208	1.11343e-08	30.6889	-0.00980176	0.0400453	-0.314922	NA	0.989046	0.903629
ddrR	KZA74_09585	2,017,750..2,019,483	1734	<=	fumarate reductase/succinate dehydrogenaseflavoprotein subunit	NA	ACX60_RS09320	ABUW_2113	A1S_1718	KZA74_09585	429.888	-0.250485	-0.0661882	-4.14275	0.97575	0.996962	2.11593e-10	357.09	0.0481665	-0.244784	0.218452	0.992804	0.927671	0.932421
ddrR	KZA74_09590	2,019,512..2,020,255	744	<=	GntR family transcriptional regulator	K03710	ACX60_RS09325	ABUW_2114	A1S_1717	KZA74_09590	177.596	-0.448833	-0.0715592	-4.60556	0.973209	0.996962	2.76651e-09	140.485	-0.00351243	-0.46813	0.263315	0.999632	0.85092	0.921686
ddrR	chrA	2,020,497..2,021,846	1350	=>	chrA, chromate efflux transporter	chrA	ACX60_RS09330	ABUW_2115	A1S_1716	KZA74_09595	466.897	0.0466328	0.0573718	-1.37547	0.991879	0.996962	0.0171376	395.263	0.0440604	-0.0158837	0.159609	0.990942	0.993579	0.938677
ddrR	KZA74_09600	2,021,930..2,022,538	609	<=	NAD(P)H-dependent oxidoreductase	acpD, azoR	ACX60_RS09335	ABUW_2116	A1S_1715	KZA74_09600	153.082	-0.908615	-0.484576	-1.41872	0.973209	0.8634	0.017301	126.434	-0.115642	-0.306713	-0.216902	0.979994	0.872717	0.900361
ddrR	KZA74_09615	2,024,047..2,024,964	918	=>	DMT family transporter	NA	ACX60_RS09350	ABUW_2119	A1S_1712	KZA74_09615	191.948	-0.0485116	0.283682	-1.58625	0.991879	0.948788	0.00555023	155.416	-0.15196	-0.143519	0.227385	0.969381	0.948021	0.912883
ddrR	KZA74_09620	2,024,997..2,026,001	1005	<=	homoserine dehydrogenase	E1.1.1.3	ACX60_RS09355	ABUW_2120	A1S_1711	KZA74_09620	226.62	-0.0177731	0.441371	-1.89213	0.995437	0.837894	4.15455e-05	190.285	0.365873	-0.312372	-0.190774	0.801108	0.85092	0.904928
ddrR	KZA74_09625	2,026,111..2,026,902	792	<=	sulfite exporter TauE/SafE family protein	K07090	ACX60_RS09360	ABUW_2121	A1S_1710	KZA74_09625	311.445	-0.318008	0.0303577	-2.38082	0.973209	0.996962	1.8811e-06	255.225	0.0819558	-0.303818	-0.160123	0.986515	0.85092	0.923928
ddrR	KZA74_09630	2,027,078..2,028,733	1656	<=	TIGR01244 family phosphatase	sqr	ACX60_RS09365	ABUW_2122	A1S_1709	KZA74_09630	671.946	-0.451753	-0.315481	-1.53549	0.973209	0.912212	0.00170041	515.959	-0.155943	-0.494126	-0.0688639	0.960407	0.755509	0.980408
ddrR	KZA74_09650	2,031,931..2,032,989	1059	<=	2,3-butanediol dehydrogenase	BDH, butB	ACX60_RS09385	ABUW_2126	A1S_1705	KZA74_09650	1159.43	-0.704629	-0.811918	-2.6476	0.973209	0.837046	9.47938e-07	852.28	-1.31695	-0.40687	0.281219	0.0701772	0.818109	0.86273
ddrR	KZA74_09655	2,033,019..2,033,804	786	<=	acetoin reductase	butA, budC	ACX60_RS09390	ABUW_2127	A1S_1704	KZA74_09655	443.907	-1.13944	-0.815967	-4.83476	0.489026	0.837046	3.70046e-21	304.98	-1.13413	-0.74794	0.502029	0.235344	0.569603	0.735526
ddrR	KZA74_09660	ND	ND	ND	lpdA, dihydrolipoyl dehydrogenase	lpdA, DLD, lpd, pdhD	ACX60_RS09395	ABUW_2128	A1S_1702	KZA74_09660	1134.25	-1.46205	-1.18637	-4.00006	0.363035	0.837046	2.93546e-11	753.1	-1.71286	-0.681541	0.789856	0.0586516	0.718526	0.561113
ddrR	KZA74_09665	2,035,245..2,036,780	1536	<=	2-oxo acid dehydrogenase subunit E2	DLAT, aceF, pdhC	ACX60_RS09400	ABUW_2129	A1S_1701	KZA74_09665	1885.69	-2.03011	-1.62973	-4.30052	0.232756	0.837046	2.39847e-08	1144.71	-2.27745	-1.19698	0.781154	0.016873	0.407313	0.645156
ddrR	KZA74_09670	2,036,782..2,037,801	1020	<=	alpha-ketoacid dehydrogenase subunit beta	acoB	ACX60_RS09405	ABUW_2130	A1S_1700	KZA74_09670	1247.29	-1.89228	-1.39859	-4.70991	0.386004	0.837046	2.83375e-09	746.724	-2.35265	-1.38613	0.672248	0.0304803	0.36621	0.756956
ddrR	KZA74_09675	2,037,815..2,038,777	963	<=	thiamine pyrophosphate-dependent dehydrogenaseE1 component subunit alpha	acoA	ACX60_RS09410	ABUW_2131	A1S_1699	KZA74_09675	1579.06	-1.58085	-1.19239	-4.73963	0.870139	0.837046	4.1063e-08	942.676	-2.59313	-1.44072	0.186318	0.0235665	0.386012	0.971891
ddrR	KZA74_09680	ND	ND	ND	lipA, lipoyl synthase	lipA	ACX60_RS09415	ABUW_2132	A1S_1698	KZA74_09680	267.31	-0.827078	-0.412794	-1.38537	0.43844	0.837046	0.000102264	187.348	-0.848672	-0.464823	-0.852992	0.324545	0.75576	0.264742
ddrR	KZA74_09695	2,042,545..2,043,774	1230	=>	GGDEF domain-containing protein	NA	ACX60_RS09430	ABUW_2135	A1S_1695	KZA74_09695	272.593	-0.300333	0.0586326	-0.848998	0.973209	0.996962	0.00731332	221.375	-0.160672	-0.249843	0.208561	0.896291	0.814082	0.803993
ddrR	KZA74_09835	2,065,198..2,066,316	1119	<=	ABC transporter permease	ABC-2.P	ACX60_RS09570	NA	A1S_1673	KZA74_09835	271.724	0.0803634	0.231892	-1.50506	0.987406	0.909189	1.96675e-05	212.416	-0.223124	-0.16262	-0.252849	0.904515	0.928585	0.856115
ddrR	KZA74_09840	2,066,321..2,067,445	1125	<=	ABC transporter permease	ABC-2.P	ACX60_RS09575	NA	A1S_1672	KZA74_09840	400.62	-0.428688	-0.0829041	-1.68802	0.973209	0.989051	2.4876e-09	303.292	-0.414843	-0.343705	-0.487779	0.519649	0.675412	0.337329
ddrR	KZA74_09845	2,067,456..2,069,213	1758	<=	ATP-binding cassette domain-containing protein	ABC-2.A	ACX60_RS09580	NA	A1S_1671	KZA74_09845	588.869	-0.859293	-0.447988	-1.40203	0.241706	0.837046	1.98202e-05	420.244	-0.865424	-0.42232	-0.711887	0.042758	0.564706	0.110121
ddrR	KZA74_09850	2,069,206..2,070,228	1023	<=	HlyD family efflux transporter periplasmicadaptor subunit	ABC-2.TX	ACX60_RS09585	NA	A1S_1670	KZA74_09850	284.523	-0.725203	-0.428556	-2.28971	0.884719	0.837046	1.15817e-08	207.948	-0.884909	-0.292002	-0.594144	0.149776	0.830886	0.413943
ddrR	KZA74_09895	2,079,036..2,079,779	744	<=	adenosylcobinamide-GDP ribazoletransferase	E2.7.8.26, cobS, cobV	ACX60_RS09630	ABUW_2171	A1S_1663	KZA74_09895	194.133	0.349024	0.40725	-1.75658	0.973209	0.874715	0.00079606	163.788	0.150787	-0.0129483	-0.316546	0.960407	0.994899	0.837388
ddrR	KZA74_09900	2,079,886..2,081,454	1569	<=	histidine-type phosphatase	NA	ACX60_RS09635	ABUW_2172	A1S_1662	KZA74_09900	318.457	-0.135835	0.0386286	-1.18672	0.982385	0.996962	0.021824	257.754	-0.157414	-0.142539	-0.341943	0.96269	0.944889	0.831016
ddrR	cobT	2,082,171..2,083,226	1056	<=	cobT, nicotinate-nucleotide--dimethylbenzimidazole phosphoribosyltransferase	E2.4.2.21, cobU, cobT	ACX60_RS09645	ABUW_2174	A1S_1660	KZA74_09910	608.646	-0.337458	-0.232958	-0.672271	0.973209	0.837894	0.00570671	488.73	-0.22805	0.00593681	-0.279025	0.68047	0.994095	0.484749
ddrR	KZA74_09955	2,092,340..2,092,957	618	<=	RraA family protein	bfnI	ACX60_RS09690	ABUW_2183	A1S_1654	KZA74_09955	188.959	-0.0846226	0.178695	-1.44858	0.988793	0.977564	0.00529473	152.676	-0.0029751	-0.257325	-1.23185	0.999632	0.885614	0.0557487
ddrR	KZA74_10015	2,107,967..2,109,190	1224	<=	alkane 1-monooxygenase	alkB1_2, alkM	ACX60_RS09750	ABUW_2195	A1S_1641	KZA74_10015	292.736	0.0687823	0.0947366	-1.17507	0.988793	0.993335	0.00598948	230.779	-0.0333919	-0.28087	-0.49893	0.992804	0.860255	0.607699
ddrR	KZA74_10175	2,142,252..2,142,335	84	=>	KZA74_10175	NA	NA	NA	NA	KZA74_10175	6.43146	0.245352	1.2299	-3.21487	0.986689	0.837046	0.00949527	5.07798	-0.117605	-0.326476	-0.797356	NA	0.932318	0.882291
ddrR	KZA74_10180	2,142,856..2,145,555	2700	=>	TonB-dependent receptor	TC.FEV.OM	ACX60_RS09910	ABUW_2228	A1S_1606	KZA74_10180	674.978	0.0860431	0.153588	-1.81751	0.9888	0.990942	0.00100152	542.923	0.1112	-0.407091	-0.809521	0.984718	0.830886	0.436581
ddrR	KZA74_10185	2,145,664..2,146,380	717	=>	TonB family protein	tonB	ACX60_RS09915	ABUW_2229	A1S_3708	KZA74_10185	246.284	-0.34976	-0.0119829	-3.01406	0.973209	0.997921	1.87381e-06	204.922	-0.0862555	-0.216396	-0.132434	0.986515	0.925341	0.967489
ddrR	KZA74_10190	2,146,421..2,147,302	882	=>	MotA/TolQ/ExbB proton channel family protein	exbB	ACX60_RS09920	ABUW_2230	A1S_1605	KZA74_10190	275.108	-0.581956	-0.109189	-0.993774	0.973209	0.990942	0.0202969	211.825	-0.243027	-0.398876	-1.06249	0.870877	0.75576	0.0489706
ddrR	KZA74_10200	2,147,760..2,148,173	414	=>	biopolymer transporter ExbD	exbD	ACX60_RS09930	ABUW_2232	A1S_1603	KZA74_10200	135.421	-0.124725	0.0156513	-0.966529	0.97575	0.996962	0.00159379	101.637	-0.264283	-0.308082	-0.809097	0.734934	0.712302	0.0180076
ddrR	KZA74_10215	2,151,419..2,151,616	198	<=	KZA74_10215	NA	ACX60_RS09945	ABUW_0814|ABUW_1441	A1S_3706	KZA74_10215	37.5027	-0.262124	0.00109717	-0.98939	0.973209	1	0.0206212	70.7333	1.75254	1.20005	3.2529	0.000720608	0.0794831	5.99723e-14
ddrR	KZA74_10220	2,151,852..2,152,214	363	<=	KZA74_10220	NA	ACX60_RS09950	NA	A1S_3705	KZA74_10220	93.6245	0.098081	0.126065	-4.00565	0.988568	0.993335	2.80688e-11	366.643	2.63088	3.04857	7.38589	0.000696649	3.95624e-05	2.00465e-27
ddrR	KZA74_10225	2,152,211..2,152,759	549	<=	glycoside hydrolase family protein	NA	ACX60_RS09955	NA	A1S_1600	KZA74_10225	118.748	-0.605148	-0.0470183	-7.2124	0.973209	0.996962	2.25239e-15	334.276	2.22049	2.6134	9.0641	0.0184207	0.00255762	1.90693e-24
ddrR	KZA74_10230	2,152,743..2,152,982	240	<=	KZA74_10230	NA	ACX60_RS09960	NA	A1S_3704	KZA74_10230	76.0834	0.099676	0.218547	-6.84838	0.988413	0.968356	1.63707e-15	234.729	2.91754	3.06223	7.67857	0.000135194	5.12209e-05	1.25538e-15
ddrR	KZA74_10235	2,153,035..2,153,814	780	<=	KZA74_10235	NA	ACX60_RS09965	NA	A1S_3703	KZA74_10235	208.211	-0.0318709	-0.0568799	-2.15242	0.991879	0.996962	6.07733e-11	751.449	2.8365	3.43671	4.63168	2.67474e-05	1.53092e-07	3.44245e-14
ddrR	KZA74_10240	2,153,817..2,155,673	1857	<=	KZA74_10240	NA	ACX60_RS09970	NA	A1S_1599	KZA74_10240	397.734	0.0286067	0.0712148	-3.72615	0.991879	0.996962	3.58205e-17	1496.2	2.77188	3.13024	6.77129	0.000165991	1.22517e-05	3.12195e-26
ddrR	KZA74_10245	2,155,734..2,158,592	2859	<=	KZA74_10245	NA	ACX60_RS09975	NA	A1S_1598	KZA74_10245	648.293	-0.325973	0.0331832	-1.75894	0.973209	0.996962	4.52526e-05	2013.23	2.44565	2.62231	4.68232	0.000678532	0.00020394	2.54932e-14
ddrR	KZA74_10255	2,159,405..2,159,887	483	<=	KZA74_10255	NA	ACX60_RS09990	NA	NA	KZA74_10255	177.255	0.00539382	0.0288249	-2.74245	0.999942	0.996962	3.28344e-11	477.404	2.39142	2.70498	4.77717	8.86202e-05	5.67375e-06	1.13824e-18
ddrR	KZA74_10260	2,159,895..2,163,482	3588	<=	phage tail tape meausure protein lambda family	NA	ACX60_RS09995	NA	A1S_1596	KZA74_10260	920.176	-0.320818	-0.127065	-1.78615	0.973209	0.987212	1.7468e-05	3359.36	2.64153	3.08884	4.89785	0.00053137	2.31019e-05	7.6469e-14
ddrR	KZA74_10270	2,164,215..2,164,631	417	<=	KZA74_10270	NA	ACX60_RS10005	NA	A1S_3700	KZA74_10270	145.287	-0.177963	-0.0185933	-2.32188	0.973927	0.996962	1.41142e-11	1421.55	4.03353	4.72914	7.01893	1.3636e-07	4.55746e-10	1.79597e-23
ddrR	KZA74_10275	2,164,631..2,165,110	480	<=	structural protein 3 family protein	NA	ACX60_RS10010	NA	A1S_1595	KZA74_10275	122.811	-0.468575	-0.0833005	-4.45553	0.973209	0.996962	5.18005e-12	1174.88	3.75592	4.73306	8.80096	1.66393e-05	2.17596e-08	3.63384e-28
ddrR	KZA74_10280	2,165,180..2,165,554	375	<=	DUF3168 domain-containing protein	NA	ACX60_RS10015	NA	A1S_1594	KZA74_10280	68.2919	-0.590179	-0.313402	-3.87338	0.973209	0.944581	1.65373e-10	693.98	3.74181	4.84112	8.2971	7.07328e-06	2.27694e-09	6.52355e-27
ddrR	KZA74_10285	2,165,554..2,166,039	486	<=	HK97 gp10 family phage protein	NA	ACX60_RS10020	NA	A1S_1593	KZA74_10285	118.86	-0.0809528	0.0529533	-5.14132	0.991879	0.996962	5.46781e-13	475.995	2.68686	3.29084	8.18851	0.00242168	6.44298e-05	1.64159e-26
ddrR	KZA74_10290	2,166,043..2,166,399	357	<=	phage head closure protein	NA	ACX60_RS10025	NA	A1S_1592	KZA74_10290	99.0606	-0.229465	-0.174883	-4.9179	0.97575	0.988928	2.61227e-14	484.059	2.94188	3.82968	7.94704	0.000512343	1.30124e-06	1.90423e-25
ddrR	KZA74_10295	2,166,401..2,166,688	288	<=	head-tail connector protein	NA	ACX60_RS10030	NA	NA	KZA74_10295	47.8759	-0.244613	0.0517686	-4.82057	0.976052	0.996962	3.18622e-10	290.436	3.36255	4.03314	8.29452	0.00381566	0.000197221	3.43211e-16
ddrR	KZA74_10300	2,166,685..2,166,861	177	<=	KZA74_10300	NA	ACX60_RS10035	NA	A1S_3699	KZA74_10300	38.5457	0.237105	-0.0557413	-5.158	0.976014	0.996962	3.81584e-10	243.751	3.54019	4.38705	8.64268	1.44722e-05	2.9871e-08	1.61772e-22
ddrR	KZA74_10305	2,166,909..2,168,081	1173	<=	phage major capsid protein	NA	ACX60_RS10040	NA	A1S_1591	KZA74_10305	275.217	-1.1777	-0.421937	-5.01806	0.891058	0.917517	6.95695e-14	2830.9	3.54338	4.69467	9.43621	0.000331281	3.88275e-07	1.47376e-28
ddrR	KZA74_10310	2,168,074..2,168,736	663	<=	HK97 family phage prohead protease	K06904	ACX60_RS10045	NA	A1S_1590	KZA74_10310	180.273	-0.643802	-0.406866	-8.55314	0.973209	0.946187	1.8765e-16	703.781	2.21085	3.157	11.577	0.0498769	0.000659343	3.1324e-29
ddrR	KZA74_10315	2,168,729..2,169,955	1227	<=	phage portal protein	NA	ACX60_RS10050	NA	A1S_1589	KZA74_10315	320.172	-0.40685	-0.179097	-3.34936	0.973209	0.979374	1.08642e-10	1319.94	2.52265	3.19642	6.63687	0.00239055	3.04814e-05	1.21321e-22
ddrR	KZA74_10320	2,169,952..2,171,652	1701	<=	terminase large subunit	NA	ACX60_RS10055	NA	A1S_1587	KZA74_10320	421.867	-0.288534	-0.0558958	-6.21743	0.97575	0.996962	1.19909e-17	1192.21	1.97996	2.46025	8.81423	0.0694214	0.00925426	7.17333e-32
ddrR	KZA74_10325	2,171,775..2,171,969	195	<=	KZA74_10325	NA	ACX60_RS10060	NA	NA	KZA74_10325	58.3044	-0.393015	-0.346883	-4.35484	0.973209	0.954298	1.27162e-08	194.68	2.42575	3.11445	6.71755	0.00737553	0.000154044	1.11533e-18
ddrR	KZA74_10330	2,171,979..2,172,461	483	<=	terminase small subunit	NA	ACX60_RS10065	NA	A1S_3697	KZA74_10330	92.9728	-0.764243	-0.176814	-4.07142	0.973209	0.983857	2.36174e-12	354.293	2.34287	3.04067	6.99343	0.00433686	4.80652e-05	6.93579e-25
ddrR	KZA74_10335	2,172,586..2,172,882	297	<=	EsvK1, HNH endonuclease	NA	ACX60_RS10070	NA	A1S_1586	KZA74_10335	97.4063	-0.0100346	0.00197902	-4.26977	0.999942	1	2.40411e-12	681.793	3.97599	4.40125	7.61027	2.66924e-07	8.36344e-09	6.93579e-25
ddrR	KZA74_10340	2,172,812..2,173,102	291	<=	KZA74_10340	NA	ACX60_RS10075	NA	NA	KZA74_10340	65.7167	0.41106	0.343634	-5.0171	0.973209	0.950588	1.65373e-10	248.492	2.78335	3.45471	7.71236	0.00160412	2.39582e-05	1.01583e-20
ddrR	KZA74_10345	2,173,080..2,173,343	264	<=	KZA74_10345	NA	ACX60_RS10080	NA	A1S_3696	KZA74_10345	18.1362	-0.0853868	0.208589	-5.25704	0.991879	0.990942	2.87584e-06	142.702	3.87605	4.48218	8.95958	0.000945276	5.44655e-05	1.73563e-12
ddrR	KZA74_10350	2,173,336..2,173,518	183	<=	KZA74_10350	NA	ACX60_RS10085	NA	A1S_3695	KZA74_10350	17.8159	-0.593592	-0.0732087	-7.27203	0.973209	0.996962	5.03791e-07	71.6579	2.43351	3.49356	9.40245	0.0421319	0.00039859	7.39532e-10
ddrR	KZA74_10355	2,173,508..2,174,038	531	<=	KZA74_10355	NA	ACX60_RS10090	NA	A1S_3694	KZA74_10355	65.7352	-0.343209	-0.275347	-5.1333	0.973457	0.968227	4.68226e-12	512.751	3.28891	4.48481	9.25371	0.000208073	7.17066e-08	1.75664e-28
ddrR	KZA74_10360	2,174,054..2,174,452	399	<=	KZA74_10360	NA	ACX60_RS10095	NA	A1S_3693	KZA74_10360	96.8612	-0.623382	0.0802393	-9.59867	0.973209	0.996962	8.46609e-11	605.219	3.24287	4.25015	12.5044	0.0184839	0.000423085	9.09984e-15
ddrR	KZA74_10370	2,175,289..2,175,459	171	<=	KZA74_10370	NA	ACX60_RS10105	NA	NA	KZA74_10370	42.7618	0.554619	0.868186	-1.59718	0.973209	0.837046	0.0124481	122.421	2.18654	1.87535	5.42426	0.000897543	0.00766552	5.80805e-23
ddrR	KZA74_10375	2,175,477..2,175,839	363	<=	PRKR-interacting protein 1	NA	ACX60_RS10110	NA	A1S_3690	KZA74_10375	114.1	0.0409495	0.00514632	-1.05553	0.991879	0.997921	0.00207059	250.86	1.5621	2.00354	3.87297	0.00290469	3.52392e-05	2.92105e-20
ddrR	KZA74_10385	2,176,672..2,177,169	498	<=	antitermination protein	NA	ACX60_RS10120	NA	A1S_3688	KZA74_10385	125.731	-0.524661	-0.163573	-3.19113	0.973209	0.979374	3.62097e-11	427.556	2.15705	3.11199	5.8006	0.00317266	1.88171e-06	3.29924e-22
ddrR	KZA74_10390	2,177,169..2,177,339	171	<=	KZA74_10390	NA	ACX60_RS10125	ABUW_0752|ABUW_1271	NA	KZA74_10390	30.5745	-0.0371507	-0.157282	-6.37418	0.992114	0.994753	1.92583e-08	53.2108	1.3637	2.37694	5.64382	0.458703	0.0633951	2.42603e-05
ddrR	KZA74_10395	2,177,336..2,177,938	603	<=	KZA74_10395	NA	ACX60_RS10130	NA	NA	KZA74_10395	183.325	-0.033547	0.0396193	-7.60279	0.992114	0.996962	2.34422e-18	325.714	1.21554	2.31742	7.84062	0.573532	0.0909193	2.55673e-13
ddrR	KZA74_10400	2,177,935..2,178,213	279	<=	KZA74_10400	NA	ACX60_RS10135	NA	A1S_1585	KZA74_10400	63.0015	0.295645	0.515518	-6.17799	0.97575	0.885255	4.99396e-11	98.7918	1.3208	1.47658	7.24992	0.280345	0.188869	3.20717e-15
ddrR	KZA74_10405	2,178,210..2,179,542	1333	<=	AAA family ATPase, frameshifted	NA	ACX60_RS10140	NA	A1S_1584	KZA74_10405	268.133	-0.544671	-0.054304	-5.8928	0.973209	0.996962	4.57181e-16	653.492	1.40827	2.62429	7.65323	0.322012	0.00673668	2.11022e-22
ddrR	KZA74_10410	2,179,542..2,180,426	885	<=	YdaU family protein	NA	ACX60_RS10145	NA	A1S_1583	KZA74_10410	199.625	-0.0447822	0.467838	-5.66253	0.991879	0.885744	2.09507e-16	558.775	1.49356	2.28117	8.80886	0.227439	0.0143175	4.6049e-32
ddrR	KZA74_10415	2,180,426..2,180,722	297	<=	KZA74_10415	NA	ACX60_RS10150	NA	NA	KZA74_10415	57.3318	-0.48903	-0.141101	-7.08543	0.973209	0.996962	1.68248e-11	247.992	1.82131	3.27984	10.5839	0.141981	0.000212871	4.57805e-23
ddrR	KZA74_10425	2,182,014..2,182,451	438	=>	KZA74_10425	NA	NA	NA	NA	KZA74_10425	58.7911	0.365383	0.504469	-2.30768	0.973209	0.837046	2.19561e-06	1445.59	4.19978	5.88614	9.23595	5.77386e-07	4.05895e-12	4.46861e-33
ddrR	KZA74_10430	2,182,444..2,182,716	273	=>	KZA74_10430	NA	NA	NA	NA	KZA74_10430	58.7238	-0.76807	-0.483229	-4.30552	0.973209	0.839664	2.40727e-13	1083.63	3.12967	5.78226	10.024	0.000650543	5.8351e-12	2.23089e-35
ddrR	KZA74_10435	2,182,938..2,183,351	414	=>	helix-turn-helix domain-containing protein		ACX60_RS10160	NA	A1S_3686	KZA74_10435	100.717	-0.621493	-0.334457	-2.98531	0.973209	0.93164	1.33231e-07	1593.65	3.02825	5.49348	8.63511	0.00169803	1.32759e-10	1.78625e-27
ddrR	KZA74_10440	2,183,574..2,183,837	264	=>	KZA74_10440	NA	ACX60_RS10175	NA	A1S_3685	KZA74_10440	62.4962	0.580134	0.390342	-2.59279	0.973209	0.883051	1.42003e-06	431.138	2.46218	4.07836	7.64471	0.00476602	5.31596e-08	1.35551e-27
ddrR	KZA74_10445	2,183,849..2,184,379	531	=>	DUF551 domain-containing protein	rlmD	ACX60_RS10180	NA	A1S_1581	KZA74_10445	154.384	-0.695275	-0.164568	-3.45635	0.973209	0.98051	3.20954e-12	1182.24	2.78007	4.68919	7.30281	0.0016046	2.15797e-09	1.65397e-23
ddrR	KZA74_10450	2,184,383..2,184,865	483	=>	class I SAM-dependent methyltransferase	NA	ACX60_RS10185	NA	A1S_3684	KZA74_10450	155.98	0.0831948	-0.177542	-4.00077	0.988413	0.973225	6.2573e-18	755.567	2.25394	4.31265	7.07543	0.00622371	7.54337e-10	1.28398e-26
ddrR	KZA74_10455	2,184,862..2,185,131	270	=>	KZA74_10455	NA	ACX60_RS10190	NA	A1S_3683	KZA74_10455	83.4333	-0.0821156	0.00799301	-3.71959	0.988064	0.997921	8.72108e-20	491.974	2.89762	4.51743	6.72684	1.33143e-05	4.95441e-12	2.5286e-27
ddrR	KZA74_10460	2,185,124..2,185,375	252	=>	KZA74_10460	NA	NA	NA	NA	KZA74_10460	143.061	-0.12581	0.091113	-4.27145	0.978912	0.993335	5.17857e-22	526.025	2.44604	3.44682	6.72126	6.23297e-05	2.62943e-09	7.42922e-33
ddrR	KZA74_10465	2,185,341..2,186,300	960	<=	tyrosine-type recombinase/integrase	xerC	ACX60_RS10195	NA	A1S_1580	KZA74_10465	186.958	-0.3718	-0.013376	-1.0852	0.973209	0.997921	0.0233702	315.941	1.00303	1.455	3.19822	0.230128	0.0267753	3.72091e-11
ddrR	KZA74_10725	2,233,880..2,234,368	489	<=	Lrp/AsnC ligand binding domain-containingprotein	lrp	ACX60_RS10455	ABUW_2286	A1S_1529	KZA74_10725	102.789	0.0713829	0.007554	-1.46227	0.9888	0.997921	0.00452933	85.4762	-0.384906	-0.0438627	0.516976	0.801108	0.98499	0.627613
ddrR	KZA74_10800	2,249,778..2,250,323	546	<=	GNAT family N-acetyltransferase	pat	ACX60_RS10530	ABUW_2301	A1S_1516	KZA74_10800	165.934	0.330864	0.109743	-1.00449	0.973209	0.988351	0.00748544	134.893	0.0777663	-0.0878674	-0.262024	0.979994	0.947686	0.775622
ddrR	KZA74_10815	2,251,693..2,253,153	1461	<=	bifunctional ADP-dependent NAD(P)H-hydrate dehydratase/NAD(P)H-hydrate epimerase	nnr	ACX60_RS10545	ABUW_2305	A1S_1513	KZA74_10815	577.757	-0.0586717	0.0814376	-1.59974	0.988591	0.993335	3.36012e-06	457.185	-0.0525133	-0.318645	-0.213376	0.986515	0.776931	0.841314
ddrR	KZA74_10845	2,257,084..2,257,824	741	=>	fimbria/pilus periplasmic chaperone	fimB	ACX60_RS10575	ABUW_2311	A1S_1509	KZA74_10845	167.019	0.0803806	0.245328	-2.0721	0.988793	0.9518	2.92906e-05	128.994	-0.158003	-0.206996	-0.868478	0.960407	0.919757	0.328145
ddrR	KZA74_10850	2,257,876..2,260,413	2538	=>	fimbrial biogenesis outer membrane usherprotein	fimD, fimC, mrkC, htrE, cssD	ACX60_RS10580	ABUW_2312	A1S_1508	KZA74_10850	372.178	0.261272	0.386847	-2.39528	0.97575	0.902807	1.86489e-05	301.149	0.121582	-0.361064	-0.637613	0.984511	0.860255	0.624192
ddrR	KZA74_10855	2,260,410..2,261,429	1020	=>	fimbrial protein	fimE, merkD_2	ACX60_RS10585	ABUW_2313	A1S_1507	KZA74_10855	222.121	0.148929	0.236431	-1.83578	0.976052	0.938813	8.07575e-06	177.4	-0.0798476	-0.037111	-1.23829	0.986515	0.986184	0.0402805
ddrR	KZA74_10865	2,262,225..2,263,076	852	<=	LysR family transcriptional regulator	NA	ACX60_RS10595	ABUW_2315	A1S_1506	KZA74_10865	213.731	-0.361127	-0.0766594	-1.54043	0.973209	0.996962	0.00360379	170.036	-0.0616198	-0.373769	-0.337066	0.986515	0.818109	0.793968
ddrR	KZA74_10885	2,266,403..2,266,840	438	<=	PACE efflux transporter	NA	ACX60_RS10615	ABUW_2319	A1S_1503	KZA74_10885	118.671	0.175198	0.349587	-1.88151	0.978912	0.927203	0.00147985	97.2639	-0.0650352	-0.495964	0.411773	0.990634	0.82412	0.832274
ddrR	KZA74_10895	2,268,409..2,269,641	1233	<=	integrase family protein	NA	NA	NA	A1S_1501	KZA74_10895	155.523	0.205954	0.300545	-1.88445	0.97575	0.903097	1.76215e-05	123.485	-0.0491993	-0.342575	-0.309278	0.989777	0.830886	0.830087
ddrR	KZA74_10900	2,269,799..2,269,875	77	=>	tRNA-Met	NA	ACX60_RS10625	ABUW_2322	A1S_3674	KZA74_10900	136.413	0.312136	-1.18213	-2.8369	0.97575	0.837046	3.93272e-05	156.621	-0.414432	2.33859	-0.623579	0.906306	0.050075	0.801924
ddrR	KZA74_10930	2,274,262..2,275,578	1317	=>	DcaP-like protein	NA	ACX60_RS10660	ABUW_2329	A1S_1494	KZA74_10930	249.276	-0.610643	-0.210228	-4.05171	0.973209	0.987661	5.42723e-09	211.154	0.0722641	-0.228451	0.749623	0.986882	0.928354	0.577796
ddrR	KZA74_10965	2,281,791..2,283,014	1224	=>	SfnB family sulfur acquisition oxidoreductase	NA	ACX60_RS10695	ABUW_2336	A1S_1487	KZA74_10965	383.178	-0.757417	-0.333588	-1.37688	0.973209	0.931919	0.0170667	295.905	-0.178804	-0.37369	-0.881413	0.949564	0.830958	0.294191
ddrR	KZA74_10970	2,283,014..2,284,426	1413	=>	LLM class flavin-dependent oxidoreductase	NA	ACX60_RS10700	ABUW_2337	A1S_1486	KZA74_10970	356.879	-0.442282	-0.166296	-1.37404	0.973209	0.988928	0.0196717	278.185	-0.0210946	-0.43013	-0.660794	0.996558	0.82412	0.572549
ddrR	KZA74_10990	2,287,181..2,287,840	660	=>	ABC transporter permease	metI	ACX60_RS10720	ABUW_2341	A1S_1482	KZA74_10990	210.046	-0.606476	-0.242052	-1.37997	0.973209	0.950588	0.00474624	161.087	-0.066639	-0.603698	-0.726201	0.986515	0.554197	0.323515
ddrR	KZA74_11000	2,289,071..2,289,592	522	<=	DUF962 domain-containing protein	NA	ACX60_RS10730	ABUW_2343	A1S_1480	KZA74_11000	136.78	0.323027	0.453281	-2.43194	0.973209	0.851553	3.89981e-06	113.871	0.181613	-0.227507	-0.263453	0.953908	0.916436	0.891358
ddrR	KZA74_11050	2,298,413..2,299,045	633	<=	LysE family translocator	NA	ACX60_RS10780	ABUW_2353	A1S_1472	KZA74_11050	143.363	0.513735	0.387838	-2.91116	0.973209	0.883051	3.4768e-08	120.65	0.186434	-0.129502	-0.15168	0.951179	0.950757	0.954579
ddrR	KZA74_11115	2,316,457..2,316,978	522	<=	chromate transporter	chrA	ACX60_RS10845	ABUW_2366	A1S_1457	KZA74_11115	160.186	0.15921	0.13355	-3.79295	0.982385	0.993335	2.2474e-10	127.402	0.0690379	-0.343445	0.661234	0.986515	0.860255	0.591481
ddrR	KZA74_11120	2,316,978..2,317,538	561	<=	chromate transporter	chrA	ACX60_RS10850	ABUW_2367	A1S_1456	KZA74_11120	129.205	0.00724166	0.00245957	-2.85661	0.999942	1	1.3209e-06	110.556	0.0940129	-0.298637	0.0987845	0.986515	0.887692	0.977484
ddrR	KZA74_11125	2,317,640..2,318,542	903	=>	LysR family transcriptional regulator	NA	ACX60_RS10855	ABUW_2368	A1S_1455	KZA74_11125	221.438	-0.0281357	0.00472814	-1.20891	0.992282	1	0.048011	177.265	0.0211682	-0.4568	-0.111395	0.996558	0.821306	0.971955
ddrR	arsB	2,318,634..2,319,668	1035	<=	arsB, ACR3 family arsenite efflux transporter	ACR3, arsB	ACX60_RS10860	ABUW_2369|ABUW_3670	A1S_1454	KZA74_11130	206.092	0.507063	0.448354	-2.43136	0.973209	0.864665	8.13065e-06	175.238	0.312706	-0.171505	-0.0440971	0.870877	0.934009	0.992126
ddrR	KZA74_11135	2,319,773..2,320,102	330	<=	metalloregulator ArsR/SmtB family transcriptionfactor	arsR	ACX60_RS10865	ABUW_2370|ABUW_3668	A1S_1453	KZA74_11135	39.4461	0.381571	0.232208	-1.65688	0.973209	0.97666	0.0113003	30.4984	0.0232806	-0.0109337	-0.0184983	NA	0.997578	0.997924
ddrR	arsC	2,320,187..2,320,615	429	=>	arsC, arsenate reductase (glutaredoxin)	ARSC1, arsC	ACX60_RS10870	ABUW_2371|ABUW_3667	A1S_1452	KZA74_11140	67.4213	-0.293848	0.0144166	-3.82383	0.97575	0.997921	2.98125e-06	54.1484	0.122233	-0.374791	0.722532	0.986515	0.888886	0.707959
ddrR	KZA74_11145	2,320,684..2,320,845	162	<=	XapX domain-containing protein	xapX	ACX60_RS10875	ABUW_2372	NA	KZA74_11145	57.5321	0.461173	0.293924	-1.71574	0.973209	0.909189	0.000193941	47.9806	-0.209719	0.0805124	0.401064	NA	0.965389	0.723458
ddrR	KZA74_11150	2,320,903..2,322,777	1875	<=	amidohydrolase	NA	ACX60_RS10880	ABUW_2373	A1S_1451	KZA74_11150	885.583	-0.172398	-0.208736	-1.79679	0.973209	0.88405	1.24669e-10	717.039	-0.224837	-0.291835	0.232592	0.83851	0.78002	0.799032
ddrR	KZA74_11155	2,323,108..2,323,794	687	<=	hydrolase	NA	ACX60_RS10885	ABUW_2374	A1S_1450	KZA74_11155	270.525	-0.597561	-0.223069	-1.03456	0.932568	0.911913	0.0028006	207.172	-0.230957	-0.435196	-0.565789	0.801108	0.508097	0.20018
ddrR	KZA74_11170	2,326,064..2,327,533	1470	=>	NCS1 family nucleobase:cation symporter-1	TC.NCS1	ACX60_RS10900	ABUW_2377	A1S_1447	KZA74_11170	452.106	0.168299	0.336616	-3.38936	0.981995	0.94447	2.36167e-08	365.949	0.0699558	-0.469056	-0.0322838	0.986882	0.820944	0.993854
ddrR	KZA74_11175	2,327,530..2,328,264	735	=>	aspartate/glutamate racemase family protein	hpxA	ACX60_RS10905	ABUW_2378	A1S_1446	KZA74_11175	179.104	-0.756897	-0.202161	-4.22883	0.973209	0.990942	5.515e-09	141.582	0.0197278	-0.62438	-0.206097	0.998216	0.785814	0.949721
ddrR	KZA74_11205	2,333,624..2,335,090	1467	<=	MFS transporter	NA	ACX60_RS10935	ABUW_2384	A1S_1440	KZA74_11205	498.26	-0.0825168	0.210756	-5.03929	0.991879	0.987661	5.34489e-13	401.079	0.0935471	-0.4799	0.560772	0.986515	0.85092	0.775721
ddrR	KZA74_11210	2,335,286..2,336,677	1392	<=	LLM class flavin-dependent oxidoreductase	ladA	ACX60_RS10940	ABUW_2385	A1S_1438	KZA74_11210	358.532	-0.528619	-0.135494	-2.0265	0.973209	0.993335	0.000445926	280.534	-0.0968738	-0.51357	0.0755445	0.986515	0.763697	0.980408
ddrR	KZA74_11215	2,336,854..2,338,149	1296	<=	monooxygenase	NA	ACX60_RS10945	ABUW_2386	A1S_1436	KZA74_11215	590.991	-0.313649	-0.105303	-1.39213	0.973209	0.990942	0.000539091	464.124	-0.168209	-0.246426	-0.76684	0.921168	0.860255	0.20018
ddrR	KZA74_11225	2,339,740..2,341,185	1446	=>	cydA, cytochrome ubiquinol oxidase subunit I	cydA	ACX60_RS10955	ABUW_2389	A1S_1434	KZA74_11225	813.08	-0.384253	-0.660315	-1.49283	0.973209	0.837046	2.1619e-05	715.793	-0.583384	0.24053	0.984716	0.553626	0.88179	0.112802
ddrR	KZA74_11230	ND	ND	ND	cydB, cytochrome d ubiquinol oxidase subunit II	cydB	ACX60_RS10960	ABUW_2390	A1S_1433	KZA74_11230	766.213	-0.0146145	-0.499692	-1.73939	0.992114	0.837046	7.68887e-10	683.468	-0.624671	0.252903	1.12482	0.500836	0.875368	0.0489706
ddrR	KZA74_11235	2,342,196..2,342,330	135	=>	DUF2474 domain-containing protein		ACX60_RS10965	ABUW_2391	NA	KZA74_11235	97.6067	0.37488	-0.289839	-0.995157	0.973209	0.921139	0.0379877	89.5857	-0.580677	0.221182	0.736214	0.71046	0.925644	0.513544
ddrR	madM	2,344,912..2,345,676	765	<=	madM, malonate transporter subunit MadM	madM	ACX60_RS10980	ABUW_2394	A1S_1429	KZA74_11250	380.377	-0.341507	-0.119532	-2.6827	0.973209	0.988351	2.01392e-11	299.618	-0.129104	-0.490392	0.162425	0.949564	0.573063	0.900361
ddrR	madL	2,345,669..2,346,085	417	<=	madL, malonate transporter subunit MadL	madL	ACX60_RS10985	ABUW_2395	A1S_1428	KZA74_11255	167.612	-0.0885097	-0.0692096	-2.95974	0.987406	0.996962	1.53712e-13	138.826	-0.196072	-0.0529216	0.266186	0.904515	0.974359	0.830657
ddrR	mdcH	2,346,134..2,347,072	939	<=	mdcH, malonate decarboxylase subunit epsilon	mdcH	ACX60_RS10990	ABUW_2396	A1S_1427	KZA74_11260	356.667	-0.524351	-0.246806	-3.67417	0.973209	0.955635	8.66882e-13	279.393	-0.0858589	-0.742395	0.101077	0.986515	0.461967	0.971891
ddrR	KZA74_11265	2,347,085..2,347,693	609	<=	malonate decarboxylase holo-ACP synthase	mdcG	ACX60_RS10995	ABUW_2397	A1S_1426	KZA74_11265	302.093	-0.417718	-0.259017	-3.72919	0.973209	0.933284	2.00181e-17	245.881	-0.0871055	-0.154746	0.263576	0.984718	0.932017	0.85341
ddrR	mdcE	2,347,684..2,348,511	828	<=	mdcE, biotin-independent malonate decarboxylasesubunit gamma	mdcE	ACX60_RS11000	ABUW_2398	A1S_1425	KZA74_11270	287.047	-0.492693	-0.354834	-3.1148	0.973209	0.864665	2.5021e-13	231.951	-0.107745	-0.176578	0.0786382	0.963548	0.900211	0.971891
ddrR	KZA74_11275	2,348,508..2,349,359	852	<=	biotin-independent malonate decarboxylasesubunit beta	mdcD	ACX60_RS11005	ABUW_2399	A1S_1424	KZA74_11275	331.731	-0.229816	-0.129616	-3.98323	0.97575	0.990942	2.02048e-15	267.332	-0.300958	-0.147093	0.37017	0.879484	0.942722	0.816374
ddrR	KZA74_11280	2,349,352..2,349,651	300	<=	malonate decarboxylase subunit delta	mdcC	ACX60_RS11010	ABUW_2400	A1S_1423	KZA74_11280	94.7055	-0.211456	0.0726288	-4.58938	0.978617	0.996962	3.77487e-11	73.7669	-0.120003	-0.580925	0.681172	0.984944	0.776931	0.686271
ddrR	KZA74_11285	2,349,654..2,350,538	885	<=	triphosphoribosyl-dephospho-CoA synthase	mdcB	ACX60_RS11015	ABUW_2401	A1S_1422	KZA74_11285	308.179	-1.0727	-0.362751	-4.24167	0.973209	0.946923	1.47946e-09	238.77	-0.166971	-0.65247	0.431102	0.970073	0.742171	0.830087
ddrR	mdcA	2,350,538..2,352,217	1680	<=	mdcA, malonate decarboxylase subunit alpha	mdcA	ACX60_RS11020	ABUW_2402	A1S_1421	KZA74_11290	637.155	-0.747102	-0.42556	-3.67549	0.973209	0.899809	8.60834e-10	496.402	-0.246225	-0.648178	0.98588	0.922212	0.67818	0.305275
ddrR	gcvA	2,352,327..2,353,241	915	<=	gcvA, transcriptional regulator GcvA	gcvA	ACX60_RS11025	NA	A1S_1420	KZA74_11295	260.426	0.103517	0.328036	-2.87999	0.9888	0.950588	1.06396e-05	208.02	0.153203	-0.550612	-0.186592	0.97217	0.778874	0.941626
ddrR	KZA74_11300	2,353,427..2,354,101	675	=>	cupin domain-containing protein	cupin	ACX60_RS11030	NA	A1S_1419	KZA74_11300	199.426	-0.289239	-0.0202127	-1.51105	0.97575	0.997921	0.0254364	165.451	0.00950741	-0.454448	0.551033	0.999632	0.830886	0.72103
ddrR	KZA74_11305	2,354,111..2,355,298	1188	=>	MFS transporter	NA	ACX60_RS11035	ABUW_2403	A1S_1418	KZA74_11305	444.772	0.0928953	0.111338	-1.9253	0.988413	0.994702	0.000263421	364.236	0.0455261	-0.321459	0.420931	0.990942	0.860255	0.758307
ddrR	KZA74_11310	2,355,307..2,355,900	594	<=	GNAT family N-acetyltransferase	NA	ACX60_RS11040	ABUW_2404	A1S_1417	KZA74_11310	187.967	-0.28815	-0.174925	-2.22578	0.973209	0.982708	3.28405e-05	152.514	0.0542412	-0.501292	-0.0138427	0.987932	0.740456	0.998081
ddrR	KZA74_11315	2,355,943..2,356,578	636	<=	FMN-binding negative transcriptional regulator	paiB	ACX60_RS11045	ABUW_2405	A1S_1416	KZA74_11315	204.65	-0.404027	-0.260342	-3.72149	0.973209	0.976489	6.5932e-08	164.999	-0.0138025	-0.207814	0.427802	0.998216	0.932017	0.803993
ddrR	KZA74_11320	2,356,694..2,358,184	1491	=>	PLP-dependent aminotransferase family protein	K00375	ACX60_RS11050	ABUW_2406	A1S_1415	KZA74_11320	447.78	-0.274322	-0.141522	-2.47952	0.97575	0.990942	8.05277e-06	352.62	-0.0423687	-0.460851	-0.27375	0.991667	0.793862	0.878083
ddrR	KZA74_11325	2,358,192..2,358,881	690	<=	LrgB family protein	NA	ACX60_RS11055	ABUW_2407	A1S_1414	KZA74_11325	184.219	-0.29757	-0.0541949	-4.02278	0.97575	0.996962	4.49304e-10	147.253	-0.0201445	-0.39612	0.392031	0.996558	0.847744	0.830087
ddrR	KZA74_11330	2,358,895..2,359,326	432	<=	CidA/LrgA family protein	cidA	ACX60_RS11060	ABUW_2408	A1S_3666	KZA74_11330	92.4147	-0.111498	0.0565925	-4.19766	0.988793	0.996962	3.57605e-09	78.2047	0.145104	-0.190691	0.965291	0.976989	0.939906	0.447386
ddrR	KZA74_11335	2,359,437..2,360,342	906	=>	LysR family transcriptional regulator	NA	ACX60_RS11065	ABUW_2409	A1S_1413	KZA74_11335	223.132	-0.0910695	0.0593716	-2.52483	0.9888	0.996962	3.36776e-05	181.195	-0.000378473	-0.23789	-0.395754	0.999719	0.921048	0.830657
ddrR	KZA74_11350	2,362,020..2,362,940	921	<=	LysR family transcriptional regulator	NA	ACX60_RS11080	ABUW_2412	A1S_1410	KZA74_11350	312.819	0.22226	0.0700002	-2.31978	0.973209	0.996962	4.50668e-08	285.394	-0.0384543	0.0212138	1.15552	0.990942	0.989046	0.0291827
ddrR	KZA74_11355	2,363,066..2,363,803	738	=>	SDR family oxidoreductase	fabG	ACX60_RS11085	ABUW_2413	A1S_1409	KZA74_11355	213.997	-0.63616	-0.137849	-3.72034	0.973209	0.996617	5.08009e-08	167.779	-0.0804925	-0.708601	0.789958	0.986515	0.650052	0.514867
ddrR	KZA74_11360	2,364,042..2,364,551	510	=>	rhodanese-like domain-containing protein	NA	ACX60_RS11090	ABUW_2414	A1S_1408	KZA74_11360	74.2024	-0.931598	-0.294711	-1.54888	0.973209	0.946187	0.00664169	56.3607	-0.211871	-0.330011	-1.40727	0.930485	0.868304	0.0552517
ddrR	KZA74_11365	2,364,570..2,365,511	942	=>	serine acetyltransferase	cysE	ACX60_RS11095	ABUW_2415	A1S_1407	KZA74_11365	346.921	-0.33737	-0.0294461	-3.69613	0.974056	0.996962	2.43072e-08	273.943	-0.00803976	-0.473414	-0.429687	0.999632	0.830886	0.830657
ddrR	KZA74_11370	2,365,752..2,366,684	933	=>	KZA74_11370	mmpI	ACX60_RS11100	ABUW_2416	A1S_1406	KZA74_11370	287.605	-0.523556	0.0295411	-1.39895	0.973209	0.996962	0.0387494	223.258	-0.0487881	-0.688038	-0.584871	0.990942	0.661995	0.673758
ddrR	KZA74_11375	2,366,659..2,368,620	1962	=>	cysteine desulfurase	sufS	ACX60_RS11105	ABUW_2417	A1S_1403	KZA74_11375	715.56	-0.826768	-0.28771	-1.56444	0.973209	0.953069	0.00871423	545.985	-0.131076	-0.556531	-0.670292	0.971139	0.699248	0.505411
ddrR	KZA74_11380	2,369,016..2,369,137	122	<=	KZA74_11380	NA	NA	NA	NA	KZA74_11380	70.77	0.626486	0.846084	-3.80134	0.973209	0.837046	7.43157e-09	63.5298	0.362542	0.190535	0.77701	0.899864	0.943002	0.666363
ddrR	KZA74_11385	2,369,226..2,369,864	639	<=	LysE family translocator	NA	ACX60_RS11110	ABUW_2418	A1S_1402	KZA74_11385	284.697	0.427071	0.547473	-4.03126	0.973209	0.841627	7.34897e-11	231.878	0.0395775	-0.300117	0.230164	0.99336	0.888886	0.918126
ddrR	KZA74_11390	2,369,956..2,370,891	936	=>	LysR family transcriptional regulator	NA	ACX60_RS11115	ABUW_2419	A1S_1401	KZA74_11390	310.635	-0.578692	-0.164299	-3.49281	0.973209	0.991179	7.89172e-08	240.812	-0.0704111	-0.591203	-0.238709	0.986515	0.749749	0.912883
ddrR	KZA74_11395	2,370,968..2,371,087	120	=>	KZA74_11395	NA	NA	NA	NA	KZA74_11395	16.0765	0.247128	0.425277	-1.79754	0.97967	0.946187	0.0391534	13.4062	-0.0608359	0.0549891	0.103984	NA	0.986755	0.980408
ddrR	KZA74_11410	2,372,978..2,373,709	732	<=	amino acid ABC transporter ATP-binding protein	glnQ, ABC.PA.A	ACX60_RS11130	ABUW_2422	A1S_1398	KZA74_11410	325.524	-0.309986	-0.112746	-1.1283	0.973209	0.993335	0.0293919	264.178	0.0265355	-0.21678	-0.683387	0.996435	0.900759	0.456667
ddrR	KZA74_11415	2,373,712..2,374,377	666	<=	amino acid ABC transporter permease	glnP, ABC.PA.P	ACX60_RS11135	ABUW_2423	A1S_1397	KZA74_11415	225.51	-0.421374	0.107852	-1.80462	0.973209	0.996962	0.01362	174.879	-0.0920292	-0.573739	-0.655386	0.986515	0.788922	0.666363
ddrR	KZA74_11425	2,375,091..2,375,204	114	=>	KZA74_11425	NA	NA	NA	NA	KZA74_11425	12.2346	0.254854	0.707479	-4.02167	0.97575	0.837046	1.41043e-05	8.70135	-0.724758	-0.0776851	0.0655923	NA	0.981211	0.993854
ddrR	KZA74_11435	2,375,739..2,376,698	960	<=	response regulator transcription factor	NA	ACX60_RS11150	ABUW_2426	A1S_1394	KZA74_11435	240.194	-0.373597	-0.0186914	-1.96172	0.973209	0.997921	0.00292896	193.146	-0.0310355	-0.316557	-0.853916	0.996435	0.885614	0.44172
ddrR	KZA74_11440	2,376,695..2,380,159	3465	<=	response regulator	NA	ACX60_RS11155	ABUW_2427	A1S_1393	KZA74_11440	1099.23	-0.37059	-0.063037	-1.49175	0.973209	0.996962	0.0464944	856.207	-0.0597532	-0.345525	-1.06814	0.990942	0.888886	0.360056
ddrR	KZA74_11445	2,380,355..2,381,971	1617	=>	allantoin permease	NA	ACX60_RS11160	ABUW_2428	A1S_1392	KZA74_11445	473.776	-0.461253	0.0331465	-4.33408	0.973209	0.996962	1.11911e-08	386.732	0.108269	-0.375251	0.0811269	0.986515	0.888886	0.984823
ddrR	KZA74_11450	2,382,029..2,382,484	456	<=	Lrp/AsnC family transcriptional regulator	NA	ACX60_RS11165	ABUW_2429	A1S_1391	KZA74_11450	170.587	-0.23709	0.0502077	-1.32907	0.973209	0.996962	0.00225206	141.958	-0.278888	-0.0869116	0.464572	0.845466	0.957279	0.608691
ddrR	KZA74_11470	2,384,514..2,385,749	1236	<=	KGG domain-containing protein, AT hooks	dtpA	ACX60_RS11185	ABUW_2433	A1S_3662	KZA74_11470	1163.91	0.187152	0.429029	-4.22016	0.983996	0.929991	2.26564e-09	1012.63	-0.0731981	-0.795004	1.44905	0.990942	0.742819	0.252637
ddrR	KZA74_11475	2,386,234..2,386,647	414	=>	KZA74_11475	hypothetical	ACX60_RS11190	ABUW_2434	NA	KZA74_11475	29.3958	0.414753	0.651808	-3.5271	0.973209	0.837894	4.91756e-06	24.2779	0.191725	-0.379293	2.18784	NA	0.899396	0.0780569
ddrR	KZA74_11480	2,386,789..2,387,667	879	=>	SDR family oxidoreductase	yaD	ACX60_RS11195	ABUW_2435	A1S_1387	KZA74_11480	215.571	-0.365245	0.214461	-3.04834	0.973209	0.968746	4.38402e-09	186.632	0.0460969	-0.630028	1.43696	0.992804	0.730978	0.0930141
ddrR	KZA74_11495	2,391,647..2,392,126	480	=>	CinA family protein	cinA, pncC	ACX60_RS11210	ABUW_2438	A1S_1384	KZA74_11495	26.704	0.282719	0.49849	-2.74365	0.97575	0.870021	4.45317e-05	24.7659	0.389751	0.0252564	0.87927	NA	0.989941	0.497556
ddrR	KZA74_11500	2,392,411..2,392,632	222	=>	KZA74_11500	dtpB	ACX60_RS11215	ABUW_2439	A1S_3661	KZA74_11500	1869.19	0.0330734	-0.142794	-1.81407	0.994024	0.996962	0.0253053	2091.11	-0.667265	-0.208004	1.91521	0.81885	0.952668	0.148703
ddrR	KZA74_11530	2,395,550..2,396,455	906	<=	LysR family transcriptional regulator	NA	ACX60_RS11245	ABUW_2446	A1S_1382	KZA74_11530	251.419	0.268579	-0.00850667	-2.24379	0.97575	0.997921	4.11815e-05	207.886	0.0579809	0.0643759	-0.142484	0.987838	0.975434	0.950114
ddrR	KZA74_11535	2,396,567..2,397,805	1239	=>	SGNH/GDSL hydrolase family protein	NA	ACX60_RS11250	ABUW_2447	A1S_1381	KZA74_11535	340.573	-0.102445	0.0195575	-3.10883	0.984557	0.996962	4.90735e-15	273.38	-0.136937	-0.26165	0.0891309	0.952019	0.85748	0.971891
ddrR	KZA74_11540	2,397,851..2,399,134	1284	<=	TMF family protein	porin	ACX60_RS11255	ABUW_2448	A1S_1380	KZA74_11540	561.646	-0.610085	-0.408358	-3.19208	0.973209	0.873536	2.33296e-10	435.526	-0.658599	-0.277201	0.865977	0.701983	0.906061	0.485592
ddrR	KZA74_11545	2,399,378..2,400,049	672	<=	class I SAM-dependent methyltransferase	cmoA	ACX60_RS11260	ABUW_2449	A1S_1379	KZA74_11545	621.753	-0.832622	-0.42602	-2.38322	0.973209	0.967675	0.0209342	515.407	-1.06856	0.174512	1.72294	0.738825	0.968098	0.38468
ddrR	KZA74_11550	2,400,120..2,401,814	1695	<=	AMP-binding protein	K00666	ACX60_RS11265	ABUW_2450	A1S_1378	KZA74_11550	1904.51	-0.847696	-0.930382	-2.7601	0.973209	0.837894	0.00515882	1814.39	-0.953603	0.910939	2.30774	0.786005	0.818109	0.17903
ddrR	KZA74_11560	2,402,687..2,403,859	1173	=>	isovaleryl-CoA dehydrogenase	IVD, ivd	ACX60_RS11275	ABUW_2452	A1S_1376	KZA74_11560	1645.7	0.0444287	-0.677333	-2.43338	0.993571	0.904023	0.0170981	1802.54	-0.567807	1.54609	2.32405	0.912795	0.599719	0.224432
ddrR	KZA74_11565	2,403,884..2,405,485	1602	=>	methylcrotonoyl-CoA carboxylase	E6.4.1.4B	ACX60_RS11280	ABUW_2453	A1S_1375	KZA74_11565	2677.53	-0.190838	-0.660305	-2.50869	0.988413	0.904708	0.0117303	2660.75	-0.753138	1.12384	2.02848	0.859179	0.760778	0.30372
ddrR	KZA74_11570	2,405,495..2,406,298	804	=>	enoyl-CoA hydratase/isomerase family protein	liuC	ACX60_RS11285	ABUW_2454	A1S_1374	KZA74_11570	1145.94	-0.462677	-0.593118	-2.71501	0.973209	0.909189	0.00294012	1034.22	-0.853425	0.674278	1.68035	0.838836	0.88179	0.479366
ddrR	KZA74_11575	2,406,310..2,408,301	1992	=>	acetyl/propionyl/methylcrotonyl-CoA carboxylasesubunit alpha	E6.4.1.4A	ACX60_RS11290	ABUW_2455	A1S_1373	KZA74_11575	3412.66	-0.311137	-0.652399	-2.26157	0.978617	0.909189	0.0269489	2958.3	-1.10946	0.451434	1.47082	0.722853	0.919757	0.514867
ddrR	KZA74_11580	2,408,298..2,409,200	903	=>	hydroxymethylglutaryl-CoA lyase	E4.1.3.4, HMGCL, hmgL	ACX60_RS11295	ABUW_2456	A1S_1372	KZA74_11580	1616.51	-0.658866	-0.379446	-2.01602	0.973209	0.964685	0.0258581	1248.34	-1.09359	-0.164772	0.871301	0.67181	0.965794	0.723491
ddrR	KZA74_11585	2,409,450..2,410,391	942	<=	LysR family transcriptional regulator	NA	ACX60_RS11300	ABUW_2457	A1S_1371	KZA74_11585	385.689	-0.357239	-0.0886194	-1.17966	0.973209	0.990942	0.000404102	289.189	-0.139831	-0.611542	-0.690305	0.912795	0.259223	0.119208
ddrR	KZA74_11590	2,410,596..2,414,078	3483	=>	indolepyruvate ferredoxin oxidoreductase familyprotein	E1.2.7.8	ACX60_RS11305	ABUW_2458	A1S_1368	KZA74_11590	7180.86	-0.231645	-0.454974	-2.30569	0.988064	0.968129	0.037994	5805.73	-1.12928	0.309609	0.866674	0.721332	0.943927	0.781087
ddrR	KZA74_11595	2,414,140..2,414,943	804	<=	thioesterase family protein	NA	ACX60_RS11310	ABUW_2459	A1S_1367	KZA74_11595	380.152	-0.23977	-0.197902	-1.54232	0.973209	0.963832	0.000727972	302.996	-0.372882	-0.399492	-0.0180745	0.753482	0.75576	0.993854
ddrR	KZA74_11600	2,415,501..2,416,127	627	=>	LysE family translocator	NA	ACX60_RS11315	NA	A1S_1366	KZA74_11600	90.4707	0.70172	0.868227	-1.43446	0.973209	0.837046	0.00934975	70.6666	0.207072	-0.52489	-0.921845	0.931349	0.749749	0.301233
ddrR	KZA74_11605	2,416,356..2,417,171	816	<=	phosphonoacetaldehyde hydrolase	phnX	ACX60_RS11320	ABUW_2480	A1S_1365	KZA74_11605	280.261	-0.215195	-0.106178	-3.77904	0.97575	0.993335	1.2417e-14	230.738	-0.056223	-0.253305	-0.13254	0.986515	0.88179	0.951291
ddrR	phnW	2,417,208..2,418,395	1188	<=	phnW, 2-aminoethylphosphonate--pyruvate transaminase	phnW	ACX60_RS11325	ABUW_2481	A1S_1364	KZA74_11610	345.735	-0.456627	-0.152151	-3.7164	0.973209	0.993335	4.91761e-08	277.127	-0.00101218	-0.32728	-0.21641	0.999632	0.888886	0.932421
ddrR	KZA74_11615	2,418,422..2,419,576	1155	<=	TIGR03364 family FAD-dependent oxidoreductase	NA	ACX60_RS11330	ABUW_2482	A1S_1363	KZA74_11615	272.68	-0.735645	-0.0680639	-5.77907	0.973209	0.996962	1.01423e-14	216.584	0.0567214	-0.606952	0.457923	0.990942	0.77708	0.837388
ddrR	KZA74_11620	2,419,678..2,421,387	1710	<=	putative 2-aminoethylphosphonate ABC transporterpermease subunit	afuB, fbpB	ACX60_RS11335	ABUW_2483	A1S_1362	KZA74_11620	397.149	-0.291807	0.130453	-3.22687	0.97575	0.996962	1.4542e-06	323.394	0.0353354	-0.343285	-0.0663618	0.996435	0.888886	0.986784
ddrR	KZA74_11625	2,421,381..2,422,583	1203	<=	ATP-binding cassette domain-containing protein	afuC, fbpC	ACX60_RS11340	ABUW_2484	A1S_1360	KZA74_11625	245.982	-0.411531	0.113952	-3.58953	0.973209	0.996962	2.34738e-07	194.967	0.0279652	-0.607898	-0.280895	0.996558	0.785814	0.910836
ddrR	KZA74_11630	2,422,606..2,423,643	1038	<=	putative 2-aminoethylphosphonate ABC transporter substrate-binding protein	afuA, fbpA	ACX60_RS11345	ABUW_2485	A1S_1359	KZA74_11630	324.296	0.137339	0.260677	-3.54617	0.988413	0.97503	1.21204e-07	266.402	0.0960073	-0.380707	-0.302387	0.986515	0.877878	0.895301
ddrR	pobA	2,428,500..2,429,315	816	=>	pobA, 4-hydroxybenzoate 3-monooxygenase,	pobA	ACX60_RS11360	ABUW_2487	A1S_1356	KZA74_11645	603.06	-0.761363	0.107867	-2.12725	0.425751	0.982425	4.10852e-11	450.483	-0.188792	-0.949675	-0.157314	0.87951	0.0357037	0.886226
ddrR	pobR	ND	ND	ND	pobR, IclR family transcriptional regulator PobR	pcaR	ACX60_RS11365	ABUW_2488	A1S_1355	KZA74_11650	222.922	-0.42831	-0.115029	-1.72938	0.973209	0.996962	0.0138305	181.072	0.0148536	-0.255673	-0.0277054	0.998216	0.916436	0.993854
ddrR	KZA74_11655	2,429,371..2,429,967	597	<=	NAD(P)H-dependent oxidoreductase	acpD, azoR	ACX60_RS11370	ABUW_2489	A1S_1354	KZA74_11655	211.1	0.0362722	0.381711	-2.8215	0.992114	0.944581	6.99954e-05	181.366	0.180743	-0.173989	0.0942499	0.973203	0.950757	0.980408
ddrR	KZA74_11660	2,430,066..2,430,971	906	=>	LysR family transcriptional regulator	lysR	ACX60_RS11375	ABUW_2490	A1S_1353	KZA74_11660	284.411	-0.433423	-0.188007	-2.46819	0.973209	0.976892	2.9664e-06	217.195	-0.232507	-0.482392	-0.707012	0.907764	0.755509	0.453556
ddrR	KZA74_11665	2,431,175..2,431,747	573	<=	cytochrome b/b6, b561 domain-containing protein	NA	ACX60_RS11380	ABUW_2503	A1S_1352	KZA74_11665	252.789	-0.419454	-0.252686	-1.16225	0.973209	0.874317	0.000253145	191.446	-0.320049	-0.39817	-0.466176	0.73701	0.666004	0.459945
ddrR	KZA74_11670	2,431,760..2,432,824	1065	<=	catalase family peroxidase	katA, CAT, catB, srpA	ACX60_RS11385	ABUW_2504	A1S_1351	KZA74_11670	476.801	-0.591581	-0.495148	-1.0835	0.428738	0.837046	1.63819e-05	362.28	-0.411196	-0.344194	-0.392396	0.435318	0.599465	0.40725
ddrR	KZA74_11675	2,432,943..2,433,569	627	<=	MFS transporter	NA	ACX60_RS11390	ABUW_2519	A1S_3654	KZA74_11675	100.657	-0.0197748	0.42531	-0.988061	0.993469	0.837046	0.0227529	79.4324	-0.305569	-0.299058	-0.335971	0.822915	0.841104	0.759493
ddrR	KZA74_11680	2,433,771..2,434,373	603	<=	TetR/AcrR family transcriptional regulator	NA	ACX60_RS11395	ABUW_2520	A1S_1350	KZA74_11680	124.052	0.817695	0.791658	-3.05918	0.973209	0.837046	3.91716e-09	98.5399	0.351952	-0.488152	-0.803225	0.866115	0.802943	0.534178
ddrR	KZA74_11700	2,438,203..2,438,586	384	<=	PaaI family thioesterase	paaI	ACX60_RS11415	ABUW_2523	A1S_1349	KZA74_11700	186.4	-0.598687	-0.336756	-3.35669	0.973209	0.968129	3.07952e-05	142.614	-0.349604	-0.561396	0.197314	0.915094	0.840479	0.961654
ddrR	KZA74_11705	2,438,662..2,439,267	606	<=	gamma carbonic anhydrase family protein	paaY	ACX60_RS11420	ABUW_2524	A1S_1348	KZA74_11705	768.28	-0.698609	-0.67863	-1.7566	0.973209	0.837894	0.0131006	529.734	-1.08619	-0.542077	-0.350482	0.366531	0.800546	0.865247
ddrR	paaF	2,440,273..2,441,562	1290	<=	paaF, phenylacetate--CoA ligase	paaK, paaF	ACX60_RS11430	ABUW_2526	A1S_1345	KZA74_11715	3513.38	-0.797768	-1.20637	-2.49369	0.973209	0.837046	0.0200427	2572.96	-1.18953	0.128611	-0.00577924	0.666297	0.976859	1
ddrR	KZA74_11770	2,451,981..2,453,360	1380	<=	L-serine ammonia-lyase	E4.3.1.17, sdaA, sdaB, tdcG	ACX60_RS11485	ABUW_2537	A1S_1334	KZA74_11770	511.646	-0.230576	-0.171851	-1.5566	0.973209	0.946187	1.05591e-06	419.549	-0.150357	-0.14746	0.16493	0.912795	0.901477	0.882291
ddrR	KZA74_11775	2,453,810..2,455,381	1572	=>	APC family permease	NA	ACX60_RS11490	ABUW_2541	A1S_1333	KZA74_11775	647.561	-0.217879	-0.0590347	-4.94304	0.973209	0.996962	1.12692e-34	550.601	0.18782	-0.29945	1.64634	0.963548	0.895469	0.06775
ddrR	KZA74_11780	2,455,534..2,457,114	1581	=>	aldehyde dehydrogenase (NADP(+))	aldH	ACX60_RS11495	ABUW_2542	A1S_1332	KZA74_11780	621.817	-0.640178	-0.168726	-4.47445	0.966967	0.961029	3.92091e-33	503.313	0.0452648	-0.507695	0.450666	0.989978	0.650052	0.663152
ddrR	abaF	2,457,270..2,458,559	1290	=>	abaF, fosfomycin efflux MFS transporter AbaF	abaF	ACX60_RS11500	ABUW_2543	A1S_1331	KZA74_11785	425.824	-0.0171676	0.193213	-5.52761	0.994024	0.956275	2.67805e-37	351.92	0.107243	-0.29488	0.631494	0.97217	0.846504	0.514376
ddrR	KZA74_11790	2,458,626..2,459,378	753	<=	AraC family transcriptional regulator	NA	ACX60_RS11505	ABUW_2544	A1S_1330	KZA74_11790	159.131	-0.125721	0.116655	-1.00243	0.978912	0.990942	0.0178979	128.002	0.16678	-0.256147	-0.567594	0.912795	0.85092	0.38025
ddrR	KZA74_11795	2,459,423..2,460,685	1263	<=	FAD-dependent oxidoreductase	NA	ACX60_RS11510	ABUW_2545	A1S_1328	KZA74_11795	667.297	-0.380122	-0.0284591	-3.37113	0.973209	0.996962	2.23905e-30	549.445	0.0187929	-0.373594	0.579114	0.99336	0.560652	0.1803
ddrR	KZA74_11800	2,460,685..2,460,915	231	<=	(2Fe-2S)-binding protein	NA	ACX60_RS11515	ABUW_2546	A1S_1327	KZA74_11800	75.4081	-0.262283	-0.263871	-5.03987	0.973209	0.921904	1.25246e-21	67.2261	0.199587	-0.183319	0.283708	0.897982	0.898379	0.885778
ddrR	KZA74_11805	2,460,916..2,462,019	1104	<=	FAD-binding oxidoreductase	lhpB	ACX60_RS11520	ABUW_2547	A1S_1326	KZA74_11805	570.417	-0.0353549	-0.0275774	-4.67137	0.991879	0.996962	4.28979e-45	458.754	0.0534256	-0.450764	0.845106	0.986515	0.532201	0.0744066
ddrR	KZA74_11810	2,462,016..2,462,948	933	<=	4-hydroxyproline epimerase	lhpA	ACX60_RS11525	ABUW_2548	A1S_1325	KZA74_11810	661.051	-0.209376	-0.0929907	-3.56477	0.973209	0.993335	2.90313e-19	546.263	-0.117304	-0.504824	0.564381	0.963548	0.642897	0.508219
ddrR	KZA74_11815	2,463,117..2,463,800	684	<=	GntR family transcriptional regulator	NA	ACX60_RS11530	ABUW_2549	A1S_1324	KZA74_11815	355.431	-0.462896	-0.362471	-0.90427	0.973209	0.837046	0.00827215	305.914	-0.344048	0.2173	0.345358	0.801108	0.889598	0.763747
ddrR	KZA74_11820	2,464,218..2,465,126	909	=>	EamA family transporter	TC.DME	ACX60_RS11535	ABUW_2550	A1S_1323	KZA74_11820	209.672	0.251252	0.396289	-2.3674	0.974056	0.873284	1.78323e-06	182.371	0.268003	-0.321855	0.607721	0.899864	0.862524	0.591538
ddrR	KZA74_11825	2,465,184..2,466,119	936	<=	dihydrodipicolinate synthase family protein	lhpC	ACX60_RS11540	ABUW_2551	A1S_1322	KZA74_11825	774.428	0.257166	0.0624089	-2.3879	0.973209	0.996962	3.07237e-09	807.359	0.505768	0.722146	0.784526	0.770281	0.608849	0.485592
ddrR	soxR	2,467,575..2,468,027	453	<=	soxR, redox-sensitive transcriptional activator SoxR	soxR	ACX60_RS11550	ABUW_2555	A1S_1320	KZA74_11835	121.26	-0.138492	0.38093	-0.844899	0.97575	0.837046	0.0223206	86.9663	-0.412808	-0.719204	-0.331384	0.661803	0.266227	0.710413
ddrR	KZA74_11860	2,471,732..2,472,910	1179	<=	cyanate transporter	MFS.CP	ACX60_RS11575	ABUW_2560	A1S_1316	KZA74_11860	379.514	-0.16578	0.0621267	-3.29468	0.978617	0.996962	5.95992e-10	311.276	0.0597085	-0.329179	0.300016	0.988308	0.862984	0.864935
ddrR	KZA74_11865	2,472,910..2,473,392	483	<=	nucleoside deaminase	E3.5.4.3, guaD	ACX60_RS11580	ABUW_2561	A1S_1315	KZA74_11865	128.133	-0.0292144	0.23118	-3.64701	0.991879	0.956275	5.27017e-13	107.086	0.31423	-0.547552	0.664556	0.859886	0.714091	0.560982
ddrR	KZA74_11870	2,473,408..2,474,076	669	<=	ankyrin repeat domain-containing protein	K06867	ACX60_RS11585	ABUW_2562	A1S_1314	KZA74_11870	143.681	-0.0294684	0.267033	-4.60365	0.993625	0.974825	5.00688e-11	124.586	0.457301	-0.224666	0.62499	0.838836	0.932318	0.735526
ddrR	KZA74_11875	2,474,228..2,475,079	852	=>	LysR family transcriptional regulator	NA	ACX60_RS11590	ABUW_2563	A1S_1313	KZA74_11875	196.389	-0.39412	-0.229933	-1.7299	0.973209	0.96396	0.00128359	164.365	0.128973	-0.288077	0.306653	0.964862	0.868405	0.830657
ddrR	KZA74_11880	2,475,082..2,476,035	954	<=	M15 family metallopeptidase	cwlK	ACX60_RS11595	ABUW_2564	A1S_1311	KZA74_11880	267.506	-0.173943	-0.00372735	-1.12332	0.97575	1	0.011469	221.812	0.177548	-0.0828334	0.0102888	0.930439	0.964752	0.998809
ddrR	tssA	2,478,863..2,479,960	1098	<=	tssA, type VI secretion system protein TssA	tssA, impA	ACX60_RS11615	ABUW_2568	A1S_1308	KZA74_11900	233.457	-0.378359	-0.00220289	-1.70903	0.973209	1	0.000271506	198.638	0.215363	-0.14605	0.0141757	0.904515	0.933769	0.996631
ddrR	tssH	2,479,984..2,482,665	2682	<=	tssH, type VI secretion system ATPase TssH	tssH, vasG, clpV1	ACX60_RS11620	ABUW_2569	A1S_1307	KZA74_11905	787.286	-0.0334956	0.167397	-0.997772	0.991879	0.953069	0.00409556	648.959	0.141512	-0.220055	-0.369946	0.931266	0.862058	0.65083
ddrR	KZA74_11910	2,482,885..2,483,148	264	<=	PAAR domain-containing protein	NA	ACX60_RS11625	ABUW_2570	A1S_1306	KZA74_11910	115.035	-0.28157	-0.300391	-1.16469	0.973209	0.837046	2.29705e-05	88.2366	-0.119809	-0.104536	-0.481732	0.934843	0.935429	0.381048
ddrR	tagF	2,483,935..2,484,894	960	<=	tagF, type VI secretion system-associated proteinTagF	impM, tagF	ACX60_RS11635	ABUW_2572	A1S_1304	KZA74_11920	207.432	-0.501039	-0.0357053	-0.839186	0.966967	0.996962	0.00384801	157.151	-0.126453	-0.506055	-0.484498	0.92869	0.429533	0.355185
ddrR	KZA74_11930	2,488,787..2,490,199	1413	<=	KZA74_11930	NA	ACX60_RS11645	ABUW_2574	A1S_1301	KZA74_11930	207.182	0.470872	0.579022	-1.09713	0.973209	0.837046	0.027049	173.319	0.34596	-0.328204	-0.347062	0.838836	0.856134	0.809497
ddrR	tssG	2,490,196..2,491,194	999	<=	tssG, type VI secretion system baseplate subunit TssG	tssG, impH, vasB	ACX60_RS11650	ABUW_2575	A1S_1300	KZA74_11935	153.006	0.240129	0.20165	-1.30898	0.973209	0.963446	0.00532744	127.188	0.13237	-0.078995	-0.196204	0.963548	0.965794	0.901584
ddrR	KZA74_11975	2,498,551..2,501,556	3006	<=	KZA74_11975	NA	ACX60_RS11690	NA	A1S_1290	KZA74_11975	1128.61	0.0233813	0.288357	-0.851904	0.991879	0.837046	0.0011779	924.401	0.155661	-0.220401	-0.304101	0.903018	0.835857	0.673758
ddrR	KZA74_11990	2,504,990..2,505,934	945	=>	ABC transporter permease	ABC.SN.P	ACX60_RS11705	ABUW_2583	A1S_1286	KZA74_11990	377.116	0.360912	0.344141	-3.02799	0.973209	0.951459	1.0962e-05	322.637	0.373754	-0.145194	-0.229462	0.881694	0.952925	0.924518
ddrR	KZA74_11995	2,505,934..2,506,815	882	=>	ABC transporter ATP-binding protein	ABC.SN.A	ACX60_RS11710	ABUW_2584	A1S_1285	KZA74_11995	222.039	-0.152616	0.220541	-3.26257	0.987406	0.983172	1.60867e-06	177.443	0.245197	-0.567437	-0.205079	0.938797	0.792543	0.939972
ddrR	KZA74_12000	2,506,867..2,507,889	1023	<=	ABC transporter substrate-binding protein	ABC.SN.S	ACX60_RS11715	ABUW_2585	A1S_1284	KZA74_12000	281.072	-0.295791	-0.131053	-3.13933	0.97575	0.994702	2.92947e-07	240.016	0.262746	-0.250588	-0.439239	0.915094	0.91242	0.799032
ddrR	atzF	2,507,886..2,509,697	1812	<=	atzF, allophanate hydrolase	atzF	ACX60_RS11720	ABUW_2586	A1S_1283	KZA74_12005	620.031	-0.254767	0.0697166	-4.18516	0.977802	0.996962	5.83587e-09	509.494	0.234588	-0.388051	-1.08396	0.952019	0.878672	0.3903
ddrR	KZA74_12010	2,509,710..2,510,144	435	<=	transcriptional regulator	copG, nikR	ACX60_RS11725	ABUW_2587	A1S_1282	KZA74_12010	100.979	-0.922746	-0.287874	-4.39652	0.973209	0.97503	5.03349e-09	86.1449	0.37296	-0.424196	-1.64915	0.897982	0.872717	0.202361
ddrR	KZA74_12015	2,510,149..2,510,274	126	<=	KZA74_12015	NA	ACX60_RS11730	ABUW_2588	A1S_1281	KZA74_12015	18.4195	0.20362	0.358618	-2.28487	0.986689	0.968129	0.0118328	13.7142	-0.339693	0.0560802	-2.65238	NA	0.989046	0.110219
ddrR	KZA74_12025	2,513,276..2,513,629	354	<=	helix-turn-helix transcriptional regulator	ytcD	ACX60_RS11740	ABUW_2589	A1S_1280	KZA74_12025	81.8391	0.210497	0.41029	-1.40142	0.97575	0.848207	0.00357332	70.8082	0.294907	-0.0648908	0.298851	0.859886	0.973621	0.836413
ddrR	KZA74_12030	2,513,723..2,514,259	537	=>	NAD(P)H-dependent oxidoreductase	kefF	ACX60_RS11745	ABUW_2590	A1S_1279	KZA74_12030	122.746	0.298303	0.561532	-1.79153	0.97575	0.877353	0.0166963	112.13	0.649342	-0.161994	-0.958478	0.741695	0.952333	0.481718
ddrR	uca	2,514,298..2,517,903	3606	<=	uca, urea carboxylase	mumC, uca, E6.3.4.6	ACX60_RS11750	ABUW_2591	A1S_1278	KZA74_12035	1361.33	-0.49447	-0.0437273	-3.1442	0.973209	0.996962	1.54148e-06	1143.72	0.303755	-0.490739	0.441655	0.904515	0.816711	0.800508
ddrR	KZA74_12040	2,517,906..2,518,559	654	<=	DUF1989 domain-containing protein	mumC, K09967	ACX60_RS11755	ABUW_2592	A1S_1276	KZA74_12040	119.41	-0.683818	-0.104973	-4.08844	0.973209	0.996962	6.19042e-07	96.5415	0.0727008	-0.410063	-0.196411	0.990534	0.878672	0.956404
ddrR	KZA74_12045	2,518,575..2,519,315	741	<=	DUF1989 domain-containing protein	mumC, K09967	ACX60_RS11760	ABUW_2593	A1S_1275	KZA74_12045	218.223	-0.215617	-0.116162	-4.69983	0.97967	0.996962	1.75452e-10	189.018	0.397393	-0.328995	-0.0841613	0.881825	0.895165	0.984259
ddrR	KZA74_12050	2,519,630..2,520,793	1164	<=	glutathione-dependent formaldehydedehydrogenase	NA	ACX60_RS11765	ABUW_2594	A1S_1274	KZA74_12050	455.204	-0.247184	0.139175	-3.85096	0.97575	0.992223	1.1419e-11	380.635	0.364258	-0.546663	0.43877	0.853007	0.755509	0.778612
ddrR	KZA74_12060	2,521,538..2,522,098	561	<=	TetR/AcrR family transcriptional regulator	NA	ACX60_RS11775	ABUW_2596	A1S_1272	KZA74_12060	64.4475	0.536315	0.702854	-1.87503	0.973209	0.837046	0.00439112	60.6692	0.669242	-0.0892717	1.29573	0.682139	0.972297	0.163096
ddrR	KZA74_12075	2,526,003..2,527,721	1719	<=	N5-carboxyaminoimidazole ribonucleotide synthase	mumC, bccA, purK	ACX60_RS11790	ABUW_2603	A1S_1270	KZA74_12075	4297.58	-1.71401	-1.63211	-2.6511	0.973209	0.837046	0.0341399	3026.84	-1.72553	0.127743	-0.29121	0.466203	0.979197	0.958274
ddrR	KZA74_12080	2,527,721..2,529,304	1584	<=	urea amidolyase family protein	mumH, atzF	ACX60_RS11795	ABUW_2604	A1S_1269	KZA74_12080	2714.71	-1.76345	-1.71891	-2.83016	0.973209	0.837046	0.0113917	1929.94	-1.54523	0.328479	-0.168576	0.478632	0.935429	0.977484
ddrR	KZA74_12085	2,529,337..2,530,143	807	<=	putative hydro-lyase	mumU	ACX60_RS11800	ABUW_2605	A1S_1268	KZA74_12085	1791.69	-1.92049	-1.98121	-3.36425	0.973209	0.837046	0.030337	1323.23	-1.61093	0.816248	-0.157411	0.627836	0.862534	0.983634
ddrR	KZA74_12090	2,530,155..2,530,919	765	<=	LamB/YcsF family protein	mumL	ACX60_RS11805	ABUW_2606	A1S_1267	KZA74_12090	2453.2	-1.68986	-1.86489	-3.53397	0.973209	0.837046	0.00674426	1814.22	-1.56061	0.775884	-0.0252705	0.597933	0.860255	0.998809
ddrR	KZA74_12095	2,530,954..2,532,207	1254	<=	divalent metal cation transporter	mumT	ACX60_RS11810	ABUW_2607	A1S_1266	KZA74_12095	3078.33	-1.92822	-2.1245	-3.54731	0.973209	0.837046	0.0139404	2158.49	-1.84766	0.757078	-0.2543	0.618318	0.888886	0.977484
ddrR	mumR	2,532,554..2,533,465	912	<=	mumR, LysR family transcriptional regulator MumR	mumR	ACX60_RS11815	ABUW_2609	A1S_1265	KZA74_12100	335.898	-0.479166	-0.170509	-0.843404	0.973209	0.946923	0.0127056	266.126	-0.023394	-0.227631	-0.737208	0.993367	0.860255	0.157677
ddrR	KZA74_12120	2,536,636..2,537,064	429	=>	GNAT family N-acetyltransferase	NA	ACX60_RS11835	ABUW_2620	A1S_1262	KZA74_12120	138.153	0.385364	0.400968	-1.00232	0.973209	0.837894	0.0224938	118.223	0.303745	0.12788	-0.733619	0.838836	0.942722	0.323515
ddrR	KZA74_12135	2,538,222..2,539,172	951	<=	3-hydroxyacyl-CoA dehydrogenase	NA	ACX60_RS11845	ABUW_2623	A1S_1261	KZA74_12135	356.804	-0.242104	-0.0568613	-1.04461	0.973209	0.996962	0.00200864	276.201	-0.271146	-0.274287	-0.423754	0.78921	0.812712	0.517938
ddrR	KZA74_12145	2,540,331..2,541,359	1029	=>	MerR family transcriptional regulator	NA	ACX60_RS11855	NA	A1S_1259	KZA74_12145	282.652	-0.285597	0.0238413	-1.15846	0.973209	0.996962	0.00590989	239.343	0.222457	-0.198637	0.0341192	0.859886	0.88179	0.987899
ddrR	KZA74_12155	2,542,228..2,543,532	1305	<=	MFS transporter	pcaK	ACX60_RS11865	ABUW_2628	A1S_1257	KZA74_12155	383.967	0.0180898	0.370898	-3.7798	0.993571	0.83826	5.08614e-21	321.751	0.201462	-0.321721	0.567139	0.91377	0.836348	0.564354
ddrR	KZA74_12160	2,543,797..2,544,357	561	<=	TetR/AcrR family transcriptional regulator	NA	ACX60_RS11870	ABUW_2629	A1S_1256	KZA74_12160	68.6735	-0.0653203	0.522694	-3.22401	0.991879	0.874317	2.15555e-06	64.6409	0.388703	0.0721949	1.03058	0.869558	0.979435	0.405924
ddrR	KZA74_12185	2,549,451..2,550,311	861	<=	EamA family transporter	NA	ACX60_RS11895	ABUW_2632	A1S_1253	KZA74_12185	164.264	0.0607431	0.205907	-3.01848	0.991879	0.986971	7.63794e-06	141.091	0.390792	-0.149939	-0.494497	0.881694	0.953767	0.809132
ddrR	KZA74_12225	2,557,855..2,558,466	612	<=	chloramphenicol acetyltransferase CAT	NA	ACX60_RS11935	ABUW_2640	A1S_1245	KZA74_12225	241.828	-0.155046	-0.202693	-1.11867	0.973209	0.899809	0.000104948	212.288	0.162263	0.0660975	0.105732	0.839724	0.944889	0.894581
ddrR	KZA74_12235	2,559,150..2,560,340	1191	<=	HlyD family type I secretion periplasmic adaptorsubunit	lapC	ACX60_RS11945	ABUW_2642	A1S_1243	KZA74_12235	407.071	-0.439772	-0.035924	-1.55138	0.973209	0.996962	0.00495359	344.193	0.407023	-0.380375	-0.108585	0.786005	0.82412	0.970418
ddrR	KZA74_12240	2,560,337..2,562,478	2142	<=	type I secretion system permease/ATPase	lapB	ACX60_RS11950	ABUW_2643	A1S_1242	KZA74_12240	652.836	-0.363927	-0.0505153	-1.88316	0.973209	0.996962	0.00239242	560.706	0.393021	-0.297519	-0.0163836	0.841431	0.888886	0.998081
ddrR	KZA74_12280	2,569,300..2,569,375	76	=>	tRNA-Gly	trnG	ACX60_RS11995	ABUW_2678	A1S_1234	KZA74_12280	85.3789	-0.0323469	-0.560057	-1.17128	0.991879	0.837046	0.032404	72.5154	-0.498587	0.183771	-0.255435	0.737613	0.932318	0.883673
ddrR	KZA74_12285	2,569,737..2,570,366	630	<=	KZA74_12285	K08995	ACX60_RS12000	ABUW_2679	A1S_3636	KZA74_12285	412.683	0.422859	-0.0272161	-2.30707	0.973209	0.996962	4.56251e-05	432.355	0.246154	0.70056	1.47367	0.934076	0.689337	0.0982738
ddrR	KZA74_12300	2,572,500..2,572,946	447	<=	helix-turn-helix transcriptional regulator	NA	ACX60_RS12015	ABUW_2682	A1S_1232	KZA74_12300	116.001	-0.696532	-0.159344	-2.45669	0.973209	0.991966	0.000176822	101.728	0.373539	-0.236737	0.395401	0.864641	0.925341	0.831904
ddrR	KZA74_12305	2,573,058..2,574,272	1215	=>	MFS transporter	NA	ACX60_RS12020	ABUW_2683	A1S_1231	KZA74_12305	483.41	-0.412224	-0.0233515	-4.34632	0.973209	0.997921	5.67445e-10	422.385	0.568367	-0.432463	0.388853	0.763948	0.85092	0.849966
ddrR	KZA74_12310	2,574,267..2,575,373	1107	<=	minor capsid protein	NA	ACX60_RS12025	ABUW_2684	A1S_1230	KZA74_12310	196.459	-0.066297	0.216181	-1.43624	0.9888	0.953069	0.00125868	174.235	0.41584	-0.115532	0.185968	0.734934	0.945641	0.900361
ddrR	KZA74_12315	2,575,471..2,575,815	345	<=	KZA74_12315	NA	ACX60_RS12030	ABUW_2685	NA	KZA74_12315	25.9717	0.145433	0.739678	-1.40457	0.984557	0.837046	0.0145714	21.4836	0.488485	-0.378374	-0.366861	NA	0.878672	0.865778
ddrR	KZA74_12350	2,580,269..2,580,814	546	<=	N-acetylmuramidase	NA	ACX60_RS12065	ABUW_2693	A1S_1226	KZA74_12350	138.782	-0.0490511	0.120721	-1.92827	0.989848	0.982425	1.6653e-07	689.863	1.56913	4.48914	4.83193	0.275279	1.37242e-07	3.49348e-09
ddrR	KZA74_12355	2,580,852..2,581,241	390	<=	KZA74_12355	NA	ACX60_RS12070	ABUW_2694	A1S_3630	KZA74_12355	124.727	0.357794	0.426953	-2.47922	0.973209	0.839835	2.9645e-07	539.566	1.50586	4.1487	5.40885	0.307541	1.75122e-06	3.0827e-11
ddrR	KZA74_12425	2,591,910..2,592,869	960	<=	benM_2, LysR family transcriptional regulator	benM	ACX60_RS12145	ABUW_2709	A1S_1216	KZA74_12425	396.941	-0.193712	-0.00108065	-1.49194	0.97575	1	0.00124504	343.813	0.159558	0.0050521	-0.00786164	0.934076	0.997787	0.998809
ddrR	benA	2,593,152..2,594,534	1383	=>	benA	benA-xylX	ACX60_RS12150	ABUW_2710	A1S_1215	KZA74_12430	1131.5	-2.88796	-1.04865	-4.93054	0.0910248	0.837046	1.59267e-07	667.222	-1.46842	-1.7586	0.193941	0.310635	0.177607	0.965157
ddrR	benB	2,594,531..2,595,031	501	=>	benB	benB-xylY	ACX60_RS12155	ABUW_2711	A1S_1214	KZA74_12435	329.069	-3.00013	-1.00176	-5.00913	0.198605	0.839664	6.77393e-06	192.066	-1.58122	-1.78161	-0.301252	0.268381	0.185033	0.921686
ddrR	KZA74_12440	2,595,102..2,596,118	1017	=>	benC, Benzoate 1,2-dioxygenase electron transfercomponent	benC-xylZ	ACX60_RS12160	ABUW_2712	A1S_1213	KZA74_12440	717.531	-2.54861	-1.1199	-5.00159	0.43844	0.837046	6.42463e-06	431.869	-1.44908	-1.47255	-0.227769	0.336253	0.324577	0.951508
ddrR	KZA74_12445	2,596,140..2,596,925	786	=>	benD, 1,6-dihydroxycyclohexa-2,4-diene-1-carboxylate dehydrogenase	benD-xylL	ACX60_RS12165	ABUW_2713	A1S_1212	KZA74_12445	525.335	-1.45273	-0.689274	-5.39557	0.82579	0.847991	3.58599e-12	374.71	-0.57532	-0.791698	0.189572	0.802304	0.706346	0.958523
ddrR	benE	2,596,983..2,598,176	1194	=>	benE	benE	ACX60_RS12170	ABUW_2714	A1S_1211	KZA74_12450	363.846	-0.739266	-0.372024	-3.31489	0.973209	0.94447	4.7441e-07	295.697	0.0844004	-0.33941	-0.0832167	0.986515	0.886384	0.980408
ddrR	KZA74_12455	2,598,645..2,600,003	1359	=>	aromatic acid/H+ symport family MFS transporter	benK	ACX60_RS12175	ABUW_2715	A1S_1210	KZA74_12455	563.747	-0.481626	-0.130116	-5.54762	0.973209	0.996962	4.65519e-14	463.824	0.237997	-0.504326	0.603334	0.959641	0.851371	0.775721
ddrR	KZA74_12460	2,600,048..2,601,310	1263	=>	OprD family porin	benP	ACX60_RS12180	ABUW_2716	A1S_1209	KZA74_12460	371.621	-0.807959	-0.343557	-4.44849	0.973209	0.946187	4.36451e-12	291.42	-0.191142	-0.534502	0.217893	0.956084	0.782338	0.921843
ddrR	KZA74_12495	ND	ND	ND	ahpF, alkyl hydroperoxide reductase subunit F	ahpF	ACX60_RS12215	ABUW_2723	A1S_1200	KZA74_12495	649.512	-0.294211	-0.29885	-0.868188	0.973209	0.863581	0.0183004	637.111	0.491598	0.493727	0.624193	0.632734	0.645461	0.403277
ddrR	KZA74_12510	2,611,928..2,614,366	2439	<=	ExeM/NucH family extracellular endonuclease	K07004	ACX60_RS12230	ABUW_2726	A1S_1197	KZA74_12510	630.649	-0.207508	0.0397849	-2.95068	0.978617	0.996962	5.10983e-06	553.652	0.500853	-0.232657	-0.320745	0.808594	0.931764	0.885267
ddrR	KZA74_12545	2,620,920..2,621,264	345	<=	KZA74_12545	NA	ACX60_RS12265	ABUW_2733	A1S_3625	KZA74_12545	108.162	0.211138	0.266248	-1.53818	0.973209	0.899809	6.75877e-05	101.238	0.716639	0.283922	0.0184207	0.267788	0.827514	0.993854
ddrR	KZA74_12555	2,623,734..2,624,150	417	<=	KZA74_12555	NA	ACX60_RS12275	ABUW_2735	A1S_3624	KZA74_12555	252.456	-0.615484	-0.105104	-1.0135	0.270543	0.961023	1.2731e-05	198.443	0.0479693	-0.488311	-0.0181936	0.986515	0.382604	0.993854
ddrR	KZA74_12630	2,640,384..2,641,589	1206	=>	integrase arm-type DNA-binding domain-containingprotein	NA	ACX60_RS12345	NA	A1S_1175	KZA74_12630	193.998	-0.145019	0.158466	-1.46555	0.978912	0.98051	0.00236034	461.661	3.09457	1.75079	2.85861	6.84022e-07	0.0267753	4.21924e-06
ddrR	KZA74_12665	2,647,120..2,647,662	543	<=	N-acetylmuramidase	NA	ACX60_RS12380	NA	A1S_1171	KZA74_12665	140.146	-0.000408457	0.0429999	-5.8159	0.999942	0.996962	3.07363e-15	515.175	3.54122	2.62807	8.03132	9.17963e-07	0.000926278	8.47176e-28
ddrR	KZA74_12670	2,647,705..2,648,094	390	<=	KZA74_12670	NA	ACX60_RS12385	NA	A1S_3621	KZA74_12670	126.053	0.143413	0.298664	-8.09594	0.988413	0.975973	1.45162e-12	374.408	3.46577	2.27238	9.28866	1.45203e-05	0.0185292	3.71327e-17
ddrR	KZA74_12675	2,648,158..2,650,647	2490	<=	KZA74_12675	NA	ACX60_RS12390	ABUW_2661	A1S_1169	KZA74_12675	847.629	-0.0409177	0.0320396	-3.43696	0.991879	0.996962	7.61221e-10	2862.66	3.56071	2.46736	5.22804	1.18408e-06	0.00313754	1.56945e-14
ddrR	KZA74_12680	2,650,648..2,651,070	423	<=	C40 family peptidase	NA	ACX60_RS12395	NA	NA	KZA74_12680	114.638	-0.380202	-0.336698	-2.91552	0.973209	0.883051	1.91742e-10	401.843	3.46386	2.77034	4.30308	2.98965e-07	0.000111602	2.87149e-11
ddrR	KZA74_12685	2,651,071..2,651,841	771	<=	KZA74_12685	NA	ACX60_RS12400	NA	A1S_3620	KZA74_12685	171.03	-0.0611408	0.0384169	-2.69346	0.991711	0.996962	2.72953e-08	667.622	3.68235	2.78268	5.07866	1.13014e-08	3.74108e-05	3.54775e-17
ddrR	KZA74_12690	2,651,845..2,653,647	1803	<=	KZA74_12690	NA	ACX60_RS12405	NA	A1S_1168	KZA74_12690	512.611	0.151548	0.209659	-4.55909	0.982624	0.97666	1.0492e-15	1772.2	3.63166	2.30652	6.85911	1.33514e-07	0.00358306	5.49969e-27
ddrR	KZA74_12695	2,653,704..2,654,561	858	<=	DUF2163 domain-containing protein	NA	ACX60_RS12410	NA	A1S_1167	KZA74_12695	227.455	-0.357153	-0.228422	-2.35265	0.973209	0.968129	1.44537e-05	1129.46	3.80979	3.13698	5.4289	1.30666e-08	5.14639e-06	2.20109e-18
ddrR	KZA74_12700	2,654,558..2,655,211	654	<=	DUF2460 domain-containing protein	NA	ACX60_RS12415	NA	A1S_1166	KZA74_12700	189.967	0.03796	-0.0565845	-3.55806	0.991879	0.996962	4.07182e-10	955.089	3.96009	3.17686	6.66311	6.9949e-09	6.64468e-06	1.48714e-25
ddrR	KZA74_12705	2,655,222..2,658,260	3039	<=	phage tail protein	NA	ACX60_RS12420	NA	A1S_1164	KZA74_12705	806.118	-0.384113	-0.0974797	-3.9494	0.973209	0.996962	7.67298e-10	4034.22	3.83792	3.00936	6.9402	1.82945e-06	0.000538988	3.35717e-21
ddrR	KZA74_12715	2,658,926..2,659,153	228	<=	KZA74_12715	NA	ACX60_RS12430	NA	A1S_1163	KZA74_12715	95.5811	-0.143371	-0.309505	-2.99657	0.982385	0.937482	2.26818e-08	1028.72	4.71599	5.09787	6.93097	1.63355e-08	8.08428e-10	6.1928e-19
ddrR	KZA74_12720	2,659,189..2,659,503	315	<=	KZA74_12720	NA	ACX60_RS12435	NA	A1S_3618	KZA74_12720	57.6107	-0.379722	-0.636239	-3.00545	0.973209	0.837046	1.6423e-06	1130.15	5.06353	5.97356	8.40234	3.85146e-08	6.56745e-11	1.21321e-22
ddrR	KZA74_12725	2,659,510..2,660,277	768	<=	KZA74_12725	NA	ACX60_RS12440	NA	A1S_1162	KZA74_12725	218.551	-0.259815	-0.0346167	-4.73847	0.97575	0.996962	1.1419e-11	2460.26	4.5996	4.68365	9.32481	8.41556e-07	5.79271e-07	4.07946e-27
ddrR	KZA74_12730	2,660,340..2,660,783	444	<=	KZA74_12730	NA	ACX60_RS12445	NA	A1S_1161	KZA74_12730	138.972	-0.665627	-0.300412	-4.28367	0.973209	0.948788	1.53091e-12	1728.87	4.60151	4.84796	8.82899	7.55543e-08	1.26411e-08	2.36143e-28
ddrR	KZA74_12735	2,660,776..2,661,258	483	<=	KZA74_12735	NA	ACX60_RS12450	NA	A1S_1160	KZA74_12735	151.903	-0.666525	-0.134485	-4.46184	0.973209	0.993407	2.46706e-12	1563.96	4.53474	4.50855	8.53101	2.48421e-07	3.19313e-07	2.54161e-25
ddrR	KZA74_12740	2,661,266..2,661,457	192	<=	KZA74_12740	NA	ACX60_RS12455	NA	NA	KZA74_12740	27.5307	-0.611063	-0.111901	-3.41094	0.973209	0.996962	6.98945e-07	522.308	5.3815	5.70223	8.02635	1.80444e-10	1.53124e-11	2.11022e-22
ddrR	KZA74_12745	2,661,467..2,661,850	384	<=	DUF4054 domain-containing protein	NA	ACX60_RS12460	NA	A1S_1159	KZA74_12745	104.807	-0.573508	-0.358516	-4.12779	0.973209	0.890022	1.99475e-15	1463.67	4.96409	5.19375	8.49122	2.69157e-10	4.09964e-11	5.09803e-30
ddrR	KZA74_12750	2,661,860..2,662,243	384	<=	KZA74_12750	NA	ACX60_RS12465	NA	A1S_1158	KZA74_12750	95.6559	-1.04705	-0.0630761	-4.35168	0.973209	0.996962	1.17392e-10	1093.14	4.48602	4.39594	8.82983	1.98552e-07	3.9155e-07	1.78625e-27
ddrR	KZA74_12755	2,662,258..2,663,232	975	<=	DUF2184 domain-containing protein	NA	ACX60_RS12470	NA	A1S_1157	KZA74_12755	280.415	-0.117655	0.0197166	-2.61562	0.984383	0.996962	6.67438e-09	3234.95	4.78695	4.58725	7.52939	1.9079e-09	8.34054e-09	1.33573e-24
ddrR	KZA74_12760	2,663,238..2,663,708	471	<=	KZA74_12760	NA	ACX60_RS12475	ABUW_2663	A1S_1156	KZA74_12760	203.688	-0.594346	-0.281244	-4.2491	0.973209	0.94447	3.60791e-16	2115.57	4.5953	4.52232	8.33	1.54667e-09	2.62943e-09	1.15613e-31
ddrR	KZA74_12765	2,663,722..2,664,924	1203	<=	DUF2213 domain-containing protein	K09960	ACX60_RS12480	ABUW_2664	A1S_1155	KZA74_12765	422.832	-0.597067	-0.196854	-4.86324	0.973209	0.98624	1.75983e-14	3320.14	4.14694	3.82397	8.78962	8.48015e-07	9.21482e-06	6.2524e-30
ddrR	KZA74_12770	2,665,167..2,665,466	300	<=	KZA74_12770	NA	ACX60_RS12490	NA	A1S_3616	KZA74_12770	75.4109	-0.212004	0.324722	-3.84053	0.978912	0.956633	1.07195e-07	328.098	3.7605	2.21577	7.05607	1.11165e-07	0.00888896	4.46535e-25
ddrR	KZA74_12780	2,666,078..2,666,890	813	<=	minor capsid protein	NA	ACX60_RS12500	ABUW_2667	A1S_1154	KZA74_12780	255.571	-0.674745	-0.0957308	-4.87071	0.973209	0.996962	1.20169e-15	1136.72	3.83146	2.90353	6.48309	1.99797e-07	0.000239213	1.11157e-20
ddrR	KZA74_12785	2,666,835..2,668,169	1335	<=	DUF1073 domain-containing protein	K09961	ACX60_RS12505	ABUW_2668	A1S_1153	KZA74_12785	366.132	-0.15617	-0.195488	-3.25873	0.983996	0.982425	3.29956e-08	1852.96	3.92832	3.13645	6.3083	6.953e-08	3.82922e-05	6.85001e-21
ddrR	KZA74_12790	ND	ND	ND	terL, phage terminase large subunit	NA	ACX60_RS12510	ABUW_2669	A1S_1152	KZA74_12790	520.993	-0.245825	0.0558457	-5.68153	0.97575	0.996962	9.88236e-21	2165.06	3.79991	2.51498	8.08425	3.81148e-07	0.00334853	5.66542e-31
ddrR	KZA74_12795	2,669,682..2,670,158	477	<=	DUF2280 domain-containing protein	NA	ACX60_RS12515	ABUW_2670	A1S_1151	KZA74_12795	186.801	0.34001	0.310345	-6.4691	0.97575	0.961029	3.00712e-16	678.258	3.76303	2.39891	8.96066	1.99797e-07	0.00416051	1.33606e-31
ddrR	KZA74_12800	2,670,217..2,670,858	642	<=	KZA74_12800	NA	ACX60_RS12520	NA	A1S_1150	KZA74_12800	215.103	-0.277165	-0.248388	-4.75537	0.97575	0.966855	1.31581e-15	836.71	3.61639	2.56761	6.92292	6.20812e-08	0.000407696	8.58228e-28
ddrR	KZA74_12805	2,670,827..2,671,255	429	<=	KZA74_12805	NA	ACX60_RS12525	NA	A1S_1149	KZA74_12805	22.5875	-0.0880049	0.338467	-4.66128	0.991879	0.956275	3.6047e-07	111.164	3.99762	2.22698	8.0462	4.27287e-08	0.0124686	1.76626e-20
ddrR	KZA74_12810	2,671,268..2,671,459	192	<=	KZA74_12810	NA	ACX60_RS12530	NA	NA	KZA74_12810	24.9044	0.246082	-0.224944	-3.43788	0.97575	0.976892	8.1845e-07	81.183	3.36401	2.3739	5.83456	5.58297e-07	0.00212012	4.49083e-17
ddrR	KZA74_12820	2,671,921..2,672,655	735	<=	KZA74_12820	NA	ACX60_RS12540	NA	A1S_3614	KZA74_12820	218.619	0.357811	0.567215	-3.05661	0.973209	0.837046	2.96581e-10	1448.41	4.25713	3.51905	7.41825	2.8916e-13	1.80855e-09	8.72172e-42
ddrR	KZA74_12825	2,672,666..2,673,067	402	<=	endonuclease domain-containing protein	NA	ACX60_RS12545	ABUW_1280	A1S_1148	KZA74_12825	98.4124	-0.298586	-0.149997	-5.87869	0.97575	0.993335	3.13721e-15	577.296	3.73349	3.97368	8.73936	3.02419e-07	4.59795e-08	5.07922e-30
ddrR	KZA74_12830	2,673,067..2,673,282	216	<=	KZA74_12830	NA	ACX60_RS12550	NA	A1S_3613	KZA74_12830	43.2123	0.450745	0.623609	-5.7945	0.973209	0.883051	7.89172e-08	225.954	4.14965	3.56568	8.59047	3.18024e-07	1.91242e-05	1.67768e-17
ddrR	KZA74_12835	2,673,275..2,673,676	402	<=	HNH endonuclease	NA	ACX60_RS12555	NA	A1S_3612	KZA74_12835	178.413	0.0618744	0.181724	-6.22684	0.991879	0.990942	1.62315e-17	1156.81	4.0077	4.13757	9.43431	7.55543e-08	2.63356e-08	6.07601e-35
ddrR	KZA74_12840	2,673,673..2,674,080	408	<=	KZA74_12840	NA	ACX60_RS12560	NA	A1S_3611	KZA74_12840	82.2709	0.17928	0.294008	-4.98216	0.97967	0.953069	3.33957e-13	825.992	4.2838	4.57342	9.77459	2.78674e-08	2.15797e-09	4.78745e-36
ddrR	KZA74_12845	2,674,077..2,674,826	750	<=	KZA74_12845	NA	ACX60_RS12565	NA	A1S_3610	KZA74_12845	238.019	-0.374393	-0.0183434	-5.3018	0.973209	0.997921	5.91692e-16	1958.18	3.67486	4.22469	9.64558	6.49434e-06	1.29547e-07	2.7518e-37
ddrR	KZA74_12850	2,674,819..2,675,769	951	<=	YdaU family protein	NA	ACX60_RS12570	NA	A1S_3609	KZA74_12850	98.2712	-1.02051	-0.155165	-4.01497	0.973209	0.991179	2.116e-10	1668.69	4.02043	5.05869	9.67717	8.41556e-07	3.24247e-10	5.02847e-37
ddrR	KZA74_12855	2,675,766..2,676,680	915	<=	DNA cytosine methyltransferase	DNMT1, dcm	ACX60_RS12575	NA	A1S_1146	KZA74_12855	478.253	-0.680039	-0.1575	-6.60698	0.973209	0.993335	2.93051e-21	5756.31	4.10361	5.24276	10.8696	4.54413e-05	5.78476e-08	4.72108e-33
ddrR	KZA74_12860	2,676,677..2,676,964	288	<=	KZA74_12860	NA	ACX60_RS12580	NA	A1S_3608	KZA74_12860	41.1936	-0.777246	-0.273391	-5.32489	0.973209	0.956275	5.27017e-13	776.319	4.08276	5.70106	10.8045	1.6748e-06	1.42463e-11	8.55656e-34
ddrR	KZA74_12865	2,677,015..2,677,515	501	<=	XRE family transcriptional regulator	NA	ACX60_RS12585	NA	A1S_3607	KZA74_12865	115.767	-0.151447	0.0180903	-4.95441	0.986689	0.997921	3.35328e-13	1768.51	4.31161	5.43895	10.2852	7.17112e-07	2.24421e-10	3.33204e-35
ddrR	KZA74_12870	2,677,570..2,677,818	249	<=	helix-turn-helix domain-containing protein	NA	ACX60_RS12590	NA	A1S_1145	KZA74_12870	49.354	0.143667	-0.0665415	-5.44341	0.986689	0.996962	4.89576e-12	848.148	4.44684	5.51615	11.2698	3.11668e-08	5.8351e-12	2.41391e-37
ddrR	KZA74_12880	2,678,840..2,679,280	441	=>	KZA74_12880	NA	ACX60_RS12600	NA	A1S_1143	KZA74_12880	87.8618	-0.106197	-0.294827	-3.73975	0.9888	0.968227	2.19722e-07	1014.99	3.04242	3.72778	9.55222	0.000226685	2.26418e-06	2.6165e-39
ddrR	KZA74_12885	2,679,283..2,679,606	324	=>	KZA74_12885	NA	ACX60_RS12605	NA	NA	KZA74_12885	72.9831	0.188684	0.0508363	-5.09706	0.986689	0.996962	2.25972e-09	707.152	3.42507	4.2301	10.4275	5.57365e-05	2.2179e-07	1.49924e-36
ddrR	KZA74_12890	2,679,618..2,680,385	768	=>	KZA74_12890	NA	ACX60_RS12610	NA	A1S_3606	KZA74_12890	191.518	0.0791724	0.00459454	-4.84476	0.9888	1	1.30833e-16	2259.28	3.56213	4.59685	10.4283	3.68323e-06	9.70237e-10	6.29937e-47
ddrR	KZA74_12895	2,680,400..2,681,359	960	=>	KZA74_12895	NA	ACX60_RS12615	NA	A1S_3605	KZA74_12895	226.416	0.215085	0.194154	-3.68576	0.97575	0.976892	1.34038e-11	3103.52	3.72148	4.40577	9.82135	5.18314e-07	1.80855e-09	1.36669e-46
ddrR	KZA74_12900	2,681,361..2,681,612	252	=>	KZA74_12900	NA	ACX60_RS12620	NA	NA	KZA74_12900	28.2735	-1.05547	0.029143	-4.88267	0.973209	0.997921	2.31096e-08	272.552	3.28334	3.6753	9.86958	6.11821e-05	4.51998e-06	8.34838e-31
ddrR	KZA74_12905	2,681,613..2,682,020	408	=>	KZA74_12905	NA	ACX60_RS12625	NA	NA	KZA74_12905	21.6904	-0.255247	0.612176	-2.995	0.97575	0.839664	4.90895e-05	238.792	3.66807	3.49869	8.78371	2.9779e-07	8.66861e-07	2.67994e-35
ddrR	KZA74_12910	2,682,017..2,682,301	285	=>	KZA74_12910	NA	ACX60_RS12630	NA	NA	KZA74_12910	49.7927	0.338319	0.484144	-4.02915	0.973209	0.87558	6.15786e-09	283.498	3.40548	3.23497	8.43237	5.57215e-08	2.34679e-07	1.98e-38
ddrR	KZA74_12915	2,682,305..2,682,562	258	=>	KZA74_12915	NA	ACX60_RS12635	NA	NA	KZA74_12915	47.7937	-0.0192114	0.168851	-4.0199	0.997643	0.990942	1.73928e-08	389.968	3.73019	4.26517	8.50533	1.20975e-07	8.87175e-10	1.4419e-33
ddrR	KZA74_12920	2,682,564..2,682,779	216	=>	KZA74_12920	NA	ACX60_RS12640	NA	NA	KZA74_12920	106.374	0.479457	0.256877	-3.67726	0.973209	0.956275	1.24253e-10	630.052	3.65303	3.5602	8.01955	1.90795e-10	5.06143e-10	1.36669e-46
ddrR	KZA74_12965	2,690,050..2,691,600	1551	<=	NAD(P)/FAD-dependent oxidoreductase	NA	ACX60_RS12685	ABUW_2757	A1S_1133	KZA74_12965	365.189	-0.600687	0.0054534	-2.39621	0.973209	0.998814	1.15745e-06	334.316	0.439686	0.0232839	0.687883	0.751591	0.989046	0.442541
ddrR	KZA74_12970	2,691,624..2,692,454	831	<=	SDR family NAD(P)-dependent oxidoreductase	NA	ACX60_RS12690	ABUW_2758	A1S_1132	KZA74_12970	334.307	-0.243897	0.229632	-4.25861	0.977761	0.981677	7.63158e-10	317.283	0.805899	-0.0712679	1.14785	0.650366	0.982081	0.350429
ddrR	KZA74_12975	2,692,520..2,693,482	963	<=	metal-dependent hydrolase	NA	ACX60_RS12695	ABUW_2759	A1S_1131	KZA74_12975	146.213	-0.425583	0.0251923	-3.26416	0.973209	0.996962	2.25878e-08	136.86	0.485392	0.0712793	1.55472	0.803237	0.979174	0.0740872
ddrR	KZA74_12980	2,693,993..2,694,715	723	=>	pirin family protein	K06911	ACX60_RS12700	ABUW_2760	A1S_1130	KZA74_12980	233.313	0.258077	0.176923	-1.37757	0.97575	0.986002	0.0176345	222.513	0.68168	-0.0185265	1.03821	0.568113	0.992168	0.19004
ddrR	KZA74_12985	2,694,780..2,695,403	624	<=	TetR/AcrR family transcriptional regulator	NA	ACX60_RS12705	ABUW_2761	A1S_1129	KZA74_12985	108.331	0.134151	0.253994	-1.16118	0.978617	0.914972	0.00443311	103.288	0.590359	0.122809	1.09049	0.538778	0.942722	0.0593537
ddrR	KZA74_12995	2,696,951..2,697,784	834	=>	SDR family NAD(P)-dependent oxidoreductase	NA	ACX60_RS12715	ABUW_2763	A1S_1127	KZA74_12995	262.751	-0.849082	-0.0296445	-2.88474	0.973209	0.997921	0.000197516	236.392	0.603173	-0.275848	-0.0506833	0.775511	0.923349	0.993334
ddrR	KZA74_13005	2,699,443..2,700,318	876	=>	class I SAM-dependent methyltransferase	NA	ACX60_RS12725	ABUW_2765	A1S_1125	KZA74_13005	149.328	-0.00147564	0.341306	-2.38224	0.999942	0.953069	0.000835391	134.347	0.547762	-0.045352	0.0137244	0.811458	0.989046	0.998809
ddrR	KZA74_13010	2,700,330..2,701,343	1014	<=	AraC family transcriptional regulator	NA	ACX60_RS12730	ABUW_2766	A1S_1124	KZA74_13010	405.566	-0.233912	-0.123631	-2.83707	0.974056	0.990942	5.42186e-10	391.083	0.571541	0.108739	1.61277	0.635038	0.952925	0.00507687
ddrR	KZA74_13015	2,701,480..2,702,967	1488	=>	NAD(P)/FAD-dependent oxidoreductase	NA	ACX60_RS12735	ABUW_2767	A1S_1123	KZA74_13015	447.515	-0.430779	-0.161577	-1.59072	0.973209	0.98624	0.00263231	391.502	0.475597	0.0310305	-0.331824	0.734934	0.989046	0.823769
ddrR	KZA74_13020	2,703,012..2,703,866	855	=>	SDR family oxidoreductase	NA	ACX60_RS12740	ABUW_2768	A1S_1122	KZA74_13020	410.382	0.146734	0.342882	-2.91577	0.986689	0.944581	3.2678e-06	365.94	0.705716	-0.197573	0.0404423	0.682139	0.93998	0.993854
ddrR	KZA74_13025	2,703,939..2,704,832	894	=>	alpha/beta hydrolase	NA	ACX60_RS12745	ABUW_2769	A1S_1120	KZA74_13025	363.085	-0.105655	-0.0646015	-4.57701	0.9888	0.996962	1.27057e-09	332.036	0.698629	-0.130969	0.233216	0.71391	0.964752	0.932421
ddrR	KZA74_13035	2,706,591..2,707,871	1281	<=	OprD family porin	NA	ACX60_RS12755	ABUW_2771	A1S_1118	KZA74_13035	380.369	0.0633148	0.305862	-2.86049	0.991879	0.94447	1.56763e-07	356.463	0.675531	0.0420342	0.774555	0.668445	0.988696	0.532649
ddrR	KZA74_13040	2,707,903..2,709,249	1347	<=	MFS transporter	NA	ACX60_RS12760	ABUW_2772	A1S_1117	KZA74_13040	554.742	0.158699	0.361689	-5.54716	0.986689	0.946187	1.20169e-15	514.007	0.76293	-0.00852902	0.942382	0.664072	0.997787	0.497184
ddrR	KZA74_13045	2,709,741..2,710,817	1077	=>	aromatic ring-hydroxylating dioxygenase subunitalpha	vanA	ACX60_RS12765	ABUW_2773	A1S_1116	KZA74_13045	410.178	-0.520072	-0.203724	-4.31671	0.973209	0.988351	2.81386e-10	364.281	0.533774	-0.319509	0.396929	0.777819	0.888886	0.84165
ddrR	KZA74_13050	2,710,830..2,711,774	945	=>	PDR/VanB family oxidoreductase	vanB	ACX60_RS12770	ABUW_2774	A1S_1115	KZA74_13050	256.411	-0.478939	-0.122649	-4.24692	0.973209	0.993335	8.22059e-14	234.421	0.59707	-0.0941496	0.605272	0.632734	0.964752	0.603768
ddrR	KZA74_13055	2,711,818..2,712,510	693	<=	GntR family transcriptional regulator	vanR	ACX60_RS12775	ABUW_2775	A1S_1114	KZA74_13055	375.301	-0.463857	-0.288989	-0.957194	0.973209	0.853057	0.00518968	313.953	0.30786	-0.218774	0.206718	0.704755	0.841104	0.813071
ddrR	mhpT	2,713,146..2,714,378	1233	<=	mhpT, 3-(3-hydroxy-phenyl)propionate transporter MhpT	mhpT	ACX60_RS12785	ABUW_2777	A1S_1112	KZA74_13065	620.536	-0.185617	0.214345	-5.25767	0.978617	0.976892	4.66875e-19	528.434	0.495474	-0.464936	0.783418	0.808432	0.835953	0.58568
ddrR	KZA74_13070	2,714,626..2,715,465	840	=>	p-hydroxycinnamoyl CoA hydratase/lyase	K18383	ACX60_RS12790	ABUW_2778	A1S_1111	KZA74_13070	635.593	-1.34506	-0.387311	-2.19915	0.578762	0.927203	0.000619155	448.718	-0.601863	-0.897366	-0.0805002	0.682139	0.413708	0.980408
ddrR	KZA74_13080	2,717,036..2,718,922	1887	=>	feruloyl-CoA synthase	fcs	ACX60_RS12800	ABUW_2780	A1S_1109	KZA74_13080	691.954	-0.56049	-0.17199	-2.76306	0.973209	0.97666	1.96359e-09	589.757	0.307697	-0.381214	0.0337551	0.867639	0.825832	0.993854
ddrR	KZA74_13085	2,718,997..2,720,136	1140	=>	acyl-CoA dehydrogenase family protein	ACADL	ACX60_RS12805	ABUW_2781	A1S_1108	KZA74_13085	424.25	-0.521797	-0.0501927	-6.06141	0.973209	0.996962	3.70679e-16	358.525	0.44974	-0.501453	-0.400564	0.859886	0.842482	0.878221
ddrR	KZA74_13090	2,720,218..2,721,468	1251	=>	OprD family porin	NA	ACX60_RS12810	ABUW_2782	A1S_1107	KZA74_13090	430.777	0.013209	0.234067	-4.8212	0.999942	0.979374	1.65399e-12	388.748	0.753424	-0.205259	0.115522	0.690942	0.942722	0.978515
ddrR	KZA74_13095	2,721,525..2,722,061	537	=>	DUF3237 domain-containing protein	NA	ACX60_RS12815	ABUW_2783	A1S_1106	KZA74_13095	137.865	-0.304045	-0.047561	-4.77101	0.97575	0.996962	2.00843e-10	121.293	0.504676	-0.116532	-0.398229	0.814926	0.965794	0.873059
ddrR	KZA74_13100	2,722,102..2,722,491	390	=>	PaaI family thioesterase	NA	ACX60_RS12820	ABUW_2784	A1S_1105	KZA74_13100	161.434	-0.426309	0.235332	-4.496	0.973209	0.979284	8.44917e-11	137.724	0.618578	-0.668476	0.121206	0.748489	0.749749	0.977484
ddrR	KZA74_13105	2,722,525..2,724,276	1752	=>	tannase/feruloyl esterase family alpha/betahydrolase	E3.1.1.102	ACX60_RS12825	ABUW_2785	A1S_1104	KZA74_13105	654.398	-0.479628	-0.140592	-3.20779	0.973209	0.991966	1.12419e-08	583.806	0.553185	-0.269804	0.42403	0.706198	0.8899	0.775622
ddrR	KZA74_13115	2,725,298..2,726,884	1587	<=	aldehyde dehydrogenase (NADP(+))	aldH	ACX60_RS12835	ABUW_2787	A1S_1102	KZA74_13115	646.945	-0.219587	-0.135852	-2.77471	0.97575	0.990942	5.43975e-08	601.609	0.525598	0.018586	1.06133	0.684477	0.991091	0.141234
ddrR	kdgD	2,726,915..2,727,826	912	<=	kdgD, 5-dehydro-4-deoxyglucarate dehydratase	kdgD	ACX60_RS12840	ABUW_2788	A1S_1101	KZA74_13120	209	-0.117982	0.0267836	-3.39439	0.988413	0.996962	4.7555e-09	188.176	0.498035	-0.0330146	0.522437	0.765187	0.989046	0.723452
ddrR	gudD	2,727,989..2,729,320	1332	<=	gudD, glucarate dehydratase	gudD	ACX60_RS12845	ABUW_2789	A1S_1100	KZA74_13125	412.257	-0.118906	0.208275	-2.42299	0.988413	0.979374	6.56855e-05	370.151	0.674505	-0.329345	0.453423	0.627007	0.873628	0.763299
ddrR	KZA74_13130	2,729,606..2,730,964	1359	=>	MFS transporter	gudP	ACX60_RS12850	ABUW_2790	A1S_1099	KZA74_13130	368.273	-0.15327	0.137295	-3.61303	0.988064	0.996962	2.91326e-07	331.778	0.554253	-0.194234	1.14265	0.813575	0.945641	0.391575
ddrR	garD	2,731,035..2,732,582	1548	=>	garD, galactarate dehydratase	garD	ACX60_RS12855	ABUW_2791	A1S_1098	KZA74_13135	557.398	0.0368127	0.112328	-2.96015	0.991879	0.996542	7.54702e-08	504.93	0.58364	-0.210849	0.919722	0.685356	0.925341	0.319015
ddrR	KZA74_13145	2,733,620..2,734,690	1071	<=	AraC family transcriptional regulator	NA	ACX60_RS12865	ABUW_2793	A1S_1096	KZA74_13145	298.47	-0.0330238	-0.0432907	-2.14447	0.991879	0.996962	7.08032e-06	267.912	0.418847	0.059189	0.416837	0.7649	0.976331	0.733978
ddrR	KZA74_13155	2,736,454..2,736,792	339	<=	KZA74_13155	NA	ACX60_RS12875	ABUW_2795	NA	KZA74_13155	58.7831	0.333422	0.62588	-1.41803	0.973209	0.837046	0.00347271	48.1734	0.370762	-0.191752	-0.0215577	NA	0.92014	0.993854
ddrR	KZA74_13160	2,736,995..2,737,441	447	<=	DUF4265 domain-containing protein	NA	ACX60_RS12880	ABUW_2796	NA	KZA74_13160	66.0171	-0.118636	0.321675	-2.36416	0.988413	0.946187	0.000169579	56.564	0.559941	-0.562747	0.517989	0.717124	0.755509	0.723458
ddrR	KZA74_13165	2,737,513..2,737,827	315	<=	KZA74_13165	NA	ACX60_RS12885	ABUW_2797	NA	KZA74_13165	64.0033	0.520682	0.642416	-2.66549	0.973209	0.837046	3.26271e-06	54.8785	0.45096	-0.177611	0.397029	0.819843	0.942722	0.843927
ddrR	KZA74_13170	2,738,149..2,739,612	1464	<=	amino acid permease	cycA	ACX60_RS12890	ABUW_2798	A1S_1094	KZA74_13170	654.336	-0.22628	0.0476713	-1.01819	0.973209	0.996962	0.00463838	528.929	0.0505198	-0.264796	0.00555352	0.986515	0.85092	0.999061
ddrR	KZA74_13175	ND	ND	ND	astA, arginine N-succinyltransferase	astA	ACX60_RS12895	ABUW_2799	A1S_1093	KZA74_13175	760.265	-0.993782	-0.203032	-3.06992	0.973209	0.988928	9.97537e-06	501.401	-0.648448	-1.49498	-0.346056	0.7419	0.181881	0.882661
ddrR	KZA74_13180	2,741,103..2,742,338	1236	<=	aspartate aminotransferase family protein	astC	ACX60_RS12900	ABUW_2800	A1S_1091	KZA74_13180	597.856	-0.666203	-0.116035	-2.73471	0.973209	0.996962	2.09647e-05	434.804	-0.264565	-0.946191	-0.355856	0.93419	0.53674	0.873059
ddrR	KZA74_13190	2,743,214..2,744,644	1431	=>	gamma-aminobutyraldehyde dehydrogenase	betB, gbsA	ACX60_RS12910	ABUW_2802	A1S_1089	KZA74_13190	1125.65	-1.49207	-0.894239	-3.0974	0.364864	0.837046	5.83555e-07	701.734	-1.113	-1.38015	-1.08424	0.38518	0.216237	0.345869
ddrR	KZA74_13195	2,744,673..2,745,443	771	=>	nuclear transport factor 2 family protein	ntf2	ACX60_RS12915	ABUW_2803	A1S_1088	KZA74_13195	726.566	-0.855759	-0.656489	-1.55118	0.973209	0.837046	0.00432047	537.948	-0.696838	-0.551688	0.220665	0.458703	0.642269	0.885778
ddrR	KZA74_13200	2,745,503..2,746,222	720	=>	GntR family transcriptional regulator	NA	ACX60_RS12920	ABUW_2804	A1S_1087	KZA74_13200	303.774	-0.701332	-0.502885	-0.715122	0.544285	0.837046	0.029346	246.039	-0.42069	-0.213263	0.375177	0.453871	0.829536	0.462685
ddrR	KZA74_13210	2,747,190..2,748,521	1332	=>	APC family permease	puuP	ACX60_RS12930	ABUW_2806	A1S_1085	KZA74_13210	585.687	0.502768	0.324905	-3.26952	0.973209	0.946187	1.21536e-07	532.56	0.620918	0.0542549	0.523129	0.727919	0.985175	0.760072
ddrR	KZA74_13235	2,753,068..2,753,619	552	<=	TetR/AcrR family transcriptional regulator	NA	ACX60_RS12955	NA	A1S_1081	KZA74_13235	76.496	0.118567	0.694719	-4.21696	0.988413	0.837046	1.65122e-10	64.9329	0.377139	-0.487734	1.11373	0.843035	0.799062	0.311718
ddrR	KZA74_13250	2,756,285..2,758,033	1749	<=	FAD-dependent monooxygenase	tfdB	ACX60_RS12970	NA	A1S_1079	KZA74_13250	557.68	0.0759924	0.184171	-1.23551	0.986689	0.927203	4.8472e-05	479.184	0.264947	-0.0717493	0.144674	0.824547	0.960515	0.912435
ddrR	KZA74_13255	2,758,489..2,759,307	819	=>	alpha/beta hydrolase	NA	ACX60_RS12975	NA	A1S_1078	KZA74_13255	76.5208	0.442102	0.780258	-2.54386	0.973209	0.837046	7.96599e-05	63.6419	0.172198	-0.192449	0.222975	0.963548	0.934009	0.92112
ddrR	KZA74_13265	2,761,032..2,761,910	879	=>	LysR family transcriptional regulator	NA	ACX60_RS12985	NA	A1S_1076	KZA74_13265	169.569	0.136915	0.482284	-1.24248	0.986689	0.844146	0.0273741	138.342	0.328927	-0.354765	-0.671205	0.881825	0.863944	0.591485
ddrR	KZA74_13280	2,764,021..2,764,643	623	<=	KZA74_13280	NA	ACX60_RS13000	NA	NA	KZA74_13280	108.668	-0.048462	0.484769	-2.47796	0.991879	0.837046	3.73573e-08	86.5522	0.175296	-0.422143	-0.583252	0.940382	0.787509	0.590076
ddrR	KZA74_13285	2,765,008..2,775,201	10194	<=	putative Ig domain-containing protein	prtC	ACX60_RS13005	NA	A1S_1073	KZA74_13285	4885.6	-0.125563	0.0502376	-2.00642	0.978617	0.996962	1.1486e-07	3787.71	-0.373401	-0.296612	-0.350799	0.62683	0.75576	0.603768
ddrR	KZA74_13290	2,775,191..2,775,781	591	<=	KZA74_13290	NA	ACX60_RS13010	NA	A1S_3597	KZA74_13290	124.954	0.254774	0.239866	-1.56474	0.973209	0.87493	3.98121e-07	99.6507	-0.0887351	-0.0985018	-0.392532	0.979994	0.947686	0.673758
ddrR	KZA74_13300	2,778,124..2,778,735	612	<=	KZA74_13300	NA	ACX60_RS13025	NA	A1S_3595	KZA74_13300	115.504	0.489908	0.76297	-1.14836	0.973209	0.837046	0.0428407	97.8636	0.147275	0.00457553	0.0199694	0.973169	0.998962	0.995965
ddrR	KZA74_13305	2,778,850..2,778,939	90	<=	tRNA-Ser	trnS	NA	NA	trnS	KZA74_13305	75.5092	0.505766	0.0518781	-2.93226	0.973209	0.996962	1.21671e-09	62.4818	-0.19406	0.0621147	-0.765927	0.912795	0.972297	0.408645
ddrR	KZA74_13355	2,790,213..2,791,802	1590	<=	dipeptide ABC transporter ATP-binding protein	yejF	ACX60_RS13080	ABUW_2836	A1S_1059	KZA74_13355	468.679	-0.0949678	0.18513	-1.00208	0.986689	0.95893	0.0159006	364.051	-0.025247	-0.4915	-0.50872	0.99386	0.660936	0.564354
ddrR	KZA74_13360	2,791,780..2,792,790	1011	<=	ABC transporter permease	yejE	ACX60_RS13085	ABUW_2837	A1S_1058	KZA74_13360	426.538	-0.116058	0.115888	-1.0723	0.986689	0.992228	0.030256	354.356	0.0371607	0.0234853	-0.462663	0.990942	0.989046	0.642955
ddrR	KZA74_13405	2,804,748..2,805,149	402	<=	YraN family protein	yraN	ACX60_RS13130	ABUW_2846	A1S_1049	KZA74_13405	139.016	0.46519	0.592253	-2.53995	0.973209	0.837046	5.21188e-07	112.576	0.16698	-0.39076	0.418173	0.952019	0.821278	0.752736
ddrR	KZA74_13415	2,806,274..2,806,660	387	=>	hemin receptor	NA	ACX60_RS13140	ABUW_2848	A1S_3592	KZA74_13415	61.8672	0.329587	0.593461	-1.22259	0.973209	0.837046	0.0229427	51.6459	0.296062	-0.204401	-0.0757877	NA	0.925644	0.980408
ddrR	KZA74_13420	2,806,663..2,807,553	891	<=	LysR family transcriptional regulator ArgP	iciA	ACX60_RS13145	ABUW_2849	A1S_1047	KZA74_13420	217.443	-0.0714733	-0.0476514	-0.931548	0.988413	0.996962	0.0238753	173.025	-0.0455163	-0.259058	-0.166658	0.986515	0.85092	0.894581
ddrR	ssrS	2,815,436..2,815,620	185	=>	ssrS, 6S RNA	ssrS	NA	NA	NA	KZA74_13475	49143.8	-0.061921	-1.26552	-3.12564	0.991879	0.837046	0.000979291	44083.1	-1.52805	1.34205	0.074523	0.459799	0.559875	0.99317
ddrR	KZA74_13495	2,816,952..2,817,536	585	=>	5-formyltetrahydrofolate cyclo-ligase	MTHFS	ACX60_RS13210	ABUW_2863	A1S_1034	KZA74_13495	146.095	0.223737	0.164917	-1.58786	0.973209	0.927203	5.73687e-09	114.778	-0.220422	-0.332967	0.290107	0.756823	0.578742	0.577796
ddrR	KZA74_13500	2,817,647..2,818,426	780	<=	OmpA family protein	NA	ACX60_RS13215	NA	A1S_1033	KZA74_13500	263.029	-0.136532	0.0476202	-1.4949	0.977542	0.996962	8.47209e-05	233.801	0.0612254	0.0454754	0.486416	0.986515	0.979758	0.575453
ddrR	ata	2,818,484..2,824,105	5622	<=	ata, trimeric autotransporter adhesin Ata	ata, sadA, emaA	ACX60_RS13220	NA	A1S_1032	KZA74_13505	1948.27	-0.185892	0.149602	-3.72826	0.982385	0.993877	5.40381e-08	1614.01	0.223735	-0.479424	0.544605	0.955071	0.841104	0.767053
ddrR	KZA74_13575	2,839,195..2,839,764	570	<=	HupE/UreJ family protein	ureJ	ACX60_RS13285	ABUW_2878	A1S_1018	KZA74_13575	374.193	-0.48717	-0.193132	-1.00797	0.973209	0.914972	0.000926731	300.348	-0.183632	-0.147084	-0.633686	0.829513	0.878975	0.0649461
ddrR	ureG	2,839,774..2,840,388	615	<=	ureG, urease accessory protein UreG	ureG	ACX60_RS13290	ABUW_2879	A1S_1017	KZA74_13580	324.237	-0.144942	-0.386105	-0.694287	0.97575	0.837046	0.0351193	240.953	-0.33188	-0.167768	-0.791955	0.588926	0.862524	0.0123865
ddrR	KZA74_13585	2,840,412..2,841,077	666	<=	urease accessory protein	ureF	ACX60_RS13295	ABUW_2880	A1S_1016	KZA74_13585	217.317	-0.661953	-0.658054	-0.874445	0.973209	0.837046	0.034109	173.348	-0.194377	0.113586	-0.646756	0.886901	0.937048	0.240118
ddrR	ureC	2,841,616..2,843,316	1701	<=	ureC, urease subunit alpha	ureC	ACX60_RS13305	ABUW_2882	A1S_1014	KZA74_13595	838.951	-0.304037	-0.160607	-0.998516	0.973209	0.98051	0.0433655	654.822	-0.0936771	-0.260236	-0.772206	0.979994	0.860255	0.223998
ddrR	KZA74_13600	2,843,329..2,843,787	459	<=	GNAT family N-acetyltransferase	NA	ACX60_RS13310	NA	A1S_3588	KZA74_13600	111.872	0.405236	0.597376	-1.42341	0.973209	0.837046	0.00573291	90.1487	0.0798117	-0.120744	-0.774023	0.986515	0.957279	0.514867
ddrR	KZA74_13605	2,843,777..2,844,097	321	<=	ureB, urease subunit beta	ureB	ACX60_RS13315	ABUW_2883	A1S_1013	KZA74_13605	136.024	0.0964296	-0.0743561	-1.42197	0.988793	0.996962	0.0182666	102.403	-0.116596	-0.180371	-1.22193	0.985918	0.942722	0.210032
ddrR	ureA	2,844,110..2,844,412	303	<=	ureA, urease subunit gamma	ureA	ACX60_RS13320	ABUW_2884	A1S_1012	KZA74_13610	123.411	-0.616769	-0.266073	-1.07206	0.973209	0.947176	0.046174	91.5167	-0.295915	-0.358315	-0.868751	0.891039	0.85886	0.35113
ddrR	KZA74_13715	2,865,733..2,866,323	591	<=	SPOR domain-containing protein	NA	ACX60_RS13420	ABUW_2906	A1S_0991	KZA74_13715	112.349	0.380741	0.68886	-3.44874	0.973209	0.837046	2.24357e-08	92.2733	0.25995	-0.297536	-0.263111	0.926525	0.894165	0.914245
ddrR	KZA74_13720	2,866,381..2,866,509	129	=>	KZA74_13720	NA	NA	NA	NA	KZA74_13720	6.36369	0.737849	1.44559	-3.4196	0.973209	0.837046	0.0122571	5.3607	0.194427	0.106448	0.83975	NA	0.979174	0.851266
ddrR	KZA74_13730	ND	ND	ND	mtgA, monofunctional biosynthetic peptidoglycan transglycosylase	mtgA	ACX60_RS13430	ABUW_2908	A1S_0989	KZA74_13730	429.653	-0.181392	-0.102592	-0.598697	0.973209	0.958668	0.00750458	344.458	-0.440157	-0.0661383	0.0245674	0.239128	0.941877	0.983956
ddrR	KZA74_13735	2,869,500..2,870,309	810	=>	rhomboid family intramembrane serine protease	NA	ACX60_RS13435	ABUW_2909	A1S_0988	KZA74_13735	231.064	0.000175612	0.205284	-1.22491	0.999942	0.96396	0.0116169	184.364	-0.0164539	-0.369608	-0.455015	0.996558	0.818141	0.67467
ddrR	KZA74_13745	2,872,774..2,873,466	693	<=	ABC transporter ATP-binding protein	ABC.CD.A	ACX60_RS13445	ABUW_2911	A1S_0986	KZA74_13745	242.636	-0.234831	0.135938	-1.11729	0.973209	0.97666	0.00293017	190.546	-0.117041	-0.502929	-0.0636226	0.948935	0.486631	0.972039
ddrR	KZA74_13785	2,881,166..2,882,842	1677	=>	arylsulfatase	E3.1.6.1, aslA, atsA	ACX60_RS13485	ABUW_2920	A1S_0977	KZA74_13785	496.82	0.206556	0.328825	-2.2737	0.97575	0.938813	7.13188e-05	399.878	0.102691	-0.410467	0.352195	0.985918	0.829273	0.836288
ddrR	KZA74_13790	2,882,839..2,883,846	1008	=>	formylglycine-generating enzyme family protein	egtB	ACX60_RS13490	ABUW_2921	A1S_0976	KZA74_13790	262.52	-0.233512	-0.0884956	-3.33473	0.97575	0.996962	1.27057e-09	215.884	-0.159557	-0.178611	0.4667	0.953908	0.928585	0.708018
ddrR	KZA74_13805	2,886,248..2,887,582	1335	<=	D-serine ammonia-lyase	dsdA	ACX60_RS13505	ABUW_2924	A1S_0973	KZA74_13805	479.883	-0.211616	-0.00467643	-2.4288	0.973209	0.998814	1.72082e-09	389.352	-0.0607882	-0.138341	-0.342356	0.986515	0.932017	0.740004
ddrR	metH	2,890,945..2,894,631	3687	=>	metH, methionine synthase	metH, MTR	ACX60_RS13515	ABUW_2926	A1S_0971	KZA74_13820	1222.91	-0.588215	-0.180879	-1.64421	0.973209	0.986971	0.0061655	1050.6	0.0115039	-0.324541	0.870293	0.99824	0.858636	0.296793
ddrR	KZA74_13825	2,894,712..2,895,716	1005	<=	transketolase family protein	E2.2.1.1, tktA, tktB	ACX60_RS13520	ABUW_2927	A1S_0970	KZA74_13825	351.686	-0.33095	-0.0301092	-3.65632	0.973209	0.996962	2.93546e-11	274.503	-0.0291882	-0.558388	0.329037	0.994512	0.685774	0.831016
ddrR	KZA74_13830	2,895,727..2,896,572	846	<=	transketolase	E2.2.1.1, tktA, tktB	ACX60_RS13525	ABUW_2928	A1S_0969	KZA74_13830	318.452	-0.251678	0.0247626	-4.35485	0.97575	0.997921	8.56982e-12	263.363	0.215827	-0.571282	0.543798	0.940716	0.753482	0.722362
ddrR	KZA74_13835	2,896,592..2,897,893	1302	<=	MFS transporter	NA	ACX60_RS13530	ABUW_2929	A1S_0968	KZA74_13835	507.66	-0.496063	0.063335	-3.86282	0.973209	0.996962	7.63119e-09	402.991	0.0738984	-0.741178	0.346106	0.986515	0.638209	0.86273
ddrR	KZA74_13840	2,897,969..2,898,718	750	<=	SDR family oxidoreductase	NA	ACX60_RS13535	ABUW_2930	A1S_0967	KZA74_13840	321.675	-0.396819	-0.0868547	-4.55403	0.973209	0.996962	6.63085e-12	258.239	0.0929486	-0.62223	0.526657	0.986515	0.760778	0.771418
ddrR	KZA74_13845	2,898,903..2,899,778	876	=>	LysR family transcriptional regulator	NA	ACX60_RS13540	ABUW_2931	A1S_0966	KZA74_13845	267.903	0.474898	0.350039	-1.77809	0.973209	0.914972	0.00142436	216.489	0.185689	-0.242992	-0.27908	0.952019	0.900211	0.87663
ddrR	KZA74_13865	2,903,232..2,904,452	1221	<=	MFS transporter	fsr	ACX60_RS13560	ABUW_2934	A1S_0964	KZA74_13865	600.223	-0.267718	0.0558522	-2.87226	0.973209	0.996962	1.9959e-08	486.231	-0.0485824	-0.2837	-0.0350353	0.990534	0.868225	0.993271
ddrR	KZA74_13870	2,904,559..2,905,347	789	=>	helix-turn-helix transcriptional regulator	NA	ACX60_RS13565	ABUW_2935	A1S_0963	KZA74_13870	257.378	0.242216	-0.000123469	-2.78706	0.973209	1	1.32543e-09	225.186	0.218427	0.024443	0.0345107	0.881116	0.989046	0.990983
ddrR	def	2,906,815..2,907,297	483	<=	def, peptide deformylase	PDF, def	ACX60_RS13575	ABUW_2937	A1S_0961	KZA74_13880	219.946	-0.153945	0.139738	-1.56774	0.97575	0.969175	4.28518e-06	169.948	-0.135814	-0.467338	-0.47972	0.945119	0.626132	0.531498
ddrR	KZA74_13885	2,907,532..2,908,830	1299	=>	MFS transporter	proP_3	ACX60_RS13580	ABUW_2939	A1S_0960	KZA74_13885	727.205	-0.0187692	0.121038	-1.0131	0.991879	0.975068	0.00146723	553.999	-0.207565	-0.45819	-0.404097	0.886313	0.627182	0.626847
ddrR	KZA74_13890	2,908,893..2,910,089	1197	<=	KZA74_13890	NA	ACX60_RS13585	ABUW_2940	A1S_0959	KZA74_13890	314.2	0.269273	0.488215	-3.16142	0.97575	0.873284	2.09637e-07	264.112	0.25521	-0.352371	0.0483692	0.92869	0.878672	0.993111
ddrR	KZA74_13895	2,910,245..2,911,885	1641	<=	thiamine pyrophosphate-binding protein	E2.2.1.6L, ilvB, ilvG, ilvI	ACX60_RS13590	ABUW_2941	A1S_0958	KZA74_13895	705.986	-0.420987	-0.0952256	-3.18908	0.973209	0.996962	3.22164e-09	567.424	0.103117	-0.529473	0.202929	0.984718	0.712302	0.906678
ddrR	KZA74_13900	2,911,924..2,913,390	1467	<=	aldehyde dehydrogenase	betB_1	ACX60_RS13595	ABUW_2942	A1S_0957	KZA74_13900	640.829	-0.480585	-0.0935062	-3.69719	0.973209	0.996962	1.85099e-10	514.791	0.0405995	-0.58676	0.107401	0.991667	0.670276	0.971891
ddrR	KZA74_13905	2,913,404..2,914,195	792	<=	aspartate dehydrogenase	nadX, ASPDH	ACX60_RS13600	ABUW_2943	A1S_0956	KZA74_13905	314.671	-0.554386	-0.137252	-3.62756	0.973209	0.990942	1.32576e-12	250.463	-0.0579559	-0.497725	0.256823	0.986515	0.734855	0.87313
ddrR	KZA74_13910	2,914,211..2,915,005	795	<=	SDR family oxidoreductase	baiA	ACX60_RS13605	ABUW_2944	A1S_0955	KZA74_13910	256.37	-0.633114	-0.0742183	-3.10533	0.973209	0.996962	3.48609e-08	208.409	-0.06847	-0.411828	0.249939	0.986515	0.820944	0.886597
ddrR	KZA74_13915	2,915,021..2,915,845	825	<=	alpha/beta hydrolase	catD_3	ACX60_RS13610	ABUW_2945	A1S_0954	KZA74_13915	264.227	-0.625613	-0.222866	-2.60132	0.973209	0.966855	5.07801e-07	201.341	-0.093845	-0.63668	-0.221827	0.984335	0.527784	0.883939
ddrR	KZA74_13920	2,915,882..2,916,403	522	<=	cupin domain-containing protein	NA	ACX60_RS13615	ABUW_2946	A1S_0953	KZA74_13920	258.549	-0.370848	-0.395011	-1.62745	0.973209	0.837894	0.000129251	196.173	-0.446246	-0.434956	-0.843164	0.613648	0.662044	0.106978
ddrR	KZA74_13925	2,916,427..2,917,650	1224	<=	MFS transporter	gudP_2	ACX60_RS13620	ABUW_2947	A1S_0952	KZA74_13925	427.217	-0.454457	-0.135555	-3.54357	0.973209	0.991179	3.86283e-11	337.064	-0.066034	-0.54679	0.0213916	0.986515	0.722459	0.994358
ddrR	KZA74_13930	2,917,693..2,918,904	1212	<=	FAD-dependent oxidoreductase	hcaD, cmtAa	ACX60_RS13625	ABUW_2948	A1S_0951	KZA74_13930	402.672	-0.507655	0.171655	-4.54738	0.973209	0.990942	1.33949e-12	334.039	0.121669	-0.45379	0.567919	0.984944	0.830886	0.723458
ddrR	KZA74_13935	2,918,934..2,919,863	930	<=	VOC family protein	NA	ACX60_RS13630	ABUW_2949	A1S_0949	KZA74_13935	218.34	-0.320055	-0.128851	-3.46343	0.973209	0.990942	8.80723e-12	174.073	-0.0648138	-0.262523	0.404405	0.986515	0.889765	0.787587
ddrR	KZA74_13940	2,919,875..2,920,639	765	<=	SDR family oxidoreductase	pldh-t	ACX60_RS13635	ABUW_2950	A1S_0948	KZA74_13940	235.923	-0.837533	-0.145826	-3.59116	0.973209	0.993335	7.85182e-08	188.657	0.0762255	-0.612694	0.611814	0.986515	0.738577	0.665179
ddrR	KZA74_13945	2,920,632..2,921,699	1068	<=	aromatic ring-hydroxylating dioxygenase subunitalpha	NA	ACX60_RS13640	ABUW_2951	A1S_0947	KZA74_13945	432.608	-0.536037	-0.0865268	-3.70975	0.973209	0.996962	8.62194e-10	351.872	0.0417852	-0.455286	0.57614	0.99336	0.822589	0.683177
ddrR	KZA74_13950	2,921,716..2,922,015	300	<=	KZA74_13950	NA	ACX60_RS13645	ABUW_2952	A1S_0946	KZA74_13950	85.1058	-0.297602	-0.393796	-3.63039	0.97575	0.908188	2.24941e-09	77.5679	0.0802978	0.254829	1.00238	0.986515	0.913231	0.355185
ddrR	KZA74_13955	2,922,043..2,922,348	306	<=	non-heme iron oxygenase ferredoxin subunit	NA	ACX60_RS13650	ABUW_2953	A1S_0945	KZA74_13955	106.39	0.411703	0.0714795	-3.72288	0.973209	0.996962	5.62034e-07	82.9206	-0.0420939	-0.417208	1.46455	0.994512	0.878975	0.214129
ddrR	dctA	2,930,667..2,931,929	1263	=>	dctA, C4-dicarboxylate transporter DctA	dctA	ACX60_RS13700	ABUW_2963	A1S_0935	KZA74_14005	271.22	0.159833	0.489457	-3.51463	0.980598	0.839664	1.4751e-10	225.59	0.189888	-0.415103	-0.699431	0.95073	0.824133	0.568355
ddrR	betA	2,941,434..2,943,092	1659	=>	betA, choline dehydrogenase	betA, CHDH	ACX60_RS13745	ABUW_2972	A1S_0924	KZA74_14050	1981.83	-1.79566	-1.00228	-2.05538	0.0982241	0.837046	0.000727726	1466.74	-1.09823	0.300583	-0.286788	0.397948	0.899396	0.900361
ddrR	KZA74_14065	2,946,023..2,946,901	879	=>	homocysteine S-methyltransferase family protein	mmuM	ACX60_RS13760	ABUW_2975	A1S_0922	KZA74_14065	252.97	-0.556516	-0.017255	-1.67282	0.973209	0.997921	0.00714072	201.667	-0.020942	-0.622758	0.439484	0.996558	0.670276	0.757157
ddrR	KZA74_14070	2,946,907..2,948,241	1335	=>	basic amino acid/polyamine antiporter	arcD, lysl, lysP	ACX60_RS13765	ABUW_2976	A1S_0921	KZA74_14070	500.966	-0.0738455	0.226715	-1.51121	0.9888	0.96396	0.00445284	412.567	0.0586935	-0.275294	0.0509473	0.986515	0.878975	0.985215
ddrR	KZA74_14075	2,948,297..2,950,210	1914	<=	alpha/beta fold hydrolase	NA	ACX60_RS13770	ABUW_2977	A1S_0920	KZA74_14075	772.469	0.0469432	0.000477443	-1.06589	0.9888	1	0.0011779	655.294	-0.0247921	0.00401092	0.343522	0.990942	0.997578	0.569536
ddrR	KZA74_14080	2,950,359..2,951,065	707	<=	DUF1275 domain-containing protein	NA	ACX60_RS13775	ABUW_2978	A1S_0919	KZA74_14080	258.102	0.345448	0.548507	-3.54561	0.973209	0.853057	3.40539e-08	207.986	0.0658595	-0.363886	0.159618	0.990534	0.878672	0.963725
ddrR	KZA74_14085	2,951,386..2,951,661	276	=>	KZA74_14085	NA	ACX60_RS13780	ABUW_2979	NA	KZA74_14085	100.434	-0.123968	-0.0520056	-2.25083	0.988413	0.996962	0.00118834	81.6922	-0.117573	-0.0883578	-0.146139	0.986515	0.974359	0.971226
ddrR	KZA74_14090	2,951,675..2,952,565	891	<=	LysR family transcriptional regulator	NA	ACX60_RS13785	ABUW_2988	A1S_0917	KZA74_14090	385.025	-0.295588	0.127666	-1.9661	0.973209	0.990942	3.60139e-05	306.559	-0.00531054	-0.47653	0.212574	0.999632	0.710927	0.885778
ddrR	KZA74_14095	2,952,753..2,953,697	945	=>	dihydrodipicolinate synthase family protein	dapA	ACX60_RS13790	ABUW_2989	A1S_0916	KZA74_14095	394.608	-0.569261	0.10436	-4.25951	0.973209	0.996962	3.45308e-10	315.275	0.100461	-0.697957	0.466502	0.986515	0.712327	0.809267
ddrR	KZA74_14100	2,953,870..2,955,255	1386	=>	MFS transporter	ydjE	ACX60_RS13795	ABUW_2990	A1S_0915	KZA74_14100	576.963	-0.395699	0.0962927	-3.83068	0.973209	0.996962	8.2541e-09	453.613	0.101096	-0.774726	0.119493	0.986515	0.642269	0.974096
ddrR	KZA74_14105	2,955,334..2,956,680	1347	=>	OprD family porin	NA	ACX60_RS13800	ABUW_2991	A1S_3577	KZA74_14105	535.293	-0.106046	0.181522	-5.29984	0.9888	0.990942	1.20169e-15	432.433	0.0985224	-0.506846	0.236738	0.986515	0.820944	0.923764
ddrR	KZA74_14110	2,957,328..2,957,612	285	=>	KZA74_14110	NA	ACX60_RS13805	ABUW_2992	A1S_3576	KZA74_14110	73.1848	-0.628521	-0.0192295	-4.20422	0.973209	0.997921	1.05076e-07	57.5108	-0.110156	-0.767799	2.11557	0.986515	0.734855	0.0330875
ddrR	KZA74_14140	2,961,542..2,963,527	1986	<=	gamma-glutamyltransferase family protein	ggt	ACX60_RS13830	ABUW_3018	A1S_0910	KZA74_14140	1307.34	-0.788088	-0.416692	-1.17948	0.816777	0.837894	0.00614602	1005.11	-0.385525	-0.212296	-0.279773	0.704755	0.878975	0.79077
ddrR	KZA74_14185	2,971,839..2,972,312	474	<=	OsmC family protein	NA	ACX60_RS13875	ABUW_3027	A1S_0901	KZA74_14185	170.006	0.0833969	0.0930665	-1.33727	0.986689	0.990942	0.000115602	131.56	-0.164408	-0.239051	-0.521434	0.915811	0.860255	0.462445
ddrR	KZA74_14205	2,978,372..2,979,409	1038	=>	pilT, type IV pilus twitching motility protein PilT	pilT	ACX60_RS13895	ABUW_3031	A1S_0897	KZA74_14205	325.695	-0.232462	-0.20587	-4.17301	0.976014	0.983538	8.26842e-11	260.522	-0.0213023	-0.405849	0.350067	0.996558	0.846504	0.85299
ddrR	KZA74_14210	2,979,437..2,980,555	1119	=>	pilU, PilT/PilU family type 4a pilus ATPase	pilU	ACX60_RS13900	ABUW_3032	A1S_0896	KZA74_14210	1975.72	3.99671	0.840719	-2.79875	0.000322329	0.837894	0.00208281	1600.29	0.0598178	1.13969	0.143522	0.994362	0.674523	0.980408
ddrR	KZA74_14335	3,003,606..3,004,481	876	<=	metal-dependent hydrolase	K07044	ACX60_RS14025	ABUW_3058	A1S_0871	KZA74_14335	322.06	0.235897	-0.00445043	-0.759594	0.973209	0.997921	0.00292896	263.834	-0.248874	-0.056059	-0.0413041	0.838836	0.969356	0.983956
ddrR	KZA74_14340	3,004,718..3,005,599	882	<=	metal-dependent hydrolase	K07044	ACX60_RS14030	ABUW_3059	A1S_0870	KZA74_14340	184.294	-0.311731	-0.164222	-1.28032	0.973209	0.97503	0.0028553	151.159	-0.366219	-0.047499	0.00271068	0.719151	0.975756	1
ddrR	KZA74_14400	3,018,689..3,018,765	77	<=	tRNA-Met	trnM	NA	NA	A1S_0846	KZA74_14400	42.6	0.479335	0.349164	-2.61138	0.973209	0.839664	1.46357e-09	40.9363	0.384155	0.332495	0.440742	NA	0.764501	0.654634
ddrR	KZA74_14405	3,018,923..3,019,879	957	<=	PDR/VanB family oxidoreductase	cntB	ACX60_RS14095	ABUW_3072	A1S_0855	KZA74_14405	637.715	-0.189188	-0.011463	-2.39011	0.974056	0.997921	8.15552e-11	562.6	0.11246	0.169807	0.0897601	0.960407	0.895469	0.964485
ddrR	KZA74_14410	3,019,927..3,021,378	1452	<=	NAD-dependent succinate-semialdehydedehydrogenase	gabD	ACX60_RS14100	ABUW_3073	A1S_0853	KZA74_14410	1115.23	-0.23202	-0.260461	-2.93256	0.973209	0.937955	2.48584e-11	1015.4	0.180272	0.350136	0.0952861	0.948123	0.843826	0.973672
ddrR	KZA74_14415	3,021,443..3,022,558	1116	<=	Rieske 2Fe-2S domain-containing protein	cntA	ACX60_RS14105	ABUW_3074	A1S_0852	KZA74_14415	1246.02	0.0237916	-0.323144	-2.95126	0.994302	0.94447	2.5265e-07	1179.41	0.101933	0.669701	0.103236	0.986515	0.722459	0.977484
ddrR	KZA74_14420	3,022,601..3,023,575	975	<=	alpha/beta hydrolase	aes	ACX60_RS14110	ABUW_3075	A1S_0851	KZA74_14420	960.932	-0.141611	-0.276314	-3.7209	0.97967	0.938018	2.92608e-15	919.418	0.251874	0.632412	0.00333882	0.922212	0.70711	1
ddrR	KZA74_14425	3,023,587..3,025,239	1653	<=	BCCT family carnitine transporter	TC.BCT	ACX60_RS14115	ABUW_3076	A1S_0850	KZA74_14425	2029.06	0.145866	-0.169337	-3.82547	0.97967	0.979374	2.78454e-15	2047.85	0.39487	0.867614	0.342847	0.846573	0.492952	0.85341
ddrR	KZA74_14430	3,025,260..3,026,372	1113	<=	tartrate dehydrogenase	ttuC, dmlA	ACX60_RS14120	ABUW_3077	A1S_0849	KZA74_14430	1497.26	0.167303	-0.296328	-5.47936	0.978617	0.93164	3.67732e-29	1422.34	0.204986	0.793537	0.0870312	0.952019	0.565125	0.980408
ddrR	KZA74_14440	3,027,506..3,028,690	1185	<=	OprO/OprP family phosphate-selective porin	oprO	ACX60_RS14130	ABUW_3079	A1S_0847	KZA74_14440	317.209	0.318336	0.447902	-2.18626	0.973209	0.837046	6.48052e-08	265.345	0.196657	-0.275753	-0.312956	0.910956	0.85748	0.80009
ddrR	KZA74_14445	3,028,840..3,028,916	77	<=	tRNA-Met	trnM	ACX60_RS14140	ABUW_3081	A1S_0846	KZA74_14445	83.4821	0.322864	0.374292	-2.88839	0.973209	0.87316	2.50656e-09	64.1261	-0.0663765	-0.41249	-0.161694	0.986515	0.78002	0.932421
ddrR	KZA74_14610	3,052,942..3,053,604	663	=>	elongation factor P hydroxylase	epmC	ACX60_RS14295	ABUW_3112	A1S_0814	KZA74_14610	1032.67	-0.0679518	-0.43574	-3.68687	0.991879	0.874715	1.1808e-11	944.723	-0.231444	0.720073	-0.636955	0.940372	0.656414	0.661317
ddrR	KZA74_14680	ND	ND	ND	ligA, NAD-dependent DNA ligase LigA	E6.5.1.2, ligA, ligB	ACX60_RS14365	ABUW_3127	A1S_0799	KZA74_14680	1105.56	-0.221723	-0.233204	-0.663672	0.973209	0.883051	0.0412699	883.195	-0.129978	-0.174425	-0.128823	0.904515	0.856134	0.884167
ddrR	KZA74_14730	3,079,939..3,080,892	954	<=	KZA74_14730	NA	ACX60_RS14415	ABUW_3137	A1S_3569	KZA74_14730	459.517	-0.109512	0.163658	-0.945873	0.979505	0.961029	0.0114554	352.516	-0.15346	-0.524508	-0.32737	0.92869	0.532201	0.723452
ddrR	KZA74_14770	3,090,359..3,091,231	873	<=	5'-methylthioadenosine/S-adenosylhomocysteine nucleosidase	mtnN, mtn, pfs	ACX60_RS14455	ABUW_3145	A1S_0781	KZA74_14770	334.711	0.28782	0.353917	-1.26556	0.973209	0.837894	0.000573854	265.954	0.11332	-0.323667	-0.856671	0.961672	0.799062	0.113992
ddrR	KZA74_14805	3,097,449..3,099,092	1644	=>	MFS transporter	NA	ACX60_RS14490	ABUW_3152	A1S_0775	KZA74_14805	565.234	-0.196448	-0.149021	-1.63289	0.973209	0.95893	5.77732e-07	470.617	-0.0944614	-0.163816	0.364456	0.963548	0.888886	0.603768
ddrR	KZA74_14810	3,099,133..3,100,260	1128	=>	HlyD family secretion protein	hlyD	ACX60_RS14495	ABUW_3153	A1S_0774	KZA74_14810	524.979	-0.384534	-0.164056	-0.799984	0.973209	0.890022	0.00043052	401.897	-0.224793	-0.287406	-0.319816	0.704755	0.600936	0.425522
ddrR	KZA74_14970	3,134,809..3,137,682	2874	=>	KZA74_14970	NA	ACX60_RS14655	ABUW_3186	A1S_0745	KZA74_14970	1613.39	-0.126322	0.09144	-2.3967	0.988413	0.996962	8.83528e-05	1313.09	-0.0528937	-0.454661	0.59796	0.990942	0.805292	0.624192
ddrR	KZA74_14975	3,137,792..3,138,391	600	<=	TetR/AcrR family transcriptional regulator	NA	ACX60_RS14660	NA	A1S_0744	KZA74_14975	162.793	-0.534127	-0.121661	-4.10237	0.973209	0.996962	1.94312e-10	131.371	0.0403938	-0.467817	0.231279	0.99336	0.82412	0.920279
ddrR	KZA74_14980	3,138,513..3,138,842	330	=>	Darcynin 1	darcy	ACX60_RS14665	NA	A1S_0743	KZA74_14980	61.3216	0.0255504	0.155384	-1.2676	0.993625	0.990942	0.034109	55.4705	-0.0316447	0.275431	0.297595	0.993367	0.88179	0.845597
ddrR	KZA74_14985	3,138,924..3,145,301	6378	<=	type I secretion C-terminal targetdomain-containing protein	NA	ACX60_RS14670	NA	A1S_0742	KZA74_14985	1501.88	-0.299468	0.0935163	-1.70698	0.973209	0.976892	4.41069e-11	1207.55	-0.123842	-0.273113	0.0435602	0.899864	0.67818	0.974096
ddrR	KZA74_14990	3,145,390..3,145,701	312	<=	KZA74_14990	NA	ACX60_RS14675	ABUW_3192	NA	KZA74_14990	41.427	0.630899	1.12066	-2.9561	0.973209	0.837046	0.000251142	38.8841	0.428896	-0.0034485	-1.0709	NA	0.99984	0.561113
ddrR	KZA74_14995	3,145,924..3,146,214	291	=>	Darcynin 1	darcy	ACX60_RS14680	NA	A1S_0741	KZA74_14995	49.3185	-0.374076	0.039375	-1.54262	0.973209	0.996962	0.00354869	39.3893	-0.139168	-0.18482	0.143524	NA	0.932017	0.950092
ddrR	KZA74_15000	3,146,316..3,147,611	1296	=>	ImmA/IrrE family metallo-endopeptidase	NA	ACX60_RS14685	NA	A1S_0740	KZA74_15000	189.998	0.446462	0.660985	-1.36213	0.973209	0.837046	0.00196095	154.995	0.129617	-0.283969	-0.282036	0.981955	0.893854	0.885778
ddrR	KZA74_15005	3,147,608..3,148,159	552	<=	TetR/AcrR family transcriptional regulator	NA	ACX60_RS14690	ABUW_3194	A1S_0739	KZA74_15005	120.413	-0.270202	0.130509	-6.16161	0.97575	0.996962	1.42023e-13	94.7104	-0.144769	-0.514243	0.782995	0.983609	0.82412	0.714634
ddrR	KZA74_15025	3,152,349..3,153,221	873	<=	LysR family transcriptional regulator	NA	ACX60_RS14710	ABUW_3199	A1S_0735	KZA74_15025	207.996	0.241547	0.566403	-3.14998	0.97575	0.837894	4.75898e-08	164.071	-0.00777146	-0.455423	0.11041	0.999632	0.822334	0.973672
ddrR	KZA74_15030	3,153,477..3,154,085	609	=>	LysE family translocator	NA	ACX60_RS14715	ABUW_3201	A1S_0734	KZA74_15030	150.718	0.236108	0.358103	-3.05454	0.978617	0.956275	6.93684e-05	118.585	0.034369	-0.358	0.0772234	0.996558	0.888886	0.984823
ddrR	KZA74_15035	3,154,187..3,155,212	1026	<=	fatty acid desaturase	NA	ACX60_RS14720	ABUW_3202	A1S_0733	KZA74_15035	316.353	-0.0857318	0.0541688	-3.82633	0.989848	0.996962	3.36098e-09	259.488	0.0779791	-0.343199	0.424589	0.986515	0.878672	0.817433
ddrR	KZA74_15045	3,156,494..3,157,861	1368	<=	amidohydrolase	NA	ACX60_RS14730	ABUW_3204	A1S_0731	KZA74_15045	868.687	-0.548598	-0.443375	-0.70193	0.834709	0.837046	0.02066	634.868	-0.543308	-0.326316	-0.823293	0.15842	0.57375	0.00356148
ddrR	KZA74_15050	3,157,895..3,159,280	1386	<=	long-chain fatty acid transporter	NA	ACX60_RS14735	NA	A1S_0730	KZA74_15050	356.243	-0.182541	0.065559	-3.89757	0.978617	0.996962	4.10852e-11	286.483	0.139025	-0.51487	0.103493	0.971139	0.760778	0.973672
ddrR	KZA74_15060	3,160,787..3,162,097	1311	=>	MFS transporter	citA, tcuC	ACX60_RS14745	ABUW_3207	A1S_0728	KZA74_15060	457.669	-0.208251	0.188316	-4.96865	0.980598	0.990942	2.19328e-11	366.741	0.238626	-0.633077	0.256499	0.952019	0.784433	0.923928
ddrR	KZA74_15065	3,162,191..3,162,985	795	=>	substrate-binding domain-containing protein	ais	ACX60_RS14750	ABUW_3208	A1S_0727	KZA74_15065	209.837	-0.423985	-0.27098	-5.85151	0.973476	0.982708	7.08213e-12	161.886	-0.0848569	-0.659084	0.155452	0.988408	0.799062	0.974096
ddrR	tcuA	3,164,150..3,165,556	1407	=>	tcuA, FAD-dependent tricarballylate dehydrogenaseTcuA	cobZ, tcuA	ACX60_RS14760	ABUW_3210	A1S_0725	KZA74_15075	519.858	-0.387886	0.149126	-5.21686	0.973209	0.996962	2.54819e-12	410.257	0.20339	-0.751355	0.47495	0.963548	0.712761	0.830657
ddrR	tcuB	3,165,546..3,166,679	1134	=>	tcuB, tricarballylate utilization 4Fe-4S protein TcuB	citB, tcuB	ACX60_RS14765	ABUW_3211	A1S_0724	KZA74_15080	347.74	-0.234305	0.0242924	-3.45369	0.97575	0.997921	9.30472e-09	285.068	0.154284	-0.402149	0.0379641	0.971008	0.85092	0.993854
ddrR	KZA74_15085	3,166,784..3,168,013	1230	<=	CoA transferase	NA	ACX60_RS14770	ABUW_3212	A1S_0723	KZA74_15085	494.816	0.168106	0.173328	-2.42873	0.97575	0.968129	2.42393e-09	417.412	0.108156	-0.104666	0.297663	0.963548	0.943914	0.775507
ddrR	KZA74_15090	3,168,066..3,169,388	1323	<=	MFS transporter	mucK	ACX60_RS14775	ABUW_3213	A1S_0722	KZA74_15090	484.974	-0.135001	0.17667	-3.7265	0.980598	0.97666	6.19362e-15	421.469	0.101955	-0.0502989	0.368551	0.974589	0.977589	0.738657
ddrR	KZA74_15095	3,169,610..3,170,830	1221	<=	acyl-CoA dehydrogenase	GCDH, gcdH	ACX60_RS14780	ABUW_3214	A1S_0721	KZA74_15095	1031.73	-0.0130778	-0.256658	-2.12988	0.996314	0.910228	3.28404e-08	1008.66	0.0818352	0.832691	0.521404	0.986515	0.452718	0.6941
ddrR	KZA74_15100	3,171,076..3,172,023	948	=>	LysR family transcriptional regulator	NA	ACX60_RS14785	ABUW_3215	A1S_0720	KZA74_15100	233.099	0.131715	0.266911	-1.87938	0.981995	0.94447	9.38722e-05	192.001	0.221463	-0.299241	-0.187097	0.899864	0.850007	0.900361
ddrR	add	3,173,694..3,174,689	996	=>	add, adenosine deaminase	add, ADA	ACX60_RS14795	ABUW_3217	A1S_0718	KZA74_15110	392.322	-0.0203876	0.022793	-0.837119	0.991879	0.996962	0.00541957	332.683	0.00117185	0.0156721	0.153607	0.999632	0.989046	0.880758
ddrR	KZA74_15120	3,174,926..3,175,001	76	<=	tRNA-His	trnH	NA	NA	A1S_0716	KZA74_15120	1620.48	5.18942	1.30088	-2.28176	2.87614e-06	0.837046	0.0226651	1441.09	-0.301617	1.76072	0.0686892	0.961672	0.331077	0.993611
ddrR	KZA74_15145	3,177,955..3,178,434	480	<=	methylated-DNA--[protein]-cysteineS-methyltransferase	ogt, MGMT	ACX60_RS14830	ABUW_3224	A1S_0711	KZA74_15145	257.92	-0.150467	-0.125509	-1.10191	0.973209	0.956041	2.58171e-05	222.261	-0.0395989	0.0725631	0.401983	0.986515	0.946077	0.408332
ddrR	KZA74_15155	3,178,916..3,179,911	996	<=	cation transporter	NA	ACX60_RS14840	ABUW_3226	A1S_0709	KZA74_15155	445.325	0.264781	0.106347	-0.759347	0.973209	0.98051	0.0195627	385.42	0.0152313	0.0936609	0.45851	0.996435	0.9341	0.342576
ddrR	KZA74_15160	3,179,940..3,180,695	756	<=	copper resistance protein B	pcoB, copB	ACX60_RS14845	ABUW_3227	A1S_0708	KZA74_15160	323.759	0.281588	0.015073	-1.85298	0.973209	0.996962	5.79824e-08	275.949	0.104907	0.0183462	0.17681	0.952019	0.989046	0.859174
ddrR	KZA74_15165	3,180,682..3,182,616	1935	<=	copper resistance system multicopper oxidase	pcoA	ACX60_RS14850	ABUW_3228	A1S_0707	KZA74_15165	772.785	-0.17025	-0.0649952	-0.880085	0.97575	0.996962	0.024205	640.176	-0.0363643	-0.173386	0.182228	0.98807	0.885938	0.859378
ddrR	filE	3,193,327..3,194,670	1344	<=	filE, putative pilus assembly protein FilE	filE	ACX60_RS14915	ABUW_3241	A1S_0694	KZA74_15230	323.777	-0.276495	0.428347	-1.31227	0.973209	0.837894	0.00435344	253.701	0.0864894	-0.68631	-0.261423	0.986515	0.554197	0.87313
ddrR	KZA74_15235	3,194,664..3,196,328	1665	<=	outer membrane protein transport protein	filD	ACX60_RS14920	ABUW_3242	A1S_0693	KZA74_15235	508.777	0.0877229	0.257173	-1.43691	0.988413	0.946923	0.00468748	407.032	0.0720853	-0.469529	0.0634632	0.986515	0.784433	0.982563
ddrR	KZA74_15245	3,197,577..3,198,410	834	<=	C39 family peptidase	filB, K06992	ACX60_RS14930	NA	A1S_0691	KZA74_15245	352.942	-0.345722	-0.0202629	-1.42643	0.973209	0.996962	2.6168e-07	265.12	-0.407052	-0.431169	-0.165671	0.553662	0.538913	0.865815
ddrR	KZA74_15295	ND	ND	ND	rrf, 5S ribosomal RNA	rrf	NA	NA	A1S_r	KZA74_15295	149.27	4.7275	0.945329	-7.72701	2.87614e-06	0.837046	4.10323e-07	148.078	1.07547	1.97954	0	0.737663	0.316912	1
ddrR	KZA74_15300	3,208,638..3,211,530	2893	<=	23S ribosomal RNA	23s	NA	NA	A1S_r	KZA74_15300	251.795	1.63271	0.181584	-5.77463	0.56883	0.993335	3.2388e-12	282.118	0.286459	1.58078	1.89347	0.963548	0.404072	0.262802
ddrR	KZA74_15315	3,212,138..3,213,674	1537	<=	16S ribosomal RNA	16s	NA	NA	A1S_r	KZA74_15315	49.6088	1.00099	-0.919301	-4.41508	0.973209	0.837271	8.64159e-06	62.1416	-0.157138	2.7687	2.15233	0.986515	0.111417	0.28109
ddrR	tilS	3,229,784..3,231,187	1404	<=	tilS, tRNA lysidine(34) synthetase TilS	tilS, mesJ	ACX60_RS15075	ABUW_3273	A1S_0609	KZA74_15390	662.59	-0.0171942	0.0432407	-0.612778	0.991879	0.990942	0.000204546	504.631	-0.331208	-0.290106	-0.62748	0.296303	0.430298	0.00188709
ddrR	KZA74_15415	3,235,875..3,236,000	126	<=	KZA74_15415	NA	NA	NA	NA	KZA74_15415	56.1523	0.370856	-0.0568562	-1.4456	0.973209	0.996962	0.00451525	40.8836	-0.590871	-0.602371	0.210755	NA	0.630146	0.891578
ddrR	nreB	3,243,391..3,244,641	1251	=>	nreB, nickel resistance MFS transporter NreB	nreB	ACX60_RS15145	ABUW_3286	A1S_0596	KZA74_15465	393.693	0.250282	0.346148	-2.42775	0.974448	0.902412	9.92928e-07	316.856	0.110185	-0.314767	-0.117475	0.984718	0.875368	0.971891
ddrR	KZA74_15490	3,248,879..3,250,507	1629	=>	acyl-CoA synthetase	K00666	ACX60_RS15170	ABUW_3291	A1S_0591	KZA74_15490	1082.81	-0.123727	-0.239389	-1.3914	0.978617	0.931429	0.000572737	817.605	-0.59473	-0.281157	-0.356085	0.334197	0.808772	0.643987
ddrR	mazG	3,256,399..3,257,205	807	<=	mazG, nucleoside triphosphate pyrophosphohydrolase	mazG	ACX60_RS15215	ABUW_3300	A1S_0581	KZA74_15535	215.161	0.401455	0.428385	-1.429	0.973209	0.837046	0.000285469	178.119	0.136237	-0.124189	0.188147	0.948123	0.934009	0.883673
ddrR	KZA74_15600	3,272,257..3,272,571	315	<=	NAD(P) transhydrogenase subunit alpha	pntA	ACX60_RS15280	ABUW_3313	A1S_0567	KZA74_15600	177.344	-0.378691	-0.708094	-1.24098	0.973209	0.837046	0.00343504	130.198	-0.373568	-0.169234	-0.482926	0.76306	0.925341	0.59827
ddrR	KZA74_15610	3,273,948..3,274,874	927	=>	DMT family transporter	NA	ACX60_RS15290	ABUW_3315	A1S_0565	KZA74_15610	257.371	0.156536	0.169161	-1.52716	0.978617	0.976892	0.00155696	221.488	0.127141	-0.125423	0.95701	0.963548	0.942722	0.142875
ddrR	KZA74_15615	3,274,942..3,275,349	408	=>	RidA family protein	ridA	ACX60_RS15295	ABUW_3316	A1S_0564	KZA74_15615	76.2181	0.612965	0.659894	-2.19643	0.973209	0.837046	1.20922e-06	72.7775	0.475514	0.131585	1.9048	0.661481	0.937048	3.02328e-05
ddrR	KZA74_15640	3,279,554..3,279,676	123	=>	KZA74_15640	NA	NA	NA	NA	KZA74_15640	35.0042	0.870662	0.810466	-1.39336	0.973209	0.837046	0.0307969	30.2352	0.710582	0.0205634	0.27351	NA	0.993579	0.904507
ddrR	KZA74_15655	3,283,716..3,284,528	813	<=	TatD family hydrolase	tatD	ACX60_RS15330	ABUW_3347	A1S_0557	KZA74_15655	398.903	-0.325008	-0.447144	-0.925708	0.973209	0.837046	0.00159677	331.896	-0.114193	0.125102	0.0176312	0.92869	0.901624	0.993854
ddrR	KZA74_15675	3,288,231..3,289,298	1068	<=	DUF1911 domain-containing protein	NA	ACX60_RS15350	NA	A1S_0553	KZA74_15675	557.888	-0.0533782	-0.0619755	-1.31039	0.988793	0.996962	5.14262e-05	459.76	-0.101298	-0.00845861	0.0580388	0.942117	0.993579	0.971891
ddrR	KZA74_15680	3,289,425..3,290,285	861	<=	DUF1851 domain-containing protein	NA	ACX60_RS15355	NA	A1S_0552	KZA74_15680	586.398	-0.301021	-0.242633	-0.859136	0.973209	0.937955	0.0477669	451.69	-0.476765	-0.169023	-0.169814	0.519649	0.892081	0.882291
ddrR	KZA74_15685	3,290,300..3,291,889	1590	<=	KZA74_15685	NA	ACX60_RS15360	NA	A1S_0551	KZA74_15685	803.944	-0.47822	-0.272925	-0.979379	0.415882	0.837046	1.01897e-06	652.584	-0.210325	-0.118361	0.0237477	0.632734	0.85748	0.980408
ddrR	KZA74_15705	3,297,083..3,297,646	564	<=	TetR/AcrR family transcriptional regulator; helix-turn-helix transcriptional regulator	NA	ACX60_RS15380	ABUW_3353	A1S_0547	KZA74_15705	84.9604	0.417488	0.629193	-4.42656	0.973209	0.87316	9.50894e-08	76.8716	0.53108	-0.0620545	1.09829	0.808432	0.98499	0.460204
ddrR	KZA74_15730	3,304,407..3,304,742	336	=>	DUF4124 domain-containing protein	NA	ACX60_RS15405	ABUW_3358	A1S_3501	KZA74_15730	102.138	-0.0555748	0.288753	-4.00848	0.991879	0.946817	9.21568e-12	84.7888	0.249092	-0.383926	0.598677	0.915308	0.85092	0.693426
ddrR	KZA74_15810	3,320,071..3,321,297	1227	<=	beta-ketoacyl-ACP synthase	fabF	ACX60_RS15485	NA	A1S_0525	KZA74_15810	783.17	-0.105139	0.0392425	-2.3457	0.982385	0.996962	9.80985e-10	638.48	-0.0279825	-0.103356	-0.390739	0.991208	0.940459	0.610362
ddrR	KZA74_15815	3,321,297..3,322,022	726	<=	3-ketoacyl-ACP reductase FabG2	fabG	ACX60_RS15490	NA	A1S_0524	KZA74_15815	398.182	-0.568953	-0.242336	-0.751061	0.5968	0.839664	0.00578598	319.636	-0.162444	-0.0557316	-0.394096	0.839724	0.952925	0.313154
ddrR	KZA74_15820	3,322,046..3,322,471	426	<=	3-hydroxylacyl-ACP dehydratase	fab	ACX60_RS15495	NA	A1S_0523	KZA74_15820	180.677	0.0648037	0.0652045	-1.32969	0.9888	0.996962	0.00172294	142.296	0.0601568	-0.348466	-0.523107	0.986515	0.778183	0.458596
ddrR	KZA74_15860	3,330,437..3,331,363	927	<=	acyltransferase	NA	ACX60_RS15535	NA	A1S_0514	KZA74_15860	397.679	0.0240387	0.123723	-1.05742	0.992114	0.990942	0.035869	321.371	0.241337	-0.390121	-0.290455	0.886313	0.78489	0.823683
ddrR	KZA74_15955	3,346,718..3,348,016	1299	<=	glycosyltransferase family 1 protein	NA	ACX60_RS15630	ABUW_3384	A1S_0494	KZA74_15955	487.582	-0.174129	0.0401807	-1.66094	0.978617	0.996962	0.00171054	403.054	0.0965998	-0.378854	-0.145846	0.984718	0.822953	0.941626
ddrR	KZA74_15970	3,351,876..3,352,718	843	=>	class I SAM-dependent methyltransferase	NA	ACX60_RS15645	ABUW_3387	A1S_0491	KZA74_15970	347.067	0.264049	0.308947	-0.637193	0.973209	0.837046	0.0355355	278.977	0.157729	-0.269567	-0.209465	0.890208	0.776931	0.793968
ddrR	tatB	3,383,587..3,384,024	438	=>	tatB, Sec-independent protein translocase proteinTatB	tatB	ACX60_RS15770	ABUW_3412	A1S_0465	KZA74_16095	102.679	-0.0912715	-0.0328449	-1.41676	0.9888	0.996962	0.0369216	83.6215	0.233634	-0.204416	-0.637045	0.939296	0.9341	0.663152
ddrR	tatC	3,384,021..3,384,791	771	=>	tatC, twin-arginine translocase subunit TatC	tatC	ACX60_RS15775	ABUW_3413	A1S_0464	KZA74_16100	201.78	0.566859	0.727056	-1.42429	0.973209	0.837046	0.014525	169.394	0.242557	-0.139349	-0.156794	0.921168	0.948021	0.950175
ddrR	KZA74_16105	3,384,965..3,387,145	2181	=>	PhoX family protein	K07093	ACX60_RS15780	ABUW_3414	A1S_0463	KZA74_16105	540.559	-0.242157	0.0132692	-1.64917	0.97575	0.997921	0.0045498	441.898	0.107916	-0.220504	-0.639575	0.984718	0.915863	0.572549
ddrR	KZA74_16110	3,387,353..3,389,686	2334	=>	PhoX family phosphatase	K07093	ACX60_RS15785	ABUW_3415	A1S_0462	KZA74_16110	675.701	-0.316734	0.0549213	-3.07532	0.973209	0.996962	1.88564e-07	546.072	0.226754	-0.543008	0.0610201	0.932758	0.764501	0.98501
ddrR	KZA74_16115	3,389,730..3,390,509	780	<=	NRDE family protein	NRDE	ACX60_RS15790	ABUW_3416	A1S_0461	KZA74_16115	422.359	0.0663533	0.1237	-2.27346	0.988793	0.987212	1.43817e-08	360.22	0.171549	-0.216627	0.532073	0.912795	0.878672	0.458596
ddrR	KZA74_16230	3,407,677..3,408,435	759	<=	KZA74_16230	NA	ACX60_RS15905	ABUW_3439	A1S_0440	KZA74_16230	217.232	0.0745526	0.198943	-1.29602	0.988413	0.953069	0.00169421	176.974	0.229259	-0.237511	-0.452624	0.896291	0.88179	0.645156
ddrR	KZA74_16250	3,412,269..3,413,279	1011	=>	zinc-binding alcohol dehydrogenase familyprotein	qor, CRYZ	ACX60_RS15925	ABUW_3443	A1S_0436	KZA74_16250	426.065	0.337692	0.111418	-0.598055	0.973209	0.965373	0.0245589	380.244	0.166321	0.249092	0.415866	0.838372	0.723957	0.260485
ddrR	KZA74_16295	3,423,331..3,424,695	1365	=>	KZA74_16295	NA	ACX60_RS15970	ABUW_3452	A1S_0426	KZA74_16295	428.98	0.207318	0.336132	-2.04543	0.97575	0.917931	0.00012755	371.607	0.207184	-0.00887953	0.0452632	0.923816	0.997578	0.988626
ddrR	KZA74_16300	3,424,755..3,426,014	1260	=>	KZA74_16300	NA	ACX60_RS15975	ABUW_3453	A1S_0425	KZA74_16300	328.617	0.217523	0.495499	-1.31763	0.97575	0.839664	0.0171406	280.927	0.258578	-0.117379	-0.169177	0.905242	0.953628	0.933874
ddrR	truA	3,427,059..3,427,856	798	=>	truA, tRNA pseudouridine(38-40) synthase TruA	truA, PUS1	ACX60_RS15985	ABUW_3455	A1S_0423	KZA74_16310	374.471	-0.457262	-0.07159	-0.910284	0.973209	0.996962	0.0481017	337.638	0.232636	0.19535	0.306883	0.865214	0.888886	0.759493
ddrR	KZA74_16325	3,429,423..3,429,791	369	<=	DUF1311 domain-containing protein	NA	ACX60_RS16000	ABUW_3458	NA	KZA74_16325	180.361	-0.523241	-0.594588	-1.52722	0.973209	0.837046	0.000756013	147.826	-0.664594	-0.120234	0.378347	0.429236	0.942722	0.72103
ddrR	KZA74_16435	3,455,367..3,455,442	76	=>	tRNA-Lys	trnL	NA	NA	NA	KZA74_16435	98.2144	0.798614	0.139219	-2.2641	0.973209	0.990942	4.31263e-05	87.9122	0.0139747	-0.0144381	0.511996	0.998216	0.994899	0.718862
ddrR	KZA74_16440	3,455,505..3,456,401	897	<=	LysR family transcriptional regulator	NA	ACX60_RS16115	ABUW_3482	A1S_0399	KZA74_16440	244.397	0.131327	0.230645	-2.91074	0.987173	0.973182	4.31342e-07	207.501	0.345198	-0.162872	0.393959	0.847282	0.937048	0.791657
ddrR	KZA74_16445	3,456,514..3,457,269	756	=>	SDR family oxidoreductase	fabG_6	ACX60_RS16120	ABUW_3483	A1S_0398	KZA74_16445	198.422	0.00144773	0.235799	-2.45362	0.999942	0.968356	1.72101e-05	171.496	0.222297	-0.153625	0.727636	0.915308	0.939906	0.444414
ddrR	KZA74_16455	3,458,593..3,459,054	462	=>	DMT family transporter	TC.BAT2	ACX60_RS16130	ABUW_3485	A1S_0396	KZA74_16455	155.929	-0.158132	-0.017291	-1.1759	0.978617	0.997921	0.0129429	129.293	0.164546	-0.215187	-0.116616	0.944591	0.895469	0.956404
ddrR	KZA74_16465	3,460,469..3,461,719	1251	<=	acyl-CoA dehydrogenase family protein	NA	ACX60_RS16140	ABUW_3487	A1S_0394	KZA74_16465	523.227	-0.304999	0.103219	-2.83473	0.973209	0.996962	1.15745e-06	445.105	0.248265	-0.35121	0.116666	0.914861	0.860255	0.971891
ddrR	KZA74_16470	3,461,752..3,462,999	1248	<=	SfnB family sulfur acquisition oxidoreductase	sfnB	ACX60_RS16145	ABUW_3488	A1S_0393	KZA74_16470	428.902	-0.382203	0.039442	-3.26721	0.973209	0.996962	4.73595e-07	368.267	0.35717	-0.293317	0.123759	0.870877	0.892081	0.971891
ddrR	crcB	3,465,999..3,466,379	381	<=	crcB, fluoride efflux transporter CrcB	crcB, FEX	ACX60_RS16165	ABUW_3492	A1S_0389	KZA74_16490	285.887	0.452271	0.443207	-2.13953	0.973209	0.837046	4.04249e-10	240.955	0.0605559	-0.0759023	0.658982	0.986515	0.952925	0.209262
ddrR	KZA74_16500	3,467,103..3,468,308	1206	<=	kmo, TIGR03862 family flavoprotein	K07007, kmo	ACX60_RS16175	ABUW_3494	A1S_0387	KZA74_16500	495.81	-0.0907291	0.131935	-1.82428	0.988413	0.990942	0.000467463	423.406	0.290985	-0.153992	-0.199797	0.859886	0.933769	0.900361
ddrR	KZA74_16525	3,470,973..3,471,977	1005	<=	DUF4062 domain-containing protein	NA	ACX60_RS16200	ABUW_3499	A1S_0381	KZA74_16525	347.224	0.163858	0.157106	-1.26392	0.97575	0.976892	0.00438901	305.192	0.275085	-0.0933543	0.683322	0.850523	0.953767	0.342249
ddrR	KZA74_16600	3,487,351..3,487,962	612	=>	LysE family translocator	NA	ACX60_RS16275	ABUW_3514	A1S_0365	KZA74_16600	184.611	0.471389	0.68746	-1.57019	0.973209	0.837046	0.00068237	156.221	0.508104	-0.21256	-0.274975	0.753383	0.925644	0.884167
ddrR	KZA74_16630	3,493,780..3,495,078	1299	=>	EstA family serine hydrolase	estA	ACX60_RS16305	ABUW_3520	A1S_0359	KZA74_16630	520.59	0.280533	0.177487	-1.6996	0.97575	0.988351	0.005057	429.696	0.224656	-0.169989	-0.525624	0.948123	0.944684	0.746478
ddrR	KZA74_16655	3,505,693..3,507,111	1419	<=	polyphosphate--AMP phosphotransferase	ppaP	ACX60_RS16330	ABUW_3525	A1S_0352	KZA74_16655	853.16	-0.29564	-0.238536	-0.715256	0.973209	0.837046	0.00146723	675.017	-0.385831	-0.0869734	0.130168	0.1977	0.895469	0.80009
ddrR	KZA74_16680	3,511,559..3,512,872	1314	=>	FAD-dependent monooxygenase	NA	ACX60_RS16355	ABUW_3530	A1S_0347	KZA74_16680	656.473	-0.326773	-0.113555	-1.21682	0.973209	0.976892	0.000143662	510.776	-0.00285984	-0.308344	-0.586185	0.999632	0.755509	0.239343
ddrR	pilB	3,530,559..3,532,271	1713	=>	pilB, type IV-A pilus assembly ATPase PilB	pilB	ACX60_RS16445	ABUW_3549	A1S_0329	KZA74_16775	438.576	-0.189651	0.084439	-2.08701	0.978617	0.996962	0.000260546	370.822	0.239165	-0.281498	0.282311	0.912795	0.885608	0.866671
ddrR	KZA74_16780	3,532,301..3,533,527	1227	=>	type II secretion system F family protein	pilC	ACX60_RS16450	ABUW_3550	A1S_0328	KZA74_16780	381.631	-0.0751037	0.0852753	-1.36442	0.9888	0.996962	0.0103169	319.063	0.259078	-0.255519	0.064348	0.899864	0.888886	0.980408
ddrR	KZA74_16830	3,541,459..3,542,460	1002	<=	HlyD family secretion protein	hlyD	ACX60_RS16500	ABUW_3560	A1S_0318	KZA74_16830	349.797	-0.453312	-0.161844	-2.32954	0.973209	0.975973	3.11946e-08	310.089	0.197767	0.105502	0.780729	0.904515	0.945051	0.20018
ddrR	KZA74_16835	3,542,500..3,542,706	207	<=	DUF1656 domain-containing protein	NA	ACX60_RS16505	ABUW_3561	A1S_3495	KZA74_16835	41.4882	-0.495065	0.289448	-2.75899	0.973209	0.95893	3.26517e-05	35.9604	0.234303	-0.302503	0.897406	NA	0.888886	0.440791
ddrR	KZA74_16840	3,542,699..3,544,798	2100	<=	FUSC family protein	fusc	ACX60_RS16510	ABUW_3562	A1S_0317	KZA74_16840	744.497	0.191077	0.233619	-2.7078	0.97575	0.95893	6.72069e-08	681.117	0.398087	0.163034	1.1809	0.801108	0.934009	0.0940042
ddrR	KZA74_16850	3,546,262..3,546,873	612	<=	alpha-ketoglutarate-dependent dioxygenase AlkB	alkB	ACX60_RS16520	ABUW_3564	A1S_0315	KZA74_16850	253.066	-0.257718	-0.0834475	-0.981064	0.973209	0.988928	0.000701905	215.363	0.0326442	0.0242668	0.0124614	0.986882	0.985175	0.993854
ddrR	KZA74_16855	3,546,870..3,547,724	855	<=	methylated-DNA--[protein]-cysteineS-methyltransferase	ada	ACX60_RS16525	ABUW_3565	A1S_0313	KZA74_16855	287.654	-0.20864	-0.0179809	-1.27973	0.973209	0.996962	0.000450313	245.204	0.203456	-0.000900875	0.024248	0.864641	1	0.993271
ddrR	KZA74_16875	3,551,402..3,551,932	531	<=	CHAP domain-containing protein	CHAP	ACX60_RS16545	ABUW_3569	A1S_0309	KZA74_16875	180.69	0.491372	0.334982	-1.4118	0.973209	0.914972	0.00875332	156.568	0.215203	0.0414889	0.645161	0.922267	0.986184	0.522689
ddrR	KZA74_16920	3,562,668..3,563,426	759	<=	KZA74_16920	NA	ACX60_RS16590	ABUW_3577	A1S_0299	KZA74_16920	205.236	0.225365	0.350233	-1.47569	0.973209	0.837046	8.9258e-07	185.289	0.128913	0.10614	0.83386	0.931773	0.9341	0.0533006
ddrR	KZA74_16935	3,565,928..3,566,830	903	=>	selenocysteine synthase	NA	ACX60_RS16605	ABUW_3580	A1S_0296	KZA74_16935	174.324	0.496675	0.590648	-3.21353	0.973209	0.837046	3.83116e-09	154.385	0.524407	-0.132873	0.517408	0.75948	0.952925	0.740004
ddrR	KZA74_16970	3,573,430..3,573,786	357	<=	DNA transfer protein p32	p32	ACX60_RS16640	ABUW_3587	A1S_3493	KZA74_16970	407.431	-0.237435	0.1993	-3.85033	0.97575	0.97666	2.97966e-13	368.007	0.109678	0.158722	0.730741	0.975827	0.932017	0.379
ddrR	KZA74_16975	3,574,000..3,574,365	366	<=	DNA transfer protein p32	p32	ACX60_RS16645	ABUW_3588	A1S_3492	KZA74_16975	403.782	0.223658	0.55238	-3.88777	0.97575	0.837046	7.11351e-16	362.375	0.317685	0.122571	0.230978	0.781483	0.934009	0.855952
ddrR	KZA74_17075	3,594,903..3,595,646	744	<=	type II secretion system protein N	gspN	ACX60_RS16745	ABUW_3608	A1S_0269	KZA74_17075	450.676	0.0661283	0.168458	-1.05819	0.987173	0.937955	0.000265578	357.782	-0.0692187	-0.0932099	-0.31169	0.981168	0.940459	0.663152
ddrR	KZA74_17100	3,598,997..3,599,764	768	<=	uroporphyrinogen-III synthase UROS	hemD, UROS	ACX60_RS16770	ABUW_3613	A1S_0263	KZA74_17100	333.564	0.316425	0.163634	-0.997741	0.973209	0.946187	0.00183121	292.738	0.357685	0.189793	0.257226	0.668343	0.873628	0.760346
ddrR	KZA74_17135	3,605,577..3,606,908	1332	<=	TolC family outer membrane protein	tolC	ACX60_RS16805	ABUW_3620	A1S_0255	KZA74_17135	477.903	-0.247424	-0.0878237	-1.91055	0.973209	0.993335	1.38711e-06	403.039	0.108895	0.0770993	-0.137532	0.963548	0.958733	0.921686
ddrR	KZA74_17140	3,607,004..3,607,909	906	<=	EamA family transporter	TC.DME	ACX60_RS16810	ABUW_3621	A1S_0254	KZA74_17140	406.387	0.119554	0.254899	-3.33926	0.978617	0.909189	4.77615e-18	361.33	0.382703	-0.0176255	0.5224	0.719151	0.989046	0.514093
ddrR	KZA74_17145	3,607,902..3,608,483	582	<=	TetR/AcrR family transcriptional regulator	tetR	ACX60_RS16815	ABUW_3622	A1S_0253	KZA74_17145	119.872	-0.414005	-0.31337	-3.71661	0.973209	0.910228	4.41657e-14	103.483	-0.097756	0.253248	0.530537	0.981168	0.878672	0.619278
ddrR	KZA74_17240	3,628,598..3,630,019	1422	=>	sigma-54 dependent transcriptional regulator	pilR, pehR	ACX60_RS16910	ABUW_3641	A1S_0234	KZA74_17240	362.27	-0.240967	-0.0324968	-2.29038	0.973209	0.996962	5.30931e-07	323.309	0.186815	0.207565	0.355362	0.912795	0.888886	0.736417
ddrR	KZA74_17385	3,658,131..3,658,814	684	=>	comM_2, ATP binding competence protein	comA?	ACX60_RS17050	NA	A1S_0206	KZA74_17385	200.329	-0.109115	-0.0264236	-2.714	0.988413	0.997288	1.82904e-05	176.297	0.388881	-0.0184672	0.77021	0.838836	0.993579	0.481718
ddrR	KZA74_17390	3,658,851..3,660,263	1413	<=	GntR family transcriptional regulator, PLP-dependent aminotransferase family protein	K00375	ACX60_RS17055	ABUW_3680	A1S_0205	KZA74_17390	565.429	0.284797	0.361226	-2.60003	0.97575	0.923687	9.22058e-06	504.153	0.559316	-0.0192432	0.384934	0.761408	0.993579	0.843927
ddrR	KZA74_17395	3,660,375..3,661,151	777	=>	fucA, L-fuculose phosphate aldolase	fucA	ACX60_RS17060	ABUW_3681	A1S_0204	KZA74_17395	282.178	0.297856	0.2283	-3.83727	0.977542	0.990942	5.64626e-06	255.032	0.47083	0.195858	0.00482886	0.868894	0.947686	1
ddrR	KZA74_17400	3,661,167..3,662,045	879	=>	dihydrodipicolinate synthase family protein	dapA	ACX60_RS17065	ABUW_3682	A1S_0203	KZA74_17400	327.136	-0.0619644	-0.00823895	-1.158	0.988413	0.997921	0.000142116	315.718	0.245259	0.393095	0.993161	0.797129	0.590811	0.00490323
ddrR	KZA74_17440	3,671,147..3,672,466	1320	<=	MFS transporter	ydjE	ACX60_RS17105	ABUW_3691	A1S_0193	KZA74_17440	908.265	-0.0281519	0.106068	-0.802106	0.991879	0.962184	0.000938623	799.083	0.211096	0.130383	0.480765	0.7533	0.878975	0.157505
ddrR	KZA74_17450	3,673,239..3,673,706	468	<=	YchJ family protein	ychJ, K09858	ACX60_RS17115	ABUW_3693	A1S_0191	KZA74_17450	169.758	0.0140471	0.222464	-1.15461	0.996634	0.950588	0.0113287	154.699	0.399629	0.273247	0.470502	0.712625	0.85092	0.576316
ddrR	dinB	3,678,747..3,679,802	1056	=>	dinB, DNA polymerase IV	dinB	ACX60_RS17140	ABUW_3699	A1S_0186	KZA74_17475	391.253	-0.0750626	0.107355	-1.10841	0.9888	0.993335	0.0282237	335.825	0.305486	-0.152316	0.44486	0.838836	0.932314	0.663152
ddrR	KZA74_17495	3,684,029..3,685,288	1260	<=	esterase-like activity of phytase familyprotein	NA	ACX60_RS17160	ABUW_3704	A1S_0182	KZA74_17495	221.678	0.41567	0.613897	-2.48205	0.973209	0.837046	1.70899e-05	199.33	0.566654	-0.0292843	0.938718	0.71085	0.989046	0.328631
ddrR	KZA74_17500	3,685,436..3,685,840	405	<=	helix-turn-helix domain-containing protein	NA	ACX60_RS17165	ABUW_3705	A1S_0181	KZA74_17500	129.116	-0.187538	0.362739	-1.82794	0.97575	0.851967	1.44537e-05	117.994	0.364764	0.0488755	0.783924	0.778009	0.979197	0.256913
ddrR	KZA74_17505	3,685,922..3,686,407	486	=>	DUF2938 domain-containing protein	NA	ACX60_RS17170	ABUW_3706	A1S_0180	KZA74_17505	129.24	0.674623	0.862173	-4.16293	0.973209	0.837046	8.60709e-09	113.871	0.685872	-0.135383	0.491927	0.68047	0.955086	0.809132
ddrR	KZA74_17510	3,686,424..3,686,990	567	=>	flavodoxin family protein	flavodoxin	ACX60_RS17175	ABUW_3707	A1S_0179	KZA74_17510	114.625	0.0422597	0.337111	-2.41125	0.991879	0.946187	0.000158818	102.449	0.422055	0.113179	0.0983229	0.828796	0.961954	0.977484
ddrR	KZA74_17515	3,687,296..3,687,904	609	=>	transglycosylase SLT domain-containing protein	SLT	ACX60_RS17180	ABUW_3708	A1S_0178	KZA74_17515	210.986	0.312369	0.181408	-1.20445	0.973209	0.968129	0.00628842	191.281	0.428479	0.140484	0.653077	0.668343	0.930571	0.302452
ddrR	KZA74_17530	ND	ND	ND	rrf, 5S ribosomal RNA	rrf	NA	NA	A1S_r	KZA74_17530	20.8355	0.613203	1.19448	-7.48754	0.973209	0.837046	6.77552e-07	14.6885	0.138466	-0.762472	0	NA	0.776931	1
ddrR	KZA74_17535	3,690,158..3,693,050	2893	<=	23S ribosomal RNA	23s	NA	NA	A1S_r	KZA74_17535	14.5967	1.29828	0.499694	-6.88545	0.973209	0.943991	6.12941e-06	17.2008	0.415576	1.03623	1.92556	NA	0.755509	0.680926
ddrR	KZA74_17555	3,695,688..3,696,284	597	<=	TetR/AcrR family transcriptional regulator	tetR	ACX60_RS17220	ABUW_3716	A1S_0173	KZA74_17555	73.4631	0.251446	0.599498	-1.52171	0.973209	0.837046	0.000779278	65.5696	0.49027	0.0745257	0.0347601	0.692727	0.96791	0.993271
ddrR	KZA74_17565	3,697,656..3,697,862	207	<=	KZA74_17565	NA	ACX60_RS17230	ABUW_3718	A1S_0171	KZA74_17565	118.68	0.625271	0.512383	-0.802001	0.870139	0.837046	0.0234796	113.193	0.495156	0.241907	0.903216	0.516932	0.85092	0.0452778
ddrR	KZA74_17570	3,697,916..3,699,991	2076	<=	TonB-dependent copper receptor	TC.FEV.OM	ACX60_RS17235	ABUW_3719	A1S_0170	KZA74_17570	775.412	-0.0427334	0.0498392	-1.64355	0.991879	0.996962	0.000333571	731.509	0.403882	0.0849811	1.33969	0.756823	0.963403	0.0155863
ddrR	KZA74_17585	3,701,182..3,702,336	1155	=>	LysM peptidoglycan-binding domain-containingprotein	tsaP, lysM	ACX60_RS17250	ABUW_3722	A1S_0167	KZA74_17585	482.63	0.352774	0.368222	-2.12152	0.973209	0.874715	5.13775e-06	436.399	0.515873	0.0661086	0.406113	0.650491	0.970679	0.72103
ddrR	dprA	3,702,357..3,703,487	1131	=>	dprA, DNA-processing protein DprA	dprA, smf	ACX60_RS17255	ABUW_3723	A1S_0166	KZA74_17590	323.516	-0.270247	0.0338658	-2.55397	0.97575	0.996962	2.45766e-05	294.953	0.405614	0.0632185	0.167139	0.810564	0.978183	0.939776
ddrR	KZA74_17600	3,704,499..3,705,419	921	<=	DMT family transporter	DMT	ACX60_RS17265	ABUW_3725	A1S_0163	KZA74_17600	451.461	-0.102855	0.0439286	-0.870469	0.97575	0.996962	0.00116903	375.383	-0.0411315	-0.064876	0.407044	0.986515	0.952925	0.43164
ddrR	KZA74_17615	3,707,548..3,708,312	765	=>	AraC family transcriptional regulator	araC	ACX60_RS17280	ABUW_3728	A1S_0160	KZA74_17615	282.748	0.40564	0.395149	-1.00785	0.973209	0.837046	0.00118317	240.879	0.232162	0.130545	-0.197844	0.841786	0.925644	0.85341
ddrR	KZA74_17765	3,734,826..3,735,263	438	<=	DoxX family protein	K15977, doxX	ACX60_RS17430	ABUW_3757	A1S_0128	KZA74_17765	385.17	0.153602	-0.257236	-1.61106	0.974056	0.853057	6.48052e-08	326.682	-0.137789	0.302228	0.387189	0.906157	0.722459	0.481718
ddrR	KZA74_17800	3,739,171..3,739,246	76	=>	tRNA-Gly	trnG	NA	NA	A1S_1234	KZA74_17800	46.7732	0.823419	0.141102	-2.91181	0.973209	0.996962	0.0003153	43.4326	0.455518	0.440004	-0.0127582	NA	0.856858	0.999061
ddrR	KZA74_17805	3,739,293..3,739,368	76	=>	tRNA-Gly	trnG	NA	NA	A1S_1234	KZA74_17805	117.3	0.900948	0.554378	-2.58286	0.463457	0.837046	4.41803e-10	104.29	0.172808	0.271932	0.486469	0.905242	0.82412	0.535023
ddrR	KZA74_17810	3,739,463..3,740,227	765	<=	4'-phosphopantetheinyl transferase superfamilyprotein	LYS5, acpT	ACX60_RS17475	ABUW_3766	A1S_0119	KZA74_17810	199.441	0.18815	0.313118	-2.66379	0.978912	0.950588	2.1619e-05	182.844	0.609693	0.0639375	-0.114836	0.71478	0.981395	0.973672
ddrR	KZA74_17815	3,740,220..3,742,085	1866	<=	alpha/beta fold hydrolase	a/bhydrolase	ACX60_RS17480	ABUW_3767	A1S_0118	KZA74_17815	630.474	-0.248899	0.0606026	-1.6413	0.97575	0.996962	0.00765273	556.531	0.45933	-0.090566	-0.403437	0.777422	0.965794	0.786583
ddrR	abaR	3,755,630..3,756,346	717	<=	abaR, LuxR family transcriptional regulator AbaR	abaR, sdiA	ACX60_RS17515	ABUW_3774	A1S_0111	KZA74_17850	200.501	0.0785172	0.279753	-2.29458	0.9888	0.94447	6.85661e-06	177.989	0.415839	0.0888723	0.254186	0.794005	0.965389	0.883939
ddrR	KZA74_17855	3,757,106..3,757,522	417	=>	DUF4902 domain-containing protein	abaM	ACX60_RS17520	ABUW_3775	A1S_0110	KZA74_17855	113.184	0.477446	0.509549	-1.24532	0.973209	0.853057	0.0442846	99.9457	0.78688	0.00576674	-0.500864	0.635038	0.9988	0.788415
ddrR	abaI	3,757,586..3,758,152	567	=>	abaI, acyl-homoserine-lactone synthase AbaI	abaI, rhlI, phzI, solI, cepI, tofI	ACX60_RS17525	ABUW_3776	A1S_0109	KZA74_17860	157.342	-0.0481649	0.0826334	-3.27137	0.991879	0.996962	6.48686e-05	134.966	0.508214	-0.0758373	-0.727156	0.849986	0.983203	0.72103
ddrR	KZA74_17865	3,758,245..3,759,597	1353	<=	MHS family MFS transporter	MFS	ACX60_RS17530	ABUW_3777	A1S_0108	KZA74_17865	845.562	-0.100087	0.0371721	-3.27222	0.986689	0.996962	2.22544e-14	748.961	0.2599	-0.00599855	1.16809	0.904515	0.997787	0.127929
ddrR	KZA74_17870	3,759,717..3,760,742	1026	<=	enoyl-CoA hydratase/isomerase family protein	paaE	ACX60_RS17535	ABUW_3778	A1S_0107	KZA74_17870	909.646	-0.256583	-0.308077	-2.02273	0.97575	0.948788	0.00094453	799.099	-0.203767	0.209611	1.21358	0.963548	0.942151	0.311718
ddrR	KZA74_17875	3,760,755..3,761,528	774	<=	enoyl-CoA hydratase	paaF, echA	ACX60_RS17540	ABUW_3779	A1S_0106	KZA74_17875	572.422	-0.126498	0.062066	-2.15689	0.988413	0.996962	0.000347459	502.349	0.0756067	-0.121542	1.27316	0.99024	0.965794	0.28109
ddrR	KZA74_17880	3,761,550..3,762,677	1128	<=	acyl-CoA dehydrogenase family protein	acoAd	ACX60_RS17545	ABUW_3780	A1S_0105	KZA74_17880	966.487	-0.340983	-0.280229	-2.56473	0.973209	0.953069	8.80618e-06	832.799	-0.184708	0.00718599	1.45923	0.96915	0.997787	0.158926
ddrR	KZA74_17885	3,762,689..3,764,338	1650	<=	AMP-binding protein	ACSS, acs	ACX60_RS17550	ABUW_3781	A1S_0104	KZA74_17885	1610.96	-0.127951	-0.261278	-3.10927	0.988413	0.976892	1.97225e-05	1533.82	-0.0064911	0.334152	2.23923	0.999632	0.928354	0.0711583
ddrR	mmsB	3,764,420..3,765,310	891	<=	mmsB, 3-hydroxyisobutyrate dehydrogenase	mmsB, HIBADH	ACX60_RS17555	ABUW_3782	A1S_0103	KZA74_17890	1022.46	-0.147149	-0.195709	-2.88782	0.988413	0.993335	0.00056222	986.258	-0.016333	0.518497	2.00202	0.999632	0.88842	0.185048
ddrR	KZA74_17895	3,765,322..3,766,839	1518	<=	CoA-acylating methylmalonate-semialdehydedehydrogenase	mmsA, iolA, ALDH6A1	ACX60_RS17560	ABUW_3783	A1S_0101	KZA74_17895	2209.45	0.10208	-0.391085	-2.19997	0.991879	0.97503	0.0346915	2096.88	-0.160407	0.706201	1.48293	0.986515	0.860255	0.513297
ddrR	KZA74_17900	3,767,005..3,767,886	882	=>	LysR family transcriptional regulator	mmsR	ACX60_RS17565	ABUW_3784	A1S_0100	KZA74_17900	428.813	-0.292066	-0.0853769	-2.44842	0.973209	0.996962	1.04741e-05	380.499	0.433168	0.0240321	0.133433	0.756823	0.989046	0.950895
ddrR	KZA74_17930	3,774,242..3,774,709	468	=>	Lrp/AsnC ligand binding domain-containingprotein	lrp	ACX60_RS17595	ABUW_3790	A1S_0094	KZA74_17930	213.773	0.639534	0.583082	-1.66198	0.973209	0.859363	0.0206166	205.664	0.749877	0.0401521	1.626	0.673812	0.989046	0.0825045
ddrR	KZA74_17935	3,774,750..3,775,895	1146	<=	DUF1624 domain-containing protein	NA	ACX60_RS17600	ABUW_3791	A1S_0093	KZA74_17935	356.523	0.388869	0.525158	-2.28826	0.97575	0.914972	0.00630175	321.858	0.505526	0.16901	-0.624565	0.850523	0.953857	0.766199
ddrR	KZA74_17955	3,779,009..3,779,674	666	<=	RluA family pseudouridine synthase	rluA	ACX60_RS17620	NA	A1S_0089	KZA74_17955	252.018	-0.0613845	0.0907669	-1.11602	0.989848	0.996962	0.0234668	226.564	0.471629	0.185845	0.0574559	0.651909	0.900211	0.980408
ddrR	KZA74_17960	3,779,785..3,780,486	702	<=	DUF1003 domain-containing protein	NA	ACX60_RS17625	ABUW_3796	A1S_0088	KZA74_17960	185.749	0.286799	0.627621	-1.05228	0.973209	0.837046	0.00653142	169.093	0.494857	0.117902	0.540891	0.676175	0.946077	0.568432
ddrR	KZA74_17970	3,782,077..3,782,553	477	<=	KZA74_17970	NA	ACX60_RS17635	NA	NA	KZA74_17970	57.943	0.0036826	0.723988	-1.48785	0.999942	0.837046	0.0334197	53.5472	0.522435	-0.129748	0.531647	0.786005	0.957264	0.740004
ddrR	KZA74_17975	3,782,599..3,783,021	423	<=	KZA74_17975	NA	ACX60_RS17640	NA	NA	KZA74_17975	84.1764	0.253939	0.470117	-1.10691	0.973927	0.837894	0.0294482	75.1973	0.680402	-0.138338	-0.055278	0.606906	0.948497	0.986298
ddrR	KZA74_17985	3,783,394..3,783,882	489	<=	KZA74_17985	NA	ACX60_RS17650	NA	NA	KZA74_17985	82.7596	0.0570568	0.187353	-1.72814	0.991879	0.974825	0.000378789	71.527	0.183675	0.0258284	0.0663406	0.932758	0.989046	0.980408
ddrR	KZA74_17990	3,783,879..3,784,709	831	<=	triacylglycerol lipase	lipase	ACX60_RS17655	NA	A1S_0086	KZA74_17990	197.196	0.386719	0.54603	-1.60647	0.973209	0.837046	1.85179e-06	182.493	0.647965	0.0966532	0.132919	0.418426	0.951422	0.932421
ddrR	KZA74_17995	3,784,711..3,787,473	2763	<=	vgrG, type VI secretion system tip protein VgrG	vgrG	ACX60_RS17660	NA	A1S_0082	KZA74_17995	1325.32	-0.389717	0.0396137	-1.55754	0.973209	0.996962	0.00279319	1163.68	0.424452	-0.18952	0.444227	0.756823	0.919011	0.701304
ddrR	KZA74_18000	3,787,734..3,788,426	693	=>	sel1 repeat family protein	K07126, esiB	ACX60_RS17665	NA	A1S_0081	KZA74_18000	167.898	-0.199841	0.162613	-3.96272	0.980598	0.993335	2.51946e-08	147.518	0.616354	-0.326805	0.609705	0.761036	0.894376	0.740561
ddrR	KZA74_18005	3,788,436..3,789,662	1227	<=	KZA74_18005	fabB	ACX60_RS17670	NA	A1S_0080	KZA74_18005	542.524	-0.0645975	0.371394	-5.88478	0.991879	0.953069	1.85242e-14	474.816	0.649936	-0.343087	0.602348	0.756823	0.894299	0.768503
ddrR	KZA74_18010	3,790,338..3,790,622	285	=>	KZA74_18010	NA	NA	NA	AS1_3486	KZA74_18010	59.3789	-0.305557	0.28514	-2.58209	0.97575	0.979374	0.00264092	62.7374	0.650737	0.0762384	2.37465	0.752785	0.981211	0.00495407
ddrR	KZA74_18015	3,790,982..3,791,491	510	<=	GNAT family N-acetyltransferase	GNAT	ACX60_RS17675	NA	A1S_0079	KZA74_18015	161.515	0.656307	0.663858	-1.57187	0.973209	0.837046	0.000369976	146.442	0.969324	-0.105351	-0.307193	0.371799	0.965389	0.870863
ddrR	KZA74_18020	3,791,897..3,792,472	576	<=	DUF4126 domain-containing protein	NA	NA	NA	AS1_3485	KZA74_18020	650.597	0.177712	-0.098405	-2.33264	0.97575	0.992223	5.11721e-09	643.477	0.470871	0.610057	0.914201	0.675768	0.51628	0.147342
ddrR	KZA74_18055	3,801,302..3,801,436	135	=>	KZA74_18055	NA	NA	NA	NA	KZA74_18055	42.9333	0.43282	0.381597	-8.01743	0.973209	0.924122	7.65095e-09	39.3863	0.525853	0.17439	3.24123	NA	0.946954	0.145644
ddrR	dld	3,803,035..3,804,741	1707	<=	dld, D-lactate dehydrogenase	dldD	ACX60_RS17715	ABUW_3811	A1S_0070	KZA74_18065	937.858	-0.0351016	0.0582238	-1.77617	0.991879	0.996962	9.49458e-08	907.683	0.406395	0.670906	0.579502	0.666297	0.287288	0.35113
ddrR	lldD	3,805,033..3,806,184	1152	<=	lldD, FMN-dependent L-lactate dehydrogenase LldD	lldD	ACX60_RS17720	ABUW_3812	A1S_0069	KZA74_18070	1092.16	0.183432	-0.0262797	-1.74707	0.974056	0.996962	1.06964e-06	1104.32	0.277189	1.26112	0.502791	0.884875	0.0772251	0.663152
ddrR	lldR	3,806,181..3,806,933	753	<=	lldR, transcriptional regulator LldR	lldR	ACX60_RS17725	ABUW_3813	A1S_0068	KZA74_18075	527.575	-0.0898963	-0.0998293	-1.7375	0.988413	0.993335	0.00015065	553.235	0.271009	1.34675	0.298339	0.904515	0.101099	0.866671
ddrR	KZA74_18215	3,836,981..3,839,149	2169	<=	phospholipase C, phosphocholine-specific	PC-PLC	ACX60_RS17865	ABUW_3840	A1S_0043	KZA74_18215	726.646	-0.332961	0.0566569	-3.5507	0.973209	0.996962	3.36098e-09	677.558	0.643466	-0.101491	0.815461	0.682139	0.965794	0.481718
ddrR	KZA74_18220	3,839,190..3,839,327	138	=>	KZA74_18220	NA	NA	NA	AS1_3479	KZA74_18220	52.2561	0.3729	0.364106	-4.82646	0.97575	0.956275	3.26234e-08	44.8659	0.215588	0.183	1.97414	NA	0.950757	0.127929
ddrR	KZA74_18285	3,850,187..3,851,155	969	=>	sulfonate ABC transporter substrate-bindingprotein	ssuA	ACX60_RS17930	ABUW_3853	A1S_0030	KZA74_18285	324.095	0.084269	0.310337	-2.37997	0.991879	0.965373	0.00113536	317.022	0.68421	0.0798125	1.3122	0.704755	0.977696	0.202737
ddrR	KZA74_18290	3,851,227..3,852,210	984	=>	sulfonate ABC transporter substrate-bindingprotein	ssuA	ACX60_RS17935	ABUW_3854	A1S_0029	KZA74_18290	426.811	-0.151319	0.183259	-2.51482	0.986689	0.990942	0.000134058	381.848	0.555526	-0.199174	0.577397	0.761408	0.934498	0.714765
ddrR	ssuD	3,852,237..3,853,412	1176	=>	ssuD, FMNH2-dependent alkanesulfonate monooxygenase	ssuD	ACX60_RS17940	ABUW_3855	A1S_0028	KZA74_18295	482.957	-0.260277	-0.0490939	-1.85295	0.97575	0.996962	0.0062123	452.842	0.746481	-0.000300102	0.16141	0.599465	1	0.953979
ddrR	ssuC	3,853,409..3,854,206	798	=>	ssuC, aliphatic sulfonate ABC transporter permeaseSsuC	ssuC	ACX60_RS17945	ABUW_3856	A1S_0027	KZA74_18300	348.996	0.00581469	0.0588633	-1.83118	0.999942	0.996962	0.0026845	328.209	0.696215	0.103124	0.149584	0.632734	0.965389	0.95824
ddrR	KZA74_18355	ND	ND	ND	rrf, 5S ribosomal RNA	rrf	NA	NA	A1S_r	KZA74_18355	69.5935	2.01845	0.875293	-6.88004	0.251281	0.837046	2.37e-07	66.0572	-0.124333	0.829448	1.61676	0.986515	0.723053	0.628198
ddrR	KZA74_18360	3,864,327..3,867,219	2893	<=	23S ribosomal RNA	23s	NA	NA	A1S_r	KZA74_18360	41.1673	1.23491	0.753744	-5.53264	0.973209	0.853057	1.64396e-06	41.9582	0.0162139	0.692857	-1.84438	NA	0.82412	0.639484
ddrR	KZA74_18375	3,867,827..3,869,363	1537	<=	16S ribosomal RNA	16s	NA	NA	A1S_r	KZA74_18375	65.2712	0.237337	-0.316626	-3.03077	0.97575	0.953069	6.01978e-06	123.93	1.07206	3.15766	1.92257	0.619556	0.00235416	0.145644
ddrR	KZA74_18420	3,877,868..3,878,785	918	=>	matrixin family metalloprotease	matrixin	ACX60_RS18065	ABUW_3880	A1S_3866	KZA74_18420	91.0765	0.371997	0.733377	-1.57291	0.973209	0.837046	0.00439791	87.1267	0.429195	0.398764	0.487574	0.756823	0.803286	0.663152
ddrR	KZA74_18475	3,889,716..3,890,081	366	=>	KZA74_18475	NA	ACX60_RS18120	ABUW_3892	A1S_3871	KZA74_18475	165.359	0.494406	0.19181	-0.555756	0.870139	0.893705	0.0443999	184.239	0.685657	0.828046	0.944183	0.111889	0.0340382	0.00335022
ddrR	KZA74_18480	3,890,103..3,891,263	1161	=>	gspSA, glutathionylspermidine synthase family protein	gRPE, gspSA, ygiC	ACX60_RS18125	ABUW_3893	A1S_2970	KZA74_18480	456.7	-0.125695	-0.0741215	-1.38141	0.97575	0.993335	5.03165e-05	488.665	0.519167	0.84806	1.22792	0.48934	0.11791	0.00288938
ddrR	KZA74_18485	3,891,553..3,892,608	1056	=>	aromatic ring-hydroxylating dioxygenase subunitalpha	ndmA	ACX60_RS18130	ABUW_3894	A1S_2971	KZA74_18485	331.874	0.0129748	0.274085	-4.46079	0.999942	0.969847	3.76002e-11	320.317	0.695193	0.124018	1.34889	0.68483	0.963063	0.185048
ddrR	dmeF	3,896,002..3,896,982	981	<=	dmeF, CDF family Co(II)/Ni(II) efflux transporterDmeF	dmeF	ACX60_RS18160	ABUW_3900	A1S_2977	KZA74_18510	303.45	0.19717	0.613957	-2.50976	0.97575	0.837046	1.72653e-06	293.993	0.65632	0.0750056	1.65855	0.519649	0.967019	0.00245923
ddrR	KZA74_18550	76..780	705	==	repC	NA	NA	NA	A1S_0664	KZA74_18550	688.602	0.932918	0.0536728	-2.69538	0.973209	0.996962	0.0229702	864.023	0.925488	0.706041	2.24441	0.704755	0.822334	0.0689749
ddrR	trbL	3850..4086	237	=>	trbL	NA	NA	NA	NA	KZA74_18570	1067.97	0.873982	-0.0366252	-1.75098	0.973209	0.996962	0.0280754	1259.24	0.798159	0.869871	1.29227	0.685356	0.656414	0.294191
ddrR	KZA74_18575	4097..5524	1428	=>	KZA74_18575	NA	NA	NA	NA	KZA74_18575	184.633	0.890361	-0.424281	-2.9418	0.973209	0.94447	0.000131564	208.843	0.602799	0.837193	1.10741	0.761597	0.624132	0.350429
ddrR	KZA74_18580	5529..5777	249	=>	type I toxin-antitoxin system ptaRNA1 familytoxin	NA	NA	NA	A1S_0667	KZA74_18580	144.822	1.00318	0.10354	-2.30916	0.973209	0.996962	0.0013955	159.478	0.906276	0.858451	0.676625	0.469345	0.526667	0.620696
ddrR	KZA74_18610	8751..9083	333	<=	recombinase family protein	NA	NA	NA	A1S_0672	KZA74_18610	572.642	0.415501	-0.297511	-2.86288	0.978617	0.992223	0.0226707	569.027	0.512725	0.319161	-0.288522	0.909402	0.942325	0.955535
ddrR	KZA74_18615	9282..9284	3	==	KZA74_18615	NA	NA	NA	NA	KZA74_18615	185.627	0.102575	-0.0101804	-2.4812	0.991879	0.998706	0.00318197	196.822	0.642689	0.0114067	0.424124	0.774219	0.997578	0.859378
ddrR	KZA74_18620	9965..10,189	225	=>	IS91-like element ISVsa3 family transposase	NA	NA	NA	NA	KZA74_18620	928.733	0.403062	0.297806	-3.26128	0.974448	0.97666	5.04707e-05	967.108	0.976945	0.0897211	0.81997	0.531994	0.975434	0.59827
ddrR	KZA74_18835	48,946..49,878	933	=>	KZA74_18835	NA	NA	NA	A1S_3513	KZA74_18835	44.3127	0.257044	-0.468573	-1.32361	0.973209	0.837894	0.00653142	48.7057	0.300839	1.0203	0.892586	NA	0.171639	0.179622
ddrR	KZA74_18965	83,627..83,887	261	=>	KZA74_18965	NA	NA	NA	NA	KZA74_18965	368.011	0.545788	0.0945025	-0.95137	0.973209	0.991966	0.0159785	386.94	0.775966	0.762199	0.334815	0.159594	0.178755	0.689786
ddrR	KZA74_19055	100,613..101,083	471	<=	integrase	NA	NA	NA	A1S_3536	KZA74_19055	839.576	1.1559	-0.249055	-1.17044	0.578762	0.95893	0.0401797	1202.88	1.14293	1.882	2.40024	0.283175	0.0150821	0.000322515
ddrR	KZA74_19285	145,117..146,127	1011	<=	TniB family NTP-binding protein	NA	NA	NA	A1S_0660	KZA74_19285	133.237	0.673144	0.223262	-4.13104	0.973209	0.968227	3.25336e-13	147.131	0.934029	0.421497	1.16115	0.267788	0.794946	0.151445
ddrR	lysA	95..1345	1251	=>	lysA	NA	NA	NA	NA	KZA74_19300	3802.71	-0.193582	0.700653	-2.65718	0.986689	0.844243	0.000864656	3136.96	-0.0949677	-0.886951	0.652829	0.986515	0.538913	0.663686
ddrR	KZA74_19320	3631..4242	612	<=	recombinase family protein	NA	NA	NA	NA	KZA74_19320	901.728	0.110648	0.486963	-1.35392	0.988413	0.870021	0.0290373	805.539	-0.269563	-0.278312	0.590788	0.904515	0.888886	0.627613
ddrR	KZA74_19380	12,489..13,403	915	<=	LysR family transcriptional regulator	NA	NA	NA	NA	KZA74_19380	3214.61	-0.256709	0.45349	-1.58662	0.977761	0.921139	0.035944	2652.32	-0.28972	-0.635264	0.271944	0.913738	0.749749	0.90084
ddrR	KZA74_19390	944..1519	576	=>	helix-turn-helix domain-containing protein	NA	NA	NA	NA	KZA74_19390	1043.64	-0.705871	0.162084	-2.82362	0.973209	0.990942	3.19764e-06	960.369	-0.260021	-0.0987228	1.32477	0.907855	0.965389	0.0842647
ddrR	KZA74_19395	1539..1682	144	=>	could be 5' UTR of gene	NA	NA	NA	NA	KZA74_19395	536.764	-0.436911	0.0857282	-4.24057	0.973209	0.996962	7.52441e-11	476.994	-0.371316	-0.389272	1.43568	0.866047	0.85886	0.0969447
ddrR	KZA74_19445	9525..9722	198	<=	KZA74_19445	NA	NA	NA	NA	KZA74_19445	539.901	0.17599	0.616975	-1.62221	0.973209	0.837046	1.61881e-09	451.125	-0.60871	-0.386314	-0.163409	0.425909	0.746271	0.90084
ddrR recA	pcaD	1,779,132..1,779,917	786	=>	pcaD, 3-oxoadipate enol-lactonase	pcaD	ACX60_RS08395	ABUW_1835	A1S_1889	KZA74_08455	323.89	-1.59465	-0.459333	-2.60817	0.0495949	0.837894	5.82371e-08	247.861	-0.417913	-0.507169	0.646449	0.751591	0.691946	0.448121
ddrR recA	catA	1,822,945..1,823,865	921	<=	catA, catechol 1,2-dioxygenase	catA	ACX60_RS08595	ABUW_1875	A1S_1845	KZA74_08655	2036.13	-3.33211	-1.45024	-5.05724	0.0189303	0.837046	7.54702e-08	1053.27	-2.78339	-2.0235	0.404068	0.00222124	0.0701433	0.873059
ddrR recA	KZA74_08665	1,824,341..1,825,447	1107	<=	muconate/chloromuconate family cycloisomerase	catB	ACX60_RS08605	ABUW_1877	A1S_1843	KZA74_08665	1355.91	-3.31275	-1.50281	-5.91886	0.0304445	0.837046	9.63548e-10	721.41	-2.43428	-1.75432	0.38319	0.0230377	0.187747	0.89075
ddrR recA	KZA74_13075	2,715,503..2,716,954	1452	=>	aldehyde dehydrogenase	vdh	ACX60_RS12795	ABUW_2779	A1S_1110	KZA74_13075	1180.42	-1.29028	-0.540462	-1.83933	0.00359753	0.837046	8.61707e-09	922.537	-0.303624	-0.250749	-0.0170541	0.803237	0.859153	0.993854
ddrR recA	betB	2,939,866..2,941,338	1473	=>	betB, betaine-aldehyde dehydrogenase	betB, gbsA	ACX60_RS13740	ABUW_2971	A1S_0927	KZA74_14045	3132.66	-2.33898	-1.23895	-1.84598	0.0304445	0.837046	0.00936701	2061.39	-1.47964	0.0176899	-0.797766	0.206299	0.995305	0.603768
recA	frr	1,682,963..1,683,517	555	=>	frr, ribosome recycling factor	frr, MRRF, RRF	ACX60_RS07930	ABUW_1737	A1S_1974	KZA74_07980	893.458	-2.31109	-1.89723	1.66704	0.0030344	0.18519	0.00403571	760.791	-0.154423	2.22106	-0.276333	0.984718	0.0235541	0.918126
recA	KZA74_10595	2,208,152..2,208,580	429	<=	biopolymer transporter ExbD	exbD	ACX60_RS10325	ABUW_2260	A1S_1554	KZA74_10595	168.603	-0.998478	-0.67678	0.361192	0.00827426	0.837046	0.160183	133.553	-0.52309	-0.177314	-0.0350569	0.230689	0.860255	0.980408
recA	KZA74_14740	3,083,498..3,084,223	726	<=	KZA74_14740	NA	ACX60_RS14425	ABUW_3139	A1S_0787	KZA74_14740	551.8	-1.4858	-0.776785	-0.503608	0.0030344	0.837046	0.195757	394.188	-0.852344	-0.572302	-0.214353	0.09672	0.404489	0.840632
