# Supplementary material for: DNA damage response coregulator ddrR affects many cellular pathways and processes in Acinetobacter baumannii 17978
Source: Front Cell Infect Microbiol. 2024 Jan 11;13:1324091. doi: 10.3389/fcimb.2023.1324091 (PMC10808703; doi:10.3389/fcimb.2023.1324091)
Supplement: Supplementary file 11 [file Table_10.xlsx]

## Sheet: Candidate essential gene set
								Basal Expression Differences Mutant vs WT							DNA Damage Response Expression Differences MMC treated vs Untreated
RefSeq locus	gene	protein ID	genbank prot description	functional class	AB5075-UW ortholog	ATCC 17978 ID	17978bUN ID	basal baseMean	recA log(2)FC	umuDAb l2FC	ddrR l2FC	recA padj	umuDAb padj	ddrR padj	MMC baseMean	WT log2FC	umuDAb log2FC	ddrR log2FC	WT padj	umuDAb padj	ddrR padj
ACX60_RS00005	dnaA	WP_000964767.1	chromosomal replication initiator protein DnaA	DNA replication	ABUW_0001	A1S_0001	KZA74_00005	2192.61	-0.299156	-0.334049	1.57015	0.973209	0.877353	0.000282488	1798.34	-0.432547	0.491335	0.0774548	0.67181	0.600936	0.971891
ACX60_RS00010	dnaN	WP_001237350.1	DNA polymerase III subunit beta	DNA replication	ABUW_0002	A1S_0002	KZA74_00010	1864.44	-0.213162	-0.278489	2.30326	0.973209	0.894028	1.56294e-09	1767.46	0.0595306	1.12028	0.367886	0.986515	0.107989	0.766199
ACX60_RS00020	gyrB	WP_000093728.1	DNA gyrase subunit B	DNA replication	ABUW_0004	A1S_0004	KZA74_00020	7811.04	-0.178656	-0.773034	0.74964	0.984383	0.837046	0.311953	8211.36	-0.132688	1.58561	0.784662	0.986515	0.186767	0.643987
ACX60_RS00070	YARS, tyrS	WP_000064514.1	tyrosine--tRNA ligase	AA-tRNA Synthetases	ABUW_0014	A1S_0014	KZA74_00070	952.371	0.246168	-0.259723	1.18282	0.973209	0.837046	1.764e-06	971.126	0.255859	1.20433	0.588562	0.803721	0.00188661	0.258545
ACX60_RS00125	MTFMT, fmt	WP_000691200.1	methionyl-tRNA formyltransferase	tRNA modification	ABUW_0025	A1S_3456	KZA74_00125	563.473	-0.191714	-0.143852	0.0345066	0.973209	0.966855	0.928652	545.801	0.431568	0.536095	0.57741	0.48042	0.307015	0.189654
ACX60_RS00190	dapB	WP_001271389.1	4-hydroxy-tetrahydrodipicolinate reductase	PG synthesis	ABUW_0039	A1S_3442	KZA74_00190	1209.95	0.0213027	-0.322234	-0.573787	0.991879	0.848207	0.138109	1217.93	0.340859	0.990216	0.728537	0.801538	0.13948	0.309918
ACX60_RS00300	dapA	WP_000193600.1	4-hydroxy-tetrahydrodipicolinate synthase	PG synthesis	ABUW_0061	A1S_3423	KZA74_00305	4230.85	0.0433806	-0.478797	1.99636	0.991879	0.877353	0.00146723	3771.55	-0.292795	1.14057	0.221741	0.914077	0.331731	0.92708
ACX60_RS00440	glmS, GFPT	WP_009517977.1	glutamine--fructose-6-phosphate aminotransferase	LPS synthesis, PG synthesis	ABUW_0089	A1S_3395	KZA74_00440	4752.12	-0.178421	-0.737391	1.79151	0.984383	0.837046	0.0112428	4367.19	-0.184313	1.56069	0.187119	0.971139	0.170817	0.955323
ACX60_RS00445	glmU	WP_000108581.1	UDP-N-acetylglucosamine diphosphorylase/glucosamine-1-phosphate N-acetyltransferase	LPS synthesis, PG synthesis	ABUW_0090	A1S_3393	KZA74_00445	2082.24	-0.222263	-0.748028	1.22524	0.97575	0.837046	0.0128919	1825.33	-0.284651	1.15047	0.15116	0.8839	0.144143	0.941626
ACX60_RS00455	thiL	WP_000807401.1	thiamine-phosphate kinase	Thiamine synthesis	ABUW_0092	A1S_3391	KZA74_00455	809.104	-0.298066	-0.195724	0.580212	0.973209	0.899809	0.0439846	661.828	0.219339	0.0944665	-0.222547	0.83851	0.940363	0.800508
ACX60_RS00460	nusB	WP_000084188.1	N utilization substance protein B homolog	Transcription	ABUW_0093	A1S_3390	KZA74_00460	888.649	-0.414661	-0.851931	0.872755	0.973209	0.837046	0.177201	812.286	-0.305309	1.63294	0.0322964	0.926525	0.154611	0.993854
ACX60_RS00465	ribH, RIB4	WP_001007829.1	6,7-dimethyl-8-ribityllumazine synthase	Riboflavin synthesis	ABUW_0094	A1S_3389	KZA74_00465	1089.73	-0.685455	-1.19617	0.945007	0.973209	0.837046	0.15761	912.88	-0.661447	1.30659	-0.0193461	0.737364	0.272637	0.998081
ACX60_RS00520	psd, PISD	WP_000011220.1	phosphatidylserine decarboxylase proenzyme	Phospholipid synthesis	ABUW_0103	A1S_3378	KZA74_00520	1099.5	0.237205	-0.287519	1.25061	0.973209	0.873284	0.000490379	1063.93	0.301215	1.1469	0.41476	0.835491	0.052003	0.675682
ACX60_RS00650	parE	WP_000195974.1	DNA topoisomerase IV subunit B	DNA replication	ABUW_0124	A1S_3359	KZA74_00630	2280.24	1.42554	-0.234191	-0.306667	0.226001	0.966855	0.6168	3974.89	0.98608	2.61567	3.18176	0.48329	0.000627578	5.8092e-06
ACX60_RS00765	murG	WP_000132430.1	UDP-N-acetylglucosamine--N-acetylmuramyl- (pentapeptide) pyrophosphoryl-undecaprenol N-acetylglucosamine transferase	PG synthesis	ABUW_0146	A1S_3336	KZA74_00745	1266.69	-0.38876	-0.420505	0.603509	0.973209	0.837046	0.0972845	1104	-0.0537435	0.426185	0.331655	0.986515	0.617549	0.683177
ACX60_RS00770	murC	WP_000075472.1	UDP-N-acetylmuramate--L-alanine ligase	PG synthesis	ABUW_0147	A1S_3335	KZA74_00750	1963.79	-0.615886	-0.707788	0.571349	0.973209	0.837046	0.193948	1631.99	-0.227182	0.623959	0.0666	0.894801	0.478768	0.977484
ACX60_RS00775	ddl	WP_000063661.1	D-alanine--D-alanine ligase	PG synthesis	ABUW_0148	A1S_3334	KZA74_00755	1448.63	-0.444008	-0.585143	0.0161192	0.973209	0.837046	0.974963	1349.6	-0.0385208	1.02504	0.461122	0.992804	0.213603	0.714108
ACX60_RS00780	ftsQ	WP_000057903.1	cell division protein FtsQ	Cell division	ABUW_0149	A1S_3333	KZA74_00760	1254.84	-0.623018	-0.383756	0.60155	0.973209	0.837894	0.152196	1100.98	0.0238167	0.547362	0.131722	0.994512	0.559875	0.932421
ACX60_RS00785	ftsA	WP_001287630.1	cell division protein FtsA	Cell division	ABUW_0150	A1S_3332	KZA74_00765	3503.29	-0.301187	-0.695941	0.690596	0.973209	0.837046	0.257839	3093.97	-0.109372	1.07938	0.110573	0.986515	0.344675	0.975162
ACX60_RS00790	ftsZ	WP_000135734.1	cell division protein FtsZ	Cell division	ABUW_0151	A1S_3331	KZA74_00770	6130.72	-0.117507	-0.777658	0.568074	0.9888	0.837046	0.486161	5338.95	-0.440088	1.16377	0.150498	0.876776	0.444844	0.971891
ACX60_RS00795	lpxC	WP_000240697.1	UDP-3-O-[3-hydroxymyristoyl] N-acetylglucosamine deacetylase	LPS synthesis	ABUW_0152	A1S_3330	KZA74_00775	997.628	-0.316596	-0.195282	0.86473	0.973209	0.929991	0.00914538	780.031	-0.253302	0.169638	-0.263473	0.837694	0.894299	0.788415
ACX60_RS00845	IMPDH, guaB	WP_000956023.1	IMP dehydrogenase	Purine synthesis	ABUW_0162	A1S_3321	KZA74_00825	4493.57	0.165402	-0.640378	1.2475	0.978912	0.837046	0.0266798	4839.08	0.0946054	1.92633	0.664431	0.986515	0.0357152	0.681182
ACX60_RS00850	glmM	WP_000119868.1	phosphoglucosamine mutase	LPS synthesis, PG synthesis	ABUW_0163	A1S_3320	KZA74_00830	2365.58	-0.0808548	-0.658247	0.795363	0.9888	0.837046	0.168948	1924.19	-0.513592	0.785447	-0.0636151	0.741695	0.506582	0.983892
ACX60_RS00855	pdxH, PNPO	WP_001286115.1	pyridoxine/pyridoxamine 5'-phosphate oxidase	Pyridoxine synthesis	ABUW_0164	A1S_3319	KZA74_00835	855.181	-0.000487933	-0.342594	0.284395	0.999942	0.837046	0.415028	751.433	-0.016491	0.7421	0.115616	0.996558	0.203965	0.932377
ACX60_RS00870	prfB	WP_077670325.1	peptide chain release factor 2	Translation factors	ABUW_0167	A1S_3316	KZA74_00850	2168.99	-0.270497	-0.53834	1.33876	0.973209	0.837046	0.00231607	1881.35	-0.275709	0.944986	0.0989921	0.896291	0.295811	0.972306
ACX60_RS00885	kdtA, waaA	WP_000224848.1	3-deoxy-D-manno-2-octulosonate transferase	LPS synthesis	ABUW_0171	A1S_3313	KZA74_00865	723.766	0.09199	-0.0533733	-0.0838147	0.97575	0.993335	0.754083	599.276	0.214054	0.176808	-0.27711	0.78772	0.85092	0.627613
ACX60_RS01340	envZ	WP_000051217.1	two-component sensor histidine kinase	Transcriptional regulation	ABUW_0256	A1S_3230	KZA74_01330	2049.89	-0.552421	-0.563854	0.333257	0.973209	0.837046	0.569808	1567.97	-0.774222	0.315997	-0.174226	0.44133	0.860255	0.923928
ACX60_RS01345	ompR	WP_000060753.1	DNA-binding response regulator	Transcriptional regulation	ABUW_0257	A1S_3229	KZA74_01335	3478.65	-0.53885	-0.893556	0.403037	0.973209	0.837046	0.617426	2587.59	-1.19664	0.373107	-0.139643	0.354387	0.885614	0.971891
ACX60_RS01465	EARS, gltX	WP_000868422.1	glutamate--tRNA ligase	AA-tRNA Synthetases	ABUW_0278	A1S_3209	KZA74_01455	2139.37	-0.254909	-0.600363	1.48199	0.973209	0.837046	0.00053736	1890.11	-0.177414	1.10382	0.127178	0.949257	0.170817	0.958523
ACX60_RS01480	mraW, rsmH	WP_000018346.1	ribosomal RNA small subunit methyltransferase H	rRNA modification	ABUW_0281	A1S_3206	KZA74_01470	855.03	-0.0701206	-0.205978	0.619406	0.980598	0.864665	0.0142277	701.819	-0.17976	0.0324342	0.123068	0.845472	0.978025	0.89075
ACX60_RS01485	ftsL	WP_000842465.1	cell division protein FtsL	Cell division	ABUW_0282	A1S_3205	KZA74_01475	296.895	-0.239343	-0.123019	-0.0709474	0.973209	0.96396	0.824002	250.661	-0.0186085	0.125064	0.16032	0.992804	0.893854	0.830087
ACX60_RS01490	ftsI	WP_000227936.1	peptide ABC transporter permease	Cell division	ABUW_0283	A1S_3204	KZA74_01480	1714.1	-0.318382	-0.341406	0.428813	0.973209	0.837046	0.154024	1434.43	-0.0820619	0.366371	0.0579355	0.960407	0.544018	0.971226
ACX60_RS01495	murE	WP_000218539.1	UDP-N-acetylmuramoyl-L-alanyl-D-glutamate--2, 6-diaminopimelate ligase	PG synthesis	ABUW_0284	A1S_3203	KZA74_01485	1336.82	-0.356768	-0.323259	0.415778	0.973209	0.837046	0.182398	1100.28	-0.100727	0.346209	-0.0677149	0.948123	0.624132	0.963725
ACX60_RS01500	murF	WP_000557503.1	UDP-N-acetylmuramoyl-tripeptide--D-alanyl-D- alanine ligase	PG synthesis	ABUW_0285	A1S_3202	KZA74_01490	1179.13	-0.608261	-0.388503	0.2916	0.717157	0.837046	0.378064	953.877	-0.063704	0.120895	-0.126899	0.976609	0.900211	0.885778
ACX60_RS01505	mraY	WP_000928089.1	phospho-N-acetylmuramoyl-pentapeptide- transferase	PG synthesis	ABUW_0286	A1S_3200	KZA74_01495	1420.93	-0.42612	-0.52153	0.827131	0.973209	0.837046	0.0777338	1191.28	-0.273793	0.685744	-0.00625671	0.861959	0.434396	0.999061
ACX60_RS01550	E2.7.1.71, aroK, aroL	WP_000643712.1	shikimate kinase	Tryptophan synthesis	ABUW_0295	A1S_3190	KZA74_01540	479.57	-0.317028	-0.393881	0.555593	0.973209	0.837046	0.160412	371.639	-0.466559	0.0951671	-0.199902	0.622579	0.949161	0.870863
ACX60_RS01555	aroB	WP_001193998.1	3-dehydroquinate synthase	Tryptophan synthesis	ABUW_0296	A1S_3187	KZA74_01545	1482.62	-0.393321	-0.432387	0.521642	0.973209	0.837046	0.23447	1285.85	-0.211808	0.59758	0.199145	0.906449	0.544937	0.892244
ACX60_RS01620	spoT	WP_001117590.1	hypothetical protein	Transcriptional regulation	ABUW_0309	A1S_3172	KZA74_01610	1947.99	-0.213622	-0.0949816	1.76992	0.973209	0.98051	9.69672e-11	1471.75	-0.325728	-0.0922704	-0.30617	0.487507	0.916436	0.460204
ACX60_RS01630	E2.7.4.8, gmk	WP_000015937.1	guanylate kinase	ATP synthase, Purine synthesis	ABUW_0311	A1S_3170	KZA74_01625	873.139	-0.498101	-0.243684	1.51062	0.973209	0.906349	2.36911e-05	674.569	-0.468867	0.176645	-0.234241	0.59036	0.894299	0.831904
ACX60_RS01635	ispH, lytB	WP_000407064.1	4-hydroxy-3-methylbut-2-enyl diphosphate reductase	Isoprenoid synthesis	ABUW_0312	A1S_3169	KZA74_01630	1699.68	-0.172248	-0.575545	0.598374	0.97575	0.837046	0.186819	1463.12	-0.573838	0.810062	0.180158	0.609969	0.338004	0.91477
ACX60_RS01680	rimM	WP_000189236.1	ribosome maturation factor RimM	Translation factors	ABUW_0321	A1S_3163	KZA74_01675	8729.88	0.202031	-1.38259	1.88842	0.987173	0.837046	0.0403999	8295.98	-0.407715	2.78566	-0.00046049	0.930485	0.0495377	1
ACX60_RS01685	trmD	WP_000464596.1	tRNA (guanosine(37)-N1)-methyltransferase TrmD	tRNA modification	ABUW_0322	A1S_3162	KZA74_01680	6359.84	0.340384	-1.18741	2.2971	0.97575	0.837046	0.00264092	6319.53	-0.0885389	2.91807	0.119379	0.990942	0.0144531	0.980408
ACX60_RS01690	RP-L19, MRPL19, rplS	WP_000014562.1	50S ribosomal protein L19	Ribosomal proteins	ABUW_0323	A1S_3161	KZA74_01685	4840.51	0.949393	-1.07897	3.37121	0.973209	0.837046	7.52837e-05	5340.63	0.177428	3.41892	0.506625	0.986515	0.0105038	0.886597
ACX60_RS01805	hypotheitcal	WP_000360741.1	hypothetical protein	Unknown function	ABUW_0346	A1S_3136	KZA74_01800	828.034	-0.456984	0.101197	0.388792	0.973209	0.993335	0.428821	584.59	-0.643667	-0.567281	-0.601864	0.343545	0.461967	0.33221
ACX60_RS01895	glyS	WP_000033892.1	glycine--tRNA ligase subunit beta	AA-tRNA Synthetases	ABUW_0366	A1S_3119	KZA74_01890	2732.35	-0.470522	-0.915524	1.11949	0.973209	0.837046	0.0243601	2460.01	-0.246679	1.31267	0.157814	0.930439	0.181881	0.956404
ACX60_RS01900	glyQ	WP_000085212.1	glycine--tRNA ligase subunit alpha	AA-tRNA Synthetases	ABUW_0367	A1S_3118	KZA74_01895	1942.2	-0.266142	-0.645672	1.00233	0.973209	0.837046	0.0604694	1855.12	0.100473	1.45854	0.127272	0.986515	0.159939	0.971891
ACX60_RS01950	CPOX, hemF	WP_001164616.1	coproporphyrinogen III oxidase	Heme synthesis	ABUW_0377	A1S_3108	KZA74_01945	2008.75	-0.0198648	-0.275591	1.88646	0.992114	0.894028	6.87045e-07	1369.59	-0.68701	-0.0958154	-0.782102	0.254805	0.943927	0.115315
ACX60_RS01955	ribA, RIB1	WP_001121174.1	GTP cyclohydrolase II	Riboflavin synthesis	ABUW_0378	A1S_3107	KZA74_01950	432.265	-0.0148277	0.0541341	1.2592	0.992114	0.996962	1.30327e-05	353.251	0.0236531	-0.152003	-0.00152682	0.990942	0.887692	1
ACX60_RS01960	dxs	WP_000967375.1	1-deoxy-D-xylulose-5-phosphate synthase	Isoprenoid synthesis	ABUW_0379	A1S_3106	KZA74_01955	3388.48	-0.201489	-0.5078	0.857139	0.97575	0.837046	0.0777948	2933.74	-0.0947456	0.743769	0.065443	0.986515	0.538334	0.982256
ACX60_RS02040	plsB	WP_000045404.1	glycerol-3-phosphate 1-O-acyltransferase	Phospholipid synthesis	ABUW_0395	A1S_3091	KZA74_02035	2449.36	-0.256559	-0.341268	1.44734	0.973209	0.837894	2.76719e-05	2195.09	-0.239942	0.612597	0.349263	0.869346	0.44467	0.723578
ACX60_RS02060	engB	WP_001254456.1	YihA family ribosome biogenesis GTP-binding protein	Translation factors	ABUW_0399	A1S_3087	KZA74_02055	669.108	-0.125633	-0.0323035	2.18432	0.97575	0.996962	2.64192e-12	505.2	-0.087027	-0.17685	-0.404433	0.969381	0.887692	0.535023
ACX60_RS02090	RP-S10, MRPS10, rpsJ	WP_000070912.1	30S ribosomal protein S10	Ribosomal proteins	ABUW_0405	A1S_3081	KZA74_02090	11792.2	-0.351238	-1.63555	2.50423	0.977542	0.837046	0.0136289	9378.78	-0.983227	2.33057	-0.276031	0.7419	0.160227	0.955323
ACX60_RS02095	RP-L3, MRPL3, rplC	WP_001982642.1	50S ribosomal protein L3	Ribosomal proteins	ABUW_0406	A1S_3080	KZA74_02095	17096.5	-0.190345	-1.71366	2.2824	0.988413	0.837046	0.0233331	14888.1	-0.470502	2.85018	-0.157287	0.918693	0.0624624	0.980408
ACX60_RS02100	RP-L4, MRPL4, rplD	WP_001050255.1	50S ribosomal protein L4	Ribosomal proteins	ABUW_0407	A1S_3079	KZA74_02100	8202.26	0.0300276	-1.63749	2.37052	0.996314	0.837046	0.0093477	7342.7	-0.298445	3.00055	-0.124095	0.963548	0.0302911	0.983022
ACX60_RS02105	RP-L23, MRPL23, rplW	WP_001058538.1	50S ribosomal protein L23	Ribosomal proteins	ABUW_0408	A1S_3078	KZA74_02105	4188.34	-0.390352	-1.76485	1.62424	0.97575	0.837046	0.136536	3688.78	-0.72562	2.85272	-0.275145	0.849986	0.0745854	0.96121
ACX60_RS02110	RP-L2, MRPL2, rplB	WP_001122317.1	50S ribosomal protein L2	Ribosomal proteins	ABUW_0409	A1S_3077	KZA74_02110	19098.8	-0.54195	-1.8192	1.95384	0.973209	0.837046	0.0702708	16597.4	-0.623424	2.84726	-0.238742	0.884875	0.0750861	0.971891
ACX60_RS02115	RP-S19, rpsS	WP_001138119.1	30S ribosomal protein S19	Ribosomal proteins	ABUW_0410	NA	KZA74_02115	6661.87	-0.623224	-1.92286	1.85549	0.973209	0.837046	0.089686	5664.4	-0.663325	2.87343	-0.349575	0.876278	0.0767055	0.938259
ACX60_RS02120	RP-L22, MRPL22, rplV	WP_001982638.1	50S ribosomal protein L22	Ribosomal proteins	ABUW_0411	A1S_3076	KZA74_02120	6450.93	-0.548144	-1.83623	2.11464	0.973209	0.837046	0.050646	5641.93	-0.508878	3.0838	-0.335939	0.915308	0.0558234	0.944957
ACX60_RS02125	RP-S3, rpsC	WP_000529922.1	30S ribosomal protein S3	Ribosomal proteins	ABUW_0412	A1S_3075	KZA74_02125	14518.4	-0.718218	-2.15284	1.72218	0.973209	0.837046	0.118869	13007.6	-0.471881	3.17858	-0.23858	0.92869	0.0438503	0.971891
ACX60_RS02130	RP-L16, MRPL16, rplP	WP_000941215.1	50S ribosomal protein L16	Ribosomal proteins	ABUW_0413	A1S_3074	KZA74_02130	11567	-0.780019	-1.94956	1.90031	0.973209	0.837046	0.0973328	9992.03	-0.710989	2.87867	-0.269754	0.867639	0.095136	0.967489
ACX60_RS02135	RP-L29, rpmC	WP_000849928.1	50S ribosomal protein L29	Ribosomal proteins	ABUW_0414	A1S_3073	KZA74_02135	3065.72	-0.39514	-1.73999	2.05742	0.97575	0.837046	0.0579669	2643.29	-0.779064	2.86844	-0.364315	0.839724	0.0836481	0.933003
ACX60_RS02140	RP-S17, MRPS17, rpsQ	WP_001291845.1	30S ribosomal protein S17	Ribosomal proteins	ABUW_0415	A1S_3072	KZA74_02140	8002.86	-0.435223	-1.85882	1.96309	0.97575	0.837046	0.095158	6994.43	-0.733021	2.77753	-0.245304	0.862651	0.119737	0.971891
ACX60_RS02145	RP-L14, MRPL14, rplN	WP_001982634.1	50S ribosomal protein L14	Ribosomal proteins	ABUW_0416	A1S_3071	KZA74_02145	6805.2	-0.359296	-1.63002	1.83796	0.97575	0.837046	0.0610731	5231.07	-1.05402	2.01972	-0.441353	0.694873	0.230355	0.899695
ACX60_RS02150	RP-L24, MRPL24, rplX	WP_001062685.1	50S ribosomal protein L24	Ribosomal proteins	ABUW_0417	A1S_3070	KZA74_02150	7200.83	-0.681906	-1.80206	1.06254	0.973209	0.837046	0.317984	5467.97	-1.36976	1.8769	-0.493623	0.555539	0.299679	0.885778
ACX60_RS02155	RP-L5, MRPL5, rplE	WP_000113197.1	50S ribosomal protein L5	Ribosomal proteins	ABUW_0418	A1S_3069	KZA74_02155	10589.3	-0.425218	-1.54705	2.06068	0.97575	0.837046	0.0361624	8386.31	-0.88472	2.16949	-0.38852	0.774219	0.18926	0.917806
ACX60_RS02160	RP-S14, MRPS14, rpsN	WP_001074624.1	30S ribosomal protein S14	Ribosomal proteins	ABUW_0419	A1S_3068	KZA74_02160	6661	-0.512321	-1.591	1.10187	0.973209	0.837046	0.293279	5416.49	-0.919104	2.20038	-0.521473	0.765187	0.193382	0.882291
ACX60_RS02165	RP-S8, rpsH	WP_000062616.1	30S ribosomal protein S8	Ribosomal proteins	ABUW_0420	A1S_3067	KZA74_02165	5597.71	-0.747308	-1.53166	1.38486	0.973209	0.837046	0.202449	4462.37	-1.07836	2.0564	-0.447086	0.721028	0.27384	0.905822
ACX60_RS02170	RP-L6, MRPL6, rplF	WP_000091932.1	50S ribosomal protein L6	Ribosomal proteins	ABUW_0421	A1S_3066	KZA74_02170	13881.5	-0.610741	-1.63379	1.48858	0.973209	0.837046	0.178128	11016.7	-1.05767	2.09359	-0.451543	0.725402	0.255873	0.903371
ACX60_RS02175	RP-L18, MRPL18, rplR	WP_001003194.1	50S ribosomal protein L18	Ribosomal proteins	ABUW_0422	A1S_3065	KZA74_02175	5797.75	-0.558406	-1.75709	1.65831	0.973209	0.837046	0.108332	4730.13	-0.832602	2.32069	-0.378254	0.803237	0.172067	0.921843
ACX60_RS02180	RP-S5, MRPS5, rpsE	WP_001141025.1	30S ribosomal protein S5	Ribosomal proteins	ABUW_0423	A1S_3064	KZA74_02180	10999.9	-0.165276	-1.52741	1.92461	0.988591	0.837046	0.0596469	9137.86	-0.667449	2.40774	-0.369956	0.859886	0.146628	0.923928
ACX60_RS02190	RP-L15, MRPL15, rplO	WP_000175340.1	50S ribosomal protein L15	Ribosomal proteins	ABUW_0425	A1S_3062	KZA74_02190	9388.26	-0.0904921	-1.49846	1.94532	0.991879	0.837046	0.0477178	8119.7	-0.617743	2.48218	-0.251179	0.876278	0.119737	0.965232
ACX60_RS02195	secY	WP_000075233.1	preprotein translocase subunit SecY	Protein secretion	ABUW_0426	A1S_3061	KZA74_02195	28508.5	-0.382384	-1.47576	1.98206	0.97575	0.837046	0.067751	22889.9	-1.10386	2.08411	-0.378474	0.707551	0.261523	0.923928
ACX60_RS02205	RP-S13, rpsM	WP_000090815.1	30S ribosomal protein S13	Ribosomal proteins	ABUW_0428	A1S_3059	KZA74_02205	9700.29	-0.355805	-1.55278	1.95985	0.977542	0.837046	0.0615554	7309.12	-1.22287	1.89067	-0.518992	0.644113	0.309421	0.883673
ACX60_RS02210	RP-S11, MRPS11, rpsK	WP_001040166.1	30S ribosomal protein S11	Ribosomal proteins	ABUW_0429	A1S_3058	KZA74_02210	10089.8	-0.145692	-1.56713	2.11279	0.9888	0.837046	0.0421406	7942.7	-0.985007	2.27782	-0.437919	0.7533	0.191981	0.906678
ACX60_RS02215	RP-S4, rpsD	WP_000135204.1	30S ribosomal protein S4	Ribosomal proteins	ABUW_0430	A1S_3057	KZA74_02215	17708.6	-0.314136	-1.66162	1.86083	0.978617	0.837046	0.0814102	14518.1	-0.967587	2.38984	-0.34085	0.763948	0.171639	0.937903
ACX60_RS02220	rpoA	WP_000198631.1	DNA-directed RNA polymerase subunit alpha	Transcription	ABUW_0431	A1S_3056	KZA74_02220	23146.4	-0.136456	-1.59033	2.31224	0.989848	0.837046	0.0351193	19222	-0.887028	2.55105	-0.301483	0.804612	0.158216	0.955323
ACX60_RS02225	RP-L17, MRPL17, rplQ	WP_001216380.1	50S ribosomal protein L17	Ribosomal proteins	ABUW_0432	A1S_3055	KZA74_02225	6436.28	-0.023235	-1.40251	1.43263	0.999942	0.837046	0.198515	5693.92	-0.734656	2.32386	-0.272132	0.847282	0.198177	0.962232
ACX60_RS02240	cptB	WP_001288210.1	hypothetical protein	Succinate dehydrogenase, TCA Cycle	ABUW_0435	A1S_3052	KZA74_02240	323.339	-0.0831036	0.629663	0.140315	0.988413	0.837046	0.776428	244.789	0.243991	-0.876231	-0.320573	0.8839	0.23651	0.786147
ACX60_RS02370	ybeY, yqfG	WP_000703571.1	endoribonuclease YbeY	Translation factors	ABUW_0462	A1S_3031	KZA74_02370	857.644	-0.562785	-0.212819	1.29315	0.973209	0.976892	0.035167	620.196	-0.974766	-0.180691	-0.352253	0.307541	0.932318	0.826554
ACX60_RS02520	RP-S9, MRPS9, rpsI	WP_000224786.1	30S ribosomal protein S9	Ribosomal proteins	ABUW_0493	A1S_3001	KZA74_02520	4219.88	0.405302	-0.568782	3.85759	0.973209	0.874715	4.39623e-08	3361.56	-0.428591	1.70517	-0.239615	0.907533	0.270165	0.95474
ACX60_RS02525	RP-L13, MRPL13, rplM	WP_000854895.1	50S ribosomal protein L13	Ribosomal proteins	ABUW_0494	A1S_3000	KZA74_02525	7443.44	0.65027	-0.364911	4.76914	0.973209	0.95893	1.34318e-09	5327.87	-0.99754	0.793078	-0.434573	0.612856	0.753482	0.866671
ACX60_RS02530	pdxA	WP_000636499.1	4-hydroxythreonine-4-phosphate dehydrogenase PdxA	Pyridoxine synthesis	ABUW_0495	A1S_2999	KZA74_02530	880.437	0.115294	-0.275825	0.886684	0.978617	0.874715	0.013564	801.52	-0.0759464	0.727047	0.276652	0.986515	0.368979	0.831016
ACX60_RS02890	coaBC, dfp	WP_000006962.1	phosphopantothenate synthase	Coenzyme A synthesis	ABUW_0529	A1S_2917	KZA74_02895	901.391	-0.266491	-0.27188	-0.518269	0.973209	0.862627	0.130263	742.366	-0.107294	0.0212225	-0.0528578	0.930439	0.986755	0.971891
ACX60_RS02895	secF	WP_000170142.1	preprotein translocase subunit SecF	Protein secretion	ABUW_0530	A1S_2915	KZA74_02900	1261.46	-0.450493	-0.721946	0.75234	0.973209	0.837046	0.104593	970.988	-0.756052	0.361047	-0.212092	0.338391	0.806193	0.883939
ACX60_RS02900	secD	WP_001270222.1	preprotein translocase subunit SecD	Protein secretion	ABUW_0531	A1S_2914	KZA74_02905	3096.08	-0.457374	-0.936031	1.1827	0.973209	0.837046	0.0453689	2261.71	-0.903607	0.501684	-0.460213	0.365529	0.763697	0.735526
ACX60_RS02905	yajC	WP_000051669.1	preprotein translocase subunit YajC	Protein secretion	ABUW_0532	A1S_2913	KZA74_02910	558.335	-0.287346	-0.77748	1.71688	0.973209	0.837046	9.3666e-05	397.553	-0.784038	0.462134	-0.660406	0.40576	0.760778	0.462445
ACX60_RS03040	aspS	WP_000986448.1	aspartate--tRNA ligase	AA-tRNA Synthetases	ABUW_0598	A1S_2894	KZA74_03045	4170.54	-0.301976	-0.8559	1.77566	0.97575	0.837046	0.00502614	3265.83	-0.628908	1.16892	-0.365917	0.752492	0.351516	0.866671
ACX60_RS03160	trpA	WP_000088559.1	tryptophan synthase subunit alpha	Tryptophan synthesis	ABUW_0622	A1S_2870	KZA74_03165	3236.6	-0.318873	-0.882818	0.794057	0.97575	0.837046	0.318362	2595.26	-1.16733	0.772496	-0.133095	0.510374	0.763254	0.977484
ACX60_RS03165	accD	WP_001071168.1	acetyl-CoA carboxylase carboxyltransferase subunit beta	Fatty acid synthesis	ABUW_0623	A1S_2869	KZA74_03170	2578.39	-0.464926	-0.903591	0.324652	0.973209	0.837046	0.665835	2052.18	-1.08464	0.74615	-0.156489	0.43883	0.710927	0.968605
ACX60_RS03170	folC	WP_000813097.1	bifunctional folylpolyglutamate synthase/dihydrofolate synthase	Folate synthesis	ABUW_0624	A1S_2867	KZA74_03175	1019.01	-0.438693	-0.419849	0.612956	0.973209	0.837046	0.0519798	786.422	-0.479236	0.0592357	-0.310231	0.529494	0.965794	0.72103
ACX60_RS03175	dedD	WP_001060795.1	cell division protein	Cell division	ABUW_0625	A1S_2866	KZA74_03180	1156.98	-0.327396	-0.545379	-0.388325	0.973209	0.837046	0.290105	949.642	-0.398271	0.272745	0.0478895	0.606906	0.80061	0.980408
ACX60_RS03195	secA	WP_000881347.1	protein translocase subunit SecA	Protein secretion	ABUW_0629	A1S_2862	KZA74_03200	5630.26	-0.830842	-0.84562	1.41101	0.973209	0.837046	0.0183341	4242.39	-0.746914	0.568571	-0.341108	0.597299	0.75576	0.85341
ACX60_RS03245	NA	WP_000085721.1	AraC family transcriptional regulator	Transcriptional regulation	ABUW_0639	A1S_2851	KZA74_03250	1170.85	-0.467287	-0.108583	1.57715	0.876491	0.968129	3.88583e-10	856.799	-0.592922	-0.259477	-0.422698	0.231067	0.790426	0.425357
ACX60_RS03380	ygfZ	WP_000054211.1	hypothetical protein	carbon transfer	ABUW_0666	A1S_2824	KZA74_03385	273.533	-0.303867	-0.0925504	0.724905	0.973209	0.990942	0.0384531	235.38	0.0017791	0.136089	0.139069	0.999632	0.895469	0.87909
ACX60_RS03405	PARS, proS	WP_001202763.1	proline--tRNA ligase	AA-tRNA Synthetases	ABUW_0674	A1S_2819	KZA74_03410	2554.67	-0.368435	-0.692857	1.13059	0.973209	0.837046	0.00977223	2029.11	-0.504629	0.595317	-0.183996	0.71478	0.650052	0.920279
ACX60_RS03455	dapE	WP_001016573.1	succinyl-diaminopimelate desuccinylase	PG synthesis	ABUW_0686	A1S_2810	KZA74_03460	818.733	-0.517286	-0.363737	1.50636	0.928724	0.837046	1.86903e-07	585.998	-0.430175	-0.235999	-0.583114	0.637901	0.860255	0.345404
ACX60_RS03590	gatB, PET112	WP_000796649.1	aspartyl/glutamyl-tRNA amidotransferase subunit B	tRNA modification	ABUW_0712	A1S_2784	KZA74_03600	2373.86	-0.253033	-0.745456	0.864066	0.973457	0.837046	0.0952598	2066.89	-0.395021	1.15002	0.00108622	0.857875	0.285342	1
ACX60_RS03595	gatA, QRSL1	WP_000130670.1	glutamyl-tRNA(Gln) amidotransferase	tRNA modification	ABUW_0713	A1S_2783	KZA74_03605	2160.64	-0.347025	-0.792273	1.35175	0.973209	0.837046	0.00743634	1727.85	-0.610456	0.864028	-0.174205	0.688365	0.472263	0.941626
ACX60_RS03600	gatC, GATC	WP_000107699.1	asparaginyl/glutamyl-tRNA amidotransferase subunit C	tRNA modification	ABUW_0714	A1S_2782	KZA74_03610	349.128	-0.558758	-0.633801	1.10141	0.973209	0.837046	0.00332244	263.156	-0.734953	0.109252	-0.311306	0.247849	0.942722	0.735526
ACX60_RS03795	VARS, valS	WP_049594805.1	valine--tRNA ligase	AA-tRNA Synthetases	ABUW_0836	A1S_2742	KZA74_03805	4788.58	-0.184896	-0.89796	1.09882	0.978617	0.837046	0.0514745	4319.15	-0.385873	1.45434	0.107299	0.883057	0.185033	0.97779
ACX60_RS03850	ispB	WP_000234078.1	solanesyl diphosphate synthase	Isoprenoid synthesis	ABUW_0847	A1S_2732	KZA74_03860	685.182	-0.316021	-0.27958	0.313686	0.973209	0.837046	0.267789	512.658	-0.455636	-0.162629	-0.410074	0.332026	0.862058	0.342728
ACX60_RS03880	SARS, serS	WP_000566834.1	serine--tRNA ligase	AA-tRNA Synthetases	ABUW_0852	A1S_2726	KZA74_03890	2255.6	-0.729443	-1.07187	0.761785	0.973209	0.837046	0.158083	1967.7	-0.505426	1.26491	0.0448631	0.808023	0.25814	0.993611
ACX60_RS03930	rpoD	WP_001281941.1	RNA polymerase sigma factor RpoD	Transcription	ABUW_0862	A1S_2706	KZA74_03940	10978.4	-0.247903	-0.827178	1.75572	0.978617	0.837046	0.0234353	8527.68	-1.06206	0.68656	-0.1219	0.52992	0.78274	0.977671
ACX60_RS03965	sdhC, frdC	WP_002027108.1	succinate dehydrogenase	Succinate dehydrogenase, TCA Cycle	ABUW_0868	A1S_2711	KZA74_03975	1224.87	0.0353914	-0.933522	1.24317	0.992114	0.837046	0.0580086	964.055	-1.25942	0.990058	-0.22653	0.312184	0.51815	0.932421
ACX60_RS03970	sdhD, frdD	WP_000833672.1	succinate dehydrogenase, hydrophobic membrane anchor protein	Succinate dehydrogenase, TCA Cycle	ABUW_0869	A1S_2712	KZA74_03980	1327.68	-0.112921	-1.18946	0.316257	0.988413	0.837046	0.668144	1092.33	-1.20947	1.40489	-0.185064	0.390988	0.261523	0.958523
ACX60_RS03975	sdhA, frdA	WP_000500957.1	succinate dehydrogenase flavoprotein subunit	Succinate dehydrogenase, TCA Cycle	ABUW_0870	A1S_2713	KZA74_03985	7260.4	-0.0978141	-1.21539	0.772714	0.991879	0.837046	0.37128	6346.49	-1.07609	1.52925	0.103132	0.622579	0.346422	0.983956
ACX60_RS03980	sdhB, frdB	WP_000086385.1	succinate dehydrogenase iron-sulfur subunit	Succinate dehydrogenase, TCA Cycle	ABUW_0871	A1S_2714	KZA74_03990	3065.31	0.137272	-1.03394	1.05401	0.988413	0.837046	0.19037	2854.11	-0.928502	1.59909	0.245706	0.690942	0.303494	0.950114
ACX60_RS03985	OGDH, sucA	WP_001984866.1	2-oxoglutarate dehydrogenase subunit E1	TCA Cycle	ABUW_0872	A1S_2715	KZA74_04005	13201.9	-0.757222	-1.17438	1.02428	0.973209	0.837046	0.210457	10829.5	-1.01153	1.16472	0.010571	0.622577	0.531689	0.999073
ACX60_RS03990	DLST, sucB	WP_000179879.1	dihydrolipoamide succinyltransferase	TCA Cycle	ABUW_0873	A1S_2716	KZA74_04010	6643.12	-0.497905	-1.06156	0.897052	0.973209	0.837046	0.298515	5323.93	-0.958012	1.04613	-0.126777	0.666297	0.620486	0.980408
ACX60_RS03995	DLD, lpd, pdhD	WP_000082610.1	dihydrolipoyl dehydrogenase	TCA Cycle	ABUW_0874	A1S_2717	KZA74_04015	7563.32	-0.400332	-1.08117	0.970146	0.97575	0.837046	0.279352	5819.86	-1.33739	0.827703	-0.188214	0.414603	0.748462	0.967842
ACX60_RS04010	WARS, trpS	WP_000072941.1	tryptophan--tRNA ligase	AA-tRNA Synthetases	ABUW_0881	A1S_2720	KZA74_04030	982.31	0.0568335	-0.206307	2.14069	0.988413	0.907866	9.39322e-13	748.817	-0.348103	0.285549	-0.328207	0.704736	0.803694	0.676953
ACX60_RS04080	carB, CPA2	WP_001126293.1	carbamoyl phosphate synthase large subunit	Other AA synthesis, Pyrimidine synthesis	ABUW_0893	A1S_2687	KZA74_04100	9271.27	-0.421317	-1.06606	1.77219	0.973209	0.837046	0.0130052	7504.86	-0.701951	1.2985	-0.140843	0.740427	0.331077	0.973345
ACX60_RS04110	ftsH, hflB	WP_001286662.1	ATP-dependent metalloprotease	Protein Quality Control	ABUW_0899	A1S_2681	KZA74_04130	24110.2	-0.278276	-1.07515	0.893779	0.978617	0.837046	0.315484	20197.3	-0.946973	1.01476	0.0991465	0.682781	0.662044	0.984325
ACX60_RS04150	folD	WP_001229846.1	bifunctional 5,10-methylene-tetrahydrofolate dehydrogenase/5,10-methylene-tetrahydrofolate cyclohydrolase	Folate synthesis	ABUW_0907	A1S_2674	KZA74_04170	999.443	-0.276591	-0.513877	1.05092	0.973209	0.837046	0.000276845	805.039	-0.42603	0.552761	-0.146865	0.686594	0.540223	0.918397
ACX60_RS04195	groES, HSPE1	WP_000065579.1	molecular chaperone GroES	Protein Quality Control	ABUW_0917	A1S_2665	KZA74_04215	1729.14	-0.586622	-0.895141	1.7933	0.973209	0.837046	0.0431206	1175.29	-1.38932	0.256661	-0.570637	0.338391	0.934009	0.800571
ACX60_RS04200	groEL, HSPD1	WP_001274623.1	molecular chaperone GroEL	Protein Quality Control	ABUW_0918	A1S_2664	KZA74_04220	16213.5	-0.668988	-1.16764	1.16038	0.973209	0.837046	0.304551	11593.9	-1.71823	0.748968	-0.468877	0.348261	0.824133	0.88725
ACX60_RS04405	dapF	WP_000923478.1	diaminopimelate epimerase	PG synthesis	ABUW_0954	A1S_2631	KZA74_04425	1076.07	-0.0021968	-0.644066	0.292603	0.999942	0.837046	0.563399	987.52	-0.270571	0.867097	0.276021	0.907533	0.454228	0.88454
ACX60_RS04420	fixA, etfB	WP_000646179.1	EtfB protein	Other energy production	ABUW_0958	A1S_2628	KZA74_04440	7143.11	-0.0510824	-1.08851	1.4372	0.992114	0.837046	0.14348	6191.38	-0.541271	1.65656	-0.060993	0.884875	0.351516	0.993854
ACX60_RS04425	fixB, etfA	WP_000025985.1	electron transfer flavoprotein subunit beta	Other energy production	ABUW_0959	A1S_2627	KZA74_04445	6813.45	0.200496	-0.994795	1.34917	0.988064	0.837046	0.170603	6531.63	-0.222742	1.98269	0.103579	0.983	0.249043	0.986298
ACX60_RS04430	gyrA	WP_000116449.1	DNA gyrase subunit A	DNA replication	ABUW_0960	A1S_2626	KZA74_04450	6663.71	-0.0537453	-0.811216	1.29825	0.991879	0.837046	0.0474378	6161.91	-0.448549	1.31337	0.318607	0.868339	0.318132	0.900361
ACX60_RS04475	serC, PSAT1	WP_001203181.1	3-phosphoserine/phosphohydroxythreonine aminotransferase	Other AA synthesis	ABUW_0969	A1S_2617	KZA74_04495	1017.89	0.321802	-0.204372	1.0654	0.973209	0.94447	0.00468099	1013	0.187729	1.30095	0.265523	0.955071	0.1493	0.89075
ACX60_RS04495	lolC_E	WP_001984636.1	multidrug ABC transporter substrate-binding protein	Lipoprotein production	ABUW_0974	A1S_2612	KZA74_04520	1139.77	-0.0868618	-0.349108	0.974138	0.981995	0.837046	0.00229835	914.158	-0.474572	0.481679	-0.176951	0.545224	0.544937	0.87926
ACX60_RS04500	lolD	WP_000049406.1	lipoprotein releasing system, ATP-binding protein	Lipoprotein production	ABUW_0975	A1S_2611	KZA74_04525	529.445	-0.381663	-0.446073	0.350098	0.973209	0.837046	0.295904	449.418	-0.33079	0.558498	-0.00728885	0.7533	0.447929	0.998809
ACX60_RS04575	FBP, fbp	WP_049594876.1	fructose 1,6-bisphosphatase	Gluconeogenesis	ABUW_0990	A1S_2596	KZA74_04600	802.679	-0.121364	-0.417585	1.89418	0.978617	0.837046	2.72953e-08	563.942	-0.440072	-0.0618353	-0.62732	0.561387	0.965389	0.214129
ACX60_RS04870	dapD	WP_000080867.1	2,3,4,5-tetrahydropyridine-2,6-dicarboxylate N-succinyltransferase	PG synthesis	ABUW_1014	A1S_2539	KZA74_04885	2071.1	-0.151346	-0.78358	1.50854	0.98075	0.837046	0.00640483	1837.65	-0.455795	1.22973	0.124899	0.842315	0.304515	0.973672
ACX60_RS04915	mltG, K07082	WP_001125860.1	hypothetical protein	PG synthesis	ABUW_1023	A1S_2529	KZA74_04930	389.706	-0.0599498	-0.00419414	0.975873	0.988413	0.997955	0.000599192	310.791	-0.12192	-0.136479	-0.18058	0.907855	0.888886	0.799627
ACX60_RS04920	tmk, DTYMK	WP_000470765.1	thymidylate kinase	dNTP synthesis	ABUW_1024	A1S_2528	KZA74_04935	329.722	-0.0673586	-0.271271	0.397629	0.984383	0.837046	0.132339	283.009	-0.00856925	0.264024	0.081945	0.996558	0.698792	0.918397
ACX60_RS04955	lepB	WP_000344900.1	S26 family signal peptidase	Protein secretion	ABUW_1030	A1S_2521	KZA74_04970	949.581	-0.206842	-0.564087	1.65383	0.97575	0.837046	0.000369895	662.068	-0.918104	0.2009	-0.711933	0.227439	0.900211	0.350429
ACX60_RS04970	era, ERAL1	WP_000061702.1	GTPase Era	Translation factors	ABUW_1033	A1S_2518	KZA74_04985	2548.02	-0.277183	-0.676686	1.48921	0.97575	0.837046	0.0148876	1853.1	-1.11879	0.215186	-0.420847	0.263358	0.925644	0.793968
ACX60_RS04985	pdxJ	WP_000729414.1	pyridoxine 5'-phosphate synthase	Pyridoxine synthesis	ABUW_1036	A1S_2516	KZA74_05000	587.348	-0.10495	-0.319125	0.310955	0.97575	0.837046	0.280797	455.329	-0.512274	0.00327085	-0.225426	0.292286	0.997787	0.745143
ACX60_RS05065	GAPDH, gapA	WP_000031230.1	glyceraldehyde-3-phosphate dehydrogenase	Gluconeogenesis	ABUW_1050	A1S_2501	KZA74_05085	4265.08	-0.197721	-1.23176	1.77116	0.980598	0.837046	0.013556	3532.14	-0.759949	1.75027	-0.249106	0.7649	0.219611	0.946992
ACX60_RS05080	obgE, cgtA	WP_001212949.1	GTPase ObgE	Translation factors	ABUW_1053	A1S_2498	KZA74_05100	2099.51	0.01514	-0.608027	-0.430636	0.997025	0.837046	0.427355	1912.67	-0.487235	1.06242	0.0951226	0.807566	0.368506	0.980408
ACX60_RS05245	thiE	WP_001214807.1	thiamine phosphate synthase	Thiamine synthesis	ABUW_1097	A1S_2465	KZA74_05270	267.624	-0.367247	-0.371981	-0.0393732	0.973209	0.837046	0.916314	222.715	-0.169391	0.127601	-0.178596	0.871705	0.906566	0.830657
ACX60_RS05250	hemL	WP_000059223.1	glutamate-1-semialdehyde 2,1-aminomutase	Heme synthesis	ABUW_1098	A1S_2464	KZA74_05275	1720.92	-0.0273125	-0.697986	0.545677	0.991879	0.837046	0.278627	1415.79	-0.624152	0.719588	-0.213845	0.661803	0.57177	0.913656
ACX60_RS05280	hypotheitcal	WP_001147894.1	oxidoreductase	Redox factors	ABUW_1104	A1S_2459	KZA74_05305	5517.86	-0.596244	-1.06596	0.587399	0.973209	0.837046	0.506824	3528	-2.94602	-0.441083	-0.776989	0.00111393	0.878672	0.675682
ACX60_RS05285	E1.14.19.3	WP_001057073.1	acyl-CoA desaturase	Fatty acid synthesis	ABUW_1105	A1S_2458	KZA74_05310	5284.72	-0.139009	-0.990809	1.61027	0.988413	0.837046	0.0479718	3537.06	-2.66904	0.00439019	-0.753438	0.00509315	0.999797	0.695718
ACX60_RS05370	purB, ADSL	WP_000993080.1	adenylosuccinate lyase	Purine synthesis	ABUW_1122	A1S_2441	KZA74_05395	2126.22	-0.41314	-0.768625	1.3966	0.973209	0.837046	0.0136175	1565.24	-0.94137	0.582953	-0.493788	0.405955	0.742285	0.737391
ACX60_RS05375	hflD	WP_000229972.1	lysogenization protein HflD	lysogeny	ABUW_1123	A1S_2440	KZA74_05400	393.649	-0.163911	-0.311851	0.582778	0.973209	0.837046	0.000913976	292.65	-0.381393	-0.166031	-0.492412	0.239128	0.812595	0.0299211
ACX60_RS05380	mnmA, trmU	WP_001187604.1	tRNA 2-thiouridine(34) synthase MnmA	tRNA modification	ABUW_1124	A1S_2439	KZA74_05405	935.922	-0.403755	-0.329625	1.18108	0.973209	0.837046	2.23079e-06	697.296	-0.427972	-0.20628	-0.459008	0.417914	0.824133	0.283285
ACX60_RS05775	glnA, GLUL	WP_001284758.1	type I glutamate--ammonia ligase	Other AA synthesis	ABUW_1207	A1S_2351	KZA74_05805	10525.2	-0.252513	-1.42187	2.43667	0.980598	0.837046	0.00684069	6557.86	-1.51976	0.633697	-1.14265	0.312184	0.824133	0.482962
ACX60_RS05785	ubiA	WP_000205474.1	4-hydroxybenzoate octaprenyltransferase	Isoprenoid synthesis, Ubiqinone synthesis	ABUW_1209	A1S_2349	KZA74_05815	439.975	-0.111134	-0.166237	0.141648	0.97575	0.883051	0.557425	349.103	-0.345888	-0.0651541	-0.140535	0.332026	0.934498	0.785458
ACX60_RS05835	cca	WP_001198542.1	multifunctional CCA tRNA nucleotidyl transferase/2'3'-cyclic phosphodiesterase/2'nucleotidase/phosphatase	tRNA modification	ABUW_1219	A1S_2339	KZA74_05865	1288.39	-0.25147	-0.282177	1.08847	0.973209	0.837894	0.000199516	894.563	-0.695749	-0.576702	-0.659735	0.0201089	0.105898	0.0194476
ACX60_RS05915	RP-S2, MRPS2, rpsB	WP_001982118.1	30S ribosomal protein S2	Ribosomal proteins	ABUW_1235	A1S_2323	KZA74_05940	19289.5	0.132957	-1.28245	2.2695	0.989848	0.837046	0.0326405	16280.6	-0.894708	2.23982	-0.315768	0.794777	0.217204	0.94754
ACX60_RS05920	tsf, TSFM	WP_000125378.1	elongation factor Ts	Translation factors	ABUW_1236	A1S_2322	KZA74_05945	4178.38	0.190508	-1.33534	2.21237	0.987406	0.837046	0.0113667	3740.79	-0.598196	2.62206	-0.217971	0.876278	0.0732903	0.971891
ACX60_RS06005	glyA, SHMT	WP_000457893.1	serine hydroxymethyltransferase	Other AA synthesis	ABUW_1333	A1S_2307	KZA74_06035	3131.83	-0.159472	-0.778765	1.93989	0.980598	0.837046	0.000576521	2646.37	-0.632411	1.02065	0.0613522	0.735471	0.43805	0.988626
ACX60_RS06075	fpr	WP_000718711.1	ferredoxin--NADP(+) reductase	Redox factors	ABUW_1348	A1S_2293	KZA74_06105	811.833	0.358958	-0.0457068	2.78161	0.973209	0.996962	4.77615e-18	678.66	-0.259959	0.55069	-0.0537364	0.869558	0.59576	0.980408
ACX60_RS06130	ppnK, NADK	WP_001167242.1	NAD(+) kinase	Nicotinamide synthesis	ABUW_1359	A1S_2283	KZA74_06160	1318.31	0.00617923	-0.442518	1.23346	0.999942	0.837046	0.00164658	1030.77	-0.649266	0.351606	-0.255996	0.467918	0.814082	0.84732
ACX60_RS06165	tyrC	WP_000082052.1	bifunctional prephenate dehydrogenase/3-phosphoshikimate 1-carboxyvinyltransferase	Other AA synthesis	ABUW_1366	A1S_2276	KZA74_06195	2878.89	-0.257806	-0.68029	0.967831	0.973209	0.837046	0.0347587	2287.34	-0.451325	0.682327	-0.351984	0.7533	0.536639	0.801924
ACX60_RS06240	rpoH	WP_001285359.1	RNA polymerase factor sigma-32	Transcriptional regulation	ABUW_1375	A1S_2262	KZA74_06270	3250.71	0.112637	-0.428846	2.33771	0.988413	0.898062	0.00011492	2451.36	-1.01661	0.348912	-0.346294	0.427754	0.88179	0.866671
ACX60_RS06270	gpsA	WP_000807316.1	glycerol-3-phosphate dehydrogenase (NAD(P)(+))	Phospholipid synthesis	ABUW_1381	A1S_2257	KZA74_06300	852.983	-0.359571	-0.447729	0.65473	0.973209	0.837046	0.0358396	632.557	-0.655338	0.127561	-0.476444	0.112194	0.895469	0.271453
ACX60_RS06290	DHODH, pyrD	WP_000966986.1	dihydroorotate dehydrogenase 2	Pyrimidine synthesis	ABUW_1444	A1S_2253	KZA74_06320	1095.28	0.303718	-0.292044	1.39005	0.973209	0.883962	0.000480024	957.084	-0.245037	0.504447	0.0902495	0.903018	0.722459	0.973672
ACX60_RS06310	hypotheitcal	WP_000580188.1	hypothetical protein	DNA replication	ABUW_1448	A1S_2249	KZA74_06340	471.148	-0.0971422	-0.101102	0.286472	0.978617	0.976892	0.341851	345.327	-0.434466	-0.431271	-0.429034	0.277302	0.305191	0.202623
ACX60_RS06335	KAE1, tsaD, QRI7	WP_000636264.1	tRNA N6-adenosine(37)-threonylcarbamoyltransferase complex transferase subunit TsaD	tRNA modification	ABUW_1453	A1S_2244	KZA74_06365	755.272	0.047028	-0.0115365	0.283701	0.988413	0.996962	0.241208	600.545	-0.213227	-0.132365	-0.295163	0.754452	0.88179	0.52461
ACX60_RS06695	dnaB	WP_000075891.1	replicative DNA helicase	DNA replication	ABUW_1545	A1S_2174	KZA74_06725	778.844	-0.0401967	0.131095	1.43846	0.991879	0.983195	0.000412749	565.859	-0.101446	-0.471235	-0.710239	0.971139	0.642897	0.245981
ACX60_RS06705	RP-S18, MRPS18, rpsR	WP_000090661.1	30S ribosomal protein S18	Ribosomal proteins	ABUW_1547	A1S_2172	KZA74_06735	2998.21	-1.07617	-2.31339	2.38156	0.973209	0.837046	0.00855792	2165.09	-1.14673	2.5423	-0.726588	0.682781	0.113742	0.817433
ACX60_RS06710	RP-S6, MRPS6, rpsF	WP_001216679.1	30S ribosomal protein S6	Ribosomal proteins	ABUW_1548	A1S_2171	KZA74_06740	11847.3	-0.958825	-1.86282	3.47284	0.973209	0.837046	0.000403383	8178.35	-1.44027	2.12739	-0.698902	0.551786	0.236919	0.830657
ACX60_RS06715	COX10, ctaB, cyoE	WP_000915319.1	protoheme IX farnesyltransferase	Cytochrome oxidase	ABUW_1549	A1S_2170	KZA74_06745	1316.33	-0.123183	-0.803119	2.5332	0.986689	0.837046	6.21228e-07	912.115	-1.16812	0.344061	-0.678014	0.0895194	0.830886	0.425357
ACX60_RS06725	cyoC	WP_000852577.1	cytochrome o ubiquinol oxidase subunit III	Cytochrome oxidase	ABUW_1551	A1S_2168	KZA74_06755	5427.62	-0.393056	-1.30816	1.64533	0.97575	0.837046	0.0724238	3915.37	-1.3454	0.876222	-0.592784	0.481775	0.755509	0.830657
ACX60_RS06730	cyoB	WP_000367186.1	cytochrome ubiquinol oxidase subunit I	Cytochrome oxidase	ABUW_1552	A1S_2167	KZA74_06760	16880.7	-0.481608	-1.39491	1.56658	0.973209	0.837046	0.0768963	11899.5	-1.5434	0.806074	-0.594389	0.311759	0.760778	0.809267
ACX60_RS06735	cyoA	WP_001250043.1	cytochrome c oxidase subunit II	Cytochrome oxidase	ABUW_1553	A1S_2166	KZA74_06765	10711.8	-0.744527	-1.34252	1.68862	0.973209	0.837046	0.0675752	6991.19	-1.86665	0.432896	-0.826552	0.156824	0.888886	0.675682
ACX60_RS06745	pps, ppsA	WP_000388264.1	phosphoenolpyruvate synthase	Gluconeogenesis	ABUW_1555	A1S_2164	KZA74_06775	13307.3	0.0393368	-0.717563	0.903607	0.992114	0.839664	0.290105	11469	-0.673722	0.863054	0.0656647	0.803237	0.742532	0.993111
ACX60_RS06805	prfA, MTRF1, MRF1	WP_000648005.1	peptide chain release factor 1	Translation factors	ABUW_1567	A1S_2154	KZA74_06835	889.291	-0.277677	-0.347891	0.396286	0.973209	0.837046	0.154091	672.382	-0.266158	0.159892	-0.616281	0.761597	0.887141	0.162693
ACX60_RS06895	COQ7	WP_001216787.1	2-nonaprenyl-3-methyl-6-methoxy-1,4-benzoquinol hydroxylase	Isoprenoid synthesis, Ubiqinone synthesis	ABUW_1588	A1S_2134	KZA74_06925	573.65	-0.0375847	-0.40818	0.0900352	0.991879	0.837046	0.816909	505.31	-0.287706	0.62126	0.143625	0.876278	0.599719	0.944714
ACX60_RS06905	tamA	WP_001139444.1	membrane protein	OMP localization	ABUW_1590	A1S_2132	KZA74_06935	3038.94	-0.434232	-0.431691	0.754523	0.973209	0.837894	0.119206	2285.7	-0.534558	-0.154886	-0.233369	0.52992	0.919757	0.845165
ACX60_RS06910	tamB	WP_000852513.1	hypothetical protein	OMP localization	ABUW_1591	A1S_2130	KZA74_06940	4843.86	-0.731238	-0.576505	0.506422	0.973209	0.837046	0.389925	3627.24	-0.560704	-0.0482844	-0.313984	0.611158	0.981211	0.813071
ACX60_RS06920	acnB	WP_000888596.1	aconitate hydratase B	TCA Cycle	ABUW_1593	A1S_2126	KZA74_06950	11870.8	0.436638	-0.975028	0.936955	0.97575	0.837046	0.332615	11188.9	-0.649681	1.57762	0.210946	0.847866	0.408035	0.971891
ACX60_RS06995	miaA, TRIT1	WP_000070779.1	tRNA (adenosine(37)-N6)-dimethylallyltransferase MiaA	tRNA modification	ABUW_1608	A1S_2113	KZA74_07025	1640.88	-0.670214	0.0256137	0.13199	0.973209	0.996962	0.815551	1168.21	-0.506806	-0.715595	-0.516199	0.65591	0.404489	0.585559
ACX60_RS07000	hfq	WP_000033651.1	RNA-binding protein Hfq	Transcriptional regulation	ABUW_1609	A1S_3785	KZA74_07030	894.005	0.600144	-0.063169	-1.91355	0.973209	0.996962	0.000331986	747.946	-0.422366	0.247645	-0.00273511	0.803237	0.895469	1
ACX60_RS07020	lpxH	WP_000221675.1	UDP-2,3-diacylglucosamine diphosphatase	LPS synthesis	ABUW_1613	A1S_2110	KZA74_07050	263.151	0.135604	-0.066088	0.423169	0.973209	0.990942	0.106291	199.89	-0.0578173	0.0299506	-0.88763	0.985918	0.984413	0.0181592
ACX60_RS07030	QARS, glnS	WP_000803938.1	glutamine--tRNA ligase	AA-tRNA Synthetases	ABUW_1615	A1S_2108	KZA74_07060	2708.81	-0.231602	-0.709261	1.32253	0.97575	0.837046	0.0091026	2257.76	-0.226407	0.779254	-0.0937465	0.930439	0.533436	0.977484
ACX60_RS07310	dnaX	WP_005135060.1	DNA polymerase III subunit gamma/tau	DNA replication	ABUW_1680	A1S_2056	KZA74_07345	1486.23	-0.783467	-0.465867	0.691291	0.330118	0.837046	0.036727	1202.07	-0.100175	0.229105	-0.149114	0.958625	0.833665	0.886597
ACX60_RS07335	E3.1.3.48	WP_000388074.1	phosphotyrosine protein phosphatase	phosphorilation	ABUW_1686	A1S_2051	KZA74_07370	247.72	0.148483	0.0152916	0.994921	0.973209	0.996962	3.62178e-05	279.232	0.318548	1.12819	1.03054	0.801108	0.0389408	0.042332
ACX60_RS07340	murB	WP_001166918.1	UDP-N-acetylenolpyruvoylglucosamine reductase	PG synthesis	ABUW_1687	A1S_2050	KZA74_07375	421.907	0.0996865	0.0805389	0.367572	0.97575	0.975945	0.0910106	460.372	0.586526	0.921846	0.945849	0.332026	0.0464696	0.021149
ACX60_RS07365	NA	WP_000043926.1	TetR family transcriptional regulator	Transcriptional regulation	ABUW_1692	A1S_2042	KZA74_07400	267.082	-0.902438	0.045501	0.493854	0.973209	0.996962	0.39247	190.717	-0.486826	-1.0152	-0.265301	0.682139	0.172067	0.845762
ACX60_RS07435	NA	WP_000105766.1	LexA family transcriptional regulator	Transcriptional regulation	NA	A1S_2037	KZA74_07470	228.689	0.0960121	0.127155	0.256993	0.97801	0.956275	0.366281	221.719	1.46861	0.435302	-0.878067	0.00494802	0.752253	0.177655
ACX60_RS07725	accC	WP_000939648.1	acetyl-CoA carboxylase biotin carboxylase subunit	Fatty acid synthesis	ABUW_1695	A1S_2012	KZA74_07770	613.866	-0.479812	-0.414913	0.740705	0.973209	0.883051	0.211106	511.166	0.0965584	0.129754	0.00756962	0.986515	0.950757	0.999061
ACX60_RS07730	accB, bccP	WP_000354611.1	acetyl-CoA carboxylase, biotin carboxyl carrier protein	Fatty acid synthesis	ABUW_1696	A1S_2011	KZA74_07775	2328.65	-0.403098	-0.555439	1.34639	0.973209	0.838573	0.0294611	1741.92	-0.563737	0.310304	-0.405038	0.690942	0.875368	0.781087
ACX60_RS07735	aroQ, qutE	WP_000099415.1	3-dehydroquinate dehydratase	Tryptophan synthesis	ABUW_1697	A1S_2010	KZA74_07780	544.309	-0.293271	-0.480263	1.53926	0.973209	0.837046	0.000342074	406.306	-0.251527	0.184588	-0.530343	0.885836	0.91857	0.575453
ACX60_RS07910	rimO	WP_000856678.1	ribosomal protein S12 methylthiotransferase RimO	Ribosomal protein modification	ABUW_1733	A1S_1977	KZA74_07960	790.937	-0.251529	-0.663498	1.85533	0.973209	0.837046	1.66441e-05	544.793	-0.386907	0.186592	-0.940177	0.704755	0.892081	0.0593537
ACX60_RS07915	pyrH	WP_000852257.1	UMP kinase	Pyrimidine synthesis	ABUW_1734	NA	KZA74_07965	31.3485	-0.220251	-0.0628334	-0.79362	0.97575	0.996962	0.114689	26.631	0.614635	-0.426947	-0.20472	NA	0.785814	0.885778
ACX60_RS07920	frr, MRRF, RRF	WP_000606428.1	ribosome recycling factor	Translation factors	ABUW_1735	A1S_1976	KZA74_07970	1376.14	-0.733095	-0.854899	1.44477	0.96971	0.837046	0.000926731	1073.7	-0.338243	0.661204	-0.298287	0.803237	0.458974	0.811981
ACX60_RS07925	uppS	WP_000132219.1	di-trans,poly-cis-decaprenylcistransferase	Isoprenoid synthesis	ABUW_1736	A1S_1975	KZA74_07975	1067.4	-1.11918	-1.10002	0.824762	0.350692	0.837046	0.0883274	939.248	-0.0750317	1.36494	-0.149021	0.986515	0.0767055	0.949721
ACX60_RS07930	E2.7.7.41, CDS1, CDS2, cdsA	WP_000893489.1	phosphatidate cytidylyltransferase	Phospholipid synthesis	ABUW_1737	A1S_1974	KZA74_07980	893.458	-2.31109	-1.89723	1.66704	0.0030344	0.18519	0.00403571	760.791	-0.154423	2.22106	-0.276333	0.984718	0.0235541	0.918126
ACX60_RS07935	dxr	WP_000194641.1	1-deoxy-D-xylulose-5-phosphate reductoisomerase	Isoprenoid synthesis	ABUW_1738	A1S_1973	KZA74_07985	789.467	-1.04262	-0.847	1.14172	0.189422	0.837046	0.00316269	650.804	-0.0712658	0.987243	-0.339899	0.986515	0.232402	0.810728
ACX60_RS07945	SAM50, TOB55, bamA	WP_000171048.1	outer membrane protein assembly factor BamA	OMP localization	ABUW_1740	A1S_1971	KZA74_07995	1215.6	-0.384196	-0.621129	1.31549	0.973209	0.837046	0.00263262	941.707	-0.154226	0.46398	-0.422466	0.931773	0.647311	0.624374
ACX60_RS07955	lpxD	WP_000868103.1	UDP-3-O-(3-hydroxymyristoyl)glucosamine N-acyltransferase	LPS synthesis	ABUW_1742	A1S_1969	KZA74_08005	4529.39	-0.817169	-0.851733	1.2105	0.973209	0.837046	0.0975342	3247.83	-0.680254	0.222466	-0.569786	0.682139	0.931477	0.71953
ACX60_RS07960	fabZ	WP_000140523.1	beta-hydroxyacyl-ACP dehydratase	LPS synthesis	ABUW_1743	A1S_1968	KZA74_08010	1457.14	-1.36789	-0.75169	0.783349	0.934586	0.837894	0.359129	905.492	-1.37307	-0.673251	-1.10523	0.242778	0.753482	0.345869
ACX60_RS07965	lpxA	WP_000064877.1	acyl-[acyl-carrier-protein]--UDP-N- acetylglucosamine O-acyltransferase	LPS synthesis	ABUW_1744	A1S_1967	KZA74_08015	995.012	-0.168377	-0.156878	1.25745	0.97575	0.975068	0.00231196	735.538	-0.181565	0.0148785	-0.700131	0.897982	0.989941	0.17064
ACX60_RS08165	ftsY	WP_001187342.1	signal recognition particle-docking protein FtsY	Protein secretion	ABUW_1788	A1S_1931	KZA74_08225	327.015	-0.0576421	-0.415075	0.470649	0.991879	0.913014	0.500199	311.302	-0.363151	0.563339	0.645007	0.904438	0.821306	0.72103
ACX60_RS08255	rpiA	WP_000061057.1	ribose-5-phosphate isomerase	Pentose Phos. Shunt	ABUW_1806	A1S_1916	KZA74_08315	1744.06	-0.142404	-0.525922	0.520846	0.978617	0.837046	0.245962	1491.12	-0.0101352	0.690536	-0.220803	0.999444	0.548226	0.899989
ACX60_RS08340	pyrG, CTPS	WP_000148658.1	CTP synthetase	Pyrimidine synthesis	ABUW_1824	A1S_3744	KZA74_08400	1719.86	0.0850559	-0.883766	1.43991	0.991711	0.837046	0.0409747	1698.92	-0.247367	1.53926	0.31728	0.960407	0.270771	0.913536
ACX60_RS08345	kdsA	WP_000080538.1	2-dehydro-3-deoxyphosphooctonate aldolase	LPS synthesis	ABUW_1825	A1S_1900	KZA74_08405	4760.61	-0.0780742	-0.927723	1.51046	0.991879	0.837046	0.0319871	4117.4	-0.343892	1.2889	-0.0846789	0.915094	0.369925	0.984823
ACX60_RS08350	ENO, eno	WP_000078452.1	enolase	Gluconeogenesis	ABUW_1826	A1S_1899	KZA74_08410	1368.61	0.0884561	-0.843397	2.08936	0.9888	0.837046	0.00016983	1033.67	-0.575324	0.792388	-0.392868	0.7419	0.579998	0.830657
ACX60_RS08360	ftsB	WP_000895057.1	hypothetical protein	Cell division	ABUW_1828	A1S_1897	KZA74_08420	135.865	-0.100088	0.275381	-1.04776	0.984383	0.883962	0.00629952	114.629	0.240656	-0.280391	0.0624816	0.864641	0.843646	0.977484
ACX60_RS08365	ispD	WP_001216207.1	2-C-methyl-D-erythritol 4-phosphate cytidylyltransferase	Isoprenoid synthesis	ABUW_1829	A1S_1896	KZA74_08425	777.805	-0.493546	-0.606342	0.545541	0.973209	0.837046	0.321702	574.698	-0.837769	-0.184608	-0.267957	0.358975	0.925644	0.864684
ACX60_RS09050	hypotheitcal	WP_001095788.1	hypothetical protein	hypothetical	NA	A1S_1762	KZA74_09105	1719.16	0.608017	-0.74046	0.965008	0.973209	0.837046	0.210046	3176.45	0.772285	2.86792	2.31999	0.741695	0.00340124	0.0251761
ACX60_RS09055	hypotheitcal	WP_000914805.1	hypothetical protein	hypothetical	NA	A1S_3726	KZA74_09110	35.7543	0.345001	0.898808	-4.55744	0.973209	0.837046	7.98947e-09	32.3817	0.55164	-0.242947	2.32467	NA	0.927709	0.031971
ACX60_RS09435	aroC	WP_000918444.1	chorismate synthase	Tryptophan synthesis	ABUW_2136	A1S_1694	KZA74_09700	1035.34	-0.17517	-0.464952	0.623987	0.973209	0.837046	0.04669	883.91	-0.278484	0.682226	-0.0400725	0.821706	0.316286	0.984823
ACX60_RS09440	prmB	WP_000441015.1	ribosomal protein L3 N(5)-glutamine methyltransferase	Ribosomal protein modification	ABUW_2137	A1S_1693	KZA74_09705	641.764	-0.504454	-0.696033	1.29312	0.973209	0.837046	2.98038e-05	495.264	-0.588675	0.709001	-0.431799	0.510657	0.360302	0.64199
ACX60_RS09595	lpxB	WP_000013434.1	lipid-A-disaccharide synthase	LPS synthesis	ABUW_2164	A1S_1668	KZA74_09860	430.315	-0.148199	-0.105265	0.325711	0.973209	0.97666	0.276846	324.841	-0.349083	-0.0370031	-0.558344	0.682139	0.979174	0.275024
ACX60_RS09780	iscR	WP_001241480.1	transcriptional regulator	Fe-S cluster synthesis	ABUW_2201	A1S_1634	KZA74_10045	628.894	0.273371	-0.465605	2.02619	0.973209	0.837046	1.51909e-07	556.665	-0.559619	0.869471	0.165754	0.682139	0.368979	0.932421
ACX60_RS09785	iscS, NFS1	WP_000828390.1	cysteine desulfurase IscS	Fe-S cluster synthesis	ABUW_2202	A1S_1632	KZA74_10050	2059.29	0.408967	-0.588912	1.56567	0.973209	0.837046	0.0080173	1877.13	-0.579966	1.29251	0.130296	0.78714	0.287532	0.973672
ACX60_RS09790	iscU, nifU	WP_000331712.1	iron-sulfur cluster scaffold-like protein	Fe-S cluster synthesis	ABUW_2203	A1S_1631	KZA74_10055	2144.62	0.300527	-0.4984	0.824025	0.97575	0.904023	0.29248	1894.46	-0.797765	0.70658	0.251908	0.739096	0.799062	0.941626
ACX60_RS09795	iscA	WP_000581597.1	iron-sulfur cluster assembly protein IscA	Fe-S cluster synthesis	ABUW_2204	A1S_1630	KZA74_10060	1152.1	0.828606	-0.503202	0.984573	0.973209	0.903339	0.205048	1108.52	-0.645767	1.08705	0.446204	0.808432	0.582532	0.869729
ACX60_RS09800	hscB, HSCB, HSC20	WP_001015254.1	Co-chaperone protein HscB homolog	Fe-S cluster synthesis	ABUW_2205	A1S_1629	KZA74_10065	551.321	0.124799	-0.460389	1.3247	0.988413	0.876852	0.0290373	442.67	-1.14157	0.503304	-0.0232815	0.311467	0.818109	0.995128
ACX60_RS09805	hscA	WP_001196570.1	molecular chaperone HscA	Fe-S cluster synthesis	ABUW_2206	A1S_1628	KZA74_10070	2263.15	-0.0493396	-0.752072	1.42787	0.991879	0.837046	0.00466748	1828.25	-0.702764	0.80054	-0.105907	0.594514	0.509401	0.973345
ACX60_RS09810	fdx	WP_001137383.1	ferredoxin, 2Fe-2S type, ISC system	Redox factors	ABUW_2207	A1S_1627	KZA74_10075	268.427	-0.0761017	-0.455756	1.31034	0.988413	0.837046	0.00264092	217.179	-0.543884	0.511655	-0.240387	0.701413	0.755509	0.889596
ACX60_RS10145	hypotheitcal	WP_049594836.1	Cro/Cl family transcriptional regulator	Transcriptional regulation	NA	A1S_1583	KZA74_10410	199.625	-0.0447822	0.467838	-5.66253	0.991879	0.885744	2.09507e-16	558.775	1.49356	2.28117	8.80886	0.227439	0.0143175	4.6049e-32
ACX60_RS10220	pyrF	WP_000392928.1	orotidine 5'-phosphate decarboxylase	Pyrimidine synthesis	ABUW_2239	A1S_1575	KZA74_10490	458.277	0.282949	-0.10968	1.45881	0.973209	0.976892	9.84393e-07	361.315	-0.266132	0.326488	-0.348103	0.803237	0.760778	0.64199
ACX60_RS10235	RP-S1, rpsA	WP_000140309.1	30S ribosomal protein S1	Ribosomal proteins	ABUW_2242	A1S_1572	KZA74_10505	44620.3	-0.448431	-1.21031	2.09606	0.97575	0.837046	0.0278242	33527.2	-1.21904	1.27914	-0.413588	0.583937	0.552095	0.899695
ACX60_RS10240	cmk	WP_000218018.1	cytidylate kinase	Pyrimidine synthesis	ABUW_2243	A1S_1571	KZA74_10510	2297.4	-0.252738	-0.752493	2.56783	0.97575	0.837046	1.02373e-06	1649.46	-0.964806	0.583718	-0.527872	0.324545	0.707699	0.680926
ACX60_RS10305	holB	WP_001075412.1	DNA polymerase III subunit delta'	DNA replication	ABUW_2256	A1S_1558	KZA74_10575	295.935	-0.194754	0.0306104	0.386037	0.973209	0.996962	0.248214	220.509	-0.523198	-0.27572	-0.416952	0.289366	0.75576	0.372524
ACX60_RS10310	kdsB	WP_000680696.1	3-deoxy-manno-octulosonate cytidylyltransferase	LPS synthesis	ABUW_2257	A1S_1557	KZA74_10580	643.108	-0.348984	-0.407227	0.538954	0.973209	0.837046	0.0467461	471.428	-0.601794	-0.164235	-0.574558	0.0694214	0.848468	0.0542365
ACX60_RS10315	lpxK	WP_000050458.1	tetraacyldisaccharide 4'-kinase	LPS synthesis	ABUW_2258	A1S_1556	KZA74_10585	520.427	-0.0254435	-0.118298	0.804887	0.991879	0.963207	0.00292896	399.075	-0.443802	-0.0634168	-0.284126	0.27621	0.945051	0.52642
ACX60_RS10320	msbA	WP_001070732.1	lipid A export permease/ATP-binding protein MsbA	LPS transport	ABUW_2259	A1S_1555	KZA74_10590	1516.82	-0.140812	-0.434796	0.825198	0.97575	0.837046	0.018865	1202.89	-0.473793	0.349299	-0.202462	0.52992	0.741865	0.849232
ACX60_RS10325	exbD	WP_000669684.1	biopolymer transporter ExbD	transport	ABUW_2260	A1S_1554	KZA74_10595	168.603	-0.998478	-0.67678	0.361192	0.00827426	0.837046	0.160183	133.553	-0.52309	-0.177314	-0.0350569	0.230689	0.860255	0.980408
ACX60_RS10360	lptD, imp, ostA	WP_049594837.1	LPS biosynthesis protein	LPS transport	ABUW_2267	A1S_1546	KZA74_10630	1811.94	-0.44924	-0.456917	1.32184	0.973209	0.837046	5.77803e-05	1291.94	-0.695928	0.0342276	-0.630393	0.142408	0.979197	0.159307
ACX60_RS10370	FBA, fbaA	WP_001174011.1	fructose-1,6-bisphosphate aldolase	Gluconeogenesis	ABUW_2269	A1S_1544	KZA74_10640	3605.68	0.221143	-0.934042	1.29714	0.979505	0.837046	0.096645	3303.58	-0.538529	1.81404	-0.0732605	0.864641	0.204644	0.992069
ACX60_RS10380	PGK, pgk	WP_001011091.1	phosphoglycerate kinase	Gluconeogenesis	ABUW_2271	A1S_1543	KZA74_10650	1322.92	-0.194999	-0.674606	1.17815	0.97575	0.837046	0.0147792	1092.84	-0.332407	0.95264	-0.363613	0.881825	0.394121	0.841314
ACX60_RS10500	E2.2.1.1, tktA, tktB	WP_000211068.1	transketolase	Pentose Phos. Shunt	ABUW_2295	A1S_1520	KZA74_10770	4666.69	-0.00183029	-0.900217	1.16265	0.999942	0.837046	0.0901191	4191.59	-0.511612	1.38586	0.123016	0.846368	0.307445	0.977484
ACX60_RS10505	metK	WP_001209544.1	S-adenosylmethionine synthase	Methionine synthesis	ABUW_2296	A1S_1519	KZA74_10775	2407.56	-0.229939	-0.883671	1.42014	0.97575	0.837046	0.00958151	1847.95	-0.764715	0.711604	-0.369507	0.599465	0.658497	0.845165
ACX60_RS10640	hypotheitcal	WP_000037173.1	TetR family transcriptional regulator	Transcriptional regulation	ABUW_2325	A1S_1498	KZA74_10910	282.139	-0.878925	-0.0354582	0.561196	0.973209	0.996962	0.507981	159.937	-2.00976	-1.69414	-1.29466	0.0264125	0.107989	0.21672
ACX60_RS10815	dnaE	WP_001160984.1	DNA polymerase III subunit alpha	DNA replication	ABUW_2360	A1S_1465	KZA74_11085	2424.64	-0.424673	-0.448875	1.05314	0.973209	0.837046	0.000656585	1780.67	-0.48487	-0.164412	-0.416263	0.254805	0.85317	0.307165
ACX60_RS11190	hypotheitcal	WP_000983539.1	hypothetical protein	Unknown function	ABUW_2434	NA	KZA74_11475	29.3958	0.414753	0.651808	-3.5271	0.973209	0.837894	4.91756e-06	24.2779	0.191725	-0.379293	2.18784	NA	0.899396	0.0780569
ACX60_RS11960	lptB	WP_001183458.1	ABC transporter ATP-binding protein	LPS transport	ABUW_2645	A1S_1240	KZA74_12250	872.224	-0.354589	-0.693896	0.988822	0.973209	0.837046	0.0369216	695.163	-0.161126	0.410746	-0.212808	0.952019	0.796299	0.894581
ACX60_RS11965	lptA	WP_000554244.1	lipopolysaccharide transport periplasmic protein LptA	LPS transport	ABUW_2646	A1S_1239	KZA74_12255	793.847	-0.343744	-0.795761	1.02961	0.973209	0.837046	0.0406652	630.596	-0.347892	0.595879	-0.269061	0.848027	0.67818	0.877403
ACX60_RS11970	lptC	WP_000381220.1	LPS export ABC transporter periplasmic protein LptC	LPS transport	ABUW_2647	A1S_1238	KZA74_12260	711.49	-0.348349	-0.499916	1.04682	0.973209	0.837046	0.0124387	573.162	-0.324363	0.398204	-0.181212	0.803237	0.75576	0.896092
ACX60_RS11980	kdsD, kpsF	WP_001133555.1	D-arabinose 5-phosphate isomerase	LPS synthesis	ABUW_2649	A1S_1236	KZA74_12270	1510.93	-0.661241	-0.688434	1.23785	0.973209	0.837046	0.00548994	1166.62	-0.266861	0.509329	-0.402784	0.876278	0.683161	0.723452
ACX60_RS11985	CARS, cysS	WP_001182287.1	cysteine--tRNA ligase	AA-tRNA Synthetases	ABUW_2650	A1S_1235	KZA74_12275	1636.78	-0.49655	-0.7891	1.27921	0.973209	0.837046	0.0058106	1334.58	-0.254277	0.757899	-0.325305	0.907855	0.530182	0.845165
ACX60_RS12325	purA, ADSS	WP_000517792.1	adenylosuccinate synthase	Purine synthesis	ABUW_2745	A1S_1179	KZA74_12610	4063.16	0.108332	-0.845626	1.3769	0.988413	0.837046	0.0308096	3822.66	0.0614834	1.34674	0.166243	0.990942	0.283096	0.967489
ACX60_RS12330	hisZ	WP_000155682.1	ATP phosphoribosyltransferase regulatory subunit	Histidine synthesis	ABUW_2746	A1S_1178	KZA74_12615	2294.26	-0.279561	-0.797845	1.47925	0.973209	0.837046	0.00293017	1986.88	-0.026922	0.852184	0.0655661	0.996558	0.452718	0.983634
ACX60_RS12335	GAPDH, gapA	WP_001188821.1	erythrose-4-phosphate dehydrogenase	Gluconeogenesis	ABUW_2747	A1S_1177	KZA74_12620	382.569	-0.40543	-0.222635	-0.0921987	0.973209	0.874632	0.768436	333.656	0.442444	0.0881057	-0.0144971	0.342946	0.93285	0.993854
ACX60_RS12340	AARS, alaS	WP_000199457.1	alanine--tRNA ligase	AA-tRNA Synthetases	ABUW_2748	A1S_1176	KZA74_12625	3290.06	-0.151675	-0.661785	1.38479	0.978617	0.837046	0.0030826	3843.63	0.688913	2.23386	0.582598	0.717392	0.0098195	0.744064
ACX60_RS12595	hypotheitcal	WP_000187984.1	peptidase S24	Transcriptional regulation	NA	A1S_1144	KZA74_12875	319.276	0.39047	0.341139	0.455028	0.973209	0.837046	0.138379	521.871	2.77267	1.43775	1.09885	7.63941e-10	0.00812798	0.0583416
ACX60_RS12645	lysC	WP_001185176.1	aspartate kinase	Other AA synthesis	ABUW_2749	A1S_1142	KZA74_12925	2862.94	-0.112141	-0.898041	1.5436	0.988413	0.837046	0.0118795	3498.66	0.458098	2.55485	0.815464	0.876776	0.00888421	0.65083
ACX60_RS13005	prtC	WP_049594850.1	hypothetical protein	proteolysis	NA	A1S_1073	KZA74_13285	4885.6	-0.125563	0.0502376	-2.00642	0.978617	0.996962	1.1486e-07	3787.71	-0.373401	-0.296612	-0.350799	0.62683	0.75576	0.603768
ACX60_RS13055	URA4, pyrC	WP_001084867.1	dihydroorotase	Pyrimidine synthesis	ABUW_2825	A1S_1066	KZA74_13330	978.588	-0.0859549	-0.112711	2.60141	0.984557	0.98051	1.12275e-15	718.2	-0.159148	-0.0618882	-0.448922	0.889745	0.956603	0.35113
ACX60_RS13170	ubiI	WP_001289778.1	FAD-dependent monooxygenase	Isoprenoid synthesis, Ubiqinone synthesis	ABUW_2854	A1S_1041	KZA74_13445	1058.86	-0.33946	-0.38568	-0.322105	0.973209	0.837046	0.251661	875.812	-0.176389	0.233994	-0.0455894	0.849986	0.795457	0.977484
ACX60_RS13175	ubiH	WP_001187369.1	ubiquinone biosynthesis protein UbiH	Isoprenoid synthesis, Ubiqinone synthesis	ABUW_2855	A1S_1040	KZA74_13450	1217.68	-0.0593648	-0.378877	0.05272	0.988413	0.837046	0.873399	1039.66	-0.227996	0.359553	0.0922404	0.810564	0.644894	0.939776
ACX60_RS13260	adk, AK	WP_001220244.1	adenylate kinase	ATP synthase, Purine synthesis	ABUW_2873	A1S_1023	KZA74_13550	1552.26	0.404743	-0.61669	1.36116	0.973209	0.837046	0.00701799	1299.58	-0.446794	0.85619	-0.104506	0.806773	0.478768	0.974096
ACX60_RS13385	KARS, lysS	WP_002017216.1	lysine--tRNA ligase	AA-tRNA Synthetases	ABUW_2899	A1S_0998	KZA74_13680	2977.76	-0.389408	-0.677925	1.91759	0.973209	0.837046	0.000605175	2185.58	-0.851784	0.546094	-0.445081	0.479063	0.760778	0.775622
ACX60_RS13850	hemB, ALAD	WP_000222569.1	delta-aminolevulinic acid dehydratase	Heme synthesis	ABUW_3022	A1S_0906	KZA74_14160	1224.85	-0.307865	-0.563796	0.96064	0.973209	0.837046	0.00793827	1001.53	-0.520581	0.469152	-0.10783	0.696547	0.764501	0.971891
ACX60_RS13905	fur, zur, furB	WP_001122847.1	transcriptional repressor	Transcriptional regulation	ABUW_3033	A1S_0895	KZA74_14215	1056.52	0.0183944	-0.45157	1.6766	0.995974	0.853057	0.00175015	876.52	-0.592393	0.537266	-0.0278593	0.722853	0.784433	0.993854
ACX60_RS13920	hypotheitcal	WP_004748097.1	hypothetical protein	Unknown function	ABUW_3036	A1S_0892	KZA74_14230	1048.59	-0.824546	-0.762031	0.0169467	0.264823	0.837046	0.964492	826.356	-0.623568	0.376994	-0.166011	0.407157	0.753482	0.899989
ACX60_RS13950	dut, DUT	WP_000868152.1	deoxyuridine 5'-triphosphate nucleotidohydrolase	dNTP synthesis	ABUW_3042	A1S_0886	KZA74_14260	259.141	-0.0359337	-0.293903	-0.0458501	0.9888	0.837046	0.869981	222.828	-0.41824	0.494459	0.349121	0.644113	0.54864	0.673758
ACX60_RS13955	rep	WP_000093035.1	ATP-dependent DNA helicase Rep	DNA replication	ABUW_3043	A1S_0885	KZA74_14265	1002.47	-0.17752	-0.24938	0.766416	0.973209	0.837046	0.00100273	871.784	-0.241237	0.245239	0.408742	0.799387	0.814082	0.465271
ACX60_RS14000	ftsK, spoIIIE	WP_000127830.1	cell division protein FstK	Cell division	ABUW_3053	A1S_0876	KZA74_14310	6127.57	-0.502542	-0.709027	0.339405	0.973209	0.837046	0.588329	4507.77	-0.883067	0.172205	-0.363976	0.348261	0.932318	0.803541
ACX60_RS14040	fusA, GFM, EFG	WP_000113824.1	elongation factor G	Translation factors	ABUW_3061	A1S_0868	KZA74_14350	42448.6	0.127861	-1.40463	2.34846	0.989848	0.837046	0.0229076	35973.8	-0.653766	2.42101	-0.245617	0.869558	0.160227	0.967842
ACX60_RS14045	RP-S7, MRPS7, rpsG	WP_001138055.1	30S ribosomal protein S7	Ribosomal proteins	ABUW_3062	A1S_0867	KZA74_14355	13352.3	0.12435	-1.54113	2.39702	0.991879	0.837046	0.021613	11512.2	-0.759304	2.46747	-0.148634	0.838836	0.151607	0.980408
ACX60_RS14050	RP-S12, MRPS12, rpsL	WP_000246374.1	30S ribosomal protein S12	Ribosomal proteins	ABUW_3063	A1S_0866	KZA74_14360	11505.6	0.0156477	-1.34131	2.37315	0.999942	0.837046	0.020517	9547.92	-0.908195	2.1526	-0.216059	0.785996	0.233896	0.971891
ACX60_RS14060	fabB	WP_000832710.1	3-oxoacyl-ACP synthase	Fatty acid synthesis	ABUW_3065	A1S_0863	KZA74_14370	3426.91	-0.60588	-0.743819	-0.149826	0.973209	0.837894	0.868393	2584.14	-1.39489	0.617496	-0.401246	0.35398	0.82412	0.883673
ACX60_RS14065	hemJ, K08973	WP_000339889.1	membrane protein	Heme synthesis	ABUW_3066	A1S_0862	KZA74_14375	849.491	0.0989745	-0.382588	0.639083	0.988761	0.913014	0.313048	761.642	-0.344189	1.15182	-0.136857	0.904515	0.377037	0.971891
ACX60_RS14080	E6.3.5.1, NADSYN1, QNS1, nadE	WP_000834616.1	NAD+ synthase	Nicotinamide synthesis	ABUW_3069	A1S_0858	KZA74_14390	2741.37	-0.550292	-0.745473	1.29242	0.973209	0.837046	0.0335722	2064.19	-0.974399	0.530696	-0.285662	0.407157	0.785814	0.886226
ACX60_RS14175	dnaG	WP_005135749.1	DNA primase	DNA replication	ABUW_3088	A1S_0838	KZA74_14490	1432.75	-0.445045	-0.351371	0.831062	0.973209	0.837046	0.0045498	1043.23	-0.679005	-0.102358	-0.590693	0.0851792	0.925644	0.12418
ACX60_RS14180	hemA	WP_000007423.1	glutamyl-tRNA reductase	Heme synthesis	ABUW_3089	A1S_0837	KZA74_14495	1628.95	-0.464092	-0.436532	0.801427	0.973209	0.837046	0.031761	1352.89	-0.586721	0.261184	0.116496	0.572865	0.875368	0.956404
ACX60_RS14190	lolB	WP_000039823.1	outer membrane lipoprotein LolB	Lipoprotein production	ABUW_3091	A1S_0835	KZA74_14505	280.721	-0.0201054	0.186633	0.774141	0.991879	0.870531	0.000687958	201.836	-0.566294	-0.342842	-0.330493	0.251962	0.656414	0.562013
ACX60_RS14195	ispE	WP_000621866.1	4-diphosphocytidyl-2C-methyl-D-erythritol kinase	Isoprenoid synthesis	ABUW_3092	A1S_0834	KZA74_14510	1205.98	-0.350063	-0.452049	1.71794	0.973209	0.853057	0.00132618	934.672	-0.402998	0.790521	-0.477124	0.841431	0.559875	0.760346
ACX60_RS14220	PRPS, prsA	WP_001133287.1	ribose-phosphate pyrophosphokinase	Purine synthesis	ABUW_3097	A1S_0829	KZA74_14535	3937.22	-0.0256935	-0.833813	2.21209	0.993625	0.837046	0.00021264	3177.85	-0.602169	1.47731	-0.313519	0.803237	0.263282	0.906678
ACX60_RS14225	RP-L25, rplY	WP_001273421.1	50S ribosomal protein L25	Ribosomal proteins	ABUW_3098	A1S_0828	KZA74_14540	1123.58	0.893164	-0.755648	2.79146	0.973209	0.837046	3.34461e-05	1038.11	-0.287639	2.13487	0.032848	0.952019	0.0824541	0.994482
ACX60_RS14230	PTH1, pth, spoVC	WP_000065594.1	peptidyl-tRNA hydrolase	Translation factors	ABUW_3099	A1S_0826	KZA74_14545	658.509	0.120964	-0.630475	1.82816	0.978617	0.837046	1.57437e-07	515.838	-0.57551	0.474758	-0.189999	0.52992	0.67818	0.89075
ACX60_RS14270	acpP	WP_001279871.1	acyl carrier protein	Fatty acid synthesis	ABUW_3107	A1S_0819	KZA74_14585	2440.75	-0.242802	-0.830594	1.34218	0.980598	0.837894	0.13611	1722.11	-1.4176	0.578356	-0.801455	0.431936	0.858145	0.723452
ACX60_RS14275	fabG	WP_000191300.1	beta-ketoacyl-ACP reductase	Fatty acid synthesis	ABUW_3108	A1S_0818	KZA74_14590	3146.04	-0.734797	-0.874858	0.802371	0.973209	0.837046	0.34533	2243.42	-1.51421	0.587467	-0.623529	0.289366	0.830958	0.775721
ACX60_RS14280	fabD	WP_001274818.1	malonyl CoA-acyl carrier protein transacylase	Fatty acid synthesis	ABUW_3109	A1S_0817	KZA74_14595	2029.4	-0.522753	-0.864988	0.788213	0.973209	0.837046	0.230884	1604.64	-1.11109	0.871454	-0.186315	0.431899	0.617549	0.955323
ACX60_RS14290	K07040	WP_001275712.1	hypothetical protein	ribosome biogenesis	ABUW_3111	A1S_0815	KZA74_14605	5903.83	0.247368	-0.96101	2.30738	0.978617	0.837046	0.00434707	5363.49	-0.631735	1.95026	0.0939125	0.841786	0.201377	0.986298
ACX60_RS14365	E6.5.1.2, ligA, ligB	WP_001018842.1	DNA ligase (NAD(+)) LigA	DNA replication	ABUW_3127	A1S_0799	KZA74_14680	1105.56	-0.221723	-0.233204	-0.663672	0.973209	0.883051	0.0412699	883.195	-0.129978	-0.174425	-0.128823	0.904515	0.856134	0.884167
ACX60_RS14370	zipA	WP_000405207.1	cell division protein ZipA	Cell division	ABUW_3128	A1S_0798	KZA74_14685	1285.2	-0.218952	-0.39091	0.522738	0.973209	0.837894	0.234065	1012.25	-0.545637	0.274324	-0.088175	0.591644	0.860255	0.971891
ACX60_RS14390	birA	WP_000362835.1	biotin--[acetyl-CoA-carboxylase] ligase	Biotin synthesis	ABUW_3132	A1S_0794	KZA74_14705	389.714	-0.401561	-0.1881	0.360572	0.973209	0.877353	0.15761	283.327	-0.500144	-0.398834	-0.663774	0.211207	0.42059	0.022279
ACX60_RS14395	coaX	WP_000839416.1	type III pantothenate kinase	Coenzyme A synthesis	ABUW_3133	A1S_0793	KZA74_14710	279.559	0.0546616	0.207944	0.442148	0.9888	0.946187	0.28588	213.998	-0.0464628	-0.362796	-0.410127	0.986515	0.748462	0.575492
ACX60_RS14400	SRP54, ffh	WP_000460625.1	signal recognition particle protein	Protein secretion	ABUW_3134	A1S_0791	KZA74_14715	2637.63	-0.434162	-0.797847	0.019362	0.973209	0.837046	0.973334	2182.54	-0.670694	0.79962	0.00845428	0.644113	0.534348	0.999061
ACX60_RS14530	fpr	WP_000021172.1	ferredoxin--NADP(+) reductase	Redox factors	ABUW_3160	A1S_0769	KZA74_14845	432.538	-0.480481	-0.181473	0.242944	0.973209	0.94447	0.500139	324.119	-0.212897	-0.410225	-0.527655	0.838836	0.578742	0.283139
ACX60_RS14555	nuoN	WP_001011955.1	NADH-quinone oxidoreductase subunit N	NADH dehydrogenase	ABUW_3165	A1S_0764	KZA74_14870	6260.07	-0.619527	-0.78744	1.51844	0.973209	0.837046	0.0474045	4377.56	-1.45378	0.156414	-0.569909	0.219943	0.952925	0.760144
ACX60_RS14560	nuoM	WP_000429844.1	NADH-quinone oxidoreductase subunit M	NADH dehydrogenase	ABUW_3166	A1S_0763	KZA74_14875	5947.09	-0.674658	-0.838213	1.46811	0.973209	0.837046	0.0350765	4036.13	-1.42524	-0.00154841	-0.619317	0.099607	1	0.637289
ACX60_RS14565	nuoL	WP_000121137.1	NADH-quinone oxidoreductase subunit L	NADH dehydrogenase	ABUW_3167	A1S_0762	KZA74_14880	6110.03	-0.772992	-0.926028	0.953468	0.973209	0.837046	0.200795	4176.27	-1.35267	0.12365	-0.654465	0.183134	0.959698	0.65083
ACX60_RS14570	nuoK	WP_000529822.1	NADH-quinone oxidoreductase subunit K	NADH dehydrogenase	ABUW_3168	A1S_0761	KZA74_14885	958.789	-0.728121	-1.04975	-0.00725436	0.973209	0.837046	0.993234	676.058	-1.49366	0.249699	-0.593099	0.1826	0.93062	0.737391
ACX60_RS14575	nuoJ	WP_000990016.1	NADH dehydrogenase subunit J	NADH dehydrogenase	ABUW_3169	A1S_0760	KZA74_14890	1665.99	-0.927721	-1.08309	0.236495	0.973209	0.837046	0.760266	1145.13	-1.38638	0.0666774	-0.57817	0.229626	0.983203	0.740004
ACX60_RS14580	nuoI	WP_000276693.1	NADH-quinone oxidoreductase subunit I	NADH dehydrogenase	ABUW_3170	A1S_0759	KZA74_14895	2306.34	-0.695178	-1.22206	0.690326	0.973209	0.837046	0.390016	1646.07	-1.42016	0.482384	-0.489606	0.280345	0.858046	0.830087
ACX60_RS14585	nuoH	WP_001070989.1	NADH-quinone oxidoreductase subunit H	NADH dehydrogenase	ABUW_3171	A1S_0758	KZA74_14900	4173.03	-0.709755	-1.11608	0.690585	0.973209	0.837046	0.365892	3037.88	-1.32488	0.515868	-0.430884	0.28991	0.830886	0.844325
ACX60_RS14590	nuoG	WP_000190957.1	NADH-quinone oxidoreductase subunit G	NADH dehydrogenase	ABUW_3172	A1S_0757	KZA74_14905	11790.8	-1.14717	-1.46249	0.724839	0.973209	0.837046	0.400928	8693.78	-1.29258	0.756306	-0.349347	0.419136	0.765584	0.900361
ACX60_RS14595	nuoF	WP_001091095.1	NADH-quinone oxidoreductase subunit F	NADH dehydrogenase	ABUW_3173	A1S_0756	KZA74_14910	4970.28	-0.694914	-1.24177	0.614792	0.973209	0.837046	0.46007	3798.52	-1.05443	0.876579	-0.296769	0.55241	0.682476	0.917806
ACX60_RS14600	nuoE	WP_000973142.1	NADH-quinone oxidoreductase subunit E	NADH dehydrogenase	ABUW_3174	A1S_0755	KZA74_14915	2086.22	-0.788621	-1.30531	0.264914	0.973209	0.837046	0.753019	1580.4	-1.08159	0.890508	-0.375476	0.516932	0.662044	0.88454
ACX60_RS14605	nuoCD	WP_000852150.1	NADH-quinone oxidoreductase subunit C/D	NADH dehydrogenase	ABUW_3175	A1S_0754	KZA74_14920	8123.28	-0.486077	-1.09774	1.05032	0.973209	0.837046	0.199987	6192.97	-1.0179	0.904192	-0.365143	0.588503	0.675412	0.892244
ACX60_RS14610	nuoB	WP_000878003.1	NADH-quinone oxidoreductase subunit B	NADH dehydrogenase	ABUW_3176	A1S_0753	KZA74_14925	1752.56	0.0896451	-0.890115	1.45974	0.9888	0.837046	0.0155506	1465.15	-0.585463	1.25393	-0.063254	0.786089	0.319216	0.990283
ACX60_RS14615	nuoA	WP_001274550.1	NADH-quinone oxidoreductase subunit A	NADH dehydrogenase	ABUW_3177	A1S_0752	KZA74_14930	1434.21	0.256995	-0.717876	1.6554	0.973209	0.837046	0.000590318	1243.26	-0.378779	1.24458	0.0088574	0.859886	0.210691	0.999061
ACX60_RS14640	E1.17.4.1A, nrdA, nrdE	WP_000111540.1	ribonucleotide-diphosphate reductase subunit alpha	dNTP synthesis	ABUW_3183	A1S_0747	KZA74_14955	17113.1	1.31256	-0.922376	1.86192	0.973209	0.837894	0.0664949	21961.1	0.551883	2.94201	0.890273	0.905242	0.0688339	0.76886
ACX60_RS14650	E1.17.4.1B, nrdB, nrdF	WP_000025826.1	ribonucleotide-diphosphate reductase subunit beta	dNTP synthesis	ABUW_3185	A1S_0746	KZA74_14965	5886.36	1.18877	-0.571479	2.38041	0.973209	0.891378	0.00318955	6339.43	0.318628	1.99663	0.548412	0.952019	0.181364	0.849966
ACX60_RS14960	murA	WP_000357156.1	UDP-N-acetylglucosamine 1-carboxyvinyltransferase	PG synthesis	ABUW_3250	A1S_0685	KZA74_15275	1668.09	-0.171971	-0.67586	0.970156	0.97575	0.837046	0.0112428	1377.54	-0.387817	0.828532	-0.0855448	0.761036	0.266227	0.971891
ACX60_RS14965	ibaG	WP_001083680.1	hypothetical protein	peptidoglycan synthesis	ABUW_3251	A1S_0684	KZA74_15280	326.772	0.0268719	-0.431256	1.40797	0.992114	0.839664	0.00348089	250.828	-0.675457	0.307254	-0.220668	0.529718	0.860289	0.891358
ACX60_RS15075	tilS, mesJ	WP_074031668.1	tRNA(Ile)-lysidine synthase	tRNA modification	ABUW_3273	A1S_0609	KZA74_15390	662.59	-0.0171942	0.0432407	-0.612778	0.991879	0.990942	0.000204546	504.631	-0.331208	-0.290106	-0.62748	0.296303	0.430298	0.00188709
ACX60_RS15080	accA	WP_000710403.1	acetyl-CoA carboxylase carboxyl transferase subunit alpha	Fatty acid synthesis	ABUW_3274	A1S_0608	KZA74_15395	1906.51	-0.514308	-0.586064	-0.266465	0.973209	0.838573	0.707683	1332.37	-1.49382	-0.0297198	-0.555645	0.0978366	0.989046	0.716843
ACX60_RS15095	rho	WP_001054522.1	transcription termination factor Rho	Transcription	ABUW_3277	A1S_0604	KZA74_15410	5813.48	-0.322314	-0.720087	2.17557	0.97575	0.837046	0.000925935	4317.46	-1.02545	0.593623	-0.380693	0.473135	0.793862	0.863077
ACX60_RS15110	FARSB, pheT	WP_000703066.1	phenylalanine--tRNA ligase subunit beta	AA-tRNA Synthetases	ABUW_3280	A1S_0602	KZA74_15430	3610.93	-0.3632	-0.438654	-0.277242	0.973209	0.883051	0.676526	3056.15	-0.670276	0.610614	0.18796	0.690942	0.755509	0.943852
ACX60_RS15115	FARSA, pheS	WP_000050953.1	phenylalanine--tRNA ligase subunit alpha	AA-tRNA Synthetases	ABUW_3281	A1S_0601	KZA74_15435	849.626	-0.258987	-0.300374	0.501832	0.973209	0.837046	0.0167321	723.823	-0.138609	0.286387	0.128842	0.906555	0.753482	0.893914
ACX60_RS15160	infC, MTIF3	WP_012297364.1	translation initiation factor IF-3	Translation factors	ABUW_3289	A1S_0593	KZA74_15480	4829.95	0.226004	-0.626302	1.36692	0.978912	0.863621	0.081737	3944.24	-0.894707	0.808883	-0.144529	0.68047	0.749749	0.975162
ACX60_RS15165	TARS, thrS	WP_001121792.1	threonine--tRNA ligase	AA-tRNA Synthetases	ABUW_3290	A1S_0592	KZA74_15485	4809.56	-0.123749	-0.736718	1.61159	0.988413	0.837046	0.0124773	3893.14	-0.710001	1.00172	-0.173345	0.722493	0.533436	0.964485
ACX60_RS15190	panC	WP_000846362.1	pantoate--beta-alanine ligase	Coenzyme A synthesis	ABUW_3295	A1S_0587	KZA74_15510	755.418	-0.0895259	-0.521054	1.13991	0.978617	0.837046	1.78594e-05	579.549	-0.476352	0.313382	-0.293731	0.336807	0.676224	0.618004
ACX60_RS15415	lptE, rlpB	WP_000549819.1	hypothetical protein	LPS transport	ABUW_3360	A1S_0540	KZA74_15740	685.949	0.124023	-0.397963	2.08709	0.980598	0.837894	6.26041e-07	555.834	-0.676663	0.45675	-0.0501638	0.522647	0.765943	0.98501
ACX60_RS15420	holA	WP_000762831.1	DNA polymerase III subunit delta	DNA replication	ABUW_3361	A1S_0539	KZA74_15745	480.999	-0.379429	-0.113816	0.772789	0.973209	0.95893	0.0018326	381.928	-0.145754	-0.111003	-0.168862	0.847516	0.892356	0.766199
ACX60_RS15475	LYS5, acpT	WP_000044272.1	ACP synthase	Fatty acid synthesis	ABUW_3372	A1S_0527	KZA74_15800	179.678	0.378098	0.420361	-0.390899	0.973209	0.837046	0.308735	145.471	0.0738078	-0.0262449	-0.431493	0.985918	0.989046	0.603768
ACX60_RS15575	engA, der	WP_000805592.1	ribosome biogenesis GTPase Der	Translation factors	ABUW_3373	A1S_0506	KZA74_15900	1973.17	-0.107109	-0.517043	1.07788	0.978617	0.837046	0.00182338	1683.87	-0.382982	0.752076	0.074786	0.774219	0.362187	0.977484
ACX60_RS15590	HARS, hisS	WP_000095263.1	histidine--tRNA ligase	AA-tRNA Synthetases	ABUW_3376	A1S_0503	KZA74_15915	2159.62	-0.303572	-0.642357	0.957357	0.973209	0.837046	0.0502754	1748.12	-0.538772	0.728463	-0.134653	0.690942	0.51815	0.955323
ACX60_RS15595	gcpE, ispG	WP_000572095.1	4-hydroxy-3-methylbut-2-en-1-yl diphosphate synthase (flavodoxin)	Isoprenoid synthesis	ABUW_3377	A1S_0502	KZA74_15920	1665.74	-0.267939	-0.658189	0.181943	0.973209	0.837046	0.724372	1394.85	-0.407253	0.688535	0.000640139	0.811951	0.594476	1
ACX60_RS15600	rodZ	WP_000405163.1	DNA-binding protein	PG synthesis	ABUW_3378	A1S_0501	KZA74_15925	1170.84	-0.214218	-0.698444	1.17499	0.97575	0.837046	0.0247862	961.075	-0.508404	0.905737	-0.111725	0.761597	0.423011	0.971891
ACX60_RS15710	clpX, CLPX	WP_001289250.1	ATP-dependent Clp protease ATP-binding subunit ClpX	Protein Quality Control	ABUW_3400	A1S_0477	KZA74_16035	5918.12	-0.594012	-0.670709	0.887268	0.973209	0.837894	0.236747	4359.26	-1.02398	0.324047	-0.249104	0.470721	0.894299	0.920279
ACX60_RS15795	lgt, umpA	WP_000959085.1	prolipoprotein diacylglyceryl transferase	Lipoprotein production	ABUW_3417	A1S_0460	KZA74_16120	623.646	0.108523	-0.199164	-0.255807	0.97575	0.853057	0.301346	519.16	-0.109671	0.149922	-0.0718749	0.907855	0.860255	0.937166
ACX60_RS15810	thyA, TYMS	WP_001203165.1	thymidylate synthase	dNTP synthesis	ABUW_3420	A1S_0458	KZA74_16135	635.87	-0.241729	-0.0679702	1.49939	0.973209	0.996962	0.000232942	519.284	0.0585311	-0.0504348	-0.0823507	0.986515	0.972297	0.965401
ACX60_RS15815	DHFR, folA	WP_000312548.1	diacylglycerol kinase	Folate synthesis	ABUW_3421	A1S_0457	KZA74_16140	299.693	-0.276155	0.00542878	0.845914	0.973209	0.997921	0.0206345	253.288	-0.0293928	-0.0414303	0.153794	0.990942	0.973621	0.866671
ACX60_RS15830	exbD	WP_000885431.1	biopolymer transporter ExbD	transport	ABUW_3424	A1S_0454	KZA74_16155	1026.33	-0.449362	-0.654754	1.85544	0.973209	0.837046	0.00100775	781.465	-0.340188	0.902137	-0.602863	0.897982	0.532201	0.705784
ACX60_RS15835	exbB	WP_001011664.1	biopolymer transporter ExbB	transport	ABUW_3425	A1S_0453	KZA74_16160	2082.91	-0.529909	-0.800142	2.42722	0.973209	0.837046	8.60153e-05	1436.84	-0.684683	0.738453	-0.859531	0.690942	0.674085	0.502086
ACX60_RS15840	tonB	WP_049594858.1	TonB-dependent receptor	receptor	ABUW_3426	A1S_0452	KZA74_16165	911.388	-0.268828	0.00996882	2.61573	0.97575	0.997921	1.44899e-05	616.488	-0.0390134	-0.424724	-0.883043	0.993367	0.840479	0.412046
ACX60_RS15910	topA	WP_000024261.1	DNA topoisomerase I	DNA replication	ABUW_3440	A1S_0439	KZA74_16235	5295.4	-0.713472	-0.728681	0.61951	0.973209	0.837046	0.318261	3740.84	-0.844136	-0.00540586	-0.524698	0.411307	0.997787	0.666363
ACX60_RS16195	hemH, FECH	WP_000007337.1	ferrochelatase	Heme synthesis	ABUW_3498	A1S_0382	KZA74_16520	613.438	-0.390324	-0.502599	0.164294	0.973209	0.837046	0.596075	498.456	-0.346062	0.351612	-0.0393954	0.654886	0.668371	0.980408
ACX60_RS16215	ETFDH	WP_000400008.1	electron transfer flavoprotein-ubiquinone oxidoreductase	Other energy production	ABUW_3502	A1S_0378	KZA74_16540	4171.53	0.0117584	-0.881386	1.23104	0.999942	0.837046	0.079801	5419.99	0.611522	2.41111	1.15992	0.819892	0.029602	0.461266
ACX60_RS16295	pnp, PNPT1	WP_000061670.1	polyribonucleotide nucleotidyltransferase	mRNA degradation	ABUW_3518	A1S_0361	KZA74_16620	9274.82	-0.688239	-1.07732	2.11701	0.973209	0.837046	0.00394508	6393.15	-1.07744	0.576245	-0.627316	0.463921	0.815261	0.727801
ACX60_RS16300	RP-S15, MRPS15, rpsO	WP_001229357.1	30S ribosomal protein S15	Ribosomal proteins	ABUW_3519	A1S_0360	KZA74_16625	14970.7	-0.095841	-0.322486	2.90854	0.991879	0.97956	0.00238329	13947	-0.0104434	1.06258	0.296657	0.999632	0.692974	0.940029
ACX60_RS16340	ubiE	WP_000064213.1	bifunctional demethylmenaquinone methyltransferase/2-methoxy-6-polyprenyl-1,4-benzoquinol methylase	Isoprenoid synthesis, Ubiqinone synthesis	ABUW_3527	A1S_0350	KZA74_16665	1665.01	-0.123531	-0.46041	1.64352	0.978617	0.837046	1.39214e-05	1452.12	-0.163145	0.866108	0.112215	0.953908	0.334186	0.967842
ACX60_RS16345	ubiJ	WP_000269705.1	hypothetical protein	Isoprenoid synthesis, Ubiqinone synthesis	ABUW_3528	A1S_0349	KZA74_16670	627.957	-0.42886	-0.422231	1.028	0.973209	0.837046	0.00205075	532.841	-0.0683995	0.80022	-0.212428	0.985868	0.162618	0.845762
ACX60_RS16375	phaA	WP_000381598.1	monovalent cation/H+ antiporter subunit A	Sodium efflux	ABUW_3534	A1S_0343	KZA74_16700	2915.85	-0.110473	-0.290187	0.978459	0.97575	0.837046	0.00083587	2749.52	-0.0675801	0.598523	0.58755	0.984842	0.333953	0.296283
ACX60_RS16380	phaC	WP_000624229.1	Na+/H+ antiporter subunit C	Sodium efflux	ABUW_3535	A1S_0342	KZA74_16705	333.671	0.138122	-0.0381373	1.01177	0.97575	0.996962	0.00505745	286.888	0.0418642	0.30333	0.153013	0.986515	0.753482	0.871443
ACX60_RS16385	phaD	WP_000459267.1	monovalent cation/H+ antiporter subunit D	Sodium efflux	ABUW_3536	A1S_0341	KZA74_16710	1719.45	-0.219657	-0.397637	1.27255	0.973209	0.837046	0.000207001	1470.4	-0.1788	0.435999	0.0954934	0.870877	0.499959	0.932421
ACX60_RS16390	phaE	WP_001177207.1	pH adaptation potassium efflux system E transmembrane protein	Sodium efflux	ABUW_3537	A1S_0340	KZA74_16715	321.473	-0.238904	-0.321257	1.20892	0.973209	0.837046	4.30959e-05	267.005	-0.00769523	0.218062	-0.0690406	0.998216	0.818109	0.950114
ACX60_RS16395	phaF	WP_000154078.1	hypothetical protein	Sodium efflux	ABUW_3538	NA	KZA74_16720	133.137	-0.600707	-0.529855	0.966295	0.973209	0.837046	0.00922039	105.352	-0.263793	-0.00533653	-0.181875	0.791805	0.997578	0.843713
ACX60_RS16400	phaG	WP_001167533.1	Na+/H+ antiporter subunit G	Sodium efflux	ABUW_3539	A1S_0339	KZA74_16725	223.568	0.0200001	-0.0104928	1.36872	0.994024	0.997921	0.00418706	194.537	0.0640707	0.356985	0.123889	0.986515	0.776931	0.928466
ACX60_RS16410	infB, MTIF2	WP_000130326.1	translation initiation factor IF-2	Translation factors	ABUW_3541	A1S_0336	KZA74_16735	14244.6	-0.401788	-1.23664	1.50389	0.97575	0.837046	0.0771658	11521.4	-0.692323	1.69328	-0.326187	0.802304	0.254056	0.918126
ACX60_RS16415	nusA	WP_000532248.1	transcription termination/antitermination protein NusA	Transcription	ABUW_3542	A1S_0335	KZA74_16740	6249.48	-0.612304	-1.37123	1.58897	0.973209	0.837046	0.0416247	4844.82	-0.785152	1.60993	-0.417056	0.739537	0.249043	0.880758
ACX60_RS16420	rimP	WP_000777730.1	ribosome maturation factor	Translation factors	ABUW_3543	A1S_0334	KZA74_16745	1444.22	-0.385223	-1.15323	1.68152	0.973209	0.837046	0.00141161	1076.24	-0.813463	1.11252	-0.470469	0.510657	0.252402	0.751514
ACX60_RS16440	TPI, tpiA	WP_000016939.1	triose-phosphate isomerase	Gluconeogenesis	ABUW_3548	A1S_0330	KZA74_16770	1181.74	-0.510059	-0.72357	0.763726	0.973209	0.837046	0.0845444	928.1	-0.445884	0.585423	-0.211497	0.7533	0.638898	0.899695
ACX60_RS16650	rpoC	WP_000653927.1	DNA-directed RNA polymerase subunit beta'	Transcription	ABUW_3589	A1S_0288	KZA74_16980	35730.3	-0.571967	-1.31622	1.58213	0.973209	0.837046	0.0723452	29896.4	-0.721197	1.56867	-0.0498719	0.801108	0.338004	0.993854
ACX60_RS16655	rpoB	WP_004737902.1	DNA-directed RNA polymerase subunit beta	Transcription	ABUW_3590	A1S_0287	KZA74_16985	23330.1	-0.486775	-1.29333	1.69934	0.973209	0.837046	0.0405268	19423	-0.634491	1.71316	-0.109969	0.819843	0.234729	0.980408
ACX60_RS16660	RP-L7, MRPL12, rplL	WP_001229360.1	50S ribosomal protein L7/L12	Ribosomal proteins	ABUW_3591	A1S_0286	KZA74_16990	8322.89	0.206865	-1.30328	2.0852	0.988413	0.837046	0.063898	7489.34	-0.578733	2.48924	-0.148878	0.904515	0.178755	0.980408
ACX60_RS16665	RP-L10, MRPL10, rplJ	WP_001196213.1	50S ribosomal protein L10	Ribosomal proteins	ABUW_3592	A1S_0285	KZA74_16995	14440.3	0.146971	-1.34582	2.75147	0.9888	0.837046	0.0093565	11551.9	-0.753629	2.43106	-0.399152	0.839724	0.160694	0.920279
ACX60_RS16670	RP-L1, MRPL1, rplA	WP_001096694.1	50S ribosomal protein L1	Ribosomal proteins	ABUW_3593	A1S_0284	KZA74_17000	12905.9	0.284116	-1.45108	1.88028	0.978912	0.837046	0.0556594	11332.7	-0.711301	2.66001	-0.244646	0.843035	0.0855749	0.967489
ACX60_RS16675	RP-L11, MRPL11, rplK	WP_001074682.1	50S ribosomal protein L11	Ribosomal proteins	ABUW_3594	A1S_0283	KZA74_17005	10565.7	-0.105211	-1.49215	1.97088	0.991879	0.837046	0.0688158	8170.86	-1.21588	2.05259	-0.514625	0.664072	0.264278	0.885778
ACX60_RS16680	nusG	WP_000832994.1	transcription termination/antitermination protein NusG	Transcription	ABUW_3595	A1S_0282	KZA74_17010	4875.02	0.0118974	-0.860511	2.54465	0.999942	0.837046	0.000345315	3593.45	-0.947482	1.09009	-0.450678	0.575789	0.474604	0.841314
ACX60_RS16685	secE	WP_000063880.1	preprotein translocase subunit SecE	Protein secretion	ABUW_3596	A1S_0281	KZA74_17015	2239.57	0.259505	-0.460675	1.92959	0.97575	0.877353	0.00133256	1738.08	-0.574091	0.792216	-0.335199	0.7533	0.59653	0.866671
ACX60_RS16770	hemD, UROS	WP_000897412.1	uroporphyrinogen III methyltransferase	Heme synthesis	ABUW_3613	A1S_0263	KZA74_17100	333.564	0.316425	0.163634	-0.997741	0.973209	0.946187	0.00183121	292.738	0.357685	0.189793	0.257226	0.668343	0.873628	0.760346
ACX60_RS16775	hemC, HMBS	WP_002159654.1	hydroxymethylbilane synthase	Heme synthesis	ABUW_3614	A1S_0262	KZA74_17105	628.043	-0.29667	-0.136966	0.296406	0.973209	0.958668	0.34731	519.267	0.012965	-0.0256568	-0.0173645	0.996558	0.984413	0.993854
ACX60_RS16850	ftsW, spoVE	WP_000907680.1	cell division protein FtsW	Cell division	ABUW_3629	A1S_0246	KZA74_17180	1283.06	0.194022	-0.28141	-0.376741	0.973209	0.847991	0.269848	1244.68	0.24531	1.01419	0.490978	0.859886	0.0728404	0.537385
ACX60_RS16855	murD	WP_000908237.1	UDP-N-acetylmuramoylalanine--D-glutamate ligase	PG synthesis	ABUW_3630	A1S_0245	KZA74_17185	806.683	0.0123764	-0.201916	0.109779	0.992114	0.867939	0.690384	764.221	0.285603	0.728876	0.307843	0.73328	0.10088	0.645156
ACX60_RS16920	gpmI	WP_000128747.1	2,3-bisphosphoglycerate-independent phosphoglycerate mutase	Gluconeogenesis	ABUW_3643	A1S_0230	KZA74_17250	2112.12	-0.021353	-0.432472	0.994136	0.991879	0.837046	0.00314509	2095.23	0.269055	1.3257	0.382046	0.884875	0.0458453	0.766199
ACX60_RS16925	lptG	WP_000881094.1	LPS export ABC transporter permease LptG	LPS transport	ABUW_3644	A1S_0229	KZA74_17255	960.652	-0.201675	-0.250862	0.784562	0.973209	0.839664	0.00487548	860.828	-0.0367728	0.663556	0.239412	0.986515	0.177607	0.766199
ACX60_RS16930	lptF	WP_000586912.1	LPS export ABC transporter permease LptF	LPS transport	ABUW_3645	A1S_0228	KZA74_17260	1267.49	0.0276752	-0.284973	0.852934	0.991879	0.837046	0.00315109	1179.72	-0.0636624	0.868771	0.357287	0.986515	0.0884924	0.651902
ACX60_RS16965	ribD	WP_001292518.1	riboflavin biosynthesis protein RibD	Riboflavin synthesis	ABUW_3652	A1S_0221	KZA74_17295	923.843	-0.544908	-0.367457	0.736909	0.549127	0.837046	0.00359391	831.638	0.171841	0.469175	0.240487	0.865214	0.377037	0.733978
ACX60_RS17100	parC	WP_000202259.1	DNA topoisomerase IV subunit A	DNA replication	ABUW_3690	A1S_0194	KZA74_17435	2088.15	0.419249	-0.397191	0.217545	0.973209	0.837046	0.578504	2542.97	0.333885	1.45058	1.6941	0.811458	0.00823063	0.000561809
ACX60_RS17300	ATPF1E, atpC	WP_000224542.1	ATP synthase epsilon chain	ATP synthase	ABUW_3731	A1S_0156	KZA74_17635	5246.53	-0.250395	-1.47633	0.54263	0.984383	0.837046	0.6168	4231.36	-1.41415	1.70368	-0.478747	0.505529	0.341306	0.884648
ACX60_RS17305	ATPF1B, atpD	WP_000094481.1	ATP synthase subunit beta	ATP synthase	ABUW_3732	A1S_0155	KZA74_17640	15441.9	-0.386071	-1.50313	1.45239	0.97575	0.837046	0.185935	11731.6	-1.35666	1.62522	-0.45316	0.565722	0.423011	0.899193
ACX60_RS17310	ATPF1G, atpG	WP_001284971.1	ATP synthase subunit gamma	ATP synthase	ABUW_3733	A1S_0154	KZA74_17645	8113.99	-0.388708	-1.44188	1.24177	0.97575	0.837046	0.247487	5888.48	-1.50876	1.42829	-0.698997	0.450524	0.497153	0.803541
ACX60_RS17315	ATPF1A, atpA	WP_001186635.1	ATP synthase subunit alpha	ATP synthase	ABUW_3734	A1S_0153	KZA74_17650	15741.8	-0.516151	-1.59487	1.30038	0.974056	0.837046	0.234289	12300.8	-1.21359	1.92788	-0.456642	0.632973	0.27384	0.894646
ACX60_RS17320	ATPF1D, atpH	WP_000818995.1	ATP synthase subunit delta	ATP synthase	ABUW_3735	A1S_0152	KZA74_17655	4024.55	-0.792533	-1.71769	0.897858	0.973209	0.837046	0.382516	3043.56	-1.37809	1.86085	-0.591993	0.516932	0.270377	0.845597
ACX60_RS17325	ATPF0B, atpF	WP_001024691.1	ATP synthase subunit B	ATP synthase	ABUW_3736	A1S_0151	KZA74_17660	3792.05	-0.636621	-1.64775	1.02102	0.973209	0.837046	0.300989	2845.08	-1.21986	1.6992	-0.562954	0.563571	0.293032	0.843945
ACX60_RS17330	ATPF0C, atpE	WP_000424060.1	ATP synthase subunit C	ATP synthase	ABUW_3737	A1S_0150	KZA74_17665	2301.04	-0.222982	-1.20865	2.11602	0.981995	0.837046	0.0118075	1737.99	-1.12555	1.65902	-0.481072	0.540442	0.231603	0.853119
ACX60_RS17335	ATPF0A, atpB	WP_000718586.1	ATP synthase subunit A	ATP synthase	ABUW_3738	A1S_0148	KZA74_17670	6493	-0.406869	-1.30377	1.5905	0.974934	0.837046	0.0603207	5103.8	-1.02141	1.46508	-0.258224	0.597933	0.309457	0.934811
ACX60_RS17340	atpI	WP_000084237.1	ATP synthase subunit I	ATP synthase	ABUW_3739	A1S_0147	KZA74_17675	838.311	0.0308331	-0.475488	0.631331	0.991879	0.839664	0.265554	696.323	-0.13543	0.749004	-0.114024	0.973447	0.544937	0.971891
ACX60_RS17380	RARS, argS	WP_001090290.1	arginine--tRNA ligase	AA-tRNA Synthetases	ABUW_3747	A1S_0138	KZA74_17715	2851.93	-0.177154	-0.673226	1.11153	0.976854	0.837046	0.0299311	2956.27	0.205695	1.68424	0.537784	0.956674	0.0667742	0.74408
ACX60_RS17385	ftsN	WP_000467261.1	cell division protein	Cell division	ABUW_3748	A1S_0137	KZA74_17720	625.398	0.262701	-0.256792	1.53289	0.973209	0.837894	5.36023e-09	592.198	0.0495779	0.724297	0.547692	0.986515	0.119825	0.239325
ACX60_RS17420	guaA, GMPS	WP_000210750.1	GMP synthetase	Purine synthesis	ABUW_3755	A1S_0130	KZA74_17755	4973.44	-0.0504541	-0.914788	1.42461	0.991879	0.837046	0.0312833	5061.02	-0.0726705	2.03736	0.394451	0.990942	0.0668273	0.87926
ACX60_RS17770	gtr8	WP_000697209.1	glycosyl transferase	Capsular polysaccharide synthesis	NA	A1S_0059	KZA74_18120	602.361	-0.383518	-0.296973	1.24188	0.973209	0.94447	0.0230974	501.879	-0.671991	0.320812	0.214351	0.511757	0.85092	0.891653
ACX60_RS17775	wzy	WP_000053677.1	beta-carotene 15,15'-monooxygenase	Capsular polysaccharide synthesis	NA	A1S_3483	KZA74_18125	232.035	0.123685	0.817281	1.1517	0.9888	0.837894	0.217347	214.651	0.596136	0.0476787	0.38871	0.864459	0.989046	0.906678
ACX60_RS17780	gtr7	WP_009519243.1	glycosyl transferase group 1	Capsular polysaccharide synthesis	NA	A1S_3482	KZA74_18130	1350.74	-0.637431	-0.383751	1.26307	0.973209	0.944581	0.0864606	1000.33	-1.19519	0.105559	-0.280476	0.269716	0.965794	0.893375
ACX60_RS17790	atr2	WP_000728108.1	capsular polysaccharide biosynthesis protein	Capsular polysaccharide synthesis	NA	A1S_0057	KZA74_18140	495.246	-0.534512	-0.306892	1.33397	0.973209	0.948788	0.031761	380.315	-0.553207	0.176819	-0.246821	0.687902	0.932318	0.885778
ACX60_RS17795	wzx	WP_009519256.1	polysaccharide biosynthesis protein	Capsular polysaccharide synthesis	NA	A1S_0056	KZA74_18145	817.811	-0.0283147	-0.110103	1.84385	0.991879	0.990942	5.99963e-06	704.646	0.125211	0.783091	-0.00940766	0.961672	0.27792	0.998809
ACX60_RS17800	dcaC	WP_000564781.1	aminotransferase DegT	Capsular polysaccharide synthesis	NA	A1S_0055	KZA74_18150	2706.84	-0.447315	-0.750113	1.35295	0.973209	0.837894	0.090648	2435.79	-0.249769	1.5104	0.0714352	0.953908	0.233632	0.988626
ACX60_RS17805	dcaB	WP_000011809.1	serine acetyltransferase	Capsular polysaccharide synthesis	NA	A1S_0054	KZA74_18155	1082.87	0.131789	-0.422868	0.466857	0.97967	0.837894	0.332864	1054.14	0.169326	1.47292	0.234686	0.953908	0.0316023	0.891358
ACX60_RS17810	dgaA	WP_000712680.1	oxidoreductase	Capsular polysaccharide synthesis	NA	A1S_0053	KZA74_18160	1598.6	0.000332822	-0.502822	1.56527	0.999942	0.873284	0.014908	1503.21	-0.0124972	1.48273	0.283645	0.999453	0.144143	0.899695
ACX60_RS17815	gna	WP_001175093.1	Vi polysaccharide biosynthesis protein VipA/TviB	Capsular polysaccharide synthesis	ABUW_3830	A1S_0052	KZA74_18165	2548.64	-0.0667842	-0.559502	1.37216	0.991879	0.837894	0.0228956	2467.75	-0.0179879	1.53006	0.355557	0.998216	0.0939548	0.85341
ACX60_RS17820	wza	WP_000872590.1	outer membrane protein	Capsular polysaccharide synthesis	ABUW_3831	A1S_0051	KZA74_18170	1714.58	-0.341885	-0.752457	1.4436	0.973209	0.837046	0.0108125	1373.74	-0.680575	0.779083	-0.0455976	0.52992	0.427427	0.988626
ACX60_RS17825	wzb	WP_001165988.1	protein-tyrosine-phosphatase	Capsular polysaccharide synthesis	ABUW_3832	A1S_0050	KZA74_18175	443.629	-0.322312	-0.431309	1.3392	0.973209	0.837046	0.00047858	367.51	-0.322943	0.764255	-0.0555131	0.794005	0.264278	0.980408
ACX60_RS17830	wzc	WP_001075972.1	tyrosine protein kinase	Capsular polysaccharide synthesis	ABUW_3833	A1S_0049	KZA74_18180	2886.68	-0.480193	-0.546784	1.72118	0.973209	0.839664	0.00472723	2392.37	-0.463379	0.845255	0.00123148	0.786772	0.462324	1
ACX60_RS17845	murJ, mviN	WP_001240166.1	lipid II flippase MurJ	PG synthesis	ABUW_3836	A1S_0046	KZA74_18195	1032.47	-0.276105	-0.329576	-0.0852004	0.973209	0.837046	0.722766	1043.03	0.365875	0.877793	0.667709	0.517535	0.00673668	0.0525106
ACX60_RS17970	ribF	WP_000771825.1	riboflavin biosynthesis protein RibF	Riboflavin synthesis	ABUW_3861	A1S_0021	KZA74_18325	964.618	-0.235607	-0.432619	0.857418	0.973209	0.837046	0.00556271	831.478	-0.0373361	0.5976	0.0881993	0.986882	0.27384	0.949253
ACX60_RS17975	IARS, ileS	WP_001281039.1	isoleucine--tRNA ligase	AA-tRNA Synthetases	ABUW_3862	A1S_0020	KZA74_18330	4230.2	-0.325647	-0.868551	0.867895	0.973209	0.837046	0.136536	4451.18	0.120721	1.95234	0.495596	0.986515	0.0369052	0.801622
ACX60_RS18175	yidC, spoIIIJ, OXA1, ccfA	WP_001188089.1	membrane protein insertase YidC	Protein secretion	ABUW_3903	A1S_2980	KZA74_18525	6446.19	0.0793143	-1.07316	1.95791	0.991879	0.837046	0.00864814	6988.74	-0.132277	2.62369	0.535695	0.986515	0.0183405	0.841314
